# Supplementary material for: Enantioselective Synthesis of Axially Chiral Diaryl Ethers via Rhodium‐Catalyzed [2 + 2 + 2] Cycloaddition
Source: Angew Chem Int Ed Engl. 2026 Jun 3;65(32):e3486845. doi: 10.1002/anie.3486845 (PMC13427224; doi:10.1002/anie.3486845)
Supplement: Supplementary file 1 — Supporting File 1: anie72956‐sup‐0001‐SuppMat.zip. [file ANIE-65-e3486845-s002.zip]

Archive with 6 entries (5 files):
- anie72956-sup-0001-SuppMat/
- anie72956-sup-0001-SuppMat/2026.5.30-revised-SI(Chiral-Diaryl-Ether).pdf
- anie72956-sup-0001-SuppMat/3am&apos;_exp_10_auto.cif
- anie72956-sup-0001-SuppMat/3gc_exp_171_auto.cif
- anie72956-sup-0001-SuppMat/3la_20241209_Naph_auto.cif
- anie72956-sup-0001-SuppMat/3na_exp_274_auto.cif
