# Supplementary material for: Enantioselective Synthesis of Axially Chiral Diaryl Ethers via Rhodium‐Catalyzed [2 + 2 + 2] Cycloaddition
Source: Angew Chem Int Ed Engl. 2026 Jun 3;65(32):e3486845. doi: 10.1002/anie.3486845 (PMC13427224; doi:10.1002/anie.3486845)
Supplement: Supplementary file 1 — Supporting File 1: anie72956‐sup‐0001‐SuppMat.zip. [file ANIE-65-e3486845-s002.zip › anie72956-sup-0001-SuppMat/3am&apos;_exp_10_auto.cif]

data_exp_10_auto
_audit_creation_date               2025-12-26
_audit_creation_method
;
Olex2 1.5
(compiled 2025.07.13 svn.rb7424aed for OlexSys, GUI svn.r7314)
;
_shelx_SHELXL_version_number       '2018/3'
_audit_contact_author_address      ?
_audit_contact_author_email        ?
_audit_contact_author_name         ''
_audit_contact_author_phone        ?
_publ_contact_author_id_orcid      ?
_publ_section_references
;
Dolomanov, O.V., Bourhis, L.J., Gildea, R.J, Howard, J.A.K. & Puschmann, H.
 (2009), J. Appl. Cryst. 42, 339-341.

Sheldrick, G.M. (2015). Acta Cryst. A71, 3-8.

Sheldrick, G.M. (2015). Acta Cryst. C71, 3-8.
;
_chemical_name_common              ?
_chemical_name_systematic          ?
_chemical_formula_moiety           'C33 H40 N2 O7 S, 0.5(H2 O), 0.75[H2O]'
_chemical_formula_sum              'C33 H42.50 N2 O8.25 S'
_chemical_formula_weight           631.25
_chemical_absolute_configuration   ad
_chemical_melting_point            ?
_chemical_oxdiff_formula           'C11 H10 N O'
loop_
  _atom_type_symbol
  _atom_type_description
  _atom_type_scat_dispersion_real
  _atom_type_scat_dispersion_imag
  _atom_type_scat_source
 'C' 'C' 0.0181 0.0091 'International Tables Vol C Tables 4.2.6.8 and 6.1.1.4'
 'H' 'H' 0.0000 0.0000 'International Tables Vol C Tables 4.2.6.8 and 6.1.1.4'
 'N' 'N' 0.0311 0.0180 'International Tables Vol C Tables 4.2.6.8 and 6.1.1.4'
 'O' 'O' 0.0492 0.0322 'International Tables Vol C Tables 4.2.6.8 and 6.1.1.4'
 'S' 'S' 0.3331 0.5567 'International Tables Vol C Tables 4.2.6.8 and 6.1.1.4'

_shelx_space_group_comment
;
The symmetry employed for this shelxl refinement is uniquely defined
by the following loop, which should always be used as a source of
symmetry information in preference to the above space-group names.
They are only intended as comments.
;
_space_group_crystal_system        'triclinic'
_space_group_IT_number             1
_space_group_name_H-M_alt          'P 1'
_space_group_name_Hall             'P 1'
loop_
  _space_group_symop_operation_xyz
 'x, y, z'

_cell_length_a                     9.7364(3)
_cell_length_b                     10.1184(3)
_cell_length_c                     17.3259(4)
_cell_angle_alpha                  83.778(2)
_cell_angle_beta                   89.005(2)
_cell_angle_gamma                  87.208(2)
_cell_volume                       1694.70(8)
_cell_formula_units_Z              2
_cell_measurement_reflns_used      14974
_cell_measurement_temperature      92(2)
_cell_measurement_theta_max        75.3870
_cell_measurement_theta_min        4.3970
_cell_oxdiff_angle_alpha           83.778(2)
_cell_oxdiff_angle_beta            89.005(2)
_cell_oxdiff_angle_gamma           87.208(2)
_cell_oxdiff_length_a              9.7364(3)
_cell_oxdiff_length_b              10.1184(3)
_cell_oxdiff_length_c              17.3259(4)
_cell_oxdiff_measurement_reflns_used  14974
_cell_oxdiff_volume                1694.71(8)
_shelx_estimated_absorpt_T_max     0.927
_shelx_estimated_absorpt_T_min     0.872
_exptl_absorpt_coefficient_mu      1.277
_exptl_absorpt_correction_T_max    1.000
_exptl_absorpt_correction_T_min    0.820
_exptl_absorpt_correction_type     gaussian
_exptl_absorpt_process_details
;
CrysAlisPro 1.171.44.85 (Rigaku Oxford Diffraction, 2024)
Numerical absorption correction based on gaussian integration over
a multifaceted crystal model
Empirical absorption correction using spherical harmonics,
implemented in SCALE3 ABSPACK scaling algorithm.
;
_exptl_absorpt_special_details     ?
_exptl_crystal_colour              'clear colourless'
_exptl_crystal_colour_lustre       clear
_exptl_crystal_colour_modifier     .
_exptl_crystal_colour_primary      colourless
_exptl_crystal_density_diffrn      1.237
_exptl_crystal_density_meas        ?
_exptl_crystal_density_method      ?
_exptl_crystal_description         block
_exptl_crystal_F_000               673
loop_
  _exptl_crystal_face_index_h
  _exptl_crystal_face_index_k
  _exptl_crystal_face_index_l
  _exptl_crystal_face_perp_dist
 -5 4 2 0.0664
 1 0 11 0.0458
 4 -3 -7 0.0266
 -2 0 -10 0.0114
 -6 2 -1 0.0454
 -2 -6 1 0.0470
 3 -6 1 0.0449
 6 1 0 0.0412
 2 6 -1 0.0553

_exptl_crystal_size_max            0.11
_exptl_crystal_size_mid            0.1
_exptl_crystal_size_min            0.06
loop_
  _exptl_oxdiff_crystal_face_indexfrac_h
  _exptl_oxdiff_crystal_face_indexfrac_k
  _exptl_oxdiff_crystal_face_indexfrac_l
  _exptl_oxdiff_crystal_face_x
  _exptl_oxdiff_crystal_face_y
  _exptl_oxdiff_crystal_face_z
 -5.0777 3.5839 1.7614 -0.2392 0.0023 0.9710
 1.2917 0.3790 11.0281 -0.9629 0.0248 -0.2686
 4.0376 -3.4257 -6.5203 0.6469 -0.0132 -0.7624
 -2.2704 0.3455 -10.3887 0.8901 -0.0237 0.4552
 -5.9055 1.9701 -0.7158 0.0024 0.2338 0.9723
 -2.2973 -6.1088 0.8680 0.0249 0.9738 -0.2259
 2.8372 -5.5888 1.1180 0.0150 0.4838 -0.8750
 6.3004 0.8360 0.2738 -0.0128 -0.6267 -0.7791
 2.4922 6.0381 -0.8435 -0.0249 -0.9808 0.1933

_exptl_transmission_factor_max     ?
_exptl_transmission_factor_min     ?
_diffrn_reflns_av_R_equivalents    0.0419
_diffrn_reflns_av_unetI/netI       0.0310
_diffrn_reflns_Laue_measured_fraction_full  0.997
_diffrn_reflns_Laue_measured_fraction_max  0.943
_diffrn_reflns_limit_h_max         11
_diffrn_reflns_limit_h_min         -12
_diffrn_reflns_limit_k_max         12
_diffrn_reflns_limit_k_min         -12
_diffrn_reflns_limit_l_max         21
_diffrn_reflns_limit_l_min         -21
_diffrn_reflns_number              46381
_diffrn_reflns_point_group_measured_fraction_full  0.964
_diffrn_reflns_point_group_measured_fraction_max  0.883
_diffrn_reflns_theta_full          67.684
_diffrn_reflns_theta_max           77.508
_diffrn_reflns_theta_min           4.400
_diffrn_ambient_environment        N~2~
_diffrn_ambient_temperature        92(2)
_diffrn_detector                   'Hybrid Pixel Array Detector'
_diffrn_detector_area_resol_mean   10.0000
_diffrn_detector_type              HyPix
_diffrn_measured_fraction_theta_full  0.997
_diffrn_measured_fraction_theta_max  0.943
_diffrn_measurement_details
;
List of Runs (angles in degrees, time in seconds):

  # Type    Start    End  Width  t~exp~   \w     \q     \k     \f   Frames
--------------------------------------------------------------------------
  1  \w    -49.00   1.00   0.50    1.84    --  -47.21 120.00-148.00  100
  2  \w   -113.00 -88.00   0.50    1.84    --  -47.21-156.00 -28.00   50
  3  \w     40.00 101.00   0.50    1.84    --   50.34-120.00 127.00  122
  4  \w     20.00 127.00   0.50    1.84    --   50.34-156.00 -28.00  214
  5  \w     66.00  91.00   0.50    1.84    --   50.34 156.00   7.00   50
  6  \w     -1.00  31.00   0.50    1.84    --   50.34-120.00 127.00   64
  7  \w   -112.00 -86.00   0.50    9.50    -- -105.10-156.00 -28.00   52
  8  \w   -106.00 -68.00   0.50    9.50    -- -105.10 120.00-148.00   76
  9  \w   -159.00-133.00   0.50    9.50    -- -105.10-156.00 -28.00   52
 10  \w   -166.00 -84.00   0.50    9.50    -- -105.10-120.00 127.00  164
 11  \w     82.00 127.00   0.50    9.50    --  108.22-156.00 -28.00   90
 12  \w     36.00 104.00   0.50    9.50    --  108.22-120.00 127.00  136
 13  \w     67.00  97.00   0.50    9.50    --  108.22 156.00   7.00   60
 14  \w    110.00 136.00   0.50    9.50    --  108.22 120.00-148.00   52
 15  \w    -44.00   0.00   0.50    1.84    --   12.00 124.00-172.10   88
 16  \w    -38.00  -1.00   0.50    1.84    --   16.00 122.00 -47.93   74
 17  \w     -3.00  24.00   0.50    1.84    --   36.00  93.00 130.08   54
 18  \w     -8.00  17.00   0.50    1.84    --   36.00 101.00  10.12   50
 19  \w     -3.00  22.00   0.50    1.84    --   36.00  96.00-156.32   50
 20  \w    -29.00  -4.00   0.50    1.84    --  -40.00 -90.00-142.92   50
 21  \w    -39.00 -14.00   0.50    1.84    --  -44.00 -83.00-104.56   50
 22  \w    -39.00 -14.00   0.50    1.84    --  -44.00 -83.00  59.63   50
 23  \w    -96.00 -71.00   0.50    1.84    --  -47.21 156.00   7.00   50
 24  \w   -118.00 -78.00   0.50    1.84    --  -47.21 -77.00 -60.00   80
 25  \w     22.00  51.00   0.50    1.84    --   48.00  77.00 -18.31   58
 26  \w     26.00  52.00   0.50    1.84    --   52.00  79.00 -70.23   52
 27  \w     26.00  51.00   0.50    1.84    --   52.00  78.00-112.91   50
 28  \w     26.00  51.00   0.50    1.84    --   52.00  78.00  67.46   50
 29  \w    -52.00 -27.00   0.50    1.84    --  -52.00 -76.00 101.96   50
 30  \w     26.00  51.00   0.50    1.84    --   52.00  77.00-156.10   50
 31  \w    -52.00 -27.00   0.50    1.84    --  -52.00 -79.00  45.56   50
 32  \w    -52.00 -27.00   0.50    1.84    --  -52.00 -78.00-113.74   50
 33  \w     26.00  51.00   0.50    1.84    --   52.00  77.00 141.63   50
 34  \w     26.00  51.00   0.50    1.84    --   52.00  78.00  20.72   50
 35  \w    -59.00 -34.00   0.50    1.84    --  -56.00 -69.00 113.15   50
 36  \w    -87.00 -61.00   0.50    1.84    --  -56.00 -69.00 113.15   52
 37  \w     42.00  72.00   0.50    1.84    --   60.00  68.00  12.84   60
 38  \w     44.00  73.00   0.50    1.84    --   60.00  67.00  78.36   58
 39  \w    -68.00 -42.00   0.50    1.84    --  -64.00 -69.00-154.63   52
 40  \w   -137.00 -98.00   0.50    1.84    --  -64.00 -64.00 -67.49   78
 41  \w    -70.00 -45.00   0.50    1.84    --  -64.00 -64.00 -67.49   50
 42  \w    -74.00 -48.00   0.50    1.84    --  -68.00 -69.00 119.71   52
 43  \w    -74.00 -48.00   0.50    1.84    --  -68.00 -68.00 171.50   52
 44  \w    -77.00 -47.00   0.50    1.84    --  -68.00 -68.00 -80.10   60
 45  \w   -106.00 -46.00   0.50    1.84    --  -68.00 -69.00  75.96  120
 46  \w    -82.00 -52.00   0.50    1.84    --  -72.00 -65.00   6.61   60
 47  \w    -79.00 -53.00   0.50    1.84    --  -72.00 -65.00 -43.56   52
 48  \w    -76.00 -50.00   0.50    1.84    --  -72.00 -69.00 151.47   52
 49  \w    -84.00 -55.00   0.50    1.84    --  -76.00 -69.00-152.92   58
 50  \w    -93.00 -57.00   0.50    1.84    --  -76.00 -63.00-124.76   72
 51  \w   -148.00-122.00   0.50    1.84    --  -76.00 -63.00-124.76   52
 52  \w    -83.00 -57.00   0.50    1.84    --  -76.00 -65.00-103.10   52
 53  \w    -99.00 -57.00   0.50    1.84    --  -76.00 -64.00 166.46   84
 54  \w    -83.00 -57.00   0.50    1.84    --  -76.00 -64.00  95.63   52
 55  \w    -82.00 -56.00   0.50    1.84    --  -76.00 -68.00 -19.41   52
 56  \w    -88.00 -62.00   0.50    9.50    --  -80.00 -66.00  27.62   52
 57  \w    -92.00 -65.00   0.50    9.50    --  -84.00 -67.00-126.21   54
 58  \w   -124.00 -66.00   0.50    9.50    --  -84.00 -61.00 -76.12  116
 59  \w    -96.00 -64.00   0.50    9.50    --  -84.00 -66.00-160.11   64
 60  \w    -93.00 -64.00   0.50    9.50    --  -84.00 -66.00 -57.55   58
 61  \w    -91.00 -65.00   0.50    9.50    --  -84.00 -67.00  23.84   52
 62  \w    -97.00 -64.00   0.50    9.50    --  -84.00 -65.00  68.99   66
 63  \w   -109.00 -65.00   0.50    9.50    --  -84.00 -65.00 158.27   88
 64  \w    -96.00 -70.00   0.50    9.50    --  -88.00 -61.00-101.71   52
 65  \w   -148.00-123.00   0.50    9.50    --  -88.00 -61.00-101.71   50
 66  \w    -94.00 -68.00   0.50    9.50    --  -88.00 -65.00  63.63   52
 67  \w   -158.00-113.00   0.50    9.50    --  -88.00 -65.00  63.63   90
 68  \w    -95.00 -70.00   0.50    9.50    --  -88.00 -63.00  80.78   50
 69  \w    -93.00 -68.00   0.50    9.50    --  -88.00 -65.00 -37.15   50
 70  \w   -153.00-128.00   0.50    9.50    --  -88.00 -63.00  80.78   50
 71  \w   -164.00 -78.00   0.50    9.50    --  -92.00 -61.00-105.62  172
 72  \w   -164.00 -71.00   0.50    9.50    --  -92.00 -69.00  54.66  186
 73  \w   -126.00 -73.00   0.50    9.50    --  -92.00 -67.00  10.45  106
 74  \w   -107.00 -71.00   0.50    9.50    --  -92.00 -68.00 130.16   72
 75  \w   -156.00-130.00   0.50    9.50    --  -92.00 -67.00  10.45   52
 76  \w   -108.00 -74.00   0.50    9.50    --  -92.00 -61.00  19.40   68
 77  \w   -153.00-118.00   0.50    9.50    --  -92.00 -61.00  19.40   70
 78  \w   -140.00-114.00   0.50    9.50    --  -92.00 -68.00 130.16   52
 79  \w   -165.00 -73.00   0.50    9.50    --  -92.00 -67.00-156.42  184
 80  \w   -114.00 -70.00   0.50    9.50    --  -92.00 -69.00-171.23   88
 81  \w   -148.00-118.00   0.50    9.50    --  -92.00 -69.00-171.23   60
 82  \w   -114.00 -72.00   0.50    9.50    --  -92.00 -68.00 105.54   84
 83  \w   -166.00 -77.00   0.50    9.50    --  -96.00 -64.00  -3.19  178
 84  \w   -110.00 -74.00   0.50    9.50    --  -96.00 -70.00 -10.55   72
 85  \w   -165.00 -74.00   0.50    9.50    --  -96.00 -75.00 -56.44  182
 86  \w   -162.00 -74.00   0.50    9.50    --  -96.00 -69.00 154.33  176
 87  \w   -168.00 -77.00   0.50    9.50    --  -96.00 -66.00 167.56  182
 88  \w    -71.00 -32.00   0.50    9.50    -- -105.10  57.00-180.00   78
 89  \w    -67.00 -36.00   0.50    9.50    -- -105.10  57.00  90.00   62
 90  \w    -69.00 -40.00   0.50    9.50    -- -105.10  57.00-150.00   58
 91  \w   -139.00 -85.00   0.50    9.50    -- -105.10 -67.00-120.74  108
 92  \w   -175.00-142.00   0.50    9.50    -- -105.10 -67.00-120.74   66
 93  \w   -102.00 -54.00   0.50    9.50    -- -105.10  99.00  54.75   96
 94  \w   -102.00 -49.00   0.50    9.50    -- -105.10 108.00 -47.09  106
 95  \w    -68.00 -40.00   0.50    9.50    -- -105.10  57.00  60.00   56
 96  \w    -71.00 -34.00   0.50    9.50    -- -105.10  57.00-120.00   74
 97  \w    -62.00 -36.00   0.50    9.50    -- -105.10  57.00 -60.00   52
 98  \w   -166.00 -78.00   0.50    9.50    -- -105.10 -79.00 -20.92  176
 99  \w   -102.00 -42.00   0.50    9.50    -- -105.10 100.00-141.91  120
100  \w   -105.00 -80.00   0.50    9.50    -- -105.10 156.00   7.00   50
101  \w     38.00  63.00   0.50    9.50    --  108.22 -57.00  90.00   50
102  \w     37.00  97.00   0.50    9.50    --  108.22 -99.00   0.00  120
103  \w     68.00 109.00   0.50    9.50    --  108.22-125.00-150.00   82
104  \w     58.00  85.00   0.50    9.50    --  108.22 -99.00 150.00   54
105  \w     38.00  63.00   0.50    9.50    --  108.22 -57.00   0.00   50
106  \w     60.00  86.00   0.50    9.50    --  108.22-125.00 -30.00   52
107  \w     35.00  83.00   0.50    9.50    --  108.22 -99.00 -30.00   96
;
_diffrn_measurement_device         'four-circle diffractometer'
_diffrn_measurement_device_type   
 'XtaLAB Synergy, Single source at home/near, HyPix'
_diffrn_measurement_method         '\w scans'
_diffrn_orient_matrix_type        
 'CrysAlisPro convention (1999,Acta A55,543-557)'
_diffrn_orient_matrix_UB_11        0.0041497000
_diffrn_orient_matrix_UB_12        -0.0180195000
_diffrn_orient_matrix_UB_13        -0.0871820000
_diffrn_orient_matrix_UB_21        -0.0835047000
_diffrn_orient_matrix_UB_22        -0.1256883000
_diffrn_orient_matrix_UB_23        0.0163496000
_diffrn_orient_matrix_UB_31        -0.1345682000
_diffrn_orient_matrix_UB_32        0.0859444000
_diffrn_orient_matrix_UB_33        -0.0115515000
_diffrn_oxdiff_digest_od_ed
;

;
_diffrn_radiation_monochromator    mirror
_diffrn_radiation_probe            x-ray
_diffrn_radiation_type             'Cu K\a'
_diffrn_radiation_wavelength       1.54184
_diffrn_source                     'micro-focus sealed X-ray tube'
_diffrn_source_type                'PhotonJet (Cu) X-ray Source'
_reflns_Friedel_coverage           0.873
_reflns_Friedel_fraction_full      0.931
_reflns_Friedel_fraction_max       0.824
_reflns_number_gt                  12079
_reflns_number_total               12720
_reflns_special_details
;
 Reflections were merged by SHELXL according to the crystal
 class for the calculation of statistics and refinement.
 
 Structure factors included contributions from the .fab file.
 
 _reflns_Friedel_fraction is defined as the number of unique
 Friedel pairs measured divided by the number that would be
 possible theoretically, ignoring centric projections and
 systematic absences.
;
_reflns_threshold_expression       'I > 2\s(I)'
_computing_cell_refinement         'CrysAlisPro 1.171.44.85 (Rigaku OD, 2024)'
_computing_data_collection        
 'CrysAlisPro system (CCD 44.134a 64-bit (release 10-12-2025))'
_computing_data_reduction          'CrysAlisPro 1.171.44.85 (Rigaku OD, 2024)'
_computing_molecular_graphics      'Olex2 1.5 (Dolomanov et al., 2009)'
_computing_publication_material    'Olex2 1.5 (Dolomanov et al., 2009)'
_computing_structure_refinement    'SHELXL 2018/3 (Sheldrick, 2015)'
_computing_structure_solution      'SHELXT 2018/2 (Sheldrick, 2018)'
_refine_diff_density_max           0.291
_refine_diff_density_min           -0.473
_refine_diff_density_rms           0.050
_refine_ls_abs_structure_details
;
 Flack x determined using 5211 quotients [(I+)-(I-)]/[(I+)+(I-)]
 (Parsons, Flack and Wagner, Acta Cryst. B69 (2013) 249-259).
;
_refine_ls_abs_structure_Flack     -0.007(8)
_refine_ls_extinction_coef         .
_refine_ls_extinction_method       none
_refine_ls_goodness_of_fit_ref     1.046
_refine_ls_hydrogen_treatment      constr
_refine_ls_matrix_type             full
_refine_ls_number_parameters       807
_refine_ls_number_reflns           12720
_refine_ls_number_restraints       3
_refine_ls_R_factor_all            0.0458
_refine_ls_R_factor_gt             0.0437
_refine_ls_restrained_S_all        1.046
_refine_ls_shift/su_max            0.001
_refine_ls_shift/su_mean           0.000
_refine_ls_structure_factor_coef   Fsqd
_refine_ls_weighting_details      
 'w=1/[\s^2^(Fo^2^)+(0.0723P)^2^+0.3880P] where P=(Fo^2^+2Fc^2^)/3'
_refine_ls_weighting_scheme        calc
_refine_ls_wR_factor_gt            0.1125
_refine_ls_wR_factor_ref           0.1138
_refine_special_details            ?
_olex2_refinement_description
;
1. Fixed Uiso
 At 1.2 times of:
  All C(H) groups, All C(H,H) groups
 At 1.5 times of:
  All C(H,H,H) groups, All O(H,H) groups
2.a Free rotating group:
 O00G(H00c,H00d)
2.b Secondary CH2 refined with riding coordinates:
 C00L(H00a,H00b), C01C(H01r,H01s), C01I(H01h,H01i), C01U(H01,H)
2.c Aromatic/amide H refined with riding coordinates:
 C00N(H00N), C00S(H00S), C016(H016), C01D(H01D), C01G(H01t), C01K(H01u),
 C01M(H01M), C01N(H01v), C01P(H01P), C01S(H01z), C01V(H1), C01W(H2)
2.d Idealised Me refined as rotating group:
 C013(H01a,H01b,H01c), C01F(H01e,H01f,H01g), C01O(H01j,H01k,H01l), C01R(H01w,
 H01x,H01y), C01Y(H01n,H01o,H01q), C021(H02a,H02b,H02c), C022(H02s,H02t,H02u),
 C023(H02v,H02w,H02x), C024(H02y,Ha,Hb), C025(H02d,H02e,H02f), C026(H02g,H02h,
 H02i), C027(H02z,Hc,Hd), C028(H02,He,Hf), C029(H02j,H02k,H02l), C02A(H02m,H02n,
 H02o), C02B(H3,Hg,Hh), C02C(H4,Hi,Hj), C02D(H5,Hk,Hl), C02E(H02p,H02q,H02r),
 C02F(H6,Hm,Hn)
;
_atom_sites_solution_hydrogens     mixed
_atom_sites_solution_primary       dual
_atom_sites_solution_secondary     ?
loop_
  _atom_site_label
  _atom_site_type_symbol
  _atom_site_fract_x
  _atom_site_fract_y
  _atom_site_fract_z
  _atom_site_U_iso_or_equiv
  _atom_site_adp_type
  _atom_site_occupancy
  _atom_site_site_symmetry_order
  _atom_site_calc_flag
  _atom_site_refinement_flags_posn
  _atom_site_refinement_flags_adp
  _atom_site_refinement_flags_occupancy
  _atom_site_disorder_assembly
  _atom_site_disorder_group
 S01 S 0.02751(7) 0.26261(7) 0.54405(5) 0.03146(18) Uani 1 1 d . . . . .
 S02 S 0.93131(7) 0.78510(7) 0.38467(4) 0.03070(17) Uani 1 1 d . . . . .
 O003 O 0.6830(3) 0.5328(2) 0.78184(13) 0.0354(5) Uani 1 1 d . . . . .
 O004 O 0.2516(2) 0.6615(2) 0.16995(14) 0.0329(5) Uani 1 1 d . . . . .
 O005 O 0.4106(2) 0.4363(2) 0.17589(14) 0.0355(5) Uani 1 1 d . . . . .
 O006 O -0.0978(2) 0.1919(2) 0.55067(14) 0.0372(5) Uani 1 1 d . . . . .
 O007 O 0.0463(3) 0.3704(2) 0.58981(14) 0.0366(5) Uani 1 1 d . . . . .
 O008 O 0.4986(3) 0.5245(3) 0.34507(15) 0.0399(6) Uani 1 1 d . . . . .
 O009 O 1.0481(3) 0.8584(3) 0.40057(14) 0.0384(6) Uani 1 1 d . . . . .
 O00A O 0.9316(3) 0.7095(3) 0.31950(14) 0.0385(6) Uani 1 1 d . . . . .
 O00B O 0.2994(3) 0.6407(2) 0.36124(16) 0.0399(6) Uani 1 1 d . . . . .
 O00C O 0.7923(3) 0.8455(3) 0.73332(16) 0.0494(7) Uani 1 1 d . . . . .
 O00D O 0.4223(3) 0.4077(3) 0.70541(17) 0.0530(7) Uani 1 1 d . . . . .
 N00E N 0.0400(3) 0.3240(3) 0.45400(16) 0.0311(6) Uani 1 1 d . . . . .
 O00F O 0.9509(3) 0.4672(3) 0.79011(16) 0.0467(6) Uani 1 1 d . . . . .
 O00G O 0.2647(4) 0.5701(3) 0.5942(2) 0.0575(8) Uani 1 1 d G . . . .
 H00C H 0.306509 0.543025 0.637407 0.086 Uiso 1 1 d G U . . .
 H00D H 0.190485 0.525318 0.596221 0.086 Uiso 1 1 d G U . . .
 O00H O 0.9969(3) 0.7551(4) 0.70149(17) 0.0567(8) Uani 1 1 d . . . . .
 N00I N 0.9077(3) 0.6817(3) 0.46116(15) 0.0308(6) Uani 1 1 d . . . . .
 O00J O 0.3437(3) 0.1138(3) 0.15055(19) 0.0534(7) Uani 1 1 d . . . . .
 C00K C 0.1078(3) 0.2895(3) 0.32782(19) 0.0306(7) Uani 1 1 d . . . . .
 C00L C 0.0140(4) 0.2386(3) 0.39164(19) 0.0324(7) Uani 1 1 d . . . . .
 H00A H 0.036603 0.143670 0.408985 0.039 Uiso 1 1 calc R U . . .
 H00B H -0.083209 0.248721 0.375219 0.039 Uiso 1 1 calc R U . . .
 N00M N 0.2540(4) 0.2831(3) 0.06854(18) 0.0443(7) Uani 1 1 d . . . . .
 C00N C 0.6735(4) 0.6836(4) 0.1519(2) 0.0348(7) Uani 1 1 d . . . . .
 H00N H 0.770673 0.687279 0.147141 0.042 Uiso 1 1 calc R U . . .
 C00O C 0.7551(3) 0.5643(3) 0.54486(18) 0.0287(6) Uani 1 1 d . . . . .
 C00P C 0.1334(3) 0.2365(3) 0.25794(19) 0.0313(7) Uani 1 1 d . . . . .
 C00Q C 0.3775(3) 0.5411(3) 0.33580(19) 0.0321(7) Uani 1 1 d . . . . .
 C00R C 0.3119(3) 0.3977(3) 0.23002(19) 0.0311(7) Uani 1 1 d . . . . .
 C00S C 0.4513(4) 0.7982(3) 0.15489(18) 0.0313(7) Uani 1 1 d . . . . .
 H00S H 0.395830 0.878377 0.153009 0.038 Uiso 1 1 calc R U . . .
 C00T C 0.3911(3) 0.6759(3) 0.16570(18) 0.0291(6) Uani 1 1 d . . . . .
 C00U C 0.6453(4) 0.4694(3) 0.66007(19) 0.0312(7) Uani 1 1 d . . . . .
 C00V C 0.3849(4) -0.0438(3) 0.58575(19) 0.0342(7) Uani 1 1 d . . . . .
 C00W C 0.2359(4) 0.2919(3) 0.20928(19) 0.0319(7) Uani 1 1 d . . . . .
 N00X N 0.6003(4) 0.2593(3) 0.7373(2) 0.0527(9) Uani 1 1 d . . . . .
 C00Y C 0.4730(3) 0.5584(3) 0.17095(18) 0.0308(7) Uani 1 1 d . . . . .
 C00Z C 0.2879(3) 0.4481(3) 0.30137(19) 0.0310(7) Uani 1 1 d . . . . .
 C010 C 0.6614(4) 0.4756(3) 0.57959(19) 0.0310(7) Uani 1 1 d . . . . .
 C011 C 0.7132(3) 0.5535(3) 0.70385(19) 0.0317(7) Uani 1 1 d . . . . .
 C012 C 0.8020(3) 0.6473(3) 0.66787(19) 0.0314(7) Uani 1 1 d . . . . .
 C013 C 0.0571(4) 0.1175(3) 0.2392(2) 0.0379(8) Uani 1 1 d . . . . .
 H01A H 0.064009 0.110092 0.183323 0.057 Uiso 1 1 calc R U . . .
 H01B H -0.039864 0.128681 0.254351 0.057 Uiso 1 1 calc R U . . .
 H01C H 0.097729 0.036493 0.267796 0.057 Uiso 1 1 calc R U . . .
 C014 C 0.1834(3) 0.3919(3) 0.34906(19) 0.0305(7) Uani 1 1 d . . . . .
 C015 C 0.7865(3) 0.8966(3) 0.37829(19) 0.0291(7) Uani 1 1 d . . . . .
 C016 C 0.2888(4) 0.1810(4) 0.5926(2) 0.0353(7) Uani 1 1 d . . . . .
 H016 H 0.298480 0.268994 0.605375 0.042 Uiso 1 1 calc R U . . .
 C017 C 0.8251(3) 0.6455(3) 0.58894(19) 0.0294(6) Uani 1 1 d . . . . .
 C018 C 0.5456(5) 0.3770(4) 0.7028(2) 0.0428(9) Uani 1 1 d . . . . .
 C019 C 0.2830(4) 0.2237(4) 0.1400(2) 0.0399(8) Uani 1 1 d . . . . .
 C01A C 0.8604(4) 0.7595(4) 0.7065(2) 0.0407(9) Uani 1 1 d . . . . .
 C01B C 0.6153(4) 0.5587(3) 0.16369(19) 0.0341(7) Uani 1 1 d . . . . .
 C01C C 0.7939(4) 0.5867(3) 0.46075(19) 0.0322(7) Uani 1 1 d . . . . .
 H01R H 0.715619 0.626693 0.429188 0.039 Uiso 1 1 calc R U . . .
 H01S H 0.826694 0.502671 0.440660 0.039 Uiso 1 1 calc R U . . .
 C01D C 0.2592(4) -0.0792(3) 0.5590(2) 0.0360(7) Uani 1 1 d . . . . .
 H01D H 0.248100 -0.168199 0.548418 0.043 Uiso 1 1 calc R U . . .
 C01E C 0.7614(4) 0.5860(3) 0.83607(19) 0.0344(7) Uani 1 1 d . . . . .
 C01F C 0.1683(4) 0.7769(3) 0.1844(2) 0.0361(7) Uani 1 1 d . . . . .
 H01E H 0.175195 0.845131 0.140007 0.054 Uiso 1 1 calc R U . . .
 H01F H 0.200408 0.811776 0.231213 0.054 Uiso 1 1 calc R U . . .
 H01G H 0.072321 0.752970 0.191969 0.054 Uiso 1 1 calc R U . . .
 C01G C 0.7771(4) 0.7165(4) 0.9417(2) 0.0425(8) Uani 1 1 d . . . . .
 H01T H 0.734946 0.770167 0.977983 0.051 Uiso 1 1 calc R U . . .
 C01H C 0.6946(4) 0.6651(4) 0.8875(2) 0.0373(7) Uani 1 1 d . . . . .
 C01I C 0.1479(4) 0.4212(3) 0.4309(2) 0.0334(7) Uani 1 1 d . . . . .
 H01H H 0.228768 0.405393 0.465044 0.040 Uiso 1 1 calc R U . . .
 H01I H 0.111390 0.513994 0.432004 0.040 Uiso 1 1 calc R U . . .
 C01J C 0.1652(4) 0.1443(3) 0.56323(19) 0.0319(7) Uani 1 1 d . . . . .
 C01K C 0.6816(4) 0.8785(4) 0.3278(2) 0.0392(8) Uani 1 1 d . . . . .
 H01U H 0.689698 0.810024 0.294405 0.047 Uiso 1 1 calc R U . . .
 C01L C 0.5939(4) 0.8025(3) 0.14682(19) 0.0330(7) Uani 1 1 d . . . . .
 C01M C 0.3968(4) 0.0871(4) 0.6028(2) 0.0354(7) Uani 1 1 d . . . . .
 H01M H 0.481512 0.112221 0.621954 0.042 Uiso 1 1 calc R U . . .
 C01N C 0.7747(4) 0.9966(3) 0.4275(2) 0.0350(7) Uani 1 1 d . . . . .
 H01V H 0.847955 1.010548 0.460781 0.042 Uiso 1 1 calc R U . . .
 C01O C 0.5052(4) -0.1436(4) 0.5942(2) 0.0417(8) Uani 1 1 d . . . . .
 H01J H 0.471778 -0.232702 0.608923 0.063 Uiso 1 1 calc R U . . .
 H01K H 0.566522 -0.120454 0.634421 0.063 Uiso 1 1 calc R U . . .
 H01L H 0.555644 -0.142411 0.544679 0.063 Uiso 1 1 calc R U . . .
 C01P C 0.1505(4) 0.0135(3) 0.5475(2) 0.0343(7) Uani 1 1 d . . . . .
 H01P H 0.065528 -0.011910 0.528827 0.041 Uiso 1 1 calc R U . . .
 C01Q C 0.9020(4) 0.5528(4) 0.8404(2) 0.0393(8) Uani 1 1 d . . . . .
 C01R C 0.5844(5) 0.3886(4) 0.5324(2) 0.0434(9) Uani 1 1 d . . . . .
 H01W H 0.605728 0.294923 0.550785 0.065 Uiso 1 1 calc R U . . .
 H01X H 0.611768 0.405668 0.477643 0.065 Uiso 1 1 calc R U . . .
 H01Y H 0.485371 0.408258 0.537837 0.065 Uiso 1 1 calc R U . . .
 C01S C 0.6548(4) 1.0753(4) 0.4272(2) 0.0403(8) Uani 1 1 d . . . . .
 H01Z H 0.645465 1.142540 0.461374 0.048 Uiso 1 1 calc R U . . .
 C01T C 0.5483(4) 1.0584(4) 0.3784(2) 0.0395(8) Uani 1 1 d . . . . .
 C01U C 0.9223(4) 0.7284(4) 0.53877(19) 0.0341(7) Uani 1 1 d . . . . .
 H01 H 0.895837 0.824368 0.537534 0.041 Uiso 1 1 calc R U . . .
 H H 1.017820 0.712934 0.557423 0.041 Uiso 1 1 calc R U . . .
 C01V C 0.5644(4) 0.9626(4) 0.3272(2) 0.0448(9) Uani 1 1 d . . . . .
 H1 H 0.494004 0.954245 0.291056 0.054 Uiso 1 1 calc R U . . .
 C01W C 0.9816(4) 0.6076(4) 0.8936(2) 0.0420(8) Uani 1 1 d . . . . .
 H2 H 1.077970 0.588273 0.895660 0.050 Uiso 1 1 calc R U . . .
 C01X C 0.9187(4) 0.6911(4) 0.9438(2) 0.0407(8) Uani 1 1 d . . . . .
 C01Y C 0.6603(4) 0.9346(4) 0.1293(2) 0.0417(8) Uani 1 1 d . . . . .
 H01N H 0.672947 0.954122 0.073074 0.063 Uiso 1 1 calc R U . . .
 H01O H 0.749841 0.930415 0.154642 0.063 Uiso 1 1 calc R U . . .
 H01Q H 0.601020 1.004992 0.148905 0.063 Uiso 1 1 calc R U . . .
 C01Z C 0.5362(4) 0.6933(5) 0.8864(2) 0.0488(10) Uani 1 1 d . . . . .
 C020 C 0.7063(4) 0.4290(4) 0.1649(2) 0.0444(9) Uani 1 1 d . . . . .
 C021 C 0.1867(5) 0.4152(4) 0.0533(2) 0.0471(9) Uani 1 1 d . . . . .
 H02A H 0.155012 0.446511 0.102443 0.071 Uiso 1 1 calc R U . . .
 H02B H 0.107750 0.410739 0.019476 0.071 Uiso 1 1 calc R U . . .
 H02C H 0.251984 0.476964 0.027739 0.071 Uiso 1 1 calc R U . . .
 C022 C 1.0972(5) 0.4482(5) 0.7839(3) 0.0569(11) Uani 1 1 d . . . . .
 H02S H 1.120069 0.386003 0.745540 0.085 Uiso 1 1 calc R U . . .
 H02T H 1.134182 0.411926 0.834487 0.085 Uiso 1 1 calc R U . . .
 H02U H 1.137469 0.533822 0.767514 0.085 Uiso 1 1 calc R U . . .
 C023 C 1.0049(5) 0.7542(5) 1.0007(2) 0.0531(10) Uani 1 1 d . . . . .
 H02V H 1.054093 0.684314 1.034535 0.080 Uiso 1 1 calc R U . . .
 H02W H 0.944996 0.808154 1.032248 0.080 Uiso 1 1 calc R U . . .
 H02X H 1.071472 0.810995 0.971946 0.080 Uiso 1 1 calc R U . . .
 C024 C 0.4888(5) 0.7577(5) 0.8071(2) 0.0500(10) Uani 1 1 d . . . . .
 H02Y H 0.390650 0.783474 0.809690 0.075 Uiso 1 1 calc R U . . .
 HA H 0.504238 0.694250 0.768550 0.075 Uiso 1 1 calc R U . . .
 HB H 0.541183 0.836954 0.791939 0.075 Uiso 1 1 calc R U . . .
 C025 C 0.3670(5) 0.7218(4) 0.4122(3) 0.0529(10) Uani 1 1 d . . . . .
 H02D H 0.460762 0.737444 0.393016 0.079 Uiso 1 1 calc R U . . .
 H02E H 0.370575 0.675275 0.464828 0.079 Uiso 1 1 calc R U . . .
 H02F H 0.315385 0.807175 0.413089 0.079 Uiso 1 1 calc R U . . .
 C026 C 0.8595(4) 0.4583(5) 0.1605(3) 0.0564(12) Uani 1 1 d . . . . .
 H02G H 0.914763 0.374356 0.167720 0.085 Uiso 1 1 calc R U . . .
 H02H H 0.880821 0.513611 0.201391 0.085 Uiso 1 1 calc R U . . .
 H02I H 0.880947 0.505508 0.109656 0.085 Uiso 1 1 calc R U . . .
 C027 C 0.4176(5) 1.1432(5) 0.3816(3) 0.0553(11) Uani 1 1 d . . . . .
 H02Z H 0.362566 1.110311 0.426886 0.083 Uiso 1 1 calc R U . . .
 HC H 0.365079 1.138858 0.334210 0.083 Uiso 1 1 calc R U . . .
 HD H 0.439835 1.235556 0.385613 0.083 Uiso 1 1 calc R U . . .
 C028 C 0.4907(6) 0.7836(9) 0.9474(3) 0.091(2) Uani 1 1 d . . . . .
 H02 H 0.528141 0.871490 0.934300 0.136 Uiso 1 1 calc R U . . .
 HE H 0.524571 0.745156 0.998315 0.136 Uiso 1 1 calc R U . . .
 HF H 0.390045 0.792478 0.949102 0.136 Uiso 1 1 calc R U . . .
 C029 C 0.6729(5) 0.3575(4) 0.0945(3) 0.0576(11) Uani 1 1 d . . . . .
 H02J H 0.694478 0.414005 0.046685 0.086 Uiso 1 1 calc R U . . .
 H02K H 0.574929 0.339107 0.095647 0.086 Uiso 1 1 calc R U . . .
 H02L H 0.727864 0.273488 0.096103 0.086 Uiso 1 1 calc R U . . .
 C02A C 0.6837(5) 0.3367(5) 0.2403(3) 0.0601(13) Uani 1 1 d . . . . .
 H02M H 0.748711 0.259447 0.241751 0.090 Uiso 1 1 calc R U . . .
 H02N H 0.589427 0.306611 0.242058 0.090 Uiso 1 1 calc R U . . .
 H02O H 0.698584 0.385329 0.285176 0.090 Uiso 1 1 calc R U . . .
 C02B C 1.0594(6) 0.8639(7) 0.7342(3) 0.081(2) Uani 1 1 d . . . . .
 H3 H 1.027385 0.948770 0.706118 0.122 Uiso 1 1 calc R U . . .
 HG H 1.159673 0.853689 0.729455 0.122 Uiso 1 1 calc R U . . .
 HH H 1.033129 0.862495 0.789160 0.122 Uiso 1 1 calc R U . . .
 C02C C 0.5108(7) 0.1749(5) 0.7874(3) 0.0775(18) Uani 1 1 d . . . . .
 H4 H 0.537612 0.175131 0.841623 0.116 Uiso 1 1 calc R U . . .
 HI H 0.519324 0.083744 0.773023 0.116 Uiso 1 1 calc R U . . .
 HJ H 0.415233 0.208974 0.781138 0.116 Uiso 1 1 calc R U . . .
 C02D C 0.4661(5) 0.5588(6) 0.9054(3) 0.0669(14) Uani 1 1 d . . . . .
 H5 H 0.366116 0.573565 0.901313 0.100 Uiso 1 1 calc R U . . .
 HK H 0.489218 0.521011 0.958350 0.100 Uiso 1 1 calc R U . . .
 HL H 0.498625 0.496807 0.868613 0.100 Uiso 1 1 calc R U . . .
 C02E C 0.3029(6) 0.2214(5) 0.0006(3) 0.0651(13) Uani 1 1 d . . . . .
 H02P H 0.366074 0.279981 -0.029565 0.098 Uiso 1 1 calc R U . . .
 H02Q H 0.224472 0.206567 -0.031613 0.098 Uiso 1 1 calc R U . . .
 H02R H 0.351005 0.135950 0.017129 0.098 Uiso 1 1 calc R U . . .
 C02F C 0.7453(7) 0.2219(5) 0.7370(3) 0.0716(15) Uani 1 1 d . . . . .
 H6 H 0.792149 0.279197 0.696596 0.107 Uiso 1 1 calc R U . . .
 HM H 0.758199 0.128887 0.726335 0.107 Uiso 1 1 calc R U . . .
 HN H 0.783947 0.232165 0.787703 0.107 Uiso 1 1 calc R U . . .

loop_
  _atom_site_aniso_label
  _atom_site_aniso_U_11
  _atom_site_aniso_U_22
  _atom_site_aniso_U_33
  _atom_site_aniso_U_23
  _atom_site_aniso_U_13
  _atom_site_aniso_U_12
 S01 0.0280(4) 0.0302(4) 0.0345(4) 0.0041(3) -0.0029(3) -0.0010(3)
 S02 0.0264(4) 0.0323(4) 0.0314(4) 0.0044(3) -0.0011(3) 0.0028(3)
 O003 0.0388(13) 0.0369(12) 0.0302(11) 0.0028(9) -0.0055(9) -0.0091(10)
 O004 0.0272(12) 0.0257(10) 0.0433(12) 0.0040(9) -0.0019(9) 0.0059(9)
 O005 0.0329(13) 0.0239(11) 0.0471(13) 0.0050(10) 0.0061(10) 0.0025(9)
 O006 0.0295(13) 0.0404(13) 0.0397(13) 0.0047(10) -0.0013(10) -0.0026(10)
 O007 0.0375(14) 0.0316(12) 0.0402(13) -0.0025(10) -0.0021(10) 0.0013(10)
 O008 0.0310(14) 0.0428(14) 0.0443(14) 0.0036(11) -0.0050(10) -0.0005(11)
 O009 0.0293(13) 0.0424(14) 0.0408(13) 0.0074(10) -0.0023(10) 0.0006(10)
 O00A 0.0395(14) 0.0397(13) 0.0345(12) 0.0007(10) -0.0003(10) 0.0050(11)
 O00B 0.0335(13) 0.0298(12) 0.0563(15) -0.0039(11) -0.0060(11) -0.0009(10)
 O00C 0.072(2) 0.0379(14) 0.0389(14) -0.0018(11) -0.0035(13) -0.0119(14)
 O00D 0.0435(17) 0.0623(18) 0.0522(16) 0.0069(14) 0.0014(12) -0.0219(14)
 N00E 0.0296(15) 0.0259(13) 0.0362(14) 0.0047(11) -0.0037(11) 0.0002(11)
 O00F 0.0438(15) 0.0510(15) 0.0442(14) -0.0051(12) -0.0109(11) 0.0109(12)
 O00G 0.060(2) 0.0405(15) 0.070(2) 0.0043(14) 0.0023(15) -0.0094(14)
 O00H 0.0444(16) 0.084(2) 0.0430(15) 0.0000(14) -0.0080(12) -0.0263(16)
 N00I 0.0284(14) 0.0321(14) 0.0299(13) 0.0055(11) -0.0030(10) 0.0006(11)
 O00J 0.0592(19) 0.0271(12) 0.0707(19) 0.0017(12) 0.0039(14) 0.0153(12)
 C00K 0.0248(16) 0.0265(15) 0.0378(16) 0.0076(12) -0.0057(12) 0.0035(12)
 C00L 0.0297(17) 0.0276(15) 0.0385(17) 0.0038(13) -0.0050(13) -0.0007(13)
 N00M 0.055(2) 0.0370(16) 0.0388(16) 0.0007(13) 0.0062(14) 0.0033(15)
 C00N 0.0287(18) 0.0369(17) 0.0369(17) 0.0052(13) -0.0024(13) -0.0002(14)
 C00O 0.0323(17) 0.0232(14) 0.0291(15) 0.0028(11) -0.0046(12) 0.0031(12)
 C00P 0.0275(17) 0.0244(14) 0.0390(17) 0.0093(12) -0.0077(12) 0.0039(12)
 C00Q 0.0299(18) 0.0289(16) 0.0345(16) 0.0088(12) 0.0020(13) 0.0016(13)
 C00R 0.0265(16) 0.0247(15) 0.0385(16) 0.0110(12) -0.0028(13) 0.0039(12)
 C00S 0.0368(18) 0.0270(15) 0.0283(15) 0.0035(12) -0.0027(12) 0.0037(13)
 C00T 0.0304(17) 0.0282(15) 0.0269(14) 0.0042(12) -0.0013(12) 0.0019(13)
 C00U 0.0338(18) 0.0261(15) 0.0321(16) 0.0049(12) -0.0047(13) -0.0015(13)
 C00V 0.0387(19) 0.0303(16) 0.0314(16) 0.0075(13) -0.0066(13) -0.0012(14)
 C00W 0.0315(17) 0.0257(15) 0.0363(16) 0.0048(12) -0.0048(13) 0.0062(13)
 N00X 0.079(3) 0.0307(16) 0.0462(18) 0.0091(13) -0.0034(17) -0.0139(17)
 C00Y 0.0310(17) 0.0263(15) 0.0327(16) 0.0057(12) 0.0008(12) 0.0021(13)
 C00Z 0.0271(16) 0.0223(14) 0.0401(17) 0.0107(12) -0.0065(13) 0.0054(12)
 C010 0.0336(18) 0.0245(15) 0.0336(16) 0.0030(12) -0.0047(13) 0.0000(13)
 C011 0.0316(17) 0.0291(15) 0.0324(15) 0.0053(12) -0.0059(12) 0.0011(13)
 C012 0.0285(17) 0.0321(16) 0.0319(15) 0.0043(12) -0.0065(12) -0.0010(13)
 C013 0.0356(19) 0.0316(17) 0.0447(19) 0.0038(14) -0.0051(15) 0.0005(14)
 C014 0.0249(16) 0.0271(15) 0.0363(16) 0.0096(12) -0.0043(12) 0.0045(13)
 C015 0.0256(16) 0.0273(15) 0.0315(15) 0.0083(12) -0.0028(12) 0.0032(13)
 C016 0.0338(19) 0.0317(17) 0.0395(18) 0.0029(14) -0.0086(14) -0.0034(14)
 C017 0.0255(16) 0.0278(15) 0.0331(16) 0.0040(12) -0.0059(12) 0.0019(13)
 C018 0.058(3) 0.0355(18) 0.0350(18) 0.0038(14) -0.0068(16) -0.0167(17)
 C019 0.037(2) 0.0325(17) 0.049(2) 0.0012(15) 0.0017(15) 0.0012(15)
 C01A 0.042(2) 0.047(2) 0.0310(17) 0.0101(15) -0.0042(14) -0.0161(17)
 C01B 0.0325(18) 0.0306(16) 0.0361(17) 0.0086(13) -0.0008(13) 0.0035(14)
 C01C 0.0350(18) 0.0271(15) 0.0333(16) 0.0010(12) -0.0052(13) 0.0029(13)
 C01D 0.039(2) 0.0259(15) 0.0412(18) 0.0048(13) -0.0074(14) -0.0031(14)
 C01E 0.0371(19) 0.0360(17) 0.0283(15) 0.0069(13) -0.0066(13) -0.0055(14)
 C01F 0.0347(19) 0.0310(17) 0.0406(18) 0.0003(14) -0.0005(14) 0.0094(14)
 C01G 0.048(2) 0.049(2) 0.0292(16) 0.0018(15) -0.0045(14) -0.0029(17)
 C01H 0.0351(19) 0.0450(19) 0.0304(16) 0.0028(14) -0.0033(13) -0.0028(15)
 C01I 0.0306(17) 0.0299(16) 0.0375(17) 0.0067(13) -0.0031(13) -0.0014(13)
 C01J 0.0329(18) 0.0273(15) 0.0341(16) 0.0045(13) -0.0053(13) -0.0018(13)
 C01K 0.039(2) 0.043(2) 0.0342(17) -0.0007(15) -0.0056(14) 0.0038(16)
 C01L 0.0388(19) 0.0294(16) 0.0298(15) 0.0023(12) -0.0033(13) -0.0024(14)
 C01M 0.0318(18) 0.0334(17) 0.0404(17) 0.0014(14) -0.0105(14) -0.0041(14)
 C01N 0.0326(18) 0.0277(15) 0.0436(18) 0.0028(13) -0.0075(14) -0.0037(14)
 C01O 0.042(2) 0.0318(18) 0.049(2) 0.0066(15) -0.0112(16) 0.0042(15)
 C01P 0.0311(18) 0.0307(16) 0.0399(17) 0.0040(13) -0.0077(13) -0.0036(14)
 C01Q 0.041(2) 0.0425(19) 0.0318(16) 0.0070(14) -0.0045(14) -0.0030(16)
 C01R 0.059(2) 0.0367(19) 0.0353(17) 0.0004(14) -0.0029(16) -0.0142(18)
 C01S 0.045(2) 0.0271(16) 0.047(2) 0.0022(14) -0.0014(16) 0.0033(15)
 C01T 0.038(2) 0.0366(18) 0.0388(18) 0.0128(15) 0.0004(14) 0.0090(15)
 C01U 0.0335(18) 0.0355(17) 0.0318(16) 0.0043(13) -0.0040(13) -0.0025(14)
 C01V 0.036(2) 0.056(2) 0.0387(19) 0.0081(17) -0.0106(15) 0.0079(18)
 C01W 0.0364(19) 0.054(2) 0.0332(17) 0.0052(15) -0.0054(14) -0.0019(17)
 C01X 0.044(2) 0.046(2) 0.0306(16) 0.0079(14) -0.0068(14) -0.0113(17)
 C01Y 0.047(2) 0.0347(18) 0.0422(19) 0.0038(15) 0.0010(16) -0.0093(16)
 C01Z 0.038(2) 0.072(3) 0.0365(18) -0.0042(18) -0.0039(15) 0.0006(19)
 C020 0.0317(19) 0.0361(19) 0.059(2) 0.0160(17) 0.0053(16) 0.0088(15)
 C021 0.051(2) 0.041(2) 0.045(2) 0.0098(16) 0.0019(17) 0.0047(18)
 C022 0.048(3) 0.070(3) 0.051(2) -0.008(2) -0.0083(19) 0.013(2)
 C023 0.048(2) 0.070(3) 0.041(2) 0.0009(19) -0.0135(17) -0.012(2)
 C024 0.045(2) 0.055(2) 0.049(2) -0.0026(18) -0.0123(17) 0.0089(19)
 C025 0.046(2) 0.044(2) 0.072(3) -0.017(2) -0.004(2) -0.0072(18)
 C026 0.032(2) 0.052(2) 0.078(3) 0.018(2) 0.0057(19) 0.0130(18)
 C027 0.052(3) 0.057(3) 0.049(2) 0.0188(19) 0.0017(18) 0.026(2)
 C028 0.047(3) 0.167(7) 0.063(3) -0.052(4) -0.011(2) 0.025(4)
 C029 0.049(3) 0.043(2) 0.076(3) 0.005(2) 0.014(2) 0.0172(19)
 C02A 0.043(2) 0.048(2) 0.079(3) 0.033(2) 0.010(2) 0.0212(19)
 C02B 0.081(4) 0.118(5) 0.050(3) 0.001(3) -0.014(2) -0.067(4)
 C02C 0.121(5) 0.055(3) 0.055(3) 0.015(2) -0.003(3) -0.044(3)
 C02D 0.042(2) 0.108(4) 0.046(2) 0.021(2) 0.0002(18) -0.020(3)
 C02E 0.092(4) 0.050(3) 0.053(3) -0.009(2) 0.015(2) -0.002(2)
 C02F 0.102(5) 0.037(2) 0.070(3) 0.013(2) -0.007(3) 0.010(3)

_geom_special_details
;
 All esds (except the esd in the dihedral angle between two l.s. planes)
 are estimated using the full covariance matrix.  The cell esds are taken
 into account individually in the estimation of esds in distances, angles
 and torsion angles; correlations between esds in cell parameters are only
 used when they are defined by crystal symmetry.  An approximate (isotropic)
 treatment of cell esds is used for estimating esds involving l.s. planes.
;
loop_
  _geom_bond_atom_site_label_1
  _geom_bond_atom_site_label_2
  _geom_bond_distance
  _geom_bond_site_symmetry_2
  _geom_bond_publ_flag
 S01 O006 1.441(3) . ?
 S01 O007 1.437(3) . ?
 S01 N00E 1.620(3) . ?
 S01 C01J 1.764(3) . ?
 S02 O009 1.434(3) . ?
 S02 O00A 1.431(3) . ?
 S02 N00I 1.617(3) . ?
 S02 C015 1.760(3) . ?
 O003 C011 1.374(4) . ?
 O003 C01E 1.390(4) . ?
 O004 C00T 1.373(4) . ?
 O004 C01F 1.432(4) . ?
 O005 C00R 1.372(4) . ?
 O005 C00Y 1.397(4) . ?
 O008 C00Q 1.194(4) . ?
 O00B C00Q 1.341(4) . ?
 O00B C025 1.455(5) . ?
 O00C C01A 1.197(5) . ?
 O00D C018 1.227(5) . ?
 N00E C00L 1.487(4) . ?
 N00E C01I 1.493(4) . ?
 O00F C01Q 1.359(5) . ?
 O00F C022 1.432(5) . ?
 O00G H00C 0.8700 . ?
 O00G H00D 0.8700 . ?
 O00H C01A 1.330(5) . ?
 O00H C02B 1.454(6) . ?
 N00I C01C 1.502(4) . ?
 N00I C01U 1.484(4) . ?
 O00J C019 1.231(5) . ?
 C00K C00L 1.487(5) . ?
 C00K C00P 1.390(5) . ?
 C00K C014 1.384(5) . ?
 C00L H00A 0.9900 . ?
 C00L H00B 0.9900 . ?
 N00M C019 1.344(5) . ?
 N00M C021 1.459(5) . ?
 N00M C02E 1.454(5) . ?
 C00N H00N 0.9500 . ?
 C00N C01B 1.404(5) . ?
 C00N C01L 1.394(5) . ?
 C00O C010 1.395(5) . ?
 C00O C017 1.390(5) . ?
 C00O C01C 1.495(4) . ?
 C00P C00W 1.395(5) . ?
 C00P C013 1.512(5) . ?
 C00Q C00Z 1.491(5) . ?
 C00R C00W 1.411(5) . ?
 C00R C00Z 1.399(5) . ?
 C00S H00S 0.9500 . ?
 C00S C00T 1.388(4) . ?
 C00S C01L 1.396(5) . ?
 C00T C00Y 1.395(5) . ?
 C00U C010 1.395(5) . ?
 C00U C011 1.396(5) . ?
 C00U C018 1.509(5) . ?
 C00V C01D 1.392(5) . ?
 C00V C01M 1.399(5) . ?
 C00V C01O 1.507(5) . ?
 C00W C019 1.503(5) . ?
 N00X C018 1.362(5) . ?
 N00X C02C 1.459(6) . ?
 N00X C02F 1.443(7) . ?
 C00Y C01B 1.389(5) . ?
 C00Z C014 1.402(5) . ?
 C010 C01R 1.499(5) . ?
 C011 C012 1.404(5) . ?
 C012 C017 1.384(5) . ?
 C012 C01A 1.517(5) . ?
 C013 H01A 0.9800 . ?
 C013 H01B 0.9800 . ?
 C013 H01C 0.9800 . ?
 C014 C01I 1.510(5) . ?
 C015 C01K 1.387(5) . ?
 C015 C01N 1.392(5) . ?
 C016 H016 0.9500 . ?
 C016 C01J 1.397(5) . ?
 C016 C01M 1.383(5) . ?
 C017 C01U 1.498(5) . ?
 C01B C020 1.545(5) . ?
 C01C H01R 0.9900 . ?
 C01C H01S 0.9900 . ?
 C01D H01D 0.9500 . ?
 C01D C01P 1.383(5) . ?
 C01E C01H 1.393(5) . ?
 C01E C01Q 1.395(5) . ?
 C01F H01E 0.9800 . ?
 C01F H01F 0.9800 . ?
 C01F H01G 0.9800 . ?
 C01G H01T 0.9500 . ?
 C01G C01H 1.403(5) . ?
 C01G C01X 1.390(6) . ?
 C01H C01Z 1.555(6) . ?
 C01I H01H 0.9900 . ?
 C01I H01I 0.9900 . ?
 C01J C01P 1.395(5) . ?
 C01K H01U 0.9500 . ?
 C01K C01V 1.389(6) . ?
 C01L C01Y 1.512(5) . ?
 C01M H01M 0.9500 . ?
 C01N H01V 0.9500 . ?
 C01N C01S 1.380(5) . ?
 C01O H01J 0.9800 . ?
 C01O H01K 0.9800 . ?
 C01O H01L 0.9800 . ?
 C01P H01P 0.9500 . ?
 C01Q C01W 1.391(5) . ?
 C01R H01W 0.9800 . ?
 C01R H01X 0.9800 . ?
 C01R H01Y 0.9800 . ?
 C01S H01Z 0.9500 . ?
 C01S C01T 1.377(6) . ?
 C01T C01V 1.384(6) . ?
 C01T C027 1.503(5) . ?
 C01U H01 0.9900 . ?
 C01U H 0.9900 . ?
 C01V H1 0.9500 . ?
 C01W H2 0.9500 . ?
 C01W C01X 1.391(6) . ?
 C01X C023 1.517(5) . ?
 C01Y H01N 0.9800 . ?
 C01Y H01O 0.9800 . ?
 C01Y H01Q 0.9800 . ?
 C01Z C024 1.525(6) . ?
 C01Z C028 1.518(7) . ?
 C01Z C02D 1.553(7) . ?
 C020 C026 1.534(6) . ?
 C020 C029 1.532(7) . ?
 C020 C02A 1.542(5) . ?
 C021 H02A 0.9800 . ?
 C021 H02B 0.9800 . ?
 C021 H02C 0.9800 . ?
 C022 H02S 0.9800 . ?
 C022 H02T 0.9800 . ?
 C022 H02U 0.9800 . ?
 C023 H02V 0.9800 . ?
 C023 H02W 0.9800 . ?
 C023 H02X 0.9800 . ?
 C024 H02Y 0.9800 . ?
 C024 HA 0.9800 . ?
 C024 HB 0.9800 . ?
 C025 H02D 0.9800 . ?
 C025 H02E 0.9800 . ?
 C025 H02F 0.9800 . ?
 C026 H02G 0.9800 . ?
 C026 H02H 0.9800 . ?
 C026 H02I 0.9800 . ?
 C027 H02Z 0.9800 . ?
 C027 HC 0.9800 . ?
 C027 HD 0.9800 . ?
 C028 H02 0.9800 . ?
 C028 HE 0.9800 . ?
 C028 HF 0.9800 . ?
 C029 H02J 0.9800 . ?
 C029 H02K 0.9800 . ?
 C029 H02L 0.9800 . ?
 C02A H02M 0.9800 . ?
 C02A H02N 0.9800 . ?
 C02A H02O 0.9800 . ?
 C02B H3 0.9800 . ?
 C02B HG 0.9800 . ?
 C02B HH 0.9800 . ?
 C02C H4 0.9800 . ?
 C02C HI 0.9800 . ?
 C02C HJ 0.9800 . ?
 C02D H5 0.9800 . ?
 C02D HK 0.9800 . ?
 C02D HL 0.9800 . ?
 C02E H02P 0.9800 . ?
 C02E H02Q 0.9800 . ?
 C02E H02R 0.9800 . ?
 C02F H6 0.9800 . ?
 C02F HM 0.9800 . ?
 C02F HN 0.9800 . ?

loop_
  _geom_angle_atom_site_label_1
  _geom_angle_atom_site_label_2
  _geom_angle_atom_site_label_3
  _geom_angle
  _geom_angle_site_symmetry_1
  _geom_angle_site_symmetry_3
  _geom_angle_publ_flag
 O006 S01 N00E 106.19(14) . . ?
 O006 S01 C01J 107.44(15) . . ?
 O007 S01 O006 120.44(15) . . ?
 O007 S01 N00E 106.45(14) . . ?
 O007 S01 C01J 107.92(16) . . ?
 N00E S01 C01J 107.85(15) . . ?
 O009 S02 N00I 105.97(14) . . ?
 O009 S02 C015 107.75(16) . . ?
 O00A S02 O009 120.88(16) . . ?
 O00A S02 N00I 106.73(15) . . ?
 O00A S02 C015 108.31(16) . . ?
 N00I S02 C015 106.35(15) . . ?
 C011 O003 C01E 121.1(3) . . ?
 C00T O004 C01F 116.5(3) . . ?
 C00R O005 C00Y 124.2(3) . . ?
 C00Q O00B C025 115.7(3) . . ?
 C00L N00E S01 119.4(2) . . ?
 C00L N00E C01I 112.1(3) . . ?
 C01I N00E S01 119.2(2) . . ?
 C01Q O00F C022 116.8(3) . . ?
 H00C O00G H00D 104.5 . . ?
 C01A O00H C02B 113.8(4) . . ?
 C01C N00I S02 118.4(2) . . ?
 C01U N00I S02 118.8(2) . . ?
 C01U N00I C01C 111.6(3) . . ?
 C00P C00K C00L 127.0(3) . . ?
 C014 C00K C00L 111.4(3) . . ?
 C014 C00K C00P 121.2(3) . . ?
 N00E C00L H00A 111.1 . . ?
 N00E C00L H00B 111.1 . . ?
 C00K C00L N00E 103.1(3) . . ?
 C00K C00L H00A 111.1 . . ?
 C00K C00L H00B 111.1 . . ?
 H00A C00L H00B 109.1 . . ?
 C019 N00M C021 124.0(3) . . ?
 C019 N00M C02E 119.8(4) . . ?
 C02E N00M C021 115.9(3) . . ?
 C01B C00N H00N 118.8 . . ?
 C01L C00N H00N 118.8 . . ?
 C01L C00N C01B 122.4(3) . . ?
 C010 C00O C01C 127.4(3) . . ?
 C017 C00O C010 120.8(3) . . ?
 C017 C00O C01C 111.8(3) . . ?
 C00K C00P C00W 117.6(3) . . ?
 C00K C00P C013 120.0(3) . . ?
 C00W C00P C013 122.3(3) . . ?
 O008 C00Q O00B 124.8(3) . . ?
 O008 C00Q C00Z 125.5(3) . . ?
 O00B C00Q C00Z 109.4(3) . . ?
 O005 C00R C00W 113.0(3) . . ?
 O005 C00R C00Z 126.4(3) . . ?
 C00Z C00R C00W 120.5(3) . . ?
 C00T C00S H00S 120.3 . . ?
 C00T C00S C01L 119.5(3) . . ?
 C01L C00S H00S 120.3 . . ?
 O004 C00T C00S 123.7(3) . . ?
 O004 C00T C00Y 116.1(3) . . ?
 C00S C00T C00Y 120.1(3) . . ?
 C010 C00U C011 121.9(3) . . ?
 C010 C00U C018 120.9(3) . . ?
 C011 C00U C018 117.1(3) . . ?
 C01D C00V C01M 118.2(3) . . ?
 C01D C00V C01O 120.6(3) . . ?
 C01M C00V C01O 121.2(3) . . ?
 C00P C00W C00R 121.5(3) . . ?
 C00P C00W C019 119.3(3) . . ?
 C00R C00W C019 118.5(3) . . ?
 C018 N00X C02C 118.0(5) . . ?
 C018 N00X C02F 124.0(4) . . ?
 C02F N00X C02C 117.4(4) . . ?
 C00T C00Y O005 119.4(3) . . ?
 C01B C00Y O005 118.3(3) . . ?
 C01B C00Y C00T 122.0(3) . . ?
 C00R C00Z C00Q 125.1(3) . . ?
 C00R C00Z C014 117.1(3) . . ?
 C014 C00Z C00Q 117.0(3) . . ?
 C00O C010 C00U 117.0(3) . . ?
 C00O C010 C01R 121.2(3) . . ?
 C00U C010 C01R 121.8(3) . . ?
 O003 C011 C00U 113.1(3) . . ?
 O003 C011 C012 126.3(3) . . ?
 C00U C011 C012 120.6(3) . . ?
 C011 C012 C01A 125.0(3) . . ?
 C017 C012 C011 116.8(3) . . ?
 C017 C012 C01A 117.7(3) . . ?
 C00P C013 H01A 109.5 . . ?
 C00P C013 H01B 109.5 . . ?
 C00P C013 H01C 109.5 . . ?
 H01A C013 H01B 109.5 . . ?
 H01A C013 H01C 109.5 . . ?
 H01B C013 H01C 109.5 . . ?
 C00K C014 C00Z 122.1(3) . . ?
 C00K C014 C01I 111.1(3) . . ?
 C00Z C014 C01I 126.5(3) . . ?
 C01K C015 S02 119.6(3) . . ?
 C01K C015 C01N 120.8(3) . . ?
 C01N C015 S02 119.5(3) . . ?
 C01J C016 H016 120.5 . . ?
 C01M C016 H016 120.5 . . ?
 C01M C016 C01J 119.0(3) . . ?
 C00O C017 C01U 110.5(3) . . ?
 C012 C017 C00O 122.5(3) . . ?
 C012 C017 C01U 127.0(3) . . ?
 O00D C018 C00U 121.0(3) . . ?
 O00D C018 N00X 122.7(3) . . ?
 N00X C018 C00U 116.3(4) . . ?
 O00J C019 N00M 122.2(4) . . ?
 O00J C019 C00W 118.9(3) . . ?
 N00M C019 C00W 118.9(3) . . ?
 O00C C01A O00H 124.5(4) . . ?
 O00C C01A C012 124.4(4) . . ?
 O00H C01A C012 110.9(4) . . ?
 C00N C01B C020 120.9(3) . . ?
 C00Y C01B C00N 116.7(3) . . ?
 C00Y C01B C020 122.4(3) . . ?
 N00I C01C H01R 111.3 . . ?
 N00I C01C H01S 111.3 . . ?
 C00O C01C N00I 102.2(3) . . ?
 C00O C01C H01R 111.3 . . ?
 C00O C01C H01S 111.3 . . ?
 H01R C01C H01S 109.2 . . ?
 C00V C01D H01D 119.5 . . ?
 C01P C01D C00V 120.9(3) . . ?
 C01P C01D H01D 119.5 . . ?
 O003 C01E C01H 118.3(3) . . ?
 O003 C01E C01Q 119.4(3) . . ?
 C01H C01E C01Q 122.1(3) . . ?
 O004 C01F H01E 109.5 . . ?
 O004 C01F H01F 109.5 . . ?
 O004 C01F H01G 109.5 . . ?
 H01E C01F H01F 109.5 . . ?
 H01E C01F H01G 109.5 . . ?
 H01F C01F H01G 109.5 . . ?
 C01H C01G H01T 119.0 . . ?
 C01X C01G H01T 119.0 . . ?
 C01X C01G C01H 122.0(4) . . ?
 C01E C01H C01G 116.7(3) . . ?
 C01E C01H C01Z 122.0(3) . . ?
 C01G C01H C01Z 121.3(4) . . ?
 N00E C01I C014 102.2(3) . . ?
 N00E C01I H01H 111.3 . . ?
 N00E C01I H01I 111.3 . . ?
 C014 C01I H01H 111.3 . . ?
 C014 C01I H01I 111.3 . . ?
 H01H C01I H01I 109.2 . . ?
 C016 C01J S01 120.7(3) . . ?
 C01P C01J S01 119.3(3) . . ?
 C01P C01J C016 120.0(3) . . ?
 C015 C01K H01U 120.7 . . ?
 C015 C01K C01V 118.6(4) . . ?
 C01V C01K H01U 120.7 . . ?
 C00N C01L C00S 119.3(3) . . ?
 C00N C01L C01Y 120.6(3) . . ?
 C00S C01L C01Y 120.1(3) . . ?
 C00V C01M H01M 119.1 . . ?
 C016 C01M C00V 121.8(3) . . ?
 C016 C01M H01M 119.1 . . ?
 C015 C01N H01V 120.6 . . ?
 C01S C01N C015 118.9(3) . . ?
 C01S C01N H01V 120.6 . . ?
 C00V C01O H01J 109.5 . . ?
 C00V C01O H01K 109.5 . . ?
 C00V C01O H01L 109.5 . . ?
 H01J C01O H01K 109.5 . . ?
 H01J C01O H01L 109.5 . . ?
 H01K C01O H01L 109.5 . . ?
 C01D C01P C01J 120.1(3) . . ?
 C01D C01P H01P 119.9 . . ?
 C01J C01P H01P 119.9 . . ?
 O00F C01Q C01E 115.5(3) . . ?
 O00F C01Q C01W 124.8(4) . . ?
 C01W C01Q C01E 119.7(4) . . ?
 C010 C01R H01W 109.5 . . ?
 C010 C01R H01X 109.5 . . ?
 C010 C01R H01Y 109.5 . . ?
 H01W C01R H01X 109.5 . . ?
 H01W C01R H01Y 109.5 . . ?
 H01X C01R H01Y 109.5 . . ?
 C01N C01S H01Z 119.2 . . ?
 C01T C01S C01N 121.5(3) . . ?
 C01T C01S H01Z 119.2 . . ?
 C01S C01T C01V 118.8(3) . . ?
 C01S C01T C027 119.9(4) . . ?
 C01V C01T C027 121.3(4) . . ?
 N00I C01U C017 103.3(3) . . ?
 N00I C01U H01 111.1 . . ?
 N00I C01U H 111.1 . . ?
 C017 C01U H01 111.1 . . ?
 C017 C01U H 111.1 . . ?
 H01 C01U H 109.1 . . ?
 C01K C01V H1 119.4 . . ?
 C01T C01V C01K 121.2(3) . . ?
 C01T C01V H1 119.4 . . ?
 C01Q C01W H2 120.3 . . ?
 C01X C01W C01Q 119.4(4) . . ?
 C01X C01W H2 120.3 . . ?
 C01G C01X C01W 119.9(3) . . ?
 C01G C01X C023 120.2(4) . . ?
 C01W C01X C023 119.8(4) . . ?
 C01L C01Y H01N 109.5 . . ?
 C01L C01Y H01O 109.5 . . ?
 C01L C01Y H01Q 109.5 . . ?
 H01N C01Y H01O 109.5 . . ?
 H01N C01Y H01Q 109.5 . . ?
 H01O C01Y H01Q 109.5 . . ?
 C024 C01Z C01H 111.3(3) . . ?
 C024 C01Z C02D 109.2(4) . . ?
 C028 C01Z C01H 111.1(4) . . ?
 C028 C01Z C024 108.8(4) . . ?
 C028 C01Z C02D 108.1(5) . . ?
 C02D C01Z C01H 108.3(4) . . ?
 C026 C020 C01B 111.3(3) . . ?
 C026 C020 C02A 107.0(3) . . ?
 C029 C020 C01B 109.2(3) . . ?
 C029 C020 C026 108.1(4) . . ?
 C029 C020 C02A 109.9(4) . . ?
 C02A C020 C01B 111.2(3) . . ?
 N00M C021 H02A 109.5 . . ?
 N00M C021 H02B 109.5 . . ?
 N00M C021 H02C 109.5 . . ?
 H02A C021 H02B 109.5 . . ?
 H02A C021 H02C 109.5 . . ?
 H02B C021 H02C 109.5 . . ?
 O00F C022 H02S 109.5 . . ?
 O00F C022 H02T 109.5 . . ?
 O00F C022 H02U 109.5 . . ?
 H02S C022 H02T 109.5 . . ?
 H02S C022 H02U 109.5 . . ?
 H02T C022 H02U 109.5 . . ?
 C01X C023 H02V 109.5 . . ?
 C01X C023 H02W 109.5 . . ?
 C01X C023 H02X 109.5 . . ?
 H02V C023 H02W 109.5 . . ?
 H02V C023 H02X 109.5 . . ?
 H02W C023 H02X 109.5 . . ?
 C01Z C024 H02Y 109.5 . . ?
 C01Z C024 HA 109.5 . . ?
 C01Z C024 HB 109.5 . . ?
 H02Y C024 HA 109.5 . . ?
 H02Y C024 HB 109.5 . . ?
 HA C024 HB 109.5 . . ?
 O00B C025 H02D 109.5 . . ?
 O00B C025 H02E 109.5 . . ?
 O00B C025 H02F 109.5 . . ?
 H02D C025 H02E 109.5 . . ?
 H02D C025 H02F 109.5 . . ?
 H02E C025 H02F 109.5 . . ?
 C020 C026 H02G 109.5 . . ?
 C020 C026 H02H 109.5 . . ?
 C020 C026 H02I 109.5 . . ?
 H02G C026 H02H 109.5 . . ?
 H02G C026 H02I 109.5 . . ?
 H02H C026 H02I 109.5 . . ?
 C01T C027 H02Z 109.5 . . ?
 C01T C027 HC 109.5 . . ?
 C01T C027 HD 109.5 . . ?
 H02Z C027 HC 109.5 . . ?
 H02Z C027 HD 109.5 . . ?
 HC C027 HD 109.5 . . ?
 C01Z C028 H02 109.5 . . ?
 C01Z C028 HE 109.5 . . ?
 C01Z C028 HF 109.5 . . ?
 H02 C028 HE 109.5 . . ?
 H02 C028 HF 109.5 . . ?
 HE C028 HF 109.5 . . ?
 C020 C029 H02J 109.5 . . ?
 C020 C029 H02K 109.5 . . ?
 C020 C029 H02L 109.5 . . ?
 H02J C029 H02K 109.5 . . ?
 H02J C029 H02L 109.5 . . ?
 H02K C029 H02L 109.5 . . ?
 C020 C02A H02M 109.5 . . ?
 C020 C02A H02N 109.5 . . ?
 C020 C02A H02O 109.5 . . ?
 H02M C02A H02N 109.5 . . ?
 H02M C02A H02O 109.5 . . ?
 H02N C02A H02O 109.5 . . ?
 O00H C02B H3 109.5 . . ?
 O00H C02B HG 109.5 . . ?
 O00H C02B HH 109.5 . . ?
 H3 C02B HG 109.5 . . ?
 H3 C02B HH 109.5 . . ?
 HG C02B HH 109.5 . . ?
 N00X C02C H4 109.5 . . ?
 N00X C02C HI 109.5 . . ?
 N00X C02C HJ 109.5 . . ?
 H4 C02C HI 109.5 . . ?
 H4 C02C HJ 109.5 . . ?
 HI C02C HJ 109.5 . . ?
 C01Z C02D H5 109.5 . . ?
 C01Z C02D HK 109.5 . . ?
 C01Z C02D HL 109.5 . . ?
 H5 C02D HK 109.5 . . ?
 H5 C02D HL 109.5 . . ?
 HK C02D HL 109.5 . . ?
 N00M C02E H02P 109.5 . . ?
 N00M C02E H02Q 109.5 . . ?
 N00M C02E H02R 109.5 . . ?
 H02P C02E H02Q 109.5 . . ?
 H02P C02E H02R 109.5 . . ?
 H02Q C02E H02R 109.5 . . ?
 N00X C02F H6 109.5 . . ?
 N00X C02F HM 109.5 . . ?
 N00X C02F HN 109.5 . . ?
 H6 C02F HM 109.5 . . ?
 H6 C02F HN 109.5 . . ?
 HM C02F HN 109.5 . . ?

loop_
  _geom_torsion_atom_site_label_1
  _geom_torsion_atom_site_label_2
  _geom_torsion_atom_site_label_3
  _geom_torsion_atom_site_label_4
  _geom_torsion
  _geom_torsion_site_symmetry_1
  _geom_torsion_site_symmetry_2
  _geom_torsion_site_symmetry_3
  _geom_torsion_site_symmetry_4
  _geom_torsion_publ_flag
 S01 N00E C00L C00K -147.8(2) . . . . ?
 S01 N00E C01I C014 147.9(2) . . . . ?
 S01 C01J C01P C01D 177.2(3) . . . . ?
 S02 N00I C01C C00O -151.2(2) . . . . ?
 S02 N00I C01U C017 150.1(2) . . . . ?
 S02 C015 C01K C01V 176.0(3) . . . . ?
 S02 C015 C01N C01S -173.8(3) . . . . ?
 O003 C011 C012 C017 175.8(3) . . . . ?
 O003 C011 C012 C01A -11.8(6) . . . . ?
 O003 C01E C01H C01G 179.6(3) . . . . ?
 O003 C01E C01H C01Z 0.9(5) . . . . ?
 O003 C01E C01Q O00F -0.8(5) . . . . ?
 O003 C01E C01Q C01W 178.8(3) . . . . ?
 O004 C00T C00Y O005 3.3(4) . . . . ?
 O004 C00T C00Y C01B 176.8(3) . . . . ?
 O005 C00R C00W C00P 178.3(3) . . . . ?
 O005 C00R C00W C019 8.6(4) . . . . ?
 O005 C00R C00Z C00Q -8.3(5) . . . . ?
 O005 C00R C00Z C014 -178.4(3) . . . . ?
 O005 C00Y C01B C00N 174.4(3) . . . . ?
 O005 C00Y C01B C020 -3.0(5) . . . . ?
 O006 S01 N00E C00L -45.7(3) . . . . ?
 O006 S01 N00E C01I 170.4(2) . . . . ?
 O006 S01 C01J C016 -153.3(3) . . . . ?
 O006 S01 C01J C01P 27.8(3) . . . . ?
 O007 S01 N00E C00L -175.1(2) . . . . ?
 O007 S01 N00E C01I 40.9(3) . . . . ?
 O007 S01 C01J C016 -22.0(3) . . . . ?
 O007 S01 C01J C01P 159.1(3) . . . . ?
 O008 C00Q C00Z C00R -52.4(5) . . . . ?
 O008 C00Q C00Z C014 117.7(4) . . . . ?
 O009 S02 N00I C01C -177.9(2) . . . . ?
 O009 S02 N00I C01U 41.4(3) . . . . ?
 O009 S02 C015 C01K 147.1(3) . . . . ?
 O009 S02 C015 C01N -37.0(3) . . . . ?
 O00A S02 N00I C01C -47.9(3) . . . . ?
 O00A S02 N00I C01U 171.5(2) . . . . ?
 O00A S02 C015 C01K 14.8(3) . . . . ?
 O00A S02 C015 C01N -169.3(3) . . . . ?
 O00B C00Q C00Z C00R 133.0(3) . . . . ?
 O00B C00Q C00Z C014 -56.8(4) . . . . ?
 N00E S01 C01J C016 92.6(3) . . . . ?
 N00E S01 C01J C01P -86.3(3) . . . . ?
 O00F C01Q C01W C01X -178.0(3) . . . . ?
 N00I S02 C015 C01K -99.6(3) . . . . ?
 N00I S02 C015 C01N 76.3(3) . . . . ?
 C00K C00P C00W C00R 0.3(4) . . . . ?
 C00K C00P C00W C019 169.9(3) . . . . ?
 C00K C014 C01I N00E -0.9(3) . . . . ?
 C00L N00E C01I C014 1.5(3) . . . . ?
 C00L C00K C00P C00W -173.6(3) . . . . ?
 C00L C00K C00P C013 2.7(5) . . . . ?
 C00L C00K C014 C00Z 174.1(3) . . . . ?
 C00L C00K C014 C01I 0.0(4) . . . . ?
 C00N C01B C020 C026 6.0(5) . . . . ?
 C00N C01B C020 C029 -113.3(4) . . . . ?
 C00N C01B C020 C02A 125.2(4) . . . . ?
 C00O C017 C01U N00I -3.1(4) . . . . ?
 C00P C00K C00L N00E 173.8(3) . . . . ?
 C00P C00K C014 C00Z 0.6(5) . . . . ?
 C00P C00K C014 C01I -173.4(3) . . . . ?
 C00P C00W C019 O00J -66.4(5) . . . . ?
 C00P C00W C019 N00M 111.7(4) . . . . ?
 C00Q C00Z C014 C00K -169.9(3) . . . . ?
 C00Q C00Z C014 C01I 3.1(5) . . . . ?
 C00R O005 C00Y C00T -53.7(4) . . . . ?
 C00R O005 C00Y C01B 132.6(3) . . . . ?
 C00R C00W C019 O00J 103.5(4) . . . . ?
 C00R C00W C019 N00M -78.3(4) . . . . ?
 C00R C00Z C014 C00K 1.0(4) . . . . ?
 C00R C00Z C014 C01I 174.1(3) . . . . ?
 C00S C00T C00Y O005 -175.2(3) . . . . ?
 C00S C00T C00Y C01B -1.7(5) . . . . ?
 C00T C00S C01L C00N -1.7(5) . . . . ?
 C00T C00S C01L C01Y 175.6(3) . . . . ?
 C00T C00Y C01B C00N 0.9(5) . . . . ?
 C00T C00Y C01B C020 -176.5(3) . . . . ?
 C00U C011 C012 C017 -4.2(5) . . . . ?
 C00U C011 C012 C01A 168.3(3) . . . . ?
 C00V C01D C01P C01J -0.4(5) . . . . ?
 C00W C00R C00Z C00Q 168.2(3) . . . . ?
 C00W C00R C00Z C014 -2.0(4) . . . . ?
 C00Y O005 C00R C00W 161.7(3) . . . . ?
 C00Y O005 C00R C00Z -21.7(5) . . . . ?
 C00Y C01B C020 C026 -176.7(4) . . . . ?
 C00Y C01B C020 C029 64.0(4) . . . . ?
 C00Y C01B C020 C02A -57.5(5) . . . . ?
 C00Z C00R C00W C00P 1.4(5) . . . . ?
 C00Z C00R C00W C019 -168.3(3) . . . . ?
 C00Z C014 C01I N00E -174.6(3) . . . . ?
 C010 C00O C017 C012 -2.8(5) . . . . ?
 C010 C00O C017 C01U 178.4(3) . . . . ?
 C010 C00O C01C N00I -174.4(3) . . . . ?
 C010 C00U C011 O003 179.4(3) . . . . ?
 C010 C00U C011 C012 -0.6(5) . . . . ?
 C010 C00U C018 O00D -80.8(5) . . . . ?
 C010 C00U C018 N00X 99.0(4) . . . . ?
 C011 O003 C01E C01H 125.1(3) . . . . ?
 C011 O003 C01E C01Q -58.5(4) . . . . ?
 C011 C00U C010 C00O 3.8(5) . . . . ?
 C011 C00U C010 C01R -177.7(3) . . . . ?
 C011 C00U C018 O00D 95.2(4) . . . . ?
 C011 C00U C018 N00X -85.0(4) . . . . ?
 C011 C012 C017 C00O 5.9(5) . . . . ?
 C011 C012 C017 C01U -175.5(3) . . . . ?
 C011 C012 C01A O00C -59.7(5) . . . . ?
 C011 C012 C01A O00H 124.9(4) . . . . ?
 C012 C017 C01U N00I 178.2(3) . . . . ?
 C013 C00P C00W C00R -176.0(3) . . . . ?
 C013 C00P C00W C019 -6.4(5) . . . . ?
 C014 C00K C00L N00E 0.9(3) . . . . ?
 C014 C00K C00P C00W -1.3(4) . . . . ?
 C014 C00K C00P C013 175.1(3) . . . . ?
 C015 S02 N00I C01C 67.6(3) . . . . ?
 C015 S02 N00I C01U -73.1(3) . . . . ?
 C015 C01K C01V C01T -3.3(6) . . . . ?
 C015 C01N C01S C01T -1.2(5) . . . . ?
 C016 C01J C01P C01D -1.7(5) . . . . ?
 C017 C00O C010 C00U -2.1(5) . . . . ?
 C017 C00O C010 C01R 179.4(3) . . . . ?
 C017 C00O C01C N00I 5.8(3) . . . . ?
 C017 C012 C01A O00C 112.7(4) . . . . ?
 C017 C012 C01A O00H -62.7(4) . . . . ?
 C018 C00U C010 C00O 179.6(3) . . . . ?
 C018 C00U C010 C01R -1.9(5) . . . . ?
 C018 C00U C011 O003 3.5(5) . . . . ?
 C018 C00U C011 C012 -176.6(3) . . . . ?
 C01A C012 C017 C00O -167.1(3) . . . . ?
 C01A C012 C017 C01U 11.5(5) . . . . ?
 C01B C00N C01L C00S 1.0(5) . . . . ?
 C01B C00N C01L C01Y -176.4(3) . . . . ?
 C01C N00I C01U C017 6.9(3) . . . . ?
 C01C C00O C010 C00U 178.1(3) . . . . ?
 C01C C00O C010 C01R -0.4(5) . . . . ?
 C01C C00O C017 C012 177.0(3) . . . . ?
 C01C C00O C017 C01U -1.8(4) . . . . ?
 C01D C00V C01M C016 -1.0(5) . . . . ?
 C01E O003 C011 C00U 166.2(3) . . . . ?
 C01E O003 C011 C012 -13.7(5) . . . . ?
 C01E C01H C01Z C024 -57.7(5) . . . . ?
 C01E C01H C01Z C028 -179.2(5) . . . . ?
 C01E C01H C01Z C02D 62.2(4) . . . . ?
 C01E C01Q C01W C01X 2.4(5) . . . . ?
 C01F O004 C00T C00S -16.9(4) . . . . ?
 C01F O004 C00T C00Y 164.7(3) . . . . ?
 C01G C01H C01Z C024 123.6(4) . . . . ?
 C01G C01H C01Z C028 2.1(6) . . . . ?
 C01G C01H C01Z C02D -116.5(4) . . . . ?
 C01H C01E C01Q O00F 175.4(3) . . . . ?
 C01H C01E C01Q C01W -5.0(5) . . . . ?
 C01H C01G C01X C01W -3.0(6) . . . . ?
 C01H C01G C01X C023 176.9(4) . . . . ?
 C01I N00E C00L C00K -1.5(3) . . . . ?
 C01J S01 N00E C00L 69.3(3) . . . . ?
 C01J S01 N00E C01I -74.7(3) . . . . ?
 C01J C016 C01M C00V -1.1(5) . . . . ?
 C01K C015 C01N C01S 2.0(5) . . . . ?
 C01L C00N C01B C00Y -0.6(5) . . . . ?
 C01L C00N C01B C020 176.9(3) . . . . ?
 C01L C00S C00T O004 -176.3(3) . . . . ?
 C01L C00S C00T C00Y 2.1(5) . . . . ?
 C01M C00V C01D C01P 1.8(5) . . . . ?
 C01M C016 C01J S01 -176.5(3) . . . . ?
 C01M C016 C01J C01P 2.4(5) . . . . ?
 C01N C015 C01K C01V 0.2(5) . . . . ?
 C01N C01S C01T C01V -1.8(5) . . . . ?
 C01N C01S C01T C027 178.0(3) . . . . ?
 C01O C00V C01D C01P -176.8(3) . . . . ?
 C01O C00V C01M C016 177.6(3) . . . . ?
 C01Q C01E C01H C01G 3.4(5) . . . . ?
 C01Q C01E C01H C01Z -175.3(3) . . . . ?
 C01Q C01W C01X C01G 1.5(5) . . . . ?
 C01Q C01W C01X C023 -178.4(3) . . . . ?
 C01S C01T C01V C01K 4.1(6) . . . . ?
 C01U N00I C01C C00O -7.8(3) . . . . ?
 C01X C01G C01H C01E 0.6(5) . . . . ?
 C01X C01G C01H C01Z 179.3(4) . . . . ?
 C021 N00M C019 O00J -177.8(4) . . . . ?
 C021 N00M C019 C00W 4.1(6) . . . . ?
 C022 O00F C01Q C01E 169.9(3) . . . . ?
 C022 O00F C01Q C01W -9.7(5) . . . . ?
 C025 O00B C00Q O008 -8.4(5) . . . . ?
 C025 O00B C00Q C00Z 166.1(3) . . . . ?
 C027 C01T C01V C01K -175.7(4) . . . . ?
 C02B O00H C01A O00C 1.9(5) . . . . ?
 C02B O00H C01A C012 177.2(3) . . . . ?
 C02C N00X C018 O00D -7.9(6) . . . . ?
 C02C N00X C018 C00U 172.3(4) . . . . ?
 C02E N00M C019 O00J -4.1(6) . . . . ?
 C02E N00M C019 C00W 177.7(4) . . . . ?
 C02F N00X C018 O00D -178.3(4) . . . . ?
 C02F N00X C018 C00U 1.9(6) . . . . ?

_smtbx_masks_special_details       ?
loop_
  _smtbx_masks_void_nr
  _smtbx_masks_void_average_x
  _smtbx_masks_void_average_y
  _smtbx_masks_void_average_z
  _smtbx_masks_void_volume
  _smtbx_masks_void_count_electrons
  _smtbx_masks_void_content
 1 -0.046 0.114 -0.081 176.1 13.6 '1.5 H2O'

_smtbx_masks_void_probe_radius     1.2
_smtbx_masks_void_truncation_radius  1.2
_shelx_res_file
;
TITL exp_10_auto_a.res in P1
    exp_10_auto.res
    created by SHELXL-2018/3 at 16:27:39 on 26-Dec-2025
REM Old TITL exp_10_auto in P1
REM SHELXT solution in P1: R1 0.110, Rweak 0.046, Alpha 0.000
REM <I/s> 0.000 for 0 systematic absences, Orientation as input
REM Flack x = 0.118 ( 0.006 ) from 5312 Parsons' quotients
REM Formula found by SHELXT: C66 N5 O14 Cl2
CELL 1.54184 9.7364 10.1184 17.3259 83.778 89.005 87.208
ZERR 2 0.0003 0.0003 0.0004 0.002 0.002 0.002
LATT -1
SFAC C H N O S
UNIT 66 85 4 16.5 2

L.S. 10
PLAN  16
SIZE 0.06 0.1 0.11
TEMP -181
CONF
BOND
list 4
fmap 2
MORE -1
BOND $H
ACTA
ABIN
OMIT -3 5 8
OMIT -1 4 7
OMIT 1 -4 -7
OMIT 3 -5 -8
REM <olex2.extras>
REM <HklSrc "%.\\exp_10_auto.hkl">
REM </olex2.extras>

WGHT    0.072300    0.388000
FVAR       0.75676
S01   5    0.027511    0.262607    0.544053    11.00000    0.02796    0.03025 =
         0.03454    0.00410   -0.00287   -0.00096
S02   5    0.931311    0.785101    0.384673    11.00000    0.02638    0.03229 =
         0.03135    0.00436   -0.00108    0.00277
O003  4    0.682956    0.532768    0.781841    11.00000    0.03878    0.03686 =
         0.03016    0.00284   -0.00553   -0.00908
O004  4    0.251606    0.661473    0.169950    11.00000    0.02722    0.02569 =
         0.04330    0.00395   -0.00186    0.00594
O005  4    0.410636    0.436296    0.175890    11.00000    0.03289    0.02395 =
         0.04710    0.00496    0.00613    0.00251
O006  4   -0.097830    0.191897    0.550670    11.00000    0.02953    0.04041 =
         0.03966    0.00474   -0.00134   -0.00256
O007  4    0.046327    0.370422    0.589805    11.00000    0.03753    0.03164 =
         0.04019   -0.00250   -0.00209    0.00126
O008  4    0.498639    0.524466    0.345071    11.00000    0.03095    0.04276 =
         0.04425    0.00359   -0.00497   -0.00045
O009  4    1.048108    0.858414    0.400574    11.00000    0.02927    0.04242 =
         0.04081    0.00740   -0.00226    0.00058
O00A  4    0.931630    0.709518    0.319502    11.00000    0.03945    0.03965 =
         0.03454    0.00073   -0.00030    0.00505
O00B  4    0.299372    0.640699    0.361236    11.00000    0.03354    0.02979 =
         0.05631   -0.00395   -0.00599   -0.00088
O00C  4    0.792318    0.845529    0.733322    11.00000    0.07187    0.03789 =
         0.03885   -0.00183   -0.00350   -0.01186
O00D  4    0.422283    0.407685    0.705411    11.00000    0.04350    0.06229 =
         0.05222    0.00686    0.00141   -0.02188
N00E  3    0.040019    0.324005    0.454003    11.00000    0.02959    0.02588 =
         0.03618    0.00466   -0.00369    0.00016
O00F  4    0.950860    0.467173    0.790115    11.00000    0.04385    0.05097 =
         0.04425   -0.00514   -0.01089    0.01086
AFIX   6
O00G  4    0.264745    0.570097    0.594165    11.00000    0.06046    0.04055 =
         0.06996    0.00426    0.00226   -0.00939
H00C  2    0.306509    0.543025    0.637407    11.00000   -1.50000
H00D  2    0.190485    0.525318    0.596221    11.00000   -1.50000
AFIX   0

O00H  4    0.996931    0.755101    0.701490    11.00000    0.04441    0.08380 =
         0.04303   -0.00002   -0.00803   -0.02634
N00I  3    0.907715    0.681726    0.461155    11.00000    0.02836    0.03211 =
         0.02987    0.00547   -0.00295    0.00064
O00J  4    0.343652    0.113807    0.150548    11.00000    0.05918    0.02710 =
         0.07066    0.00174    0.00392    0.01526
C00K  1    0.107828    0.289540    0.327821    11.00000    0.02480    0.02653 =
         0.03779    0.00757   -0.00567    0.00352
C00L  1    0.013958    0.238570    0.391643    11.00000    0.02965    0.02756 =
         0.03852    0.00383   -0.00502   -0.00072
AFIX  23
H00A  2    0.036603    0.143670    0.408985    11.00000   -1.20000
H00B  2   -0.083209    0.248721    0.375219    11.00000   -1.20000
AFIX   0
N00M  3    0.254017    0.283134    0.068536    11.00000    0.05530    0.03695 =
         0.03883    0.00070    0.00616    0.00333
C00N  1    0.673544    0.683605    0.151871    11.00000    0.02875    0.03688 =
         0.03685    0.00516   -0.00236   -0.00023
AFIX  43
H00N  2    0.770673    0.687279    0.147141    11.00000   -1.20000
AFIX   0

C00O  1    0.755138    0.564315    0.544865    11.00000    0.03227    0.02321 =
         0.02910    0.00284   -0.00460    0.00312
C00P  1    0.133351    0.236469    0.257942    11.00000    0.02748    0.02438 =
         0.03905    0.00925   -0.00768    0.00392
C00Q  1    0.377516    0.541064    0.335800    11.00000    0.02992    0.02893 =
         0.03445    0.00880    0.00200    0.00163
C00R  1    0.311857    0.397654    0.230020    11.00000    0.02653    0.02468 =
         0.03850    0.01105   -0.00281    0.00395
C00S  1    0.451275    0.798221    0.154893    11.00000    0.03684    0.02698 =
         0.02832    0.00353   -0.00273    0.00367
AFIX  43
H00S  2    0.395830    0.878377    0.153009    11.00000   -1.20000
AFIX   0
C00T  1    0.391065    0.675896    0.165695    11.00000    0.03036    0.02818 =
         0.02691    0.00418   -0.00125    0.00192

C00U  1    0.645253    0.469354    0.660069    11.00000    0.03382    0.02607 =
         0.03212    0.00489   -0.00474   -0.00152
C00V  1    0.384856   -0.043839    0.585745    11.00000    0.03872    0.03026 =
         0.03142    0.00754   -0.00663   -0.00121
C00W  1    0.235905    0.291915    0.209285    11.00000    0.03146    0.02566 =
         0.03627    0.00482   -0.00479    0.00622
N00X  3    0.600335    0.259300    0.737348    11.00000    0.07940    0.03072 =
         0.04622    0.00909   -0.00341   -0.01394
C00Y  1    0.473036    0.558365    0.170954    11.00000    0.03097    0.02629 =
         0.03266    0.00574    0.00078    0.00210
C00Z  1    0.287921    0.448054    0.301366    11.00000    0.02712    0.02231 =
         0.04010    0.01066   -0.00654    0.00541
C010  1    0.661369    0.475568    0.579591    11.00000    0.03363    0.02448 =
         0.03357    0.00305   -0.00472   -0.00004
C011  1    0.713190    0.553496    0.703849    11.00000    0.03156    0.02912 =
         0.03237    0.00533   -0.00587    0.00105
C012  1    0.801982    0.647315    0.667869    11.00000    0.02847    0.03214 =
         0.03192    0.00434   -0.00647   -0.00102
C013  1    0.057097    0.117463    0.239204    11.00000    0.03564    0.03157 =
         0.04465    0.00377   -0.00511    0.00054
AFIX 137
H01A  2    0.064009    0.110092    0.183323    11.00000   -1.50000
H01B  2   -0.039864    0.128681    0.254351    11.00000   -1.50000
H01C  2    0.097729    0.036493    0.267796    11.00000   -1.50000
AFIX   0
C014  1    0.183400    0.391920    0.349063    11.00000    0.02490    0.02712 =
         0.03626    0.00962   -0.00428    0.00453

C015  1    0.786500    0.896606    0.378293    11.00000    0.02560    0.02730 =
         0.03151    0.00827   -0.00282    0.00323
C016  1    0.288768    0.180985    0.592609    11.00000    0.03379    0.03165 =
         0.03952    0.00289   -0.00860   -0.00340
AFIX  43
H016  2    0.298480    0.268994    0.605375    11.00000   -1.20000
AFIX   0

C017  1    0.825101    0.645543    0.588935    11.00000    0.02554    0.02784 =
         0.03314    0.00401   -0.00587    0.00187
C018  1    0.545572    0.376972    0.702763    11.00000    0.05795    0.03551 =
         0.03498    0.00383   -0.00683   -0.01672
C019  1    0.282983    0.223697    0.139961    11.00000    0.03700    0.03255 =
         0.04861    0.00116    0.00170    0.00120
C01A  1    0.860398    0.759488    0.706508    11.00000    0.04243    0.04712 =
         0.03098    0.01008   -0.00417   -0.01607
C01B  1    0.615341    0.558673    0.163691    11.00000    0.03249    0.03065 =
         0.03609    0.00859   -0.00076    0.00348
C01C  1    0.793910    0.586720    0.460746    11.00000    0.03499    0.02708 =
         0.03325    0.00101   -0.00520    0.00289
AFIX  23
H01R  2    0.715619    0.626693    0.429188    11.00000   -1.20000
H01S  2    0.826694    0.502671    0.440660    11.00000   -1.20000
AFIX   0

C01D  1    0.259239   -0.079169    0.558958    11.00000    0.03932    0.02593 =
         0.04122    0.00476   -0.00738   -0.00307
AFIX  43
H01D  2    0.248100   -0.168199    0.548418    11.00000   -1.20000
AFIX   0

C01E  1    0.761412    0.586010    0.836070    11.00000    0.03709    0.03602 =
         0.02830    0.00690   -0.00661   -0.00547
C01F  1    0.168312    0.776946    0.184427    11.00000    0.03474    0.03102 =
         0.04065    0.00026   -0.00048    0.00945
AFIX 137
H01E  2    0.175195    0.845131    0.140007    11.00000   -1.50000
H01F  2    0.200408    0.811776    0.231213    11.00000   -1.50000
H01G  2    0.072321    0.752970    0.191969    11.00000   -1.50000
AFIX   0

C01G  1    0.777088    0.716466    0.941685    11.00000    0.04842    0.04892 =
         0.02915    0.00178   -0.00451   -0.00290
AFIX  43
H01T  2    0.734946    0.770167    0.977983    11.00000   -1.20000
AFIX   0
C01H  1    0.694587    0.665145    0.887488    11.00000    0.03513    0.04495 =
         0.03038    0.00281   -0.00330   -0.00281

C01I  1    0.147860    0.421160    0.430868    11.00000    0.03057    0.02995 =
         0.03749    0.00667   -0.00306   -0.00142
AFIX  23
H01H  2    0.228768    0.405393    0.465044    11.00000   -1.20000
H01I  2    0.111390    0.513994    0.432004    11.00000   -1.20000
AFIX   0
C01J  1    0.165156    0.144346    0.563234    11.00000    0.03293    0.02733 =
         0.03407    0.00448   -0.00527   -0.00183

C01K  1    0.681581    0.878521    0.327849    11.00000    0.03907    0.04329 =
         0.03423   -0.00065   -0.00556    0.00375
AFIX  43
H01U  2    0.689698    0.810024    0.294405    11.00000   -1.20000
AFIX   0

C01L  1    0.593948    0.802498    0.146823    11.00000    0.03883    0.02941 =
         0.02977    0.00226   -0.00331   -0.00244
C01M  1    0.396829    0.087101    0.602820    11.00000    0.03176    0.03336 =
         0.04043    0.00142   -0.01052   -0.00413
AFIX  43
H01M  2    0.481512    0.112221    0.621954    11.00000   -1.20000
AFIX   0

C01N  1    0.774701    0.996627    0.427510    11.00000    0.03258    0.02774 =
         0.04359    0.00280   -0.00752   -0.00369
AFIX  43
H01V  2    0.847955    1.010548    0.460781    11.00000   -1.20000
AFIX   0

C01O  1    0.505228   -0.143575    0.594180    11.00000    0.04171    0.03183 =
         0.04898    0.00664   -0.01122    0.00424
AFIX 137
H01J  2    0.471778   -0.232702    0.608923    11.00000   -1.50000
H01K  2    0.566522   -0.120454    0.634421    11.00000   -1.50000
H01L  2    0.555644   -0.142411    0.544679    11.00000   -1.50000
AFIX   0
C01P  1    0.150452    0.013539    0.547480    11.00000    0.03115    0.03074 =
         0.03988    0.00401   -0.00765   -0.00365
AFIX  43
H01P  2    0.065528   -0.011910    0.528827    11.00000   -1.20000
AFIX   0

C01Q  1    0.901976    0.552819    0.840446    11.00000    0.04134    0.04248 =
         0.03179    0.00702   -0.00451   -0.00297
C01R  1    0.584395    0.388573    0.532376    11.00000    0.05857    0.03672 =
         0.03529    0.00044   -0.00287   -0.01422
AFIX 137
H01W  2    0.605728    0.294923    0.550785    11.00000   -1.50000
H01X  2    0.611768    0.405668    0.477643    11.00000   -1.50000
H01Y  2    0.485371    0.408258    0.537837    11.00000   -1.50000
AFIX   0
C01S  1    0.654775    1.075258    0.427168    11.00000    0.04504    0.02712 =
         0.04693    0.00216   -0.00140    0.00325
AFIX  43
H01Z  2    0.645465    1.142540    0.461374    11.00000   -1.20000
AFIX   0
C01T  1    0.548324    1.058446    0.378403    11.00000    0.03824    0.03657 =
         0.03878    0.01277    0.00040    0.00904
C01U  1    0.922254    0.728441    0.538766    11.00000    0.03347    0.03551 =
         0.03181    0.00430   -0.00403   -0.00251
AFIX  23
H01   2    0.895837    0.824368    0.537534    11.00000   -1.20000
H     2    1.017820    0.712934    0.557423    11.00000   -1.20000
AFIX   0
C01V  1    0.564413    0.962631    0.327249    11.00000    0.03615    0.05597 =
         0.03865    0.00814   -0.01065    0.00788
AFIX  43
H1    2    0.494004    0.954245    0.291056    11.00000   -1.20000
AFIX   0
C01W  1    0.981559    0.607638    0.893640    11.00000    0.03636    0.05428 =
         0.03320    0.00518   -0.00537   -0.00190
AFIX  43
H2    2    1.077970    0.588273    0.895660    11.00000   -1.20000
AFIX   0
C01X  1    0.918667    0.691057    0.943837    11.00000    0.04369    0.04629 =
         0.03061    0.00787   -0.00677   -0.01128

C01Y  1    0.660272    0.934628    0.129322    11.00000    0.04717    0.03466 =
         0.04223    0.00385    0.00099   -0.00932
AFIX 137
H01N  2    0.672947    0.954122    0.073074    11.00000   -1.50000
H01O  2    0.749841    0.930415    0.154642    11.00000   -1.50000
H01Q  2    0.601020    1.004992    0.148905    11.00000   -1.50000
AFIX   0

C01Z  1    0.536162    0.693260    0.886402    11.00000    0.03774    0.07179 =
         0.03647   -0.00419   -0.00387    0.00058
C020  1    0.706329    0.429049    0.164866    11.00000    0.03171    0.03611 =
         0.05941    0.01596    0.00534    0.00883
C021  1    0.186661    0.415177    0.053297    11.00000    0.05089    0.04134 =
         0.04525    0.00983    0.00192    0.00475
AFIX 137
H02A  2    0.155012    0.446511    0.102443    11.00000   -1.50000
H02B  2    0.107750    0.410739    0.019476    11.00000   -1.50000
H02C  2    0.251984    0.476964    0.027739    11.00000   -1.50000
AFIX   0

C022  1    1.097193    0.448237    0.783925    11.00000    0.04829    0.07004 =
         0.05141   -0.00765   -0.00834    0.01327
AFIX 137
H02S  2    1.120069    0.386003    0.745540    11.00000   -1.50000
H02T  2    1.134182    0.411926    0.834487    11.00000   -1.50000
H02U  2    1.137469    0.533822    0.767514    11.00000   -1.50000
AFIX   0
C023  1    1.004941    0.754219    1.000671    11.00000    0.04804    0.06959 =
         0.04142    0.00094   -0.01347   -0.01230
AFIX 137
H02V  2    1.054093    0.684314    1.034535    11.00000   -1.50000
H02W  2    0.944996    0.808154    1.032248    11.00000   -1.50000
H02X  2    1.071472    0.810995    0.971946    11.00000   -1.50000
AFIX   0
C024  1    0.488828    0.757748    0.807054    11.00000    0.04477    0.05519 =
         0.04883   -0.00261   -0.01235    0.00893
AFIX 137
H02Y  2    0.390650    0.783474    0.809690    11.00000   -1.50000
HA    2    0.504238    0.694250    0.768550    11.00000   -1.50000
HB    2    0.541183    0.836954    0.791939    11.00000   -1.50000
AFIX   0

C025  1    0.367045    0.721763    0.412201    11.00000    0.04553    0.04354 =
         0.07248   -0.01697   -0.00405   -0.00721
AFIX 137
H02D  2    0.460762    0.737444    0.393016    11.00000   -1.50000
H02E  2    0.370575    0.675275    0.464828    11.00000   -1.50000
H02F  2    0.315385    0.807175    0.413089    11.00000   -1.50000
AFIX   0
C026  1    0.859546    0.458269    0.160516    11.00000    0.03230    0.05181 =
         0.07797    0.01813    0.00570    0.01296
AFIX 137
H02G  2    0.914763    0.374356    0.167720    11.00000   -1.50000
H02H  2    0.880821    0.513611    0.201391    11.00000   -1.50000
H02I  2    0.880947    0.505508    0.109656    11.00000   -1.50000
AFIX   0

C027  1    0.417572    1.143165    0.381552    11.00000    0.05151    0.05720 =
         0.04906    0.01876    0.00167    0.02596
AFIX 137
H02Z  2    0.362566    1.110311    0.426886    11.00000   -1.50000
HC    2    0.365079    1.138858    0.334210    11.00000   -1.50000
HD    2    0.439835    1.235556    0.385613    11.00000   -1.50000
AFIX   0
C028  1    0.490703    0.783598    0.947436    11.00000    0.04731    0.16693 =
         0.06341   -0.05183   -0.01052    0.02466
AFIX 137
H02   2    0.528141    0.871490    0.934300    11.00000   -1.50000
HE    2    0.524571    0.745156    0.998315    11.00000   -1.50000
HF    2    0.390045    0.792478    0.949102    11.00000   -1.50000
AFIX   0

C029  1    0.672889    0.357468    0.094489    11.00000    0.04907    0.04263 =
         0.07604    0.00539    0.01364    0.01720
AFIX 137
H02J  2    0.694478    0.414005    0.046685    11.00000   -1.50000
H02K  2    0.574929    0.339107    0.095647    11.00000   -1.50000
H02L  2    0.727864    0.273488    0.096103    11.00000   -1.50000
AFIX   0
C02A  1    0.683702    0.336698    0.240336    11.00000    0.04263    0.04756 =
         0.07871    0.03262    0.00973    0.02120
AFIX 137
H02M  2    0.748711    0.259447    0.241751    11.00000   -1.50000
H02N  2    0.589427    0.306611    0.242058    11.00000   -1.50000
H02O  2    0.698584    0.385329    0.285176    11.00000   -1.50000
AFIX   0

C02B  1    1.059371    0.863885    0.734225    11.00000    0.08067    0.11824 =
         0.04989    0.00091   -0.01370   -0.06703
AFIX 137
H3    2    1.027385    0.948770    0.706118    11.00000   -1.50000
HG    2    1.159673    0.853689    0.729455    11.00000   -1.50000
HH    2    1.033129    0.862495    0.789160    11.00000   -1.50000
AFIX   0
C02C  1    0.510779    0.174860    0.787388    11.00000    0.12125    0.05542 =
         0.05516    0.01505   -0.00347   -0.04411
AFIX 137
H4    2    0.537612    0.175131    0.841623    11.00000   -1.50000
HI    2    0.519324    0.083744    0.773023    11.00000   -1.50000
HJ    2    0.415233    0.208974    0.781138    11.00000   -1.50000
AFIX   0
C02D  1    0.466063    0.558752    0.905424    11.00000    0.04249    0.10768 =
         0.04569    0.02057    0.00020   -0.01954
AFIX 137
H5    2    0.366116    0.573565    0.901313    11.00000   -1.50000
HK    2    0.489218    0.521011    0.958350    11.00000   -1.50000
HL    2    0.498625    0.496807    0.868613    11.00000   -1.50000
AFIX   0

C02E  1    0.302873    0.221375    0.000584    11.00000    0.09235    0.04983 =
         0.05310   -0.00918    0.01483   -0.00183
AFIX 137
H02P  2    0.366074    0.279981   -0.029565    11.00000   -1.50000
H02Q  2    0.224472    0.206567   -0.031613    11.00000   -1.50000
H02R  2    0.351005    0.135950    0.017129    11.00000   -1.50000
AFIX   0

C02F  1    0.745293    0.221884    0.736965    11.00000    0.10224    0.03716 =
         0.07003    0.01341   -0.00662    0.00999
AFIX 137
H6    2    0.792149    0.279197    0.696596    11.00000   -1.50000
HM    2    0.758199    0.128887    0.726335    11.00000   -1.50000
HN    2    0.783947    0.232165    0.787703    11.00000   -1.50000
AFIX   0
HKLF 4


REM  exp_10_auto_a.res in P1
REM wR2 = 0.1138, GooF = S = 1.046, Restrained GooF = 1.046 for all data
REM R1 = 0.0437 for 12079 Fo > 4sig(Fo) and 0.0458 for all 12720 data
REM 807 parameters refined using 3 restraints

END

WGHT      0.0723      0.3880

REM Highest difference peak  0.291,  deepest hole -0.473,  1-sigma level  0.050
Q1    1   0.0215  0.2535  0.6127  11.00000  0.05    0.29
Q2    1   1.0330  0.6794  0.6983  11.00000  0.05    0.21
Q3    1   0.9374  0.7852  0.4415  11.00000  0.05    0.20
Q4    1  -0.0654  0.2179  0.6011  11.00000  0.05    0.19
Q5    1   1.1076  0.7771  0.7314  11.00000  0.05    0.18
Q6    1   0.2433  0.3569  0.2156  11.00000  0.05    0.18
Q7    1   0.8228  0.6466  0.6282  11.00000  0.05    0.18
Q8    1   0.0824  0.1800  0.1522  11.00000  0.05    0.18
Q9    1   0.1016  0.3284  0.4676  11.00000  0.05    0.18
Q10   1   1.0106  0.8183  0.4808  11.00000  0.05    0.18
Q11   1   0.6588  0.4731  0.6242  11.00000  0.05    0.18
Q12   1  -0.1012  0.1914  0.4826  11.00000  0.05    0.18
Q13   1  -0.0472  0.2260  0.5105  11.00000  0.05    0.17
Q14   1   0.5842  0.5610  0.2835  11.00000  0.05    0.17
Q15   1   0.7277  0.5109  0.5649  11.00000  0.05    0.17
Q16   1   0.4517  0.7585  0.3573  11.00000  0.05    0.17
;
_shelx_res_checksum                80824
_shelx_hkl_file
;
 -12  -3  -2   33.70    1.81
 -12  -3  -1    6.69    1.22
 -12  -3   0   11.72    2.24
 -12  -2  -4   58.07    2.12
 -12  -2  -3   35.97    1.65
 -12  -2  -3   32.56    2.70
 -12  -2  -2    2.45    1.37
 -12  -2  -2    0.88    1.23
 -12  -2  -1    3.79    1.35
 -12  -2   0   40.40    2.86
 -12  -2   1   37.70    2.85
 -12  -2   2   10.72    1.40
 -12  -2   2    8.71    2.49
 -12  -1  -4   43.54    1.83
 -12  -1  -3    8.71    1.44
 -12  -1  -3    8.43    2.62
 -12  -1  -3    5.66    1.29
 -12  -1  -2    4.77    1.46
 -12  -1  -2    3.68    1.31
 -12  -1  -1   16.38    1.51
 -12  -1   0   28.24    2.82
 -12  -1   1    2.02    2.64
 -12  -1   2   17.56    2.67
 -12  -1   2   19.71    1.55
 -12   0  -4   10.20    1.25
 -12   0  -3   25.53    2.66
 -12   0  -3   19.77    1.48
 -12   0  -2   39.67    1.84
 -12   0  -1    3.95    1.40
 -12   0   0   18.14    2.66
 -12   0   1    7.78    2.65
 -12   0   2    5.16    1.40
 -12   0   2    3.74    2.60
 -12   1  -2   14.80    1.39
 -12   1  -2   14.03    2.52
 -12   1  -1   14.67    1.40
 -12   1   0    8.16    2.41
 -12   1   1    3.01    2.41
 -12   1   2   12.66    1.37
 -12   1   2    9.55    2.41
 -11  -6  -3    4.04    1.26
 -11  -6  -3    4.63    1.54
 -11  -6  -2    3.49    1.29
 -11  -6  -2    4.49    1.55
 -11  -6  -1   32.27    2.54
 -11  -6   0   15.44    2.43
 -11  -5  -6    6.98    1.47
 -11  -5  -6    8.34    1.36
 -11  -5  -5    9.80    1.88
 -11  -5  -5    8.53    1.63
 -11  -5  -5    9.16    1.50
 -11  -5  -4   28.82    3.01
 -11  -5  -4   23.53    2.21
 -11  -5  -4   23.17    1.90
 -11  -5  -4   23.53    1.79
 -11  -5  -3   21.49    1.94
 -11  -5  -3   24.36    2.22
 -11  -5  -2    4.38    1.65
 -11  -5  -2    7.16    2.07
 -11  -5  -1    9.22    1.71
 -11  -5  -1   13.00    2.95
 -11  -5   0   14.94    1.72
 -11  -5   0   22.22    3.03
 -11  -5   1   21.83    3.05
 -11  -5   1   15.01    2.14
 -11  -5   2   56.80    3.25
 -11  -5   2   41.52    2.35
 -11  -5   3   25.13    2.88
 -11  -5   3    9.01    2.97
 -11  -5   4    5.81    2.58
 -11  -4  -8    9.76    1.45
 -11  -4  -7   40.39    2.12
 -11  -4  -7   38.49    1.92
 -11  -4  -6   21.02    2.08
 -11  -4  -6   23.42    1.97
 -11  -4  -6   24.12    1.83
 -11  -4  -5   28.42    3.35
 -11  -4  -5   24.19    2.31
 -11  -4  -5   22.77    2.07
 -11  -4  -5   20.45    1.93
 -11  -4  -4   20.30    3.35
 -11  -4  -4   15.28    2.37
 -11  -4  -4   17.15    2.01
 -11  -4  -4   13.53    1.89
 -11  -4  -3    2.84    1.84
 -11  -4  -3    1.11    2.33
 -11  -4  -2    3.98    1.85
 -11  -4  -2    4.38    2.35
 -11  -4  -1    0.94    1.77
 -11  -4  -1    0.48    3.26
 -11  -4   0   53.36    3.82
 -11  -4   1   32.82    3.58
 -11  -4   1   28.53    2.59
 -11  -4   2   44.70    3.73
 -11  -4   2   35.45    2.63
 -11  -4   3    4.56    3.15
 -11  -4   3    6.17    3.47
 -11  -4   3    3.49    2.17
 -11  -4   4   10.24    2.88
 -11  -4   4    7.74    3.30
 -11  -4   5   19.35    3.11
 -11  -3  -8   -0.49    1.54
 -11  -3  -8    0.78    1.41
 -11  -3  -7    3.51    1.70
 -11  -3  -7    0.36    1.64
 -11  -3  -6    3.95    1.70
 -11  -3  -6    6.18    2.15
 -11  -3  -6    5.38    1.83
 -11  -3  -6    4.25    1.78
 -11  -3  -5   32.26    3.48
 -11  -3  -5   26.25    2.49
 -11  -3  -5   24.97    2.18
 -11  -3  -5   23.26    2.11
 -11  -3  -4   34.44    2.40
 -11  -3  -4   40.10    2.77
 -11  -3  -3   11.27    2.03
 -11  -3  -3   14.35    2.58
 -11  -3  -2    4.85    1.90
 -11  -3  -2    0.37    2.47
 -11  -3  -1   13.52    3.58
 -11  -3   0    4.09    3.51
 -11  -3   1   11.22    3.57
 -11  -3   1    8.63    2.54
 -11  -3   2    8.81    3.51
 -11  -3   2    6.94    2.48
 -11  -3   3   10.87    3.47
 -11  -3   3    7.92    2.38
 -11  -3   3    6.89    3.81
 -11  -3   4   11.96    3.25
 -11  -3   4   11.83    3.60
 -11  -3   5   19.72    2.95
 -11  -3   5   15.31    3.53
 -11  -3   6    9.07    3.14
 -11  -2  -9    6.75    1.38
 -11  -2  -8   24.03    1.82
 -11  -2  -7   54.86    2.60
 -11  -2  -7   57.71    2.53
 -11  -2  -6   26.43    1.99
 -11  -2  -6   23.48    2.12
 -11  -2  -6   28.19    2.47
 -11  -2  -6   24.09    2.14
 -11  -2  -5   92.80    3.70
 -11  -2  -5  100.30    3.28
 -11  -2  -5   83.38    3.45
 -11  -2  -5   87.53    3.44
 -11  -2  -5   92.73    4.61
 -11  -2  -4   17.88    2.64
 -11  -2  -4   13.79    3.72
 -11  -2  -3   44.54    4.01
 -11  -2  -3   39.14    2.93
 -11  -2  -2   20.18    2.27
 -11  -2  -2   22.79    2.80
 -11  -2  -1    7.63    2.06
 -11  -2  -1   10.93    2.67
 -11  -2   0    1.28    1.93
 -11  -2   0    1.00    3.66
 -11  -2   1    2.56    1.88
 -11  -2   1    2.87    3.67
 -11  -2   2   12.00    3.69
 -11  -2   2    6.22    2.59
 -11  -2   3   10.69    3.67
 -11  -2   3    6.75    2.44
 -11  -2   4    7.53    3.47
 -11  -2   4    3.76    2.32
 -11  -2   4    7.55    3.73
 -11  -2   5   13.02    3.25
 -11  -2   5    6.52    3.60
 -11  -2   6   21.90    3.55
 -11  -2   7   17.99    3.14
 -11  -2   7   21.81    2.98
 -11  -2   8   10.33    2.49
 -11  -1  -9    8.39    1.47
 -11  -1  -8    2.75    1.64
 -11  -1  -7   30.51    2.11
 -11  -1  -6   15.37    2.06
 -11  -1  -6   20.33    1.90
 -11  -1  -5   43.91    3.94
 -11  -1  -5   41.42    2.86
 -11  -1  -5   48.07    2.43
 -11  -1  -4   25.98    3.84
 -11  -1  -4   28.34    2.86
 -11  -1  -4   30.22    2.24
 -11  -1  -3   85.78    4.70
 -11  -1  -3   82.77    3.70
 -11  -1  -2    9.62    2.73
 -11  -1  -2   11.73    2.13
 -11  -1  -1   67.16    3.32
 -11  -1  -1   49.71    2.74
 -11  -1   0   16.32    2.11
 -11  -1   0   24.97    3.90
 -11  -1   1    3.38    1.86
 -11  -1   1    2.85    3.67
 -11  -1   2   16.38    3.78
 -11  -1   2   15.72    2.67
 -11  -1   3   16.21    2.06
 -11  -1   3   16.54    3.69
 -11  -1   3   18.57    2.60
 -11  -1   4   33.25    2.20
 -11  -1   4   28.45    3.75
 -11  -1   4   27.17    2.65
 -11  -1   5   15.25    3.48
 -11  -1   5   20.52    3.42
 -11  -1   6    5.16    3.24
 -11  -1   6    1.76    3.50
 -11  -1   7   12.02    3.05
 -11  -1   8    7.29    2.66
 -11   0  -9    0.38    1.37
 -11   0  -8   -1.29    1.64
 -11   0  -7   19.48    1.96
 -11   0  -6   19.51    1.87
 -11   0  -5   19.99    3.66
 -11   0  -5   21.29    2.09
 -11   0  -4  125.20    5.27
 -11   0  -4  130.81    3.95
 -11   0  -3   45.47    4.10
 -11   0  -3   39.03    2.98
 -11   0  -3   41.01    2.38
 -11   0  -2   59.87    3.28
 -11   0  -2   68.29    2.74
 -11   0  -1  112.00    4.15
 -11   0  -1  114.07    3.65
 -11   0   0   60.13    2.80
 -11   0   0   74.68    4.47
 -11   0   1   27.68    4.01
 -11   0   2    9.61    2.00
 -11   0   2    9.15    2.65
 -11   0   2   11.56    3.79
 -11   0   3   23.05    3.85
 -11   0   3   22.06    2.12
 -11   0   4   46.75    4.02
 -11   0   4   49.04    2.45
 -11   0   5   69.61    4.26
 -11   0   5   83.77    4.20
 -11   0   6    5.66    3.21
 -11   0   6   12.64    3.04
 -11   0   7   16.73    3.12
 -11   1  -9   14.19    1.35
 -11   1  -8    7.15    1.54
 -11   1  -7   11.36    1.75
 -11   1  -6   11.03    1.69
 -11   1  -5   55.25    2.95
 -11   1  -5   88.87    2.85
 -11   1  -4  132.40    5.36
 -11   1  -4  140.08    4.07
 -11   1  -3   77.30    4.47
 -11   1  -3   78.75    2.93
 -11   1  -2   25.58    2.23
 -11   1  -2   37.90    2.26
 -11   1  -1    2.59    1.86
 -11   1  -1    2.71    1.92
 -11   1   0    2.51    3.62
 -11   1   1    3.37    3.64
 -11   1   2   28.34    3.87
 -11   1   3   59.20    2.64
 -11   1   3   60.39    4.21
 -11   1   4   13.95    1.95
 -11   1   4   11.96    3.58
 -11   1   4   13.79    3.52
 -11   1   5   37.12    3.59
 -11   1   5   34.79    3.57
 -11   1   6    3.02    2.87
 -11   1   6    4.53    3.13
 -11   1   7   17.46    3.02
 -11   2  -8    8.55    1.32
 -11   2  -5   20.06    1.91
 -11   2  -4    3.83    1.75
 -11   2  -4    0.21    1.81
 -11   2  -4    3.59    3.23
 -11   2  -3   15.59    1.93
 -11   2  -3   15.33    3.58
 -11   2  -2   33.39    2.10
 -11   2  -2   33.49    3.74
 -11   2  -1   79.78    3.02
 -11   2   0  167.89    5.01
 -11   2   0  160.62    6.17
 -11   2   1   88.32    4.67
 -11   2   2   26.98    3.73
 -11   2   3   13.90    1.91
 -11   2   3   16.38    3.48
 -11   2   4    8.51    1.81
 -11   2   4    6.52    3.35
 -11   2   4    9.43    3.26
 -11   2   5   31.80    3.36
 -11   2   5   33.88    3.41
 -11   2   6   29.64    3.15
 -11   3  -6    5.64    1.40
 -11   3  -5   24.60    1.74
 -11   3  -4    7.28    1.62
 -11   3  -3  101.91    4.16
 -11   3  -3   68.45    2.76
 -11   3  -2  118.85    4.92
 -11   3   0    4.46    1.68
 -11   3   1    3.25    3.19
 -11   3   2   68.05    3.94
 -11   3   3  116.62    4.83
 -10  -7  -7   10.42    1.36
 -10  -7  -6   11.83    1.59
 -10  -7  -5   16.56    2.76
 -10  -7  -5   12.30    1.77
 -10  -7  -4    3.37    2.91
 -10  -7  -4    2.21    1.73
 -10  -7  -3   24.92    2.06
 -10  -7  -3   24.40    1.79
 -10  -7  -1    8.54    2.99
 -10  -7   0    9.47    3.03
 -10  -7   0    8.78    1.52
 -10  -7   1   14.04    2.97
 -10  -7   1   11.30    1.49
 -10  -7   2   16.01    2.78
 -10  -7   4   11.28    2.37
 -10  -6  -9    3.64    1.43
 -10  -6  -8   27.70    2.02
 -10  -6  -7   50.40    2.22
 -10  -6  -7   55.47    2.63
 -10  -6  -6   20.07    2.20
 -10  -6  -5    8.89    2.15
 -10  -6  -5    5.82    3.34
 -10  -6  -4   15.02    3.59
 -10  -6  -3    2.78    1.60
 -10  -6  -2   22.66    1.87
 -10  -6  -1   42.07    2.15
 -10  -6  -1   42.52    3.88
 -10  -6  -1   34.20    3.67
 -10  -6  -1   34.32    2.30
 -10  -6   0   13.27    3.57
 -10  -6   0   10.28    1.90
 -10  -6   1   15.14    3.57
 -10  -6   1   10.51    1.79
 -10  -6   2   17.14    3.57
 -10  -6   2   16.67    1.77
 -10  -6   3   11.20    3.33
 -10  -6   3    8.47    1.52
 -10  -6   4   30.72    3.20
 -10  -6   6    9.63    2.82
 -10  -5 -10   15.02    1.55
 -10  -5 -10   12.40    1.77
 -10  -5  -9   26.73    1.68
 -10  -5  -9   28.62    2.24
 -10  -5  -8   34.56    2.08
 -10  -5  -8   33.20    2.48
 -10  -5  -7    1.58    2.19
 -10  -5  -7    3.69    2.33
 -10  -5  -6   14.64    3.69
 -10  -5  -5   26.88    3.90
 -10  -5  -4   67.78    4.55
 -10  -5  -2   10.95    2.14
 -10  -5  -2   11.88    1.88
 -10  -5  -1    7.80    1.84
 -10  -5  -1    7.12    2.07
 -10  -5  -1    6.53    3.89
 -10  -5   0   14.79    2.09
 -10  -5   0   16.76    3.91
 -10  -5   1   50.94    2.70
 -10  -5   1   70.18    4.50
 -10  -5   2   11.33    1.89
 -10  -5   2   14.98    3.84
 -10  -5   3    3.85    1.66
 -10  -5   3    5.70    3.65
 -10  -5   4    6.21    3.50
 -10  -5   4    2.99    2.38
 -10  -5   5   12.90    3.28
 -10  -5   6    7.95    1.88
 -10  -5   6    7.40    3.57
 -10  -5   7    1.61    1.63
 -10  -5   7    4.48    3.12
 -10  -5   8    6.19    2.78
 -10  -4 -11    1.77    1.46
 -10  -4 -10    2.72    1.41
 -10  -4 -10    1.76    1.65
 -10  -4 -10    2.44    1.90
 -10  -4  -9    9.81    1.81
 -10  -4  -9   11.15    2.22
 -10  -4  -8   14.04    2.05
 -10  -4  -7   28.28    2.70
 -10  -4  -7   28.79    2.39
 -10  -4  -6   12.34    2.74
 -10  -4  -6   12.38    3.89
 -10  -4  -6   12.72    2.62
 -10  -4  -5    7.45    3.99
 -10  -4  -5    3.71    2.54
 -10  -4  -4    3.37    4.02
 -10  -4  -4    4.01    2.52
 -10  -4  -3    2.89    2.19
 -10  -4  -2    3.72    2.17
 -10  -4  -1   56.29    3.06
 -10  -4  -1   72.63    4.82
 -10  -4   0    3.76    2.06
 -10  -4   0    1.92    4.07
 -10  -4   1   23.66    2.26
 -10  -4   1   31.53    4.29
 -10  -4   2   14.84    2.00
 -10  -4   2   17.39    4.19
 -10  -4   3    8.02    1.75
 -10  -4   3    7.57    4.04
 -10  -4   4   83.75    3.77
 -10  -4   4   78.12    3.77
 -10  -4   5   45.28    4.07
 -10  -4   5   35.81    2.72
 -10  -4   6   19.18    2.28
 -10  -4   7   10.08    3.79
 -10  -4   8   23.98    3.54
 -10  -4   9   12.39    2.99
 -10  -3 -12    1.29    1.31
 -10  -3 -11    1.40    1.59
 -10  -3 -10   31.47    2.03
 -10  -3 -10   31.76    2.13
 -10  -3  -9    9.00    1.98
 -10  -3  -9    7.85    1.94
 -10  -3  -8    2.70    2.08
 -10  -3  -8    3.94    2.32
 -10  -3  -8    2.00    2.36
 -10  -3  -7   42.48    2.77
 -10  -3  -7   43.22    3.03
 -10  -3  -7   39.48    3.04
 -10  -3  -6    5.36    2.85
 -10  -3  -6    9.49    3.98
 -10  -3  -6    4.16    2.50
 -10  -3  -5    3.59    2.95
 -10  -3  -5    2.94    4.08
 -10  -3  -5   -0.53    2.54
 -10  -3  -4   41.11    4.59
 -10  -3  -4   39.60    3.11
 -10  -3  -3   78.39    5.13
 -10  -3  -2   25.01    2.54
 -10  -3  -1   12.66    2.26
 -10  -3  -1   13.02    4.31
 -10  -3   0    4.78    2.10
 -10  -3   0    4.46    4.20
 -10  -3   1   24.04    2.27
 -10  -3   1   29.95    4.46
 -10  -3   2   49.00    2.64
 -10  -3   2   60.64    4.76
 -10  -3   3   79.97    5.01
 -10  -3   3   65.77    3.74
 -10  -3   4  159.70    6.03
 -10  -3   4  118.14    4.82
 -10  -3   5   41.97    4.13
 -10  -3   5   27.95    2.88
 -10  -3   5   34.13    4.90
 -10  -3   6   10.61    3.61
 -10  -3   7   22.93    2.34
 -10  -3   8   63.39    4.41
 -10  -3   8   60.97    2.86
 -10  -3   9   12.74    3.43
 -10  -3   9   12.28    1.78
 -10  -3  10    1.84    2.90
 -10  -2 -12   10.12    1.41
 -10  -2 -11   11.93    1.68
 -10  -2 -11    8.24    1.56
 -10  -2 -10   14.45    2.27
 -10  -2 -10   13.95    1.90
 -10  -2 -10   13.98    1.95
 -10  -2  -9   50.17    3.06
 -10  -2  -9   52.14    2.70
 -10  -2  -8   25.35    2.70
 -10  -2  -8   27.05    2.49
 -10  -2  -7   38.04    3.04
 -10  -2  -7   34.02    2.95
 -10  -2  -7   41.32    2.76
 -10  -2  -6   39.11    4.48
 -10  -2  -6   36.75    3.22
 -10  -2  -6   37.47    3.04
 -10  -2  -6   35.42    2.83
 -10  -2  -5    7.25    2.59
 -10  -2  -5   12.10    4.30
 -10  -2  -5   11.96    3.06
 -10  -2  -4   89.22    4.17
 -10  -2  -4   95.86    4.37
 -10  -2  -3   74.69    3.81
 -10  -2  -3   81.07    4.18
 -10  -2  -2   74.41    3.74
 -10  -2  -2   80.26    4.15
 -10  -2  -1  127.59    5.14
 -10  -2   0   69.28    5.17
 -10  -2   1   28.08    4.58
 -10  -2   2    1.27    4.21
 -10  -2   2    1.69    3.12
 -10  -2   3    6.27    4.15
 -10  -2   3    4.24    2.98
 -10  -2   4  108.11    5.45
 -10  -2   4  115.84    6.08
 -10  -2   4   94.96    4.31
 -10  -2   5   92.09    4.96
 -10  -2   5   79.58    3.78
 -10  -2   5   91.56    5.68
 -10  -2   5   80.41    3.80
 -10  -2   6   35.89    4.00
 -10  -2   6   25.36    2.59
 -10  -2   6   28.69    4.77
 -10  -2   7    3.35    2.15
 -10  -2   8   10.09    2.01
 -10  -2   9    4.03    3.67
 -10  -2   9    2.10    1.72
 -10  -2  10   15.02    3.28
 -10  -1 -11   33.74    1.99
 -10  -1 -10   51.49    2.58
 -10  -1  -9    1.06    2.18
 -10  -1  -9    2.08    2.11
 -10  -1  -8    8.11    2.38
 -10  -1  -8    7.83    2.32
 -10  -1  -7    4.50    2.13
 -10  -1  -7    2.15    2.70
 -10  -1  -7    4.76    2.37
 -10  -1  -7    7.55    2.46
 -10  -1  -6   58.38    3.25
 -10  -1  -6   52.65    3.30
 -10  -1  -6   66.79    3.54
 -10  -1  -6   59.12    4.73
 -10  -1  -5  112.69    4.42
 -10  -1  -5  124.24    4.66
 -10  -1  -5  119.82    5.79
 -10  -1  -4   72.70    3.69
 -10  -1  -4   87.28    4.14
 -10  -1  -4   83.75    5.23
 -10  -1  -3   19.42    2.72
 -10  -1  -3   27.55    4.53
 -10  -1  -3   24.38    3.38
 -10  -1  -3   18.56    2.58
 -10  -1  -2   63.20    3.87
 -10  -1  -2   51.20    3.10
 -10  -1  -1   23.36    3.43
 -10  -1  -1   21.54    2.30
 -10  -1   0   89.14    5.51
 -10  -1   1   56.86    4.96
 -10  -1   2    8.80    4.67
 -10  -1   2    2.45    3.12
 -10  -1   2    6.77    4.39
 -10  -1   3   21.71    3.17
 -10  -1   3   22.72    4.82
 -10  -1   3   24.64    4.44
 -10  -1   4   41.60    3.34
 -10  -1   4   42.16    5.10
 -10  -1   4   50.43    4.65
 -10  -1   5    6.83    4.71
 -10  -1   5    5.68    2.76
 -10  -1   5   10.25    4.07
 -10  -1   6   21.66    4.74
 -10  -1   6   27.46    4.04
 -10  -1   7    9.81    2.43
 -10  -1   7   15.53    4.49
 -10  -1   8  111.02    4.24
 -10  -1   9   40.33    2.56
 -10  -1  11   14.59    2.87
 -10  -1  12    4.34    2.06
 -10   0 -11   19.59    1.80
 -10   0 -10    0.29    1.92
 -10   0  -9    2.79    2.12
 -10   0  -8    6.16    2.26
 -10   0  -7   42.09    2.45
 -10   0  -7   36.00    2.73
 -10   0  -7   38.47    2.82
 -10   0  -6   16.04    2.96
 -10   0  -6   14.64    2.30
 -10   0  -6   15.30    4.10
 -10   0  -6   10.64    2.36
 -10   0  -6   14.40    2.59
 -10   0  -5    5.55    2.31
 -10   0  -5    5.48    2.27
 -10   0  -5   10.64    3.03
 -10   0  -5   10.19    4.27
 -10   0  -4   19.63    2.30
 -10   0  -4   20.98    3.22
 -10   0  -4   20.77    4.33
 -10   0  -3   25.37    4.51
 -10   0  -3   19.63    2.69
 -10   0  -3   20.90    3.31
 -10   0  -2    4.39    2.45
 -10   0  -2   -0.84    3.23
 -10   0  -1   63.96    3.36
 -10   0  -1   68.15    3.96
 -10   0   0    8.08    4.40
 -10   0   0    2.96    2.31
 -10   0   1   35.13    4.59
 -10   0   1   25.88    4.20
 -10   0   1   27.38    2.54
 -10   0   2   38.58    3.42
 -10   0   2   34.73    4.64
 -10   0   2   27.14    2.46
 -10   0   3   21.57    4.62
 -10   0   3   18.32    3.18
 -10   0   3   21.92    4.47
 -10   0   4    0.82    2.90
 -10   0   4    2.86    4.53
 -10   0   4    0.86    4.15
 -10   0   5   12.69    2.87
 -10   0   5   14.71    4.62
 -10   0   5   10.28    4.14
 -10   0   5   10.66    2.24
 -10   0   6  152.56    6.61
 -10   0   6  145.73    5.26
 -10   0   6  152.97    4.70
 -10   0   7  104.02    4.92
 -10   0   7  102.00    4.18
 -10   0   7  112.05    5.70
 -10   0   8   44.73    4.53
 -10   0  10    2.59    3.18
 -10   0  11   30.42    2.00
 -10   0  11   36.59    3.09
 -10   0  12   46.54    2.66
 -10   1 -11    5.84    1.57
 -10   1 -10   10.11    1.88
 -10   1  -9    7.03    2.08
 -10   1  -9   12.42    2.69
 -10   1  -8   19.68    2.39
 -10   1  -8   23.28    3.06
 -10   1  -7   20.42    2.14
 -10   1  -7   22.64    3.27
 -10   1  -7   15.21    2.46
 -10   1  -6    2.30    3.92
 -10   1  -6    3.57    2.15
 -10   1  -5   12.50    4.23
 -10   1  -5   11.71    2.30
 -10   1  -4    5.65    2.49
 -10   1  -4    5.94    4.18
 -10   1  -4   10.54    3.06
 -10   1  -4    9.97    2.35
 -10   1  -3   70.97    3.57
 -10   1  -3   75.71    5.19
 -10   1  -3   83.86    4.01
 -10   1  -3   75.88    3.31
 -10   1  -2   92.77    4.25
 -10   1  -2   87.02    3.53
 -10   1  -1   13.44    3.27
 -10   1  -1   11.79    2.42
 -10   1  -1   12.75    2.39
 -10   1   0    0.91    2.29
 -10   1   0    1.22    4.35
 -10   1   0    2.26    2.26
 -10   1   1  110.87    5.57
 -10   1   1   95.81    5.26
 -10   1   2   27.96    4.52
 -10   1   2   24.85    4.47
 -10   1   2   34.82    3.38
 -10   1   2   27.26    2.21
 -10   1   3   47.31    4.69
 -10   1   3   42.53    2.69
 -10   1   3   43.68    3.43
 -10   1   3   37.23    4.79
 -10   1   4   12.58    4.22
 -10   1   4   11.90    2.25
 -10   1   4   12.51    4.49
 -10   1   4   11.10    2.93
 -10   1   5   20.12    4.48
 -10   1   5   18.04    4.14
 -10   1   5   23.11    2.28
 -10   1   5   17.50    4.47
 -10   1   5   19.16    2.56
 -10   1   6   16.29    4.40
 -10   1   6   16.99    2.18
 -10   1   6   16.25    3.92
 -10   1   6   12.43    2.39
 -10   1   6   15.66    4.32
 -10   1   7   33.30    3.76
 -10   1   7   30.84    2.60
 -10   1   8   26.09    2.37
 -10   1   9   19.25    3.63
 -10   1   9   17.19    2.10
 -10   1  10   19.50    3.28
 -10   1  10   18.76    1.94
 -10   1  11   13.09    2.78
 -10   1  11   10.50    1.57
 -10   2 -11   13.50    1.46
 -10   2 -10    6.33    1.70
 -10   2  -9   63.95    3.27
 -10   2  -9   58.40    2.74
 -10   2  -8   22.28    2.88
 -10   2  -8   12.76    2.17
 -10   2  -7   33.63    2.63
 -10   2  -7   42.91    3.40
 -10   2  -6   41.36    3.68
 -10   2  -6   51.17    2.62
 -10   2  -5   26.24    4.17
 -10   2  -5   24.70    2.35
 -10   2  -4   55.38    3.23
 -10   2  -4   63.97    4.85
 -10   2  -3   20.28    2.54
 -10   2  -3   20.67    4.39
 -10   2  -3   20.84    2.41
 -10   2  -2  202.34    7.57
 -10   2  -2  217.36    6.09
 -10   2  -1  286.85    9.64
 -10   2  -1  389.62    9.63
 -10   2   0  182.44    5.27
 -10   2   0  179.91    6.93
 -10   2   1   66.62    4.86
 -10   2   1   68.24    3.04
 -10   2   2   37.96    3.18
 -10   2   2   45.59    4.70
 -10   2   3   41.68    2.60
 -10   2   3   33.36    3.16
 -10   2   3   38.52    4.67
 -10   2   3   39.16    4.51
 -10   2   4   37.75    2.48
 -10   2   4   29.18    3.08
 -10   2   4   36.59    4.43
 -10   2   5    8.66    2.14
 -10   2   5    7.82    2.74
 -10   2   5   13.93    4.20
 -10   2   5    8.06    3.97
 -10   2   6   23.20    2.19
 -10   2   6   21.93    3.89
 -10   2   6   11.94    2.19
 -10   2   6   14.73    2.77
 -10   2   7    8.94    3.43
 -10   2   7    4.29    1.96
 -10   2   8   10.70    1.92
 -10   2   9   14.43    1.87
 -10   2   9   19.28    3.38
 -10   2  10    7.98    1.60
 -10   2  10    9.15    3.06
 -10   2  11    9.13    1.39
 -10   2  11   12.64    2.52
 -10   3  -9   54.92    2.79
 -10   3  -9   48.44    2.34
 -10   3  -8   84.53    3.67
 -10   3  -8   79.39    3.14
 -10   3  -7   63.21    3.46
 -10   3  -6    7.14    2.88
 -10   3  -5   17.83    3.88
 -10   3  -5   11.69    2.28
 -10   3  -4   80.24    4.83
 -10   3  -4   89.09    3.20
 -10   3  -3   39.34    2.72
 -10   3  -3   40.94    4.40
 -10   3  -3   48.38    2.65
 -10   3  -2   23.61    2.46
 -10   3  -2   35.26    2.44
 -10   3  -2   32.63    4.25
 -10   3  -1   14.05    2.22
 -10   3  -1   19.40    3.00
 -10   3   0    7.55    2.09
 -10   3   0   11.24    2.97
 -10   3   0   16.51    2.27
 -10   3   1   54.37    4.58
 -10   3   1   45.56    4.42
 -10   3   1   41.47    3.43
 -10   3   2   52.15    4.55
 -10   3   2   39.28    3.35
 -10   3   2   40.94    4.43
 -10   3   3   10.10    4.04
 -10   3   3    9.79    4.08
 -10   3   3    9.38    2.83
 -10   3   3   10.48    2.17
 -10   3   4   32.41    4.18
 -10   3   4   26.39    3.07
 -10   3   4   30.16    4.30
 -10   3   4   36.36    2.38
 -10   3   5    8.39    3.85
 -10   3   5    4.96    2.71
 -10   3   5    8.16    3.98
 -10   3   5    6.43    2.04
 -10   3   6    1.76    2.56
 -10   3   6    2.29    3.56
 -10   3   7    3.72    2.44
 -10   3   8   15.80    2.42
 -10   3   8   18.70    3.48
 -10   3   9    2.85    2.98
 -10   3   9    0.49    2.03
 -10   3  10   12.89    1.85
 -10   3  10   12.95    2.70
 -10   3  11   17.60    2.19
 -10   4  -6   96.38    3.48
 -10   4  -5   46.57    2.54
 -10   4  -4   27.19    2.25
 -10   4  -3    6.86    2.01
 -10   4  -3    8.19    3.76
 -10   4  -2   52.33    4.24
 -10   4  -2   35.41    2.39
 -10   4   0   88.54    3.17
 -10   4   0   62.98    3.86
 -10   4   1   49.83    3.48
 -10   4   1   69.13    4.50
 -10   4   2   23.64    2.99
 -10   4   2   27.94    3.97
 -10   4   3   15.14    3.88
 -10   4   3   17.29    2.87
 -10   4   3   22.16    3.85
 -10   4   4    6.82    2.65
 -10   4   4    8.64    3.71
 -10   4   4    4.83    3.70
 -10   4   5   19.99    3.74
 -10   4   5   16.04    2.70
 -10   4   6   77.24    3.54
 -10   4   7    1.38    2.26
 -10   4   8   27.31    3.12
 -10   4   8   26.63    2.34
 -10   4   9   17.64    1.97
 -10   4  10   15.96    1.61
 -10   5   1    0.21    2.49
 -10   5   2   61.70    3.34
 -10   5   3   34.85    2.80
 -10   5   4    7.87    2.37
 -10   5   5   38.46    2.65
 -10   5   6    8.36    2.15
 -10   5   7   31.92    2.27
  -9  -9  -3   10.97    1.15
  -9  -9  -2   23.91    1.35
  -9  -9  -1   12.10    2.34
  -9  -9  -1   10.12    2.18
  -9  -9   0   60.13    2.93
  -9  -9   0   60.48    2.02
  -9  -8  -7   14.51    1.58
  -9  -8  -6    6.73    1.69
  -9  -8  -6    7.14    1.34
  -9  -8  -5   12.98    1.92
  -9  -8  -5   18.95    2.96
  -9  -8  -5   20.37    3.25
  -9  -8  -5   12.32    1.63
  -9  -8  -5   18.74    1.56
  -9  -8  -4   11.38    2.89
  -9  -8  -4   12.75    3.26
  -9  -8  -4    7.97    1.67
  -9  -8  -4   12.33    1.57
  -9  -8  -3   65.29    2.89
  -9  -8  -3   83.19    2.77
  -9  -8  -2   28.34    2.05
  -9  -8  -2   31.98    1.89
  -9  -8  -1    6.04    1.72
  -9  -8  -1    4.89    3.00
  -9  -8  -1    7.60    3.24
  -9  -8   0   23.69    1.94
  -9  -8   0   24.40    3.23
  -9  -8   0   26.33    3.43
  -9  -8   1   11.32    3.22
  -9  -8   1   10.79    2.97
  -9  -8   1   11.00    1.52
  -9  -8   2    2.78    3.10
  -9  -8   2    2.23    2.78
  -9  -8   2    2.87    1.51
  -9  -8   2    1.57    1.40
  -9  -8   3   24.13    2.97
  -9  -8   3   17.45    2.73
  -9  -8   3   14.48    1.56
  -9  -8   3   21.42    1.45
  -9  -7  -9    8.43    1.76
  -9  -7  -8   15.44    2.05
  -9  -7  -7   13.13    2.17
  -9  -7  -7   15.57    1.59
  -9  -7  -6    1.76    2.19
  -9  -7  -6    0.82    1.58
  -9  -7  -6    0.56    1.83
  -9  -7  -6    2.47    3.46
  -9  -7  -6    5.52    3.18
  -9  -7  -5   38.29    2.11
  -9  -7  -5   30.74    2.35
  -9  -7  -5   35.34    3.69
  -9  -7  -5   35.55    3.96
  -9  -7  -4   18.33    1.91
  -9  -7  -4   14.42    2.14
  -9  -7  -4   18.76    3.84
  -9  -7  -4   18.27    3.57
  -9  -7  -3    2.14    1.99
  -9  -7  -3    3.70    1.77
  -9  -7  -2    1.58    1.98
  -9  -7  -2    1.80    1.77
  -9  -7  -1   27.90    3.80
  -9  -7  -1   24.99    3.97
  -9  -7  -1   23.68    2.03
  -9  -7   0   47.86    4.14
  -9  -7   0   56.02    4.29
  -9  -7   1    2.26    1.71
  -9  -7   1    1.12    1.97
  -9  -7   1    1.89    3.77
  -9  -7   1    0.41    3.44
  -9  -7   2   21.41    1.87
  -9  -7   2   16.13    2.04
  -9  -7   2   22.28    3.52
  -9  -7   2   18.95    3.82
  -9  -7   3   46.64    2.19
  -9  -7   3   37.76    2.36
  -9  -7   3   44.83    3.70
  -9  -7   3   47.34    3.98
  -9  -7   4    4.66    1.53
  -9  -7   4    2.99    1.63
  -9  -7   4    1.84    3.00
  -9  -7   4    4.43    3.38
  -9  -7   5    5.65    1.68
  -9  -7   5    8.06    1.51
  -9  -7   6   12.37    1.61
  -9  -7   7    5.21    2.93
  -9  -7   7    3.05    1.30
  -9  -6 -11    5.15    1.71
  -9  -6 -10    6.11    2.01
  -9  -6  -9   27.55    1.92
  -9  -6  -9   33.06    2.55
  -9  -6  -8    7.55    2.41
  -9  -6  -7    2.92    2.49
  -9  -6  -7    4.38    1.70
  -9  -6  -6    3.23    1.78
  -9  -6  -6    1.87    2.13
  -9  -6  -6    0.53    3.55
  -9  -6  -6    0.33    3.90
  -9  -6  -5   10.10    1.92
  -9  -6  -5    5.62    2.19
  -9  -6  -5   14.63    4.12
  -9  -6  -5   10.16    3.73
  -9  -6  -4   26.02    2.19
  -9  -6  -4   20.11    2.54
  -9  -6  -4   27.91    4.28
  -9  -6  -4   25.36    4.04
  -9  -6  -3   15.34    2.06
  -9  -6  -3    9.98    2.36
  -9  -6  -3   13.51    3.90
  -9  -6  -2    5.41    1.94
  -9  -6  -1   49.85    4.49
  -9  -6  -1   42.52    4.61
  -9  -6  -1   46.48    2.59
  -9  -6   0   17.36    2.43
  -9  -6   0   15.07    4.00
  -9  -6   0   17.14    4.30
  -9  -6   1    9.95    1.96
  -9  -6   1   12.74    3.89
  -9  -6   1   12.54    4.22
  -9  -6   1    8.81    2.26
  -9  -6   2   51.89    2.54
  -9  -6   2   54.63    4.53
  -9  -6   2   48.21    4.34
  -9  -6   2   42.58    2.73
  -9  -6   3    2.91    2.29
  -9  -6   3    3.15    1.83
  -9  -6   3    1.96    3.56
  -9  -6   3    6.37    3.99
  -9  -6   3    1.45    1.98
  -9  -6   4   23.82    2.56
  -9  -6   4   35.20    2.12
  -9  -6   4   27.23    2.24
  -9  -6   4   31.06    3.85
  -9  -6   4   35.74    4.11
  -9  -6   5   21.53    1.96
  -9  -6   5   23.92    2.41
  -9  -6   5   25.53    3.74
  -9  -6   6    8.21    2.10
  -9  -6   7    1.80    1.89
  -9  -6   8    2.21    1.70
  -9  -6   8    3.45    3.40
  -9  -6   9    6.15    1.51
  -9  -6   9    5.50    2.79
  -9  -5 -12   22.85    2.07
  -9  -5 -11    6.30    2.16
  -9  -5 -10   24.40    1.99
  -9  -5 -10   34.84    2.74
  -9  -5  -9    0.49    2.50
  -9  -5  -8    7.59    2.71
  -9  -5  -7   10.06    4.11
  -9  -5  -7    9.08    2.80
  -9  -5  -7    8.01    1.86
  -9  -5  -6   30.73    2.26
  -9  -5  -6   25.91    2.72
  -9  -5  -6   31.87    4.40
  -9  -5  -6   27.58    4.06
  -9  -5  -5   83.85    3.29
  -9  -5  -5   75.10    3.74
  -9  -5  -5   71.40    4.97
  -9  -5  -5   87.36    5.27
  -9  -5  -4   19.29    2.22
  -9  -5  -4   18.94    2.71
  -9  -5  -4   22.19    4.48
  -9  -5  -4   15.69    4.21
  -9  -5  -3   17.36    4.24
  -9  -5  -3   18.76    2.22
  -9  -5  -2    5.55    2.08
  -9  -5  -1   67.79    3.07
  -9  -5  -1   67.37    5.06
  -9  -5  -1   69.28    5.17
  -9  -5  -1   60.38    3.39
  -9  -5   0   16.06    4.51
  -9  -5   0   12.72    4.13
  -9  -5   0   11.43    2.50
  -9  -5   1   39.63    3.21
  -9  -5   1   40.53    2.57
  -9  -5   1   42.46    4.79
  -9  -5   1   42.36    4.59
  -9  -5   1   39.41    2.84
  -9  -5   2   50.14    3.45
  -9  -5   2   59.62    2.84
  -9  -5   2   65.77    5.02
  -9  -5   2   58.48    4.69
  -9  -5   2   53.28    3.06
  -9  -5   3    0.25    2.57
  -9  -5   3    0.63    1.91
  -9  -5   3    2.52    4.26
  -9  -5   3   -4.37    3.99
  -9  -5   3    1.59    2.11
  -9  -5   4   38.77    3.08
  -9  -5   4   38.62    2.35
  -9  -5   4   34.19    4.13
  -9  -5   4   38.66    4.51
  -9  -5   4   34.34    2.44
  -9  -5   5    5.12    2.55
  -9  -5   5    3.22    1.78
  -9  -5   5    3.46    1.85
  -9  -5   5    3.98    3.89
  -9  -5   6    1.03    3.57
  -9  -5   6    3.12    2.42
  -9  -5   7   23.58    2.56
  -9  -5   8   24.83    4.25
  -9  -5   8   24.52    2.38
  -9  -5   9   12.24    1.99
  -9  -5   9   13.23    3.76
  -9  -5  10    7.41    1.67
  -9  -5  10    3.81    3.03
  -9  -4 -12   35.44    2.60
  -9  -4 -11    7.18    2.40
  -9  -4 -10    7.55    2.62
  -9  -4 -10    7.69    2.03
  -9  -4  -9   25.41    3.08
  -9  -4  -9   20.32    2.38
  -9  -4  -8   49.77    3.61
  -9  -4  -7   96.31    4.65
  -9  -4  -7  100.71    5.38
  -9  -4  -6  115.97    4.01
  -9  -4  -6  109.63    4.53
  -9  -4  -6  103.70    5.68
  -9  -4  -6  111.42    5.77
  -9  -4  -5   51.20    2.74
  -9  -4  -5   51.53    3.29
  -9  -4  -5   53.74    4.97
  -9  -4  -5   43.83    4.62
  -9  -4  -4   65.07    5.17
  -9  -4  -4   59.91    5.02
  -9  -4  -4   64.51    3.05
  -9  -4  -3  117.51    6.23
  -9  -4  -3  127.47    4.44
  -9  -4  -2   98.30    4.40
  -9  -4  -2  116.44    4.11
  -9  -4  -1   67.68    3.14
  -9  -4  -1   62.93    3.53
  -9  -4  -1   68.67    5.41
  -9  -4  -1   69.80    5.26
  -9  -4   0   33.47    2.86
  -9  -4   0   37.47    4.74
  -9  -4   0   32.70    3.32
  -9  -4   1   17.67    4.69
  -9  -4   1   10.68    4.24
  -9  -4   1   11.04    2.46
  -9  -4   1   12.49    2.91
  -9  -4   2   11.22    2.18
  -9  -4   2   16.40    4.59
  -9  -4   2   11.01    4.17
  -9  -4   2   10.96    2.34
  -9  -4   2   11.02    2.96
  -9  -4   3   18.86    2.23
  -9  -4   3   18.91    4.58
  -9  -4   3   17.52    4.19
  -9  -4   3   21.59    2.36
  -9  -4   3   20.67    3.08
  -9  -4   4  110.27    3.88
  -9  -4   4   94.20    3.91
  -9  -4   4  108.77    5.64
  -9  -4   4  115.00    5.77
  -9  -4   4  112.94    4.68
  -9  -4   5    0.46    1.78
  -9  -4   5    1.32    2.71
  -9  -4   5   -0.03    4.03
  -9  -4   6    2.98    2.62
  -9  -4   6    1.26    3.82
  -9  -4   7    4.35    2.55
  -9  -4   8    6.79    4.50
  -9  -4   9   11.67    4.23
  -9  -4  10   12.39    3.83
  -9  -4  11   14.03    3.29
  -9  -4  11   12.66    1.77
  -9  -4  12   23.30    1.53
  -9  -3 -13   11.03    2.02
  -9  -3 -13   12.53    2.05
  -9  -3 -12   25.46    2.63
  -9  -3 -12   25.14    2.41
  -9  -3 -12   26.95    2.52
  -9  -3 -11   25.45    2.83
  -9  -3 -11   20.22    2.10
  -9  -3 -11   24.17    2.71
  -9  -3 -10    5.51    2.74
  -9  -3 -10    6.10    2.21
  -9  -3 -10    3.22    2.67
  -9  -3  -9   10.72    2.43
  -9  -3  -9   11.21    2.90
  -9  -3  -8   55.09    3.62
  -9  -3  -8   39.61    3.20
  -9  -3  -7   50.96    4.69
  -9  -3  -6   30.27    4.63
  -9  -3  -6   25.11    3.37
  -9  -3  -5   31.62    4.77
  -9  -3  -4   47.59    4.79
  -9  -3  -4   51.36    5.04
  -9  -3  -4   53.41    2.85
  -9  -3  -3   26.97    2.92
  -9  -3  -3   26.65    4.52
  -9  -3  -3   26.76    4.86
  -9  -3  -3   27.86    2.46
  -9  -3  -3   31.98   11.22
  -9  -3  -2  366.18   11.38
  -9  -3  -2  410.35   11.15
  -9  -3  -1   21.08    2.72
  -9  -3  -1   20.66    5.76
  -9  -3  -1   21.00    2.43
  -9  -3  -1   25.13    4.90
  -9  -3   0  208.21    7.11
  -9  -3   0  229.62   16.11
  -9  -3   0  192.47    6.61
  -9  -3   0  227.33    8.15
  -9  -3   0  205.17    8.17
  -9  -3   1   80.45    4.25
  -9  -3   1   74.58   12.27
  -9  -3   1   91.86    5.62
  -9  -3   1   84.09    5.50
  -9  -3   1   71.23    3.58
  -9  -3   2   44.82    2.92
  -9  -3   2   49.60    3.69
  -9  -3   2   54.80   11.51
  -9  -3   2   57.17    5.14
  -9  -3   2   51.42    4.97
  -9  -3   2   53.15    2.84
  -9  -3   3    2.94    2.91
  -9  -3   3    0.07    2.05
  -9  -3   3    0.99    4.21
  -9  -3   3    3.50    4.49
  -9  -3   3    2.55    2.06
  -9  -3   4   58.89    3.67
  -9  -3   4   59.39    4.98
  -9  -3   4   50.00    2.72
  -9  -3   5    7.95    4.29
  -9  -3   6   51.83    4.49
  -9  -3   6   47.04    3.34
  -9  -3   6   39.09    3.15
  -9  -3   7   27.03    2.88
  -9  -3   8   40.00    3.00
  -9  -3   8   45.44    3.04
  -9  -3   8   50.02    5.24
  -9  -3   9    3.77    2.20
  -9  -3   9    8.34    4.49
  -9  -3   9    8.78    2.32
  -9  -3  10    6.07    4.14
  -9  -3  10    4.20    2.07
  -9  -3  11   11.26    3.87
  -9  -3  11   11.19    1.90
  -9  -3  12   10.61    1.58
  -9  -2 -14   35.42    2.11
  -9  -2 -13   95.02    3.59
  -9  -2 -12   17.69    2.32
  -9  -2 -12   13.70    1.84
  -9  -2 -11   16.15    2.19
  -9  -2 -11   15.65    2.47
  -9  -2 -10   13.64    2.42
  -9  -2  -9   27.73    2.74
  -9  -2  -8   72.58    4.10
  -9  -2  -8   70.69    3.59
  -9  -2  -8   66.65    3.61
  -9  -2  -7   69.25    4.05
  -9  -2  -7   73.87    5.00
  -9  -2  -7   61.62    3.75
  -9  -2  -6    1.01    4.37
  -9  -2  -6    1.77    2.96
  -9  -2  -5    3.85    4.50
  -9  -2  -5    5.14    2.97
  -9  -2  -4   13.94    4.66
  -9  -2  -4    7.65   10.33
  -9  -2  -3   52.73    3.34
  -9  -2  -3   67.02   11.62
  -9  -2  -3   59.05    5.25
  -9  -2  -3   49.82    6.19
  -9  -2  -2  149.52    8.93
  -9  -2  -2  173.47    8.94
  -9  -2  -2  156.81    5.56
  -9  -2  -1   53.93    2.95
  -9  -2  -1   45.50    6.30
  -9  -2  -1   48.28    3.13
  -9  -2  -1   52.87    6.37
  -9  -2   0  163.05   14.49
  -9  -2   0  168.69    7.02
  -9  -2   0  142.03    5.24
  -9  -2   1  108.10   12.96
  -9  -2   1  115.02    7.75
  -9  -2   1  101.09    7.39
  -9  -2   1   99.59    4.66
  -9  -2   1  113.25    6.05
  -9  -2   1   89.18    3.92
  -9  -2   2   78.17    6.71
  -9  -2   2   90.40    5.61
  -9  -2   2   71.85    3.37
  -9  -2   2   83.91   12.14
  -9  -2   3   42.67    4.90
  -9  -2   3   31.95    2.38
  -9  -2   3   42.66   11.18
  -9  -2   4   88.62    4.31
  -9  -2   4  100.32    5.49
  -9  -2   5  134.80    5.27
  -9  -2   5  146.97    5.49
  -9  -2   5  155.99    5.68
  -9  -2   5  143.83    6.43
  -9  -2   6  139.58    5.09
  -9  -2   6  133.59    5.19
  -9  -2   6  127.08    5.93
  -9  -2   7   74.70    3.79
  -9  -2   7   71.55    3.88
  -9  -2   7   76.82    4.73
  -9  -2   8   19.82    2.69
  -9  -2   8   24.02    5.14
  -9  -2   8   19.44    2.82
  -9  -2   9    4.75    2.32
  -9  -2   9    7.11    4.74
  -9  -2   9    1.02    2.46
  -9  -2  10   11.97    2.19
  -9  -2  10   11.68    4.44
  -9  -2  10   10.35    2.29
  -9  -2  11   34.64    2.29
  -9  -2  11   37.89    4.35
  -9  -2  11   37.99    2.50
  -9  -2  12   11.74    1.81
  -9  -1 -14   15.89    1.76
  -9  -1 -14   15.98    1.78
  -9  -1 -13   31.58    2.32
  -9  -1 -13   31.46    2.28
  -9  -1 -12   72.88    3.29
  -9  -1 -12   74.03    3.23
  -9  -1 -11   62.21    3.33
  -9  -1 -11   65.44    3.35
  -9  -1 -11   57.72    2.96
  -9  -1 -11   61.77    3.20
  -9  -1 -10   11.10    2.43
  -9  -1 -10    9.12    2.46
  -9  -1 -10   11.18    2.82
  -9  -1 -10   12.25    2.69
  -9  -1 -10   12.97    2.88
  -9  -1  -9    3.71    2.45
  -9  -1  -9    2.23    2.53
  -9  -1  -9    3.55    2.69
  -9  -1  -9    6.83    3.06
  -9  -1  -9    3.53    2.80
  -9  -1  -8   16.15    2.75
  -9  -1  -8   13.85    2.85
  -9  -1  -8   14.43    2.96
  -9  -1  -8   17.68    3.41
  -9  -1  -8    7.92    2.93
  -9  -1  -7   42.30    3.23
  -9  -1  -7   42.42    3.39
  -9  -1  -7   46.14    4.66
  -9  -1  -7   42.30    3.44
  -9  -1  -7   44.20    3.94
  -9  -1  -7   44.03    3.49
  -9  -1  -6   21.16    2.99
  -9  -1  -6   29.96    4.63
  -9  -1  -6   20.09    3.11
  -9  -1  -6   23.91    3.77
  -9  -1  -6   21.32    3.29
  -9  -1  -5   87.09    4.40
  -9  -1  -5   92.75    5.59
  -9  -1  -5   87.48    4.33
  -9  -1  -5   92.46    5.00
  -9  -1  -5   88.16   12.33
  -9  -1  -4  284.51   17.43
  -9  -1  -4  285.61    8.53
  -9  -1  -4  273.86    9.51
  -9  -1  -4  262.13    8.63
  -9  -1  -4  249.95   11.31
  -9  -1  -3  317.63   18.06
  -9  -1  -3  306.13   10.15
  -9  -1  -3  288.12    9.19
  -9  -1  -3  298.08   12.17
  -9  -1  -2  164.37   14.41
  -9  -1  -2  146.65    8.57
  -9  -1  -1   58.31    3.25
  -9  -1  -1   78.14    6.76
  -9  -1   0   56.58   11.81
  -9  -1   0   57.60    5.26
  -9  -1   0   46.39    2.92
  -9  -1   1  241.56   16.24
  -9  -1   1  222.14   10.19
  -9  -1   1  243.97    8.39
  -9  -1   2   82.13   12.35
  -9  -1   2   80.98    4.15
  -9  -1   2   73.31    6.83
  -9  -1   2   79.20    4.07
  -9  -1   2   84.74    5.52
  -9  -1   2   67.49    3.17
  -9  -1   3  114.89   12.84
  -9  -1   3   97.60    7.12
  -9  -1   3   78.29    3.31
  -9  -1   3  104.84    4.43
  -9  -1   3   90.83    4.44
  -9  -1   3  107.19    5.69
  -9  -1   4   43.32    3.34
  -9  -1   4   37.16    3.56
  -9  -1   4   34.06   10.86
  -9  -1   4   34.48    4.79
  -9  -1   5   87.00    5.34
  -9  -1   5   88.40    4.10
  -9  -1   5   80.44    4.07
  -9  -1   6  325.70   10.79
  -9  -1   6  339.59   10.25
  -9  -1   6  403.39   11.69
  -9  -1   6  314.28    9.91
  -9  -1   6  375.20   10.51
  -9  -1   7  160.31    6.41
  -9  -1   7  155.12    5.60
  -9  -1   7  165.13    5.89
  -9  -1   8   10.44    2.44
  -9  -1   8   12.01    2.82
  -9  -1   9  113.53    6.09
  -9  -1   9  102.80    4.24
  -9  -1  10    5.19    4.52
  -9  -1  10   11.76    2.08
  -9  -1  10   10.32    2.43
  -9  -1  11    5.57    4.21
  -9  -1  11    4.18    2.13
  -9  -1  12    0.83    1.85
  -9  -1  13   11.40    1.65
  -9   0 -13   54.90    2.63
  -9   0 -13   52.94    2.55
  -9   0 -13   51.93    2.58
  -9   0 -12   14.36    2.53
  -9   0 -12   15.07    2.17
  -9   0 -12   11.66    2.15
  -9   0 -12    7.20    1.99
  -9   0 -11   18.81    2.33
  -9   0 -11   15.06    2.34
  -9   0 -11   20.99    2.91
  -9   0 -11   17.67    2.39
  -9   0 -10    2.87    2.23
  -9   0 -10    3.49    2.37
  -9   0 -10    4.30    2.38
  -9   0 -10    5.73    2.96
  -9   0  -9   82.13    3.86
  -9   0  -9   87.06    4.46
  -9   0  -9   78.55    3.66
  -9   0  -9   84.37    3.80
  -9   0  -9   84.54    4.11
  -9   0  -8   34.16    3.00
  -9   0  -8   31.42    2.71
  -9   0  -8   31.83    3.20
  -9   0  -8   32.16    3.03
  -9   0  -8   31.98    3.79
  -9   0  -8   33.46    3.04
  -9   0  -7   19.76    2.47
  -9   0  -7   22.38    2.96
  -9   0  -7   19.33    2.47
  -9   0  -7   21.28    4.34
  -9   0  -7   21.68    2.97
  -9   0  -7   21.78    2.93
  -9   0  -7   19.79    3.07
  -9   0  -7   23.67    3.79
  -9   0  -6    3.98    2.08
  -9   0  -6    6.19    2.83
  -9   0  -6    3.64    2.71
  -9   0  -6    7.99    4.38
  -9   0  -6    6.95    3.12
  -9   0  -6    8.19    3.73
  -9   0  -5   73.69   11.82
  -9   0  -5   64.34    3.60
  -9   0  -5   52.00    2.82
  -9   0  -5   64.41    5.17
  -9   0  -5   59.30    3.57
  -9   0  -5   64.65    4.57
  -9   0  -5   63.57    3.93
  -9   0  -4   35.67   11.10
  -9   0  -4   28.41    3.55
  -9   0  -4   35.63    4.78
  -9   0  -4   25.49    2.99
  -9   0  -4   38.19    4.19
  -9   0  -4   26.17    5.71
  -9   0  -3    7.54   10.34
  -9   0  -3    7.63    3.42
  -9   0  -3   13.23    4.70
  -9   0  -3    6.45    2.60
  -9   0  -3   10.37    4.03
  -9   0  -3    6.05    5.22
  -9   0  -2   20.40    2.69
  -9   0  -2   26.90   11.16
  -9   0  -2   24.08    3.60
  -9   0  -2   29.89    5.76
  -9   0  -1  152.62    5.40
  -9   0  -1  120.52    4.71
  -9   0  -1  104.10    5.68
  -9   0  -1  150.83    8.33
  -9   0   0  264.70    8.72
  -9   0   0  300.84    9.51
  -9   0   0  287.98   17.35
  -9   0   1  151.27    6.50
  -9   0   1  128.33    6.01
  -9   0   1  164.54   14.20
  -9   0   2  107.52   12.89
  -9   0   2   93.53    4.61
  -9   0   2  109.09    5.95
  -9   0   2  108.35    5.92
  -9   0   2  100.41    4.48
  -9   0   2   79.17    4.06
  -9   0   2   90.32    7.29
  -9   0   3  106.20   12.56
  -9   0   3   97.84    5.94
  -9   0   3   82.77    4.30
  -9   0   3   98.18    5.73
  -9   0   3   90.66    4.29
  -9   0   3   69.43    3.86
  -9   0   3   84.79    6.97
  -9   0   4   83.78   12.09
  -9   0   4   73.22    5.70
  -9   0   4   63.42    3.85
  -9   0   4   60.04    3.59
  -9   0   4   68.79    5.16
  -9   0   4   71.64    3.86
  -9   0   4   56.02    3.53
  -9   0   4   57.81    6.19
  -9   0   5  223.22    7.64
  -9   0   5  220.50    6.77
  -9   0   5  215.19    8.11
  -9   0   5  191.56    6.40
  -9   0   5  187.49    6.43
  -9   0   6   19.61    2.67
  -9   0   6   25.60    4.40
  -9   0   6   23.00    3.02
  -9   0   6   23.86    2.97
  -9   0   6   26.17    5.32
  -9   0   6   20.05    3.05
  -9   0   7   52.56    4.58
  -9   0   7   57.48    2.78
  -9   0   7   51.83    3.11
  -9   0   7   48.56    3.16
  -9   0   7   46.21    3.35
  -9   0   8   52.56    2.98
  -9   0   9   16.06    2.19
  -9   0  10   86.60    5.56
  -9   0  10   84.97    3.80
  -9   0  11    8.49    2.25
  -9   0  12   26.39    2.26
  -9   0  13   47.81    3.43
  -9   0  13   50.19    2.40
  -9   0  14   12.50    1.41
  -9   1 -13    5.10    2.02
  -9   1 -12   13.32    2.51
  -9   1 -12   10.10    1.92
  -9   1 -12    9.38    1.96
  -9   1 -11   68.05    3.19
  -9   1 -11   71.44    3.15
  -9   1 -10   35.56    3.40
  -9   1 -10   30.57    2.49
  -9   1 -10   31.56    2.72
  -9   1  -9    9.17    2.31
  -9   1  -9    8.40    2.19
  -9   1  -9    8.99    2.54
  -9   1  -9   11.33    3.33
  -9   1  -8   11.13    2.75
  -9   1  -8    9.82    2.13
  -9   1  -8   14.34    3.57
  -9   1  -7    6.22    2.34
  -9   1  -7    5.54    2.75
  -9   1  -7    5.34    2.59
  -9   1  -7    7.85    4.03
  -9   1  -7   12.03    3.71
  -9   1  -6   48.03    2.82
  -9   1  -6   40.56    3.29
  -9   1  -6   42.42    4.79
  -9   1  -6   31.35    3.01
  -9   1  -6   36.99    4.15
  -9   1  -6   43.06    3.42
  -9   1  -5  101.69    4.44
  -9   1  -5   99.11    5.73
  -9   1  -5   97.52    5.18
  -9   1  -5   94.98    3.80
  -9   1  -4   57.13    3.86
  -9   1  -4   63.83    5.18
  -9   1  -4   42.49    3.03
  -9   1  -4   51.53    4.51
  -9   1  -4   56.35   11.39
  -9   1  -3    2.64    3.32
  -9   1  -3   -6.00   10.54
  -9   1  -3    2.86    2.71
  -9   1  -3    0.88    4.61
  -9   1  -3    1.70    2.12
  -9   1  -3    0.53    2.63
  -9   1  -3    6.92    3.93
  -9   1  -3    0.37    5.12
  -9   1  -2    6.97    3.35
  -9   1  -2    6.93    2.61
  -9   1  -2    3.05   10.51
  -9   1  -2    6.42    2.00
  -9   1  -2   11.52    5.36
  -9   1  -2    6.87    3.50
  -9   1  -2    6.09    2.81
  -9   1  -2   14.47    4.13
  -9   1  -1   62.89    3.48
  -9   1  -1   60.70    4.76
  -9   1  -1   66.10    3.83
  -9   1  -1   74.77    4.20
  -9   1  -1   81.03    6.84
  -9   1   0   18.19    4.84
  -9   1   0    7.42    4.44
  -9   1   0   10.96    3.02
  -9   1   0   27.35   10.78
  -9   1   0   18.61    2.61
  -9   1   1   44.76    3.06
  -9   1   1   63.97    5.35
  -9   1   1   63.38    3.80
  -9   1   1   52.62    4.41
  -9   1   1   66.26   11.82
  -9   1   2   31.54    3.58
  -9   1   2   29.92    4.55
  -9   1   2   29.78   10.75
  -9   1   2   24.32    2.53
  -9   1   2   39.12    4.98
  -9   1   2   26.57    2.98
  -9   1   2   27.14    3.33
  -9   1   2   28.83    5.69
  -9   1   3   22.32   10.63
  -9   1   3   15.44    3.22
  -9   1   3    9.78    2.12
  -9   1   3   12.34    2.79
  -9   1   3   10.73    4.64
  -9   1   3   16.19    4.79
  -9   1   3   11.63    3.29
  -9   1   4   25.38    3.48
  -9   1   4   35.10    3.40
  -9   1   4   31.02    5.03
  -9   1   4   31.81    3.07
  -9   1   4   32.51    4.74
  -9   1   4   35.40   10.64
  -9   1   5   29.11    3.50
  -9   1   5   30.23    3.30
  -9   1   5   39.51    5.22
  -9   1   5   34.17    4.69
  -9   1   5   37.00    2.68
  -9   1   5   36.11    3.10
  -9   1   6    0.34    3.11
  -9   1   6   -1.48    2.89
  -9   1   6    4.34    4.97
  -9   1   6    2.42    4.21
  -9   1   6    3.26    2.30
  -9   1   6    1.44    2.59
  -9   1   7   10.05    3.17
  -9   1   7    9.82    5.02
  -9   1   7    7.32    3.99
  -9   1   7   12.76    2.72
  -9   1   7    9.06    2.21
  -9   1   8   14.54    5.01
  -9   1   8   12.82    3.15
  -9   1   8   14.30    2.68
  -9   1   9   79.03    3.72
  -9   1  12   23.23    3.57
  -9   1  12   20.95    2.48
  -9   1  13   17.09    2.92
  -9   1  14   44.86    1.99
  -9   2 -13   36.28    2.30
  -9   2 -12   48.84    2.40
  -9   2 -12   48.90    2.89
  -9   2 -11   12.25    2.19
  -9   2 -11   19.21    2.75
  -9   2 -10   11.13    2.39
  -9   2 -10   16.32    3.04
  -9   2  -9   46.57    3.64
  -9   2  -9   36.74    2.95
  -9   2  -8   79.17    4.44
  -9   2  -8   74.67    3.72
  -9   2  -7   97.01    4.88
  -9   2  -7   91.22    4.13
  -9   2  -7   92.02    3.59
  -9   2  -6   30.30    3.96
  -9   2  -6   22.76    4.58
  -9   2  -6   25.02    2.55
  -9   2  -5    6.86    3.76
  -9   2  -5    6.13    2.43
  -9   2  -5    7.34    4.42
  -9   2  -4   15.23    2.80
  -9   2  -4   20.20    3.39
  -9   2  -4   15.57    3.87
  -9   2  -4   14.60    2.56
  -9   2  -4   14.10    4.64
  -9   2  -3   72.05    4.93
  -9   2  -3   68.53    4.35
  -9   2  -3   76.86    3.84
  -9   2  -3   85.69    4.24
  -9   2  -3   90.23    3.61
  -9   2  -3   87.52    5.63
  -9   2  -2   81.82   12.24
  -9   2  -2   73.36    4.30
  -9   2  -2   63.32    4.54
  -9   2  -2   71.69    3.66
  -9   2  -2   83.71    4.28
  -9   2  -2   78.15    3.49
  -9   2  -2   77.19    5.57
  -9   2  -1   68.59    3.48
  -9   2  -1   69.30    3.40
  -9   2  -1   60.83    4.90
  -9   2  -1   59.75    4.21
  -9   2   0  180.78    7.48
  -9   2   0  190.51    6.78
  -9   2   0  181.45    6.07
  -9   2   0  198.10    7.82
  -9   2   0  189.98    5.98
  -9   2   1   54.61    3.05
  -9   2   1   61.01    5.35
  -9   2   1   56.13    5.21
  -9   2   1   54.59    4.04
  -9   2   1   68.35   11.90
  -9   2   2   64.11    3.18
  -9   2   2   73.72    4.33
  -9   2   2   73.91    5.63
  -9   2   3   25.42    4.77
  -9   2   3   29.59   11.02
  -9   2   3   29.26    2.66
  -9   2   3   22.72    2.75
  -9   2   3   24.72    2.11
  -9   2   3   20.52    4.93
  -9   2   3   23.99    3.54
  -9   2   3   29.41    4.41
  -9   2   3   33.06    3.44
  -9   2   4   50.84    2.97
  -9   2   4   50.01    3.20
  -9   2   4   61.71    5.18
  -9   2   4   48.69    3.67
  -9   2   4   49.98    3.92
  -9   2   4   53.06    5.41
  -9   2   4   49.95    4.98
  -9   2   5   60.10    2.99
  -9   2   5   49.85    3.21
  -9   2   5   58.20    5.27
  -9   2   5   44.58    3.90
  -9   2   5   57.85    4.94
  -9   2   6   48.88    2.75
  -9   2   6   45.52    3.06
  -9   2   6   45.24    5.15
  -9   2   6   38.49    3.77
  -9   2   6   46.30    4.67
  -9   2   7   56.76    2.77
  -9   2   7   53.40    3.17
  -9   2   7   48.23    4.48
  -9   2   7   49.30    3.89
  -9   2   8  140.30    6.55
  -9   2   8  145.24    4.98
  -9   2   9    5.01    3.00
  -9   2   9    8.07    4.36
  -9   2   9    7.16    2.30
  -9   2  10   65.42    3.75
  -9   2  10   68.26    4.80
  -9   2  10   73.82    3.29
  -9   2  11   59.64    3.49
  -9   2  11   66.05    4.42
  -9   2  11   73.69    3.10
  -9   2  12   36.30    2.76
  -9   2  12   40.73    3.56
  -9   2  12   44.63    2.36
  -9   2  13   16.53    2.11
  -9   2  13   18.89    2.65
  -9   2  13   15.65    1.66
  -9   2  14   11.37    1.27
  -9   3 -13    4.82    1.55
  -9   3 -12   11.89    2.07
  -9   3 -11   46.99    2.92
  -9   3 -11   42.70    2.41
  -9   3 -10   23.62    2.85
  -9   3 -10   19.89    2.29
  -9   3  -9   12.32    3.02
  -9   3  -9    8.61    2.39
  -9   3  -8   38.04    3.54
  -9   3  -8   33.08    2.85
  -9   3  -7   27.15    3.55
  -9   3  -7   23.21    2.83
  -9   3  -6   13.91    2.38
  -9   3  -6   11.60    4.16
  -9   3  -5    7.46    4.42
  -9   3  -5    8.66    2.42
  -9   3  -5    8.73    2.76
  -9   3  -4   97.18    5.70
  -9   3  -4  103.41    4.45
  -9   3  -4  109.77    3.91
  -9   3  -3   58.69    3.71
  -9   3  -3   59.33    3.37
  -9   3  -3   67.26    5.27
  -9   3  -3   60.98    3.13
  -9   3  -2   48.21    3.21
  -9   3  -2   54.72    5.18
  -9   3  -2   53.47    3.08
  -9   3  -2   57.88    4.10
  -9   3  -2   50.57    4.31
  -9   3  -1    6.00    2.46
  -9   3  -1    7.66    4.31
  -9   3  -1    4.37    3.41
  -9   3  -1    6.67    2.48
  -9   3   0   87.88    3.85
  -9   3   0   91.94    6.38
  -9   3   0   96.33    4.86
  -9   3   0   91.64    5.64
  -9   3   0  105.68    3.86
  -9   3   1  136.47    6.30
  -9   3   1  120.16    5.22
  -9   3   1  124.77    6.17
  -9   3   1   97.57    4.04
  -9   3   1   96.57    6.63
  -9   3   2   94.21    4.56
  -9   3   2   89.25    5.65
  -9   3   2   84.93    5.55
  -9   3   3  101.98    6.78
  -9   3   3  107.00    5.96
  -9   3   3   96.66    5.01
  -9   3   3  100.30    6.12
  -9   3   3  113.87    4.02
  -9   3   4   51.73    2.83
  -9   3   4   36.98    2.70
  -9   3   4   53.42    5.60
  -9   3   4   43.43    5.08
  -9   3   4   37.41    3.86
  -9   3   4   43.64    4.90
  -9   3   5   21.46    2.42
  -9   3   5   11.37    2.31
  -9   3   5    6.64    4.75
  -9   3   5   13.97    3.44
  -9   3   5   18.88    4.43
  -9   3   6   29.03    2.48
  -9   3   6   22.46    3.47
  -9   3   6   24.02    4.33
  -9   3   6   25.39    2.48
  -9   3   7    3.96    2.13
  -9   3   7    3.17    2.15
  -9   3   7    2.66    3.90
  -9   3   7    1.79    3.14
  -9   3   7    4.36    4.51
  -9   3   8   82.29    4.29
  -9   3   8   87.03    5.30
  -9   3   8   80.42    3.48
  -9   3   9   42.52    4.40
  -9   3   9   35.11    3.34
  -9   3   9   40.65    2.56
  -9   3  10   13.27    3.80
  -9   3  10    9.07    2.75
  -9   3  10   11.09    1.95
  -9   3  11    1.20    2.44
  -9   3  11   -0.50    3.31
  -9   3  11    0.16    1.68
  -9   3  12   -0.11    2.83
  -9   3  12   -1.54    2.13
  -9   3  12    1.66    1.50
  -9   3  13   11.74    1.81
  -9   3  13    5.95    1.32
  -9   4 -12   31.66    1.89
  -9   4 -11   19.79    2.13
  -9   4  -9   14.47    2.18
  -9   4  -8    8.76    2.26
  -9   4  -7   92.82    4.11
  -9   4  -6  178.20    5.92
  -9   4  -6  154.45    6.08
  -9   4  -5  112.15    4.43
  -9   4  -5  122.78    4.89
  -9   4  -5  109.72    5.04
  -9   4  -5  129.26    5.78
  -9   4  -4   14.31    2.41
  -9   4  -4   14.40    2.60
  -9   4  -4   13.60    3.15
  -9   4  -4   17.14    3.37
  -9   4  -4   14.70    4.36
  -9   4  -3    1.45    2.33
  -9   4  -3    2.43    2.47
  -9   4  -3    1.53    3.09
  -9   4  -3    7.01    3.39
  -9   4  -3    4.89    4.41
  -9   4  -2   80.14    4.25
  -9   4  -2   67.21    3.45
  -9   4  -2   74.64    5.31
  -9   4  -2   68.94    4.37
  -9   4  -2   71.72    4.39
  -9   4  -2   82.11    3.34
  -9   4  -1   34.48    2.78
  -9   4  -1   30.73    4.73
  -9   4  -1   43.46    3.88
  -9   4  -1   49.24    2.78
  -9   4   0   69.35    3.37
  -9   4   0   85.81    5.82
  -9   4   0   69.41    5.28
  -9   4   0   75.35    4.53
  -9   4   0   91.81    3.46
  -9   4   1   26.42    4.72
  -9   4   1   30.07    4.72
  -9   4   1   32.96    3.72
  -9   4   1   28.72    2.27
  -9   4   1   35.29    4.91
  -9   4   2   43.70    4.83
  -9   4   2   36.07    4.88
  -9   4   2   40.34    3.83
  -9   4   3   22.18    4.59
  -9   4   3   20.69    3.47
  -9   4   3   21.68    4.75
  -9   4   3   26.64    2.53
  -9   4   4    8.35    4.69
  -9   4   4   10.43    4.39
  -9   4   4   11.04    4.62
  -9   4   4    9.14    3.31
  -9   4   4   14.34    2.38
  -9   4   5    3.42    4.42
  -9   4   5    3.43    4.29
  -9   4   5    2.41    3.23
  -9   4   5    6.02    2.29
  -9   4   6   36.37    3.54
  -9   4   6   43.44    4.97
  -9   4   6   36.25    4.34
  -9   4   7   99.07    4.62
  -9   4   7  108.38    5.62
  -9   4   8   25.55    4.15
  -9   4   9   16.46    3.82
  -9   4  10    4.91    3.37
  -9   4  11   10.72    3.02
  -9   5 -10   48.06    2.34
  -9   5  -9   65.33    2.98
  -9   5  -8   59.13    3.12
  -9   5  -8   66.18    3.09
  -9   5  -7   19.26    2.63
  -9   5  -7   17.70    2.58
  -9   5  -6   16.36    2.81
  -9   5  -6   20.90    2.37
  -9   5  -5   82.96    3.83
  -9   5  -5   75.15    3.32
  -9   5  -4   58.25    3.68
  -9   5  -4   64.53    3.16
  -9   5  -3   44.42    3.47
  -9   5  -3   38.30    2.68
  -9   5  -2   13.08    2.30
  -9   5  -1    0.27    3.18
  -9   5  -1    2.74    3.74
  -9   5  -1    4.00    2.13
  -9   5   0   50.47    3.85
  -9   5   0   50.72    4.77
  -9   5   1   74.08    4.21
  -9   5   1   60.00    5.14
  -9   5   1   75.02    5.00
  -9   5   2   21.24    4.47
  -9   5   2   17.11    4.26
  -9   5   3    2.18    4.20
  -9   5   3    1.80    4.02
  -9   5   4   40.86    4.75
  -9   5   5   23.90    4.30
  -9   5   6   49.56    4.63
  -9   5   6   56.73    4.55
  -9   5   7   21.17    3.91
  -9   5   7   23.22    3.94
  -9   5   8   14.43    3.58
  -9   5   9   10.77    2.41
  -9   5  10   22.37    2.31
  -9   5  11   21.15    1.99
  -9   5  12    3.05    1.35
  -9   6  -8    6.82    1.68
  -9   6  -7  105.00    3.75
  -9   6  -6   45.86    2.78
  -9   6  -5   30.42    2.72
  -9   6  -4   16.79    2.65
  -9   6  -1   20.64    3.48
  -9   6   0    3.91    3.37
  -9   6   1   29.34    3.89
  -9   6   2   31.78    4.16
  -9   6   3    3.38    2.80
  -9   6   4    2.96    2.67
  -9   6   5   17.84    3.64
  -9   6   5   28.59    2.86
  -9   6   6   65.94    4.35
  -9   6   6   71.80    3.47
  -9   6   7   51.50    4.00
  -9   6   7   74.14    3.29
  -9   6   8   40.63    2.61
  -9   6   9   22.55    2.08
  -9   6  10   19.86    1.75
  -9   7   1    7.90    2.81
  -9   7   2   39.23    3.45
  -9   7   3   39.52    3.41
  -9   7   3   39.39    2.71
  -9   7   4   12.51    2.26
  -9   7   5   30.03    3.19
  -9   7   5   36.37    2.46
  -9   7   6   11.80    2.69
  -9   7   6   11.43    1.96
  -9   7   7   14.42    1.82
  -9   7   8   16.12    1.57
  -8 -10  -3   19.56    1.23
  -8 -10  -2   82.25    2.49
  -8 -10  -2   67.64    3.17
  -8 -10  -1   37.07    2.57
  -8 -10  -1   33.74    2.41
  -8 -10   0    0.29    1.96
  -8  -9  -6    6.87    1.47
  -8  -9  -6    9.76    2.98
  -8  -9  -6    9.52    1.39
  -8  -9  -5   10.61    1.51
  -8  -9  -5   10.13    1.70
  -8  -9  -5   16.51    1.57
  -8  -9  -5   15.73    3.33
  -8  -9  -5   16.75    2.96
  -8  -9  -4    8.48    1.59
  -8  -9  -4   10.81    1.56
  -8  -9  -4   11.31    3.05
  -8  -9  -3    7.05    1.64
  -8  -9  -3    7.28    1.56
  -8  -9  -2    0.25    1.61
  -8  -9  -2    0.74    1.52
  -8  -9  -1    2.13    1.65
  -8  -9  -1    3.07    3.02
  -8  -9   0   11.78    1.78
  -8  -9   0   19.58    3.14
  -8  -9   1   18.81    1.86
  -8  -9   1   18.23    1.66
  -8  -9   1   21.27    3.39
  -8  -9   1   18.68    3.06
  -8  -9   2   67.98    2.40
  -8  -9   2   68.59    3.79
  -8  -9   2   67.92    3.64
  -8  -9   3   15.17    1.44
  -8  -9   3   15.96    2.67
  -8  -9   3   16.78    3.00
  -8  -9   4    7.53    1.37
  -8  -8  -9   15.71    1.70
  -8  -8  -8   35.33    2.02
  -8  -8  -8   34.31    1.75
  -8  -8  -7   13.86    1.78
  -8  -8  -7   19.01    1.73
  -8  -8  -7   11.47    2.15
  -8  -8  -7   16.80    1.80
  -8  -8  -6   12.03    1.91
  -8  -8  -6   13.76    3.41
  -8  -8  -6   14.87    1.82
  -8  -8  -6   14.51    1.80
  -8  -8  -5    1.47    1.72
  -8  -8  -5    1.43    1.91
  -8  -8  -5    1.22    3.41
  -8  -8  -4    4.42    1.83
  -8  -8  -4    6.50    2.02
  -8  -8  -4    6.54    3.53
  -8  -8  -3    7.63    2.11
  -8  -8  -3   10.22    1.89
  -8  -8  -2    9.05    2.17
  -8  -8  -2    9.50    1.88
  -8  -8  -1    3.00    2.13
  -8  -8  -1    5.45    3.60
  -8  -8   0    8.70    2.18
  -8  -8   0    8.50    3.63
  -8  -8   1   41.50    2.32
  -8  -8   1   33.96    2.56
  -8  -8   1   45.15    4.01
  -8  -8   2    9.74    1.81
  -8  -8   2   10.92    3.51
  -8  -8   3    2.37    1.65
  -8  -8   3    1.50    1.93
  -8  -8   3    5.74    3.71
  -8  -8   3    2.35    3.30
  -8  -8   4   96.38    3.11
  -8  -8   4   90.23    4.47
  -8  -8   4   89.83    4.37
  -8  -8   5   99.51    3.32
  -8  -8   5  109.37    4.04
  -8  -8   6   44.65    2.05
  -8  -8   6   54.65    2.27
  -8  -7 -11    5.69    1.46
  -8  -7 -11    4.58    1.69
  -8  -7 -10   10.32    1.66
  -8  -7 -10    4.60    2.00
  -8  -7  -9   21.28    1.92
  -8  -7  -9   21.36    2.05
  -8  -7  -8    7.88    1.80
  -8  -7  -8   10.02    1.71
  -8  -7  -8   11.97    1.98
  -8  -7  -8    8.62    2.50
  -8  -7  -7    5.92    2.09
  -8  -7  -7    8.17    3.56
  -8  -7  -7    6.89    3.92
  -8  -7  -7    8.92    1.83
  -8  -7  -7    8.67    1.95
  -8  -7  -7    5.60    1.79
  -8  -7  -6   12.07    1.99
  -8  -7  -6   11.30    2.04
  -8  -7  -6   10.28    2.27
  -8  -7  -6   13.02    3.79
  -8  -7  -5   22.59    2.17
  -8  -7  -5   21.27    2.14
  -8  -7  -5   21.20    2.54
  -8  -7  -5   24.51    4.04
  -8  -7  -4   61.47    3.37
  -8  -7  -4   75.08    3.08
  -8  -7  -4   66.32    4.85
  -8  -7  -3    2.45    2.01
  -8  -7  -3    1.15    2.34
  -8  -7  -2    8.78    2.06
  -8  -7  -2    8.10    2.49
  -8  -7  -1   49.53    2.63
  -8  -7  -1   50.58    4.61
  -8  -7   0   57.33    4.68
  -8  -7   0   40.96    3.05
  -8  -7   1  103.19    5.41
  -8  -7   1  101.71    3.56
  -8  -7   2    7.49    2.29
  -8  -7   2   11.11    2.39
  -8  -7   2   12.20    3.91
  -8  -7   2   11.64    2.01
  -8  -7   3    8.43    2.28
  -8  -7   3    8.86    2.32
  -8  -7   3    9.05    3.71
  -8  -7   3   10.99    1.96
  -8  -7   4   41.41    2.82
  -8  -7   4   44.75    2.79
  -8  -7   4   50.25    4.10
  -8  -7   4   51.20    4.41
  -8  -7   4   47.51    2.41
  -8  -7   5   34.58    2.63
  -8  -7   5   34.18    2.46
  -8  -7   5   45.43    3.95
  -8  -7   5   38.70    3.76
  -8  -7   5   40.04    2.16
  -8  -7   6   11.25    3.05
  -8  -7   6    9.68    2.10
  -8  -7   6   10.04    1.92
  -8  -7   7   45.68    2.56
  -8  -7   7   44.72    2.27
  -8  -7   8   11.28    1.86
  -8  -7   9    3.81    1.58
  -8  -7  10   19.67    1.46
  -8  -6 -14   14.63    1.64
  -8  -6 -13   15.23    1.55
  -8  -6 -12   17.23    2.15
  -8  -6 -12   23.83    1.82
  -8  -6 -11   11.04    2.34
  -8  -6 -11   14.56    1.82
  -8  -6 -10   28.68    2.80
  -8  -6 -10   31.92    2.21
  -8  -6  -9   35.99    3.14
  -8  -6  -9   41.51    2.45
  -8  -6  -8   19.92    1.99
  -8  -6  -8   16.24    2.43
  -8  -6  -8   17.92    2.98
  -8  -6  -8   20.88    2.31
  -8  -6  -8   15.04    2.11
  -8  -6  -7   48.27    4.40
  -8  -6  -7   42.67    4.67
  -8  -6  -7   51.70    2.59
  -8  -6  -7   50.26    2.82
  -8  -6  -7   45.49    3.03
  -8  -6  -7   48.48    2.65
  -8  -6  -6   33.34    4.33
  -8  -6  -6   31.23    2.40
  -8  -6  -6   32.61    2.50
  -8  -6  -6   31.81    2.87
  -8  -6  -6   29.43    2.27
  -8  -6  -5   33.67    4.42
  -8  -6  -5   32.28    2.43
  -8  -6  -5   30.51    2.43
  -8  -6  -5   27.29    2.84
  -8  -6  -5   30.33    2.11
  -8  -6  -4   44.48    3.19
  -8  -6  -4   43.44    2.56
  -8  -6  -4   51.29    2.76
  -8  -6  -4   48.55    4.79
  -8  -6  -3    4.26    2.13
  -8  -6  -3    6.37    4.20
  -8  -6  -3    6.13    2.61
  -8  -6  -2   15.42    2.27
  -8  -6  -2   14.37    2.77
  -8  -6  -1   58.32    4.97
  -8  -6  -1   54.41    2.94
  -8  -6   0   77.11    3.88
  -8  -6   0   93.73    5.58
  -8  -6   1   72.31    6.38
  -8  -6   1   57.61    3.54
  -8  -6   1   61.91    3.47
  -8  -6   1   66.68    3.08
  -8  -6   1   70.58    5.17
  -8  -6   2   12.14    4.81
  -8  -6   2    7.62    2.64
  -8  -6   2    9.26    2.55
  -8  -6   2   10.51    2.17
  -8  -6   2   12.75    4.14
  -8  -6   3   11.19    4.62
  -8  -6   3   12.99    2.76
  -8  -6   3   10.73    2.51
  -8  -6   3   13.67    2.12
  -8  -6   3   11.22    4.08
  -8  -6   4   12.35    4.41
  -8  -6   4   16.88    2.78
  -8  -6   4   21.86    2.17
  -8  -6   4   18.44    3.99
  -8  -6   4   19.41    4.35
  -8  -6   4   18.02    2.49
  -8  -6   5    1.17    2.53
  -8  -6   5    0.92    1.85
  -8  -6   5    0.65    3.68
  -8  -6   5    6.64    4.06
  -8  -6   5    1.81    2.14
  -8  -6   6   23.31    3.85
  -8  -6   6   18.44    3.59
  -8  -6   6   14.62    2.18
  -8  -6   6   17.29    2.69
  -8  -6   7   15.81    1.98
  -8  -6   7   13.45    2.53
  -8  -6   8   -0.32    2.23
  -8  -6   9   18.31    3.91
  -8  -6   9   13.84    2.21
  -8  -6  10   23.63    2.13
  -8  -6  10   18.72    3.39
  -8  -6  11   21.95    1.82
  -8  -6  12    5.49    1.21
  -8  -5 -15   24.44    1.75
  -8  -5 -14   23.22    2.11
  -8  -5 -13   15.04    1.75
  -8  -5 -13   12.49    2.14
  -8  -5 -13   13.55    2.20
  -8  -5 -12    3.57    1.76
  -8  -5 -12    2.54    2.27
  -8  -5 -12    2.31    2.34
  -8  -5 -11   38.00    2.41
  -8  -5 -11   39.49    2.98
  -8  -5 -11   34.26    3.04
  -8  -5 -10   18.12    2.12
  -8  -5 -10   11.72    2.77
  -8  -5 -10   10.50    2.88
  -8  -5  -9   46.70    2.69
  -8  -5  -9   48.37    3.63
  -8  -5  -9   48.65    3.44
  -8  -5  -8    8.13    2.55
  -8  -5  -8   13.71    3.11
  -8  -5  -8   13.46    2.30
  -8  -5  -8   11.99    2.96
  -8  -5  -8   13.17    2.00
  -8  -5  -8    8.52    2.09
  -8  -5  -8   13.88    3.51
  -8  -5  -8   16.02    4.05
  -8  -5  -7    5.45    2.61
  -8  -5  -7    5.11    2.20
  -8  -5  -7    4.59    2.03
  -8  -5  -7    5.44    2.05
  -8  -5  -7    7.95    4.28
  -8  -5  -7    5.72    3.96
  -8  -5  -6  211.16    7.00
  -8  -5  -6  218.03    6.69
  -8  -5  -6  219.40    6.49
  -8  -5  -6  200.14    6.46
  -8  -5  -6  213.93    8.07
  -8  -5  -6  203.78    7.97
  -8  -5  -5   97.33    4.36
  -8  -5  -5   96.98    3.84
  -8  -5  -5  103.38    3.83
  -8  -5  -5   93.22    3.61
  -8  -5  -5  100.98    5.72
  -8  -5  -4   76.34    3.30
  -8  -5  -4   68.93    3.80
  -8  -5  -4   72.54    3.17
  -8  -5  -4   72.91    6.91
  -8  -5  -4   70.03    2.91
  -8  -5  -4   76.05    5.32
  -8  -5  -3   76.82    3.89
  -8  -5  -3   75.65    7.08
  -8  -5  -3   64.64    2.96
  -8  -5  -3   77.39    3.36
  -8  -5  -3   81.27    5.50
  -8  -5  -2   35.11    2.66
  -8  -5  -2   36.35    6.02
  -8  -5  -1  126.06    4.44
  -8  -5  -1  127.43    8.23
  -8  -5  -1  130.10    6.43
  -8  -5  -1  110.61    4.90
  -8  -5   0  107.56    4.77
  -8  -5   0  108.62    4.59
  -8  -5   1  150.21    8.87
  -8  -5   1  145.21    5.59
  -8  -5   1  151.16    4.98
  -8  -5   1  152.40    6.83
  -8  -5   1  135.30    5.29
  -8  -5   2   -1.74    5.39
  -8  -5   2    4.08    4.62
  -8  -5   2    2.91    2.83
  -8  -5   2    1.50    4.27
  -8  -5   2    3.12    2.18
  -8  -5   2    2.47    2.50
  -8  -5   3   11.66    4.64
  -8  -5   3   15.92    3.01
  -8  -5   3   16.52    4.30
  -8  -5   3   16.93    2.28
  -8  -5   3   15.50    2.60
  -8  -5   4   36.49    5.03
  -8  -5   4   38.59    3.39
  -8  -5   4   32.99    4.69
  -8  -5   4   39.60    4.51
  -8  -5   4   37.86    2.51
  -8  -5   4   34.95    2.81
  -8  -5   5    5.21    3.86
  -8  -5   5   11.40    2.06
  -8  -5   5    8.69    2.29
  -8  -5   5   10.22    2.91
  -8  -5   5   16.45    4.01
  -8  -5   5   13.71    4.33
  -8  -5   6   46.01    2.42
  -8  -5   6   41.93    3.38
  -8  -5   6   38.53    2.65
  -8  -5   6   41.02    4.38
  -8  -5   6   43.12    4.14
  -8  -5   7   15.37    2.86
  -8  -5   7   14.40    2.02
  -8  -5   7   14.14    3.49
  -8  -5   8   25.82    2.90
  -8  -5   9    3.91    2.44
  -8  -5  10    1.37    2.20
  -8  -5  10    4.62    4.12
  -8  -5  11    7.67    2.00
  -8  -5  11    4.85    3.47
  -8  -4 -16    3.24    1.29
  -8  -4 -15   80.04    3.09
  -8  -4 -15   77.61    3.05
  -8  -4 -14   44.15    2.67
  -8  -4 -14   43.86    2.66
  -8  -4 -13   15.70    2.47
  -8  -4 -13   17.52    2.56
  -8  -4 -12   21.16    2.80
  -8  -4 -12   17.62    2.07
  -8  -4 -12   18.34    2.84
  -8  -4 -11   27.17    3.07
  -8  -4 -11   22.78    3.12
  -8  -4 -11   17.03    2.21
  -8  -4 -11   24.85    2.24
  -8  -4 -10   83.98    4.20
  -8  -4 -10   84.24    4.45
  -8  -4 -10   82.24    3.48
  -8  -4  -9  271.91    8.46
  -8  -4  -9  249.11    7.81
  -8  -4  -9  271.99    8.67
  -8  -4  -8  119.04    5.86
  -8  -4  -8  120.96    5.66
  -8  -4  -8  125.60    4.32
  -8  -4  -8  147.86    5.46
  -8  -4  -8  124.76    4.51
  -8  -4  -8  141.06    5.61
  -8  -4  -7   28.10    4.29
  -8  -4  -7   33.66    4.57
  -8  -4  -7   30.99    2.43
  -8  -4  -7   37.85    3.54
  -8  -4  -7   31.30    2.41
  -8  -4  -7   37.70    3.16
  -8  -4  -6  113.40    4.72
  -8  -4  -6  104.77   12.56
  -8  -4  -6  100.51    7.56
  -8  -4  -6  121.47    6.07
  -8  -4  -6  114.93    5.89
  -8  -4  -6  102.51    3.97
  -8  -4  -6  107.92    4.95
  -8  -4  -6  115.25    4.09
  -8  -4  -6  112.12    4.23
  -8  -4  -5  171.74    9.12
  -8  -4  -5  173.26    7.12
  -8  -4  -5  160.75    7.04
  -8  -4  -5  169.81    5.38
  -8  -4  -5  149.23    5.17
  -8  -4  -5  164.71    5.41
  -8  -4  -5  178.32    5.96
  -8  -4  -4  213.41    7.95
  -8  -4  -4  195.57    7.86
  -8  -4  -4  199.77    6.68
  -8  -4  -4  182.03    6.04
  -8  -4  -4  202.59    9.99
  -8  -4  -4  201.43    6.19
  -8  -4  -3  510.24   15.49
  -8  -4  -3  503.05   14.07
  -8  -4  -3  509.07   17.78
  -8  -4  -2  274.03    8.69
  -8  -4  -2  271.35    8.11
  -8  -4  -2  271.03   11.89
  -8  -4  -1   26.69    4.58
  -8  -4  -1   35.54    6.00
  -8  -4  -1   27.21    2.56
  -8  -4  -1   22.99    2.87
  -8  -4  -1   23.15    3.25
  -8  -4   0  474.48   13.53
  -8  -4   0  486.92   14.52
  -8  -4   0  442.26   13.23
  -8  -4   1   10.69    3.11
  -8  -4   1   10.80    2.62
  -8  -4   1   10.81    5.52
  -8  -4   1   11.58    4.42
  -8  -4   2    5.82    4.61
  -8  -4   2    1.18    4.26
  -8  -4   2    2.13    5.20
  -8  -4   2    1.11    2.17
  -8  -4   2    0.27    2.42
  -8  -4   2    5.88    2.98
  -8  -4   3   57.80    6.32
  -8  -4   3   63.39    3.92
  -8  -4   3   58.94    5.01
  -8  -4   3   65.77    5.25
  -8  -4   3   53.43    3.25
  -8  -4   3   56.44    2.97
  -8  -4   4  150.40   13.61
  -8  -4   4  160.72    8.71
  -8  -4   4  157.30    5.84
  -8  -4   4  158.23    6.78
  -8  -4   4  155.53    6.74
  -8  -4   4  134.99    5.19
  -8  -4   4  157.95    5.06
  -8  -4   5  149.44   13.02
  -8  -4   5  148.23    6.47
  -8  -4   5  150.30    6.46
  -8  -4   5  153.71    5.71
  -8  -4   5  130.33    4.98
  -8  -4   5  153.22    4.86
  -8  -4   6   17.35    3.16
  -8  -4   6   12.16    2.79
  -8  -4   6   16.88    4.19
  -8  -4   6   15.90    3.91
  -8  -4   6   15.00    2.06
  -8  -4   6   15.83    2.20
  -8  -4   7   16.16    1.94
  -8  -4   7   19.68    2.81
  -8  -4   7   20.61    1.91
  -8  -4   7   23.58    3.13
  -8  -4   8    7.16    2.86
  -8  -4   8    6.37    2.30
  -8  -4   8    5.42    2.47
  -8  -4   9    7.85    2.25
  -8  -4   9    6.91    2.31
  -8  -4  10   54.84    5.01
  -8  -4  10   48.59    2.82
  -8  -4  11   41.54    2.76
  -8  -4  11   39.64    4.49
  -8  -4  11   42.98    2.50
  -8  -4  12   11.00    2.03
  -8  -4  12   11.72    3.59
  -8  -4  13   17.39    1.81
  -8  -4  14    3.86    1.20
  -8  -3 -16    2.47    1.51
  -8  -3 -16    2.58    1.51
  -8  -3 -15    6.04    1.95
  -8  -3 -15    6.72    1.98
  -8  -3 -14    3.69    2.24
  -8  -3 -14    2.18    2.21
  -8  -3 -13   45.72    3.13
  -8  -3 -13   45.77    3.23
  -8  -3 -12  178.89    6.09
  -8  -3 -12  164.56    6.15
  -8  -3 -11   92.39    3.64
  -8  -3 -11   97.18    4.42
  -8  -3 -11   97.36    4.57
  -8  -3 -10   38.64    2.55
  -8  -3 -10   41.11    3.54
  -8  -3 -10   37.51    3.62
  -8  -3 -10   33.26    2.81
  -8  -3  -9   27.96    2.39
  -8  -3  -9   26.90    3.53
  -8  -3  -9   29.40    3.46
  -8  -3  -8   43.58    2.66
  -8  -3  -8   46.40    3.86
  -8  -3  -8   44.04    4.38
  -8  -3  -8   50.52    3.76
  -8  -3  -7   51.03    5.97
  -8  -3  -7   44.14   10.50
  -8  -3  -7   43.09    4.60
  -8  -3  -7   46.55    4.80
  -8  -3  -7   44.22    2.64
  -8  -3  -7   45.64    2.65
  -8  -3  -7   45.65    3.38
  -8  -3  -7   52.85    3.86
  -8  -3  -6  162.91    8.86
  -8  -3  -6  179.97   14.36
  -8  -3  -6  161.55    7.08
  -8  -3  -6  180.03    7.22
  -8  -3  -6  171.69    5.51
  -8  -3  -6  158.84    5.41
  -8  -3  -6  187.96    6.19
  -8  -3  -6  185.91    6.50
  -8  -3  -5  125.18   13.07
  -8  -3  -5  135.57    8.19
  -8  -3  -5  124.06    6.30
  -8  -3  -5  140.27    6.48
  -8  -3  -5  136.00    4.59
  -8  -3  -5  118.34    4.28
  -8  -3  -5  135.86    5.17
  -8  -3  -5  144.06    5.56
  -8  -3  -4  377.75   10.81
  -8  -3  -4  390.94   11.52
  -8  -3  -4  386.83   12.13
  -8  -3  -4  356.15   12.18
  -8  -3  -4  406.94   19.78
  -8  -3  -4  385.25   14.43
  -8  -3  -3  407.74   13.10
  -8  -3  -3  421.18   12.97
  -8  -3  -3  419.66   15.34
  -8  -3  -3  412.52   11.70
  -8  -3  -2   29.64    2.92
  -8  -3  -2   34.81    2.63
  -8  -3  -1   79.55    6.92
  -8  -3  -1   78.41    4.15
  -8  -3  -1   74.40    3.39
  -8  -3  -1   72.57    3.68
  -8  -3   0  104.57    6.06
  -8  -3   0  100.49    5.91
  -8  -3   0  101.59    4.29
  -8  -3   0  109.30    4.76
  -8  -3   1  129.90    5.17
  -8  -3   1  116.30    4.56
  -8  -3   1  122.49    6.35
  -8  -3   1  116.73    6.26
  -8  -3   1  121.86    7.91
  -8  -3   2   19.13    5.51
  -8  -3   2   14.30   10.07
  -8  -3   2   14.16    4.61
  -8  -3   2   19.00    4.46
  -8  -3   2   15.22    2.49
  -8  -3   2   14.87    2.35
  -8  -3   2   20.19    3.17
  -8  -3   3   79.74   11.68
  -8  -3   3   78.82    6.75
  -8  -3   3   82.01    5.40
  -8  -3   3   68.60    5.29
  -8  -3   3   81.79    4.21
  -8  -3   3   74.37    4.12
  -8  -3   3   76.46    3.33
  -8  -3   3   66.13    3.40
  -8  -3   4   66.90   11.40
  -8  -3   4   69.16    6.62
  -8  -3   4   76.61    5.33
  -8  -3   4   64.95    5.06
  -8  -3   4   78.90    4.11
  -8  -3   4   62.84    3.29
  -8  -3   4   73.48    3.23
  -8  -3   4   74.33    4.05
  -8  -3   5  149.65    5.54
  -8  -3   5  133.56    6.31
  -8  -3   5  143.81    6.37
  -8  -3   5  165.42   13.21
  -8  -3   5  125.35    7.94
  -8  -3   5  126.19    4.67
  -8  -3   5  140.43    4.66
  -8  -3   6  160.63    5.67
  -8  -3   6  175.77    7.15
  -8  -3   6  193.01    7.18
  -8  -3   6  175.89    9.01
  -8  -3   6  213.11    6.44
  -8  -3   6  168.11    8.54
  -8  -3   6  200.95    6.56
  -8  -3   6  188.55    5.71
  -8  -3   7  189.19    6.75
  -8  -3   7  207.29    6.70
  -8  -3   8  117.75    5.04
  -8  -3   8  122.07    4.96
  -8  -3   8  134.12    4.90
  -8  -3   9   27.11    5.28
  -8  -3   9   28.90    3.05
  -8  -3   9   29.68    2.71
  -8  -3   9   23.48    2.88
  -8  -3  10   -0.19    4.81
  -8  -3  10    0.03    2.52
  -8  -3  10   -0.83    2.34
  -8  -3  10    1.84    2.24
  -8  -3  11   28.74    2.67
  -8  -3  11   30.87    4.75
  -8  -3  11   32.45    2.48
  -8  -3  11   26.51    2.48
  -8  -3  12   13.43    2.00
  -8  -3  12   14.26    2.03
  -8  -3  12   14.02    2.17
  -8  -3  12   13.67    4.10
  -8  -3  13   35.57    2.26
  -8  -3  13   42.33    2.24
  -8  -3  14   46.22    2.08
  -8  -2 -16    1.50    1.60
  -8  -2 -15   27.30    2.33
  -8  -2 -12   21.75    2.32
  -8  -2 -12   29.34    3.28
  -8  -2 -11    5.32    2.39
  -8  -2 -11    8.42    3.18
  -8  -2 -10   11.89    3.25
  -8  -2 -10    9.62    2.57
  -8  -2 -10   11.44    2.18
  -8  -2  -9   44.21    3.21
  -8  -2  -9   47.12    3.65
  -8  -2  -9   44.25    2.69
  -8  -2  -8  107.53    4.97
  -8  -2  -8  112.70    4.11
  -8  -2  -8  112.72    5.47
  -8  -2  -7   38.82    4.71
  -8  -2  -7   40.74   10.38
  -8  -2  -7   38.88    3.75
  -8  -2  -7   27.78    5.42
  -8  -2  -7   39.29    2.45
  -8  -2  -6   52.11    5.03
  -8  -2  -6   53.38    6.09
  -8  -2  -6   53.38   10.98
  -8  -2  -6   65.64    4.15
  -8  -2  -6   52.32    2.60
  -8  -2  -6   45.87    5.97
  -8  -2  -5   18.45    2.37
  -8  -2  -5   20.89    3.66
  -8  -2  -5   15.70    5.28
  -8  -2  -5   12.29   10.00
  -8  -2  -5   15.92    4.38
  -8  -2  -5   19.52    4.71
  -8  -2  -4  142.78    6.65
  -8  -2  -4  136.49    6.57
  -8  -2  -4  147.20    5.88
  -8  -2  -4  131.77    5.21
  -8  -2  -4  141.59    8.32
  -8  -2  -4  153.27   13.30
  -8  -2  -4  140.81    4.79
  -8  -2  -3   31.64    3.01
  -8  -2  -3   35.21    4.70
  -8  -2  -3   40.67    4.91
  -8  -2  -3   45.37    5.94
  -8  -2  -3   49.27   10.83
  -8  -2  -3   39.90    2.66
  -8  -2  -2  136.82    8.22
  -8  -2  -2  129.55    4.71
  -8  -2  -2  147.86    5.11
  -8  -2  -1  115.49    4.97
  -8  -2  -1  112.41    4.50
  -8  -2  -1  116.10    4.26
  -8  -2   0    4.45    2.33
  -8  -2   0    1.86    2.93
  -8  -2   0    6.83   10.01
  -8  -2   0    6.18    4.28
  -8  -2   0    6.73    4.63
  -8  -2   1   49.59   10.94
  -8  -2   1   38.59    4.65
  -8  -2   1   43.54    4.95
  -8  -2   1   30.98    2.64
  -8  -2   1   23.69    3.28
  -8  -2   1   31.16    3.28
  -8  -2   2   70.78   11.18
  -8  -2   2   65.33    6.35
  -8  -2   2   69.28    5.36
  -8  -2   2   63.32    5.04
  -8  -2   2   57.17    3.12
  -8  -2   2   71.72    3.18
  -8  -2   2   59.84    3.87
  -8  -2   3  140.86    8.18
  -8  -2   3  147.65   13.19
  -8  -2   3  130.11    6.48
  -8  -2   3  142.45    6.62
  -8  -2   3  122.19    4.70
  -8  -2   3  143.26    4.76
  -8  -2   3  157.45    5.59
  -8  -2   4  173.45    8.76
  -8  -2   4  178.23   13.74
  -8  -2   4  142.53    5.09
  -8  -2   4  153.83    6.87
  -8  -2   4  162.01    6.87
  -8  -2   4  161.03    5.16
  -8  -2   4  166.67    5.98
  -8  -2   5   53.69    3.55
  -8  -2   5   45.05    3.56
  -8  -2   5   42.02    5.60
  -8  -2   5   37.85    5.76
  -8  -2   5   44.30   10.40
  -8  -2   5   39.49    2.40
  -8  -2   5   46.33    4.78
  -8  -2   5   47.61    3.23
  -8  -2   5   47.73    2.69
  -8  -2   6   17.63    4.28
  -8  -2   6   23.09    9.76
  -8  -2   6   16.58    3.08
  -8  -2   6   17.15    3.04
  -8  -2   6   11.26    4.66
  -8  -2   7   35.72    2.99
  -8  -2   7   42.89    3.37
  -8  -2   7   40.19    4.30
  -8  -2   8    6.28    2.88
  -8  -2   8    6.13    2.77
  -8  -2   9   37.07    3.19
  -8  -2   9   34.77    3.09
  -8  -2   9   45.43    5.71
  -8  -2  10   72.29    3.73
  -8  -2  10   68.60    3.60
  -8  -2  10   78.11    5.87
  -8  -2  11   40.89    2.93
  -8  -2  11   38.89    2.85
  -8  -2  11   40.46    5.07
  -8  -2  12   61.94    3.08
  -8  -2  12   68.10    4.99
  -8  -2  12   54.38    2.94
  -8  -2  13    8.77    1.86
  -8  -2  13    6.54    1.94
  -8  -2  14    7.53    1.60
  -8  -1 -16   10.81    1.71
  -8  -1 -16    9.70    1.64
  -8  -1 -15   14.25    2.07
  -8  -1 -14    9.99    2.33
  -8  -1 -13    6.23    2.59
  -8  -1 -13    4.29    2.12
  -8  -1 -13    6.95    2.55
  -8  -1 -12    9.31    2.70
  -8  -1 -12    6.25    2.19
  -8  -1 -12    6.24    2.26
  -8  -1 -12    6.34    2.74
  -8  -1 -12   15.40    2.82
  -8  -1 -11   49.81    3.08
  -8  -1 -11   47.21    3.41
  -8  -1 -11   45.74    2.75
  -8  -1 -11   51.65    3.61
  -8  -1 -11   50.65    3.54
  -8  -1 -10   28.54    2.89
  -8  -1 -10   27.41    2.40
  -8  -1 -10   32.37    3.50
  -8  -1 -10   30.86    3.31
  -8  -1  -9   19.82    3.16
  -8  -1  -9   15.58    3.39
  -8  -1  -9   17.67    2.17
  -8  -1  -9   17.86    2.85
  -8  -1  -9   21.00    3.51
  -8  -1  -8   72.66    4.74
  -8  -1  -8   75.17    4.46
  -8  -1  -8   75.02    4.13
  -8  -1  -8   79.01    4.34
  -8  -1  -8   72.23    3.81
  -8  -1  -8   67.89    3.74
  -8  -1  -7   15.92    9.99
  -8  -1  -7   18.39    4.44
  -8  -1  -7   25.75    3.70
  -8  -1  -7   16.60    3.15
  -8  -1  -7   17.57    3.29
  -8  -1  -7   16.42    3.21
  -8  -1  -7   17.26    5.17
  -8  -1  -6  260.55    9.07
  -8  -1  -6  238.24   10.71
  -8  -1  -6  263.53    8.51
  -8  -1  -6  263.28    8.63
  -8  -1  -6  254.52    8.39
  -8  -1  -6  252.88   16.02
  -8  -1  -5  147.20    6.91
  -8  -1  -5  148.37    8.34
  -8  -1  -5  167.17    6.03
  -8  -1  -5  150.33    5.87
  -8  -1  -5  159.03    6.28
  -8  -1  -5  148.25   13.82
  -8  -1  -4  104.47    6.07
  -8  -1  -4  107.47    7.33
  -8  -1  -4   98.44   12.15
  -8  -1  -4  112.38    5.38
  -8  -1  -4  120.19    4.90
  -8  -1  -4  107.78    4.53
  -8  -1  -3   34.74    4.95
  -8  -1  -3   33.59    5.67
  -8  -1  -3   40.70    5.84
  -8  -1  -3   41.00   10.92
  -8  -1  -3   37.76    3.00
  -8  -1  -3   46.69    4.21
  -8  -1  -3   41.04    3.47
  -8  -1  -2   40.04    4.13
  -8  -1  -2   31.34    4.62
  -8  -1  -2   32.98    2.85
  -8  -1  -2   39.46    2.62
  -8  -1  -2   32.81    5.57
  -8  -1  -2   35.85    5.74
  -8  -1  -1  105.46    4.32
  -8  -1  -1  120.28    7.48
  -8  -1  -1  106.01    7.36
  -8  -1  -1  117.46    4.18
  -8  -1   0   70.73    5.29
  -8  -1   0   68.66    5.51
  -8  -1   0   67.44    3.41
  -8  -1   0   74.93    3.99
  -8  -1   0   84.38   12.16
  -8  -1   1  133.36    6.65
  -8  -1   1  128.17    6.42
  -8  -1   1  139.08   13.38
  -8  -1   1  155.54    5.50
  -8  -1   1  125.17    4.71
  -8  -1   2  198.48    6.59
  -8  -1   2  211.38    8.20
  -8  -1   2  218.09    9.92
  -8  -1   2  207.89    9.93
  -8  -1   2  229.22   15.19
  -8  -1   2  237.36    7.29
  -8  -1   2  222.18    6.64
  -8  -1   3   51.38    3.54
  -8  -1   3   56.34    5.06
  -8  -1   3   45.91    2.63
  -8  -1   3   55.11    6.03
  -8  -1   3   52.37    5.94
  -8  -1   3   60.13   10.85
  -8  -1   4   55.82    3.51
  -8  -1   4   51.60    4.88
  -8  -1   4   43.30    2.42
  -8  -1   4   53.78    5.83
  -8  -1   4   57.64   10.84
  -8  -1   5   62.40    5.98
  -8  -1   5   66.71    3.82
  -8  -1   5   73.18    5.15
  -8  -1   5   70.23   11.03
  -8  -1   5   71.43    3.99
  -8  -1   6   24.17    5.01
  -8  -1   6   24.17    9.73
  -8  -1   6   30.81    4.45
  -8  -1   6   32.33    2.93
  -8  -1   6   31.34    3.27
  -8  -1   6   23.59    3.10
  -8  -1   6   32.84    3.16
  -8  -1   7  177.37    5.76
  -8  -1   7  187.67    6.12
  -8  -1   7  152.71    6.48
  -8  -1   7  137.55    5.37
  -8  -1   7  159.63    5.79
  -8  -1   8  247.85    7.67
  -8  -1   8  253.37    9.40
  -8  -1   8  253.68    7.92
  -8  -1   9   47.12    3.03
  -8  -1   9   41.96    5.72
  -8  -1   9   37.21    3.05
  -8  -1   9   40.38    3.40
  -8  -1  10   30.96    2.69
  -8  -1  10   29.50    2.76
  -8  -1  10   32.79    5.52
  -8  -1  10   29.91    3.10
  -8  -1  11   10.59    2.64
  -8  -1  11   10.24    2.27
  -8  -1  11    9.57    2.26
  -8  -1  11   11.74    4.96
  -8  -1  12  104.42    4.00
  -8  -1  12  105.03    5.69
  -8  -1  12  104.12    3.76
  -8  -1  13   11.90    1.89
  -8  -1  13   15.31    2.19
  -8  -1  14   61.35    2.64
  -8  -1  14   68.22    2.82
  -8  -1  15   46.61    2.11
  -8   0 -16    0.66    1.29
  -8   0 -15   74.08    2.96
  -8   0 -14  102.99    4.01
  -8   0 -14  110.21    4.01
  -8   0 -14  109.98    4.12
  -8   0 -13   50.18    2.99
  -8   0 -13   50.34    3.24
  -8   0 -13   45.57    2.58
  -8   0 -13   49.64    3.10
  -8   0 -12   13.76    2.40
  -8   0 -12   14.33    2.73
  -8   0 -12   13.13    2.66
  -8   0 -12   14.76    2.31
  -8   0 -12   17.62    3.09
  -8   0 -11   13.66    2.85
  -8   0 -11   12.00    2.60
  -8   0 -11   13.26    2.82
  -8   0 -11   12.13    2.26
  -8   0 -11   16.65    3.31
  -8   0 -10    9.36    2.82
  -8   0 -10    9.89    2.75
  -8   0 -10   10.38    2.84
  -8   0 -10   10.76    3.16
  -8   0 -10    8.68    2.16
  -8   0 -10   11.83    3.50
  -8   0  -9    8.88    2.73
  -8   0  -9    4.96    2.78
  -8   0  -9    7.57    3.14
  -8   0  -9    4.59    2.01
  -8   0  -9    4.89    2.85
  -8   0  -9    9.15    3.54
  -8   0  -8   56.27    4.49
  -8   0  -8   65.39    3.70
  -8   0  -8   63.40    4.00
  -8   0  -8   64.96    3.83
  -8   0  -8   71.85    4.53
  -8   0  -8   60.12    3.55
  -8   0  -7  291.99    9.03
  -8   0  -7  288.13   16.89
  -8   0  -7  291.32    9.92
  -8   0  -7  308.50    9.22
  -8   0  -7  307.95    9.61
  -8   0  -7  302.27    9.37
  -8   0  -7  324.81    9.88
  -8   0  -7  288.38   11.70
  -8   0  -6   91.05    4.37
  -8   0  -6   92.42   12.17
  -8   0  -6   98.10    5.68
  -8   0  -6   91.49    4.24
  -8   0  -6   96.96    6.90
  -8   0  -6   92.67    4.51
  -8   0  -6   86.90    4.36
  -8   0  -6   95.08    5.05
  -8   0  -5   61.62   11.40
  -8   0  -5   65.91    5.26
  -8   0  -5   66.21    6.27
  -8   0  -5   63.37    3.85
  -8   0  -5   61.60    3.97
  -8   0  -5   63.88    3.78
  -8   0  -5   71.24    4.64
  -8   0  -4   32.96   10.57
  -8   0  -4   26.22    4.83
  -8   0  -4   25.14    5.59
  -8   0  -4   25.32    3.04
  -8   0  -4   24.14    3.46
  -8   0  -4   28.90    3.98
  -8   0  -4   25.61    3.11
  -8   0  -3   58.43   11.28
  -8   0  -3   52.82    5.27
  -8   0  -3   55.49    3.53
  -8   0  -3   60.29    6.14
  -8   0  -3   62.24    4.55
  -8   0  -3   61.34    3.94
  -8   0  -2  461.50   14.16
  -8   0  -2  520.22   22.41
  -8   0  -2  503.62   16.69
  -8   0  -1  601.65   16.87
  -8   0  -1  629.25   17.44
  -8   0  -1  572.33   16.66
  -8   0   0  685.63   19.45
  -8   0   0  775.22   20.54
  -8   0   0  839.00   29.06
  -8   0   0  747.98   19.85
  -8   0   0  670.18   19.68
  -8   0   1  205.50    6.67
  -8   0   1  241.12    8.37
  -8   0   1  243.59   15.64
  -8   0   1  222.57    7.24
  -8   0   1  253.97    7.35
  -8   0   1  191.43    7.12
  -8   0   2   46.08    3.36
  -8   0   2   44.30    3.41
  -8   0   2   38.20    2.45
  -8   0   2   48.41    5.12
  -8   0   2   40.10    5.80
  -8   0   2   59.33   11.24
  -8   0   2   32.59    3.45
  -8   0   3  103.55    4.47
  -8   0   3  103.90    4.34
  -8   0   3  112.72    4.44
  -8   0   3  106.50   12.41
  -8   0   3  109.30    5.85
  -8   0   3  102.53    7.00
  -8   0   3   88.73    4.50
  -8   0   4   95.14    6.80
  -8   0   4   89.46    4.15
  -8   0   4   86.10    4.32
  -8   0   4   89.19    4.29
  -8   0   4   93.15    5.57
  -8   0   5   76.25   11.10
  -8   0   5   68.09    3.91
  -8   0   5   72.35    3.77
  -8   0   5   70.19    6.21
  -8   0   5   78.01    3.98
  -8   0   5   69.97    5.20
  -8   0   6   83.67    4.07
  -8   0   6   88.75    4.06
  -8   0   6   90.56    6.35
  -8   0   6   93.10    3.96
  -8   0   6   86.71    6.42
  -8   0   6   87.33    5.29
  -8   0   6   83.40   11.44
  -8   0   7   17.65    2.85
  -8   0   7   19.13    2.73
  -8   0   7   17.58    4.18
  -8   0   7   23.72    2.60
  -8   0   8   70.19    3.41
  -8   0   8   80.90    3.76
  -8   0   9   26.64    2.72
  -8   0   9   40.81    5.72
  -8   0   9   32.15    2.74
  -8   0   9   39.19    3.28
  -8   0  10   96.19    6.32
  -8   0  10   92.14    3.80
  -8   0  10  104.77    4.32
  -8   0  11  183.59    7.46
  -8   0  11  189.38    5.97
  -8   0  11  182.07    5.60
  -8   0  12  101.82    4.09
  -8   0  12   91.46    3.66
  -8   0  13   21.64    1.98
  -8   0  13   19.98    2.40
  -8   0  14    9.28    1.56
  -8   0  14   10.34    1.97
  -8   0  15    8.58    1.61
  -8   1 -15   24.54    2.05
  -8   1 -14   50.82    2.78
  -8   1 -14   50.59    2.98
  -8   1 -13   23.20    2.20
  -8   1 -13   19.69    2.48
  -8   1 -13   23.94    2.96
  -8   1 -13   23.61    2.29
  -8   1 -12   78.82    3.68
  -8   1 -12   75.79    3.44
  -8   1 -12   79.29    4.10
  -8   1 -12   77.25    3.50
  -8   1 -11   56.66    3.32
  -8   1 -11   58.30    3.43
  -8   1 -11   63.96    4.07
  -8   1 -11   57.29    3.25
  -8   1 -10    6.81    2.72
  -8   1 -10    8.72    2.64
  -8   1 -10    8.79    2.56
  -8   1 -10    7.42    3.47
  -8   1  -9   48.84    3.67
  -8   1  -9   43.52    3.23
  -8   1  -9   51.54    4.19
  -8   1  -9   47.65    3.32
  -8   1  -9   38.45    3.16
  -8   1  -8   19.07    3.82
  -8   1  -8   21.55    3.01
  -8   1  -8   19.22    2.76
  -8   1  -8   24.09    2.92
  -8   1  -8   19.48    3.15
  -8   1  -8   17.86    3.83
  -8   1  -8   16.23    2.80
  -8   1  -7   52.34    3.54
  -8   1  -7   56.18   10.51
  -8   1  -7   51.48    4.89
  -8   1  -7   48.32    3.59
  -8   1  -7   49.64    2.95
  -8   1  -7   46.38    3.20
  -8   1  -7   58.34    3.57
  -8   1  -7   49.23    3.46
  -8   1  -7   49.91    3.35
  -8   1  -7   54.46    4.45
  -8   1  -6  181.36   14.42
  -8   1  -6  171.44    7.47
  -8   1  -6  181.01    6.56
  -8   1  -6  170.28    6.10
  -8   1  -6  201.08    6.47
  -8   1  -6  189.85    6.35
  -8   1  -6  191.28    6.38
  -8   1  -6  211.69    7.26
  -8   1  -5   69.37    3.93
  -8   1  -5   66.71    5.27
  -8   1  -5   59.67    3.65
  -8   1  -5   60.55    3.66
  -8   1  -5   55.37    3.11
  -8   1  -5   65.15    4.61
  -8   1  -5   58.31    3.54
  -8   1  -5   71.74    6.45
  -8   1  -4  176.77   14.24
  -8   1  -4  169.21    7.19
  -8   1  -4  149.62    5.70
  -8   1  -4  172.51    5.92
  -8   1  -4  172.66    6.60
  -8   1  -4  155.17    6.04
  -8   1  -4  146.92    5.62
  -8   1  -4  185.17    8.86
  -8   1  -3  149.87    5.60
  -8   1  -3  150.77   13.55
  -8   1  -3  137.66    6.71
  -8   1  -3  131.90    5.20
  -8   1  -3  145.68    5.30
  -8   1  -3  161.07    6.28
  -8   1  -3  141.17    5.64
  -8   1  -3  159.00    8.43
  -8   1  -2  215.15   15.08
  -8   1  -2  193.50    7.75
  -8   1  -2  171.69    6.20
  -8   1  -2  206.90    6.60
  -8   1  -2  194.74    6.73
  -8   1  -2  201.09    7.26
  -8   1  -2  163.78    7.17
  -8   1  -2  219.28    9.65
  -8   1  -1   54.59    3.04
  -8   1  -1   64.78    4.00
  -8   1  -1   68.45    4.66
  -8   1  -1   51.09    3.90
  -8   1  -1   70.28    6.45
  -8   1   0   19.19   10.19
  -8   1   0   17.26    4.72
  -8   1   0   12.02    2.71
  -8   1   0   19.57    4.09
  -8   1   0   15.56    4.98
  -8   1   0   15.00    3.35
  -8   1   0   20.98    4.04
  -8   1   0   15.20    5.31
  -8   1   1  378.23   11.67
  -8   1   1  359.13   10.65
  -8   1   1  346.95   11.32
  -8   1   1  351.98   10.90
  -8   1   2  301.53   17.03
  -8   1   2  270.55    9.44
  -8   1   2  273.90    8.38
  -8   1   2  270.81    9.34
  -8   1   2  276.88    8.39
  -8   1   2  280.91   10.67
  -8   1   2  287.66   11.39
  -8   1   3   49.08   10.95
  -8   1   3   42.94    5.02
  -8   1   3   50.05    3.36
  -8   1   3   49.11    3.76
  -8   1   3   53.38    5.33
  -8   1   3   45.22    5.56
  -8   1   3   41.76    3.17
  -8   1   3   45.54    3.85
  -8   1   3   52.55    5.96
  -8   1   4   27.68    4.72
  -8   1   4   29.23    5.48
  -8   1   4   30.30    5.29
  -8   1   4   26.71    2.85
  -8   1   4   38.76    5.22
  -8   1   4   34.26    3.45
  -8   1   4   32.86    3.12
  -8   1   4   29.15   10.26
  -8   1   5   14.03    2.56
  -8   1   5    8.38    4.91
  -8   1   5   14.76    2.86
  -8   1   5   12.92    4.49
  -8   1   5    9.68    3.15
  -8   1   5    9.39    5.13
  -8   1   5   13.75    9.57
  -8   1   6  109.69    4.54
  -8   1   6  101.26    4.99
  -8   1   6  102.12   11.78
  -8   1   6   95.45    4.11
  -8   1   6   96.57    4.33
  -8   1   6  104.61    6.42
  -8   1   6  101.26    5.59
  -8   1   7   81.45    3.37
  -8   1   7   82.06    5.10
  -8   1   7   75.84    3.63
  -8   1   7   97.24    6.24
  -8   1   7   75.67    3.79
  -8   1   7   93.30    4.20
  -8   1   7   77.89    4.55
  -8   1   8   39.52    2.42
  -8   1   8   32.23    2.64
  -8   1   8   37.50    2.68
  -8   1   9  113.90    5.18
  -8   1   9  120.98    4.20
  -8   1  10   32.57    3.52
  -8   1  10   36.17    5.41
  -8   1  10   31.74    2.42
  -8   1  11   58.46    2.87
  -8   1  12    4.04    1.74
  -8   1  12    7.01    2.43
  -8   1  13    8.55    2.24
  -8   1  14   33.67    2.35
  -8   1  14   34.54    3.31
  -8   1  15   37.22    2.10
  -8   1  16   24.43    1.47
  -8   2 -15    5.58    1.77
  -8   2 -14  114.96    4.23
  -8   2 -13  227.83    6.88
  -8   2 -13  207.71    6.34
  -8   2 -12   11.18    2.98
  -8   2 -12   10.42    2.36
  -8   2 -12   11.69    2.35
  -8   2 -11   40.86    3.64
  -8   2 -11   35.44    2.85
  -8   2 -11   35.07    2.91
  -8   2 -10   99.80    4.83
  -8   2 -10   85.41    4.29
  -8   2 -10   91.41    4.06
  -8   2 -10   90.52    3.96
  -8   2  -9   25.61    2.36
  -8   2  -9   30.70    3.85
  -8   2  -9   19.35    3.32
  -8   2  -9   24.63    2.68
  -8   2  -9   23.42    3.06
  -8   2  -8   91.51    3.95
  -8   2  -8  107.55    5.24
  -8   2  -8  119.92    4.89
  -8   2  -8  112.49    4.56
  -8   2  -8   91.31    4.15
  -8   2  -7   10.47    4.24
  -8   2  -7    9.35    2.32
  -8   2  -7    8.69    3.76
  -8   2  -7   13.26    9.17
  -8   2  -7   15.69    2.47
  -8   2  -7    9.06    2.43
  -8   2  -7   10.37    2.98
  -8   2  -7   16.79    3.34
  -8   2  -6  166.92    6.95
  -8   2  -6  148.93    5.37
  -8   2  -6  163.55    6.58
  -8   2  -6  150.57    5.70
  -8   2  -6  166.78   13.83
  -8   2  -6  163.70    5.22
  -8   2  -6  137.14    5.23
  -8   2  -6  182.45    6.15
  -8   2  -6  176.08    5.80
  -8   2  -5   48.89    3.09
  -8   2  -5   57.65    3.82
  -8   2  -5   54.83    4.42
  -8   2  -5   54.18    3.34
  -8   2  -5   58.40   11.37
  -8   2  -5   53.40    2.79
  -8   2  -5   48.66    3.89
  -8   2  -5   48.62    5.14
  -8   2  -4   86.74    3.78
  -8   2  -4   97.87    4.43
  -8   2  -4   91.27    5.14
  -8   2  -4   84.81    4.75
  -8   2  -4   74.17    3.78
  -8   2  -4  107.93   12.66
  -8   2  -4  101.38    4.60
  -8   2  -4   97.34    5.95
  -8   2  -3    9.44    3.87
  -8   2  -3    7.64    3.44
  -8   2  -3    7.03    3.80
  -8   2  -3    4.92    3.39
  -8   2  -3    4.17    2.11
  -8   2  -3    2.97   10.17
  -8   2  -3    3.90    2.73
  -8   2  -3    7.10    3.21
  -8   2  -3    6.96    4.66
  -8   2  -2   54.52    4.08
  -8   2  -2   46.55    4.74
  -8   2  -2   55.52    3.90
  -8   2  -2   44.78    5.25
  -8   2  -2   66.61   11.54
  -8   2  -2   56.69    3.87
  -8   2  -2   48.72    3.34
  -8   2  -2   52.11    5.29
  -8   2  -1   20.83    4.92
  -8   2  -1   28.49    3.60
  -8   2  -1   27.42    3.41
  -8   2  -1   19.92    2.80
  -8   2  -1   27.60    3.67
  -8   2  -1   25.51    4.71
  -8   2   0  169.89    7.69
  -8   2   0  189.37    6.93
  -8   2   0  207.71    8.82
  -8   2   0  223.27   15.49
  -8   2   0  177.78    6.75
  -8   2   0  197.34    6.22
  -8   2   0  203.92    7.91
  -8   2   1  167.48    6.73
  -8   2   1  168.72    7.52
  -8   2   1  187.84    6.65
  -8   2   1  165.21    5.89
  -8   2   1  192.71   14.67
  -8   2   1  177.15    5.74
  -8   2   1  182.96    7.44
  -8   2   2   35.33    3.61
  -8   2   2   34.85    4.66
  -8   2   2   29.70    3.83
  -8   2   2   34.34    2.90
  -8   2   2   29.03    2.59
  -8   2   2   41.67    5.04
  -8   2   3  122.27    4.94
  -8   2   3  126.97    6.19
  -8   2   3  108.85    7.09
  -8   2   3  130.49    5.42
  -8   2   3  124.59    4.62
  -8   2   3  146.44   13.10
  -8   2   3   91.74    4.02
  -8   2   3  127.07    6.29
  -8   2   4   58.30    3.20
  -8   2   4   59.68    4.31
  -8   2   4   52.82    5.87
  -8   2   4   58.83    3.82
  -8   2   4   58.83    5.35
  -8   2   4   61.19   11.27
  -8   2   4   57.98    3.41
  -8   2   4   61.69    5.18
  -8   2   5  206.59    6.12
  -8   2   5  188.67    6.52
  -8   2   5  181.54    8.78
  -8   2   5  188.13    7.93
  -8   2   5  218.82   15.06
  -8   2   5  182.85    6.94
  -8   2   5  200.31    6.59
  -8   2   5  202.20    7.77
  -8   2   6    7.96    2.39
  -8   2   6   10.02    4.86
  -8   2   6    8.28    5.11
  -8   2   6    3.42    9.63
  -8   2   6    8.48    4.38
  -8   2   6    6.51    3.05
  -8   2   6    8.80    2.66
  -8   2   7    1.33    4.54
  -8   2   7   -1.02    5.09
  -8   2   7    3.71    4.14
  -8   2   7    3.03    2.25
  -8   2   7    6.65    2.64
  -8   2   7    4.51    3.06
  -8   2   8   12.98    2.10
  -8   2   8    8.96    3.12
  -8   2   8   12.67    2.75
  -8   2   8    9.83    5.21
  -8   2   9   12.80    2.72
  -8   2  10   50.86    3.30
  -8   2  11   94.12    4.01
  -8   2  11   86.07    4.43
  -8   2  12   18.29    2.45
  -8   2  12   17.07    2.87
  -8   2  13   42.54    3.82
  -8   2  14   18.81    2.96
  -8   2  16    3.44    1.10
  -8   2  16    2.68    1.37
  -8   3 -14    4.78    1.98
  -8   3 -13   69.24    3.40
  -8   3 -12   19.67    2.29
  -8   3 -12   15.56    2.89
  -8   3 -11   63.38    3.21
  -8   3 -11   65.90    3.87
  -8   3 -10  326.65    9.87
  -8   3 -10  345.02   10.23
  -8   3 -10  349.20   10.44
  -8   3  -9  152.66    5.59
  -8   3  -9  145.55    6.18
  -8   3  -8   32.75    3.67
  -8   3  -8   26.55    3.12
  -8   3  -8   23.50    3.84
  -8   3  -7   25.14    3.88
  -8   3  -7   30.38    4.26
  -8   3  -7   30.07    3.69
  -8   3  -7   25.07    3.15
  -8   3  -7   20.63    2.31
  -8   3  -7   32.48    2.59
  -8   3  -6   97.18    5.58
  -8   3  -6  111.07    4.88
  -8   3  -6  101.02    3.66
  -8   3  -5  157.44   14.09
  -8   3  -5  151.06    6.01
  -8   3  -5  143.65    4.96
  -8   3  -5  143.77    6.77
  -8   3  -4  180.39    7.61
  -8   3  -4  161.69    6.83
  -8   3  -4  200.89   15.41
  -8   3  -4  183.34    5.78
  -8   3  -4  172.91    6.16
  -8   3  -4  191.99    6.76
  -8   3  -3   22.83    4.94
  -8   3  -3   28.39    4.16
  -8   3  -3   26.01    3.85
  -8   3  -3   26.14    3.96
  -8   3  -3   20.36    4.47
  -8   3  -3   35.68   11.11
  -8   3  -3   20.83    2.74
  -8   3  -3   21.53    3.70
  -8   3  -3   31.91    3.75
  -8   3  -3   25.05    3.03
  -8   3  -2   64.62    5.55
  -8   3  -2   63.22    4.48
  -8   3  -2   62.75    5.18
  -8   3  -2   68.21    4.57
  -8   3  -2   64.69    5.56
  -8   3  -2   66.79   11.97
  -8   3  -2   58.78    4.44
  -8   3  -2   56.25    3.38
  -8   3  -2   73.24    4.46
  -8   3  -2   67.60    3.57
  -8   3  -1   65.08    4.60
  -8   3  -1   54.81    5.18
  -8   3  -1   60.09    4.42
  -8   3  -1   52.89    3.29
  -8   3  -1   58.59    4.22
  -8   3  -1   61.79    3.40
  -8   3  -1   67.10    4.07
  -8   3  -1   68.42    5.74
  -8   3   0  293.13    9.37
  -8   3   0  268.38    9.87
  -8   3   0  275.79    9.35
  -8   3   0  308.49    8.94
  -8   3   0  297.93   11.00
  -8   3   0  268.28    8.39
  -8   3   0  274.41    9.72
  -8   3   0  305.60    9.29
  -8   3   0  284.67    8.54
  -8   3   1  174.65    7.01
  -8   3   1  185.02    8.42
  -8   3   1  178.28    7.60
  -8   3   1  199.04    6.85
  -8   3   1  157.03    5.61
  -8   3   1  199.42   15.13
  -8   3   1  192.08    6.71
  -8   3   1  165.95    5.69
  -8   3   1  182.39    7.55
  -8   3   2   18.65    4.91
  -8   3   2   14.96    3.68
  -8   3   2   19.12    5.05
  -8   3   2   10.89    2.28
  -8   3   2   24.90   11.09
  -8   3   2   14.64    3.57
  -8   3   2    8.99    2.27
  -8   3   3  130.24    5.76
  -8   3   3  129.33    4.54
  -8   3   3  134.35    7.41
  -8   3   3  136.32    5.70
  -8   3   3  129.16    6.78
  -8   3   3  126.47    4.62
  -8   3   3  151.02   13.72
  -8   3   3  107.32    4.16
  -8   3   3  133.64    6.52
  -8   3   4   46.39    2.94
  -8   3   4   39.98    4.11
  -8   3   4   45.93    5.71
  -8   3   4   48.13   11.32
  -8   3   4   39.47    3.34
  -8   3   4   42.19    2.92
  -8   3   4   49.22    5.13
  -8   3   5   15.10    2.53
  -8   3   5    9.79    3.74
  -8   3   5   12.23    4.92
  -8   3   5    9.83    9.96
  -8   3   5   14.86    2.49
  -8   3   5   10.00    2.89
  -8   3   5   16.72    4.63
  -8   3   6    3.46    2.35
  -8   3   6    0.19    4.97
  -8   3   6    0.20    3.57
  -8   3   6    2.16    4.67
  -8   3   6    1.34    9.74
  -8   3   6    0.77    2.86
  -8   3   6    5.50    2.40
  -8   3   6    4.86    4.41
  -8   3   7   40.95    4.58
  -8   3   7   43.54    5.27
  -8   3   7   41.87    5.40
  -8   3   7   51.51    2.76
  -8   3   7   44.73    3.03
  -8   3   7   40.03    3.54
  -8   3   8   19.60    4.15
  -8   3   8   31.39    5.03
  -8   3   8   26.09    2.24
  -8   3   8   24.24    4.62
  -8   3   8   18.45    3.19
  -8   3   8   27.09    2.69
  -8   3   9   32.95    2.81
  -8   3   9   27.11    3.32
  -8   3  10   66.83    5.09
  -8   3  10   63.90    3.31
  -8   3  10   57.49    3.77
  -8   3  11   20.73    4.19
  -8   3  11   25.47    2.48
  -8   3  12    2.75    3.68
  -8   3  12    3.37    2.07
  -8   3  13   17.98    3.26
  -8   3  13   12.23    2.40
  -8   3  13   15.98    2.01
  -8   3  14   27.16    1.94
  -8   3  15   17.60    1.49
  -8   4 -14   20.35    1.66
  -8   4 -13   15.29    2.07
  -8   4 -12    9.54    2.43
  -8   4 -12    5.80    2.34
  -8   4 -11   24.34    2.87
  -8   4 -11   20.93    2.83
  -8   4 -10   11.70    2.54
  -8   4 -10    9.46    2.95
  -8   4  -9   52.93    3.70
  -8   4  -9   47.75    3.16
  -8   4  -8   99.77    4.73
  -8   4  -8   91.61    4.18
  -8   4  -7   28.55    3.62
  -8   4  -7   28.88    3.72
  -8   4  -7   27.53    3.10
  -8   4  -6   68.53    4.39
  -8   4  -6   62.94    5.13
  -8   4  -6   66.78    4.35
  -8   4  -5  101.45    5.15
  -8   4  -5  110.60    4.57
  -8   4  -5  108.28    5.23
  -8   4  -5  108.58    4.09
  -8   4  -5  109.82    6.03
  -8   4  -4  103.28    6.05
  -8   4  -4  103.80    5.15
  -8   4  -4   90.05    5.60
  -8   4  -4  107.05   12.97
  -8   4  -4  101.03    5.15
  -8   4  -4  113.70    4.11
  -8   4  -4  101.35    4.43
  -8   4  -4  117.09    5.28
  -8   4  -3   61.62    5.33
  -8   4  -3   48.78    4.17
  -8   4  -3   55.35    4.38
  -8   4  -3   47.42    4.83
  -8   4  -3   69.60   12.28
  -8   4  -3   49.07    4.13
  -8   4  -3   56.06    3.14
  -8   4  -3   50.43    3.38
  -8   4  -3   64.30    4.35
  -8   4  -2   13.35    4.93
  -8   4  -2   10.48    2.66
  -8   4  -2    8.41    3.69
  -8   4  -2   10.60    3.60
  -8   4  -2    7.43    4.38
  -8   4  -2   11.41    5.17
  -8   4  -2   18.25   10.82
  -8   4  -2    3.87    2.68
  -8   4  -2    9.67    3.67
  -8   4  -2   11.01    3.42
  -8   4  -2   15.00    2.66
  -8   4  -1   71.87    4.69
  -8   4  -1   92.54    4.97
  -8   4  -1   79.63    5.67
  -8   4  -1   75.20    5.96
  -8   4  -1   78.73    3.83
  -8   4  -1   93.67    4.91
  -8   4  -1  101.75    3.80
  -8   4  -1   85.84    7.21
  -8   4  -1   84.88    4.00
  -8   4   0   32.26    2.98
  -8   4   0   32.12    3.96
  -8   4   0   26.74    3.83
  -8   4   0   27.78    4.97
  -8   4   0   27.38    5.01
  -8   4   0   34.89    5.81
  -8   4   0   33.78    2.84
  -8   4   0   20.80    2.69
  -8   4   0   24.69    3.86
  -8   4   1   17.95    4.96
  -8   4   1   23.37    5.03
  -8   4   1   22.32    3.84
  -8   4   1   22.31    5.11
  -8   4   1   20.96   10.99
  -8   4   1   20.87    3.74
  -8   4   1   25.38    3.81
  -8   4   1   15.72    2.47
  -8   4   2  101.83    6.13
  -8   4   2  122.74   13.49
  -8   4   2  123.44    5.36
  -8   4   2  109.98    6.30
  -8   4   2   98.76    7.50
  -8   4   2  115.09    5.45
  -8   4   2   89.71    3.75
  -8   4   3  138.70   13.91
  -8   4   3  132.51    8.31
  -8   4   3  142.32    4.72
  -8   4   3  138.16    6.00
  -8   4   3  124.87    6.67
  -8   4   3  133.08    4.98
  -8   4   3  122.12    6.80
  -8   4   3  123.94    5.79
  -8   4   4   16.01    2.58
  -8   4   4   15.54    3.55
  -8   4   4   17.61    5.15
  -8   4   4   15.26   10.54
  -8   4   4   15.68    2.00
  -8   4   4   14.56    4.69
  -8   4   5    9.24    2.44
  -8   4   5    9.12    3.30
  -8   4   5    6.53    4.85
  -8   4   5    3.93    9.98
  -8   4   5   10.57    2.03
  -8   4   5    8.97    2.60
  -8   4   5   12.36    4.61
  -8   4   6   73.95    5.35
  -8   4   6   81.93    6.18
  -8   4   6   91.56    3.52
  -8   4   6   97.67    6.05
  -8   4   6   82.04    3.51
  -8   4   6   78.15    4.08
  -8   4   7  232.91    8.56
  -8   4   7  223.99    6.83
  -8   4   7  219.39    7.32
  -8   4   7  226.60    9.12
  -8   4   8  243.21    9.80
  -8   4   8  253.00    8.42
  -8   4   8  267.77    7.93
  -8   4   9    5.60    3.94
  -8   4   9    2.37    4.38
  -8   4   9    5.53    2.08
  -8   4   9    5.57    2.67
  -8   4  10   49.95    4.60
  -8   4  10   43.31    3.22
  -8   4  10   46.29    2.67
  -8   4  11   50.39    4.23
  -8   4  11   49.83    3.55
  -8   4  11   49.12    2.63
  -8   4  11   47.37    3.15
  -8   4  12   20.43    3.47
  -8   4  12   19.36    2.82
  -8   4  12   20.02    2.51
  -8   4  12   27.62    2.06
  -8   4  13   13.45    2.77
  -8   4  13   11.35    2.42
  -8   4  13   14.61    1.69
  -8   4  14    0.05    1.87
  -8   4  14    2.06    1.31
  -8   4  15    2.70    1.38
  -8   5 -12    7.50    1.90
  -8   5 -11   28.00    2.52
  -8   5 -11   21.99    2.40
  -8   5 -10   78.14    3.57
  -8   5 -10   59.19    3.40
  -8   5  -9    6.29    2.85
  -8   5  -9    8.56    2.72
  -8   5  -8   22.91    3.28
  -8   5  -8   22.63    2.66
  -8   5  -8   19.01    3.03
  -8   5  -7   30.13    3.50
  -8   5  -7   24.50    3.21
  -8   5  -6    3.75    3.32
  -8   5  -6    8.73    3.12
  -8   5  -5   47.41    3.22
  -8   5  -5   42.42    3.70
  -8   5  -4   18.22    3.25
  -8   5  -4   17.27    2.82
  -8   5  -4   16.86    3.36
  -8   5  -4   21.09    3.34
  -8   5  -4   21.25    3.69
  -8   5  -4   22.44    4.65
  -8   5  -3   24.24    2.65
  -8   5  -3   25.27    4.78
  -8   5  -3   28.96    3.51
  -8   5  -3   20.30    4.15
  -8   5  -3   27.34    2.89
  -8   5  -3   27.59    3.47
  -8   5  -2   10.59    3.24
  -8   5  -2   10.09    2.61
  -8   5  -2   11.08    4.05
  -8   5  -2   13.86    3.37
  -8   5  -2    9.59    3.65
  -8   5  -2   12.08    4.73
  -8   5  -2   17.64    2.54
  -8   5  -1   31.87    2.91
  -8   5  -1   27.96    3.55
  -8   5  -1   33.31    4.82
  -8   5  -1   29.26    2.76
  -8   5  -1   37.34    3.96
  -8   5  -1   38.09    2.84
  -8   5   0    3.09    2.47
  -8   5   0    2.89    2.34
  -8   5   0    0.73    4.37
  -8   5   0    2.75    3.54
  -8   5   0    4.05    2.52
  -8   5   1   26.35    4.92
  -8   5   1   30.49    2.85
  -8   5   1   27.49    4.93
  -8   5   1   27.63    3.67
  -8   5   1   21.28    2.34
  -8   5   1   27.79    4.96
  -8   5   2   16.39    4.89
  -8   5   2   14.98    3.44
  -8   5   2   11.64    4.72
  -8   5   2   13.26    4.91
  -8   5   3   57.95    3.30
  -8   5   3   51.02    5.20
  -8   5   3   59.67    3.13
  -8   5   3   59.86    4.25
  -8   5   4   57.89    5.76
  -8   5   4   55.90    3.20
  -8   5   4   53.93    5.07
  -8   5   4   55.18    4.12
  -8   5   5   45.65    5.30
  -8   5   5   45.96    3.73
  -8   5   5   45.74    4.84
  -8   5   5   37.15    3.98
  -8   5   5   39.01    5.23
  -8   5   6   23.76    3.63
  -8   5   6   26.52    4.83
  -8   5   6   25.60    3.29
  -8   5   6   22.01    2.51
  -8   5   6   26.21    4.86
  -8   5   7   47.43    5.14
  -8   5   7   44.03    3.11
  -8   5   7   66.86    5.16
  -8   5   7   72.97    4.16
  -8   5   8   86.44    5.52
  -8   5   8   78.36    3.82
  -8   5   8   87.47    4.47
  -8   5   8   97.28    5.44
  -8   5   9   11.77    3.77
  -8   5   9   15.88    2.41
  -8   5   9   16.30    4.12
  -8   5   9   13.85    3.17
  -8   5  10    2.61    3.18
  -8   5  10    0.82    2.16
  -8   5  10   -0.26    2.77
  -8   5  10    0.75    3.73
  -8   5  11    5.80    2.07
  -8   5  11   12.70    3.38
  -8   5  11    9.39    2.62
  -8   5  12    3.24    1.85
  -8   5  12    8.11    2.31
  -8   5  13   39.47    2.38
  -8   5  14   33.60    1.86
  -8   6 -11   22.15    1.82
  -8   6 -11   22.04    1.67
  -8   6 -10   17.68    2.20
  -8   6 -10   15.25    1.95
  -8   6  -9   29.90    2.66
  -8   6  -9   23.94    2.33
  -8   6  -8   49.30    3.18
  -8   6  -8   42.69    2.82
  -8   6  -7  101.87    4.25
  -8   6  -7   81.54    3.82
  -8   6  -6   61.88    3.78
  -8   6  -6   53.15    3.29
  -8   6  -5   88.09    4.20
  -8   6  -5   53.33    3.51
  -8   6  -4    7.25    2.46
  -8   6  -4    3.11    2.73
  -8   6  -4    3.64    3.29
  -8   6  -4    3.20    2.72
  -8   6  -3    4.76    3.11
  -8   6  -3   12.08    2.96
  -8   6  -3   10.34    2.85
  -8   6  -3   11.77    2.21
  -8   6  -3   11.23    3.42
  -8   6  -3   15.96    2.52
  -8   6  -2   36.50    4.14
  -8   6  -2   38.94    3.59
  -8   6  -2   36.06    3.15
  -8   6  -2   39.33    2.75
  -8   6  -2   42.85    2.83
  -8   6  -2   49.13    3.92
  -8   6  -1  180.62    7.80
  -8   6  -1  206.05    7.13
  -8   6  -1  211.38    6.31
  -8   6  -1  170.76    6.02
  -8   6  -1  213.42    7.14
  -8   6  -1  195.70    7.05
  -8   6   0    3.87    4.05
  -8   6   0    5.36    3.47
  -8   6   0    4.84    2.35
  -8   6   0    3.00    3.46
  -8   6   1    1.16    3.06
  -8   6   1    4.07    3.46
  -8   6   1    4.31    2.36
  -8   6   1    5.28    4.39
  -8   6   2    6.19    3.16
  -8   6   2    7.20    3.44
  -8   6   2    1.60    4.30
  -8   6   3    9.47    2.33
  -8   6   3    7.01    3.00
  -8   6   3   11.33    3.49
  -8   6   4   45.82    3.67
  -8   6   4   48.55    3.84
  -8   6   4   45.56    2.81
  -8   6   4   45.54    5.14
  -8   6   5   10.68    2.89
  -8   6   5    6.66    3.25
  -8   6   5   11.20    4.38
  -8   6   6    7.74    2.75
  -8   6   6   15.73    4.32
  -8   6   6   14.14    3.13
  -8   6   7   30.46    4.32
  -8   6   7   34.72    3.34
  -8   6   8   10.77    3.59
  -8   6   8   13.60    2.89
  -8   6   9    1.24    3.17
  -8   6   9    3.73    2.57
  -8   6  10    0.63    2.69
  -8   6  10    3.07    2.38
  -8   6  11   31.13    2.46
  -8   6  12   11.64    1.84
  -8   7  -9    5.25    1.67
  -8   7  -8   16.26    2.15
  -8   7  -4  107.37    4.31
  -8   7  -3   20.85    3.11
  -8   7  -3   20.78    2.76
  -8   7  -2   45.64    2.57
  -8   7  -2   49.37    3.54
  -8   7  -2   43.42    3.27
  -8   7  -1   13.93    2.83
  -8   7  -1   15.98    2.14
  -8   7  -1    7.73    3.40
  -8   7   0    9.55    3.09
  -8   7   0   15.67    3.69
  -8   7   0   17.33    2.20
  -8   7   1   97.43    4.56
  -8   7   1   99.39    4.60
  -8   7   1   91.92    5.40
  -8   7   1  109.18    3.88
  -8   7   2   17.92    3.16
  -8   7   2   16.83    4.03
  -8   7   2   17.06    2.89
  -8   7   3   12.25    2.99
  -8   7   3   17.82    2.87
  -8   7   3   10.90    3.91
  -8   7   3   16.27    2.18
  -8   7   4   24.81    3.07
  -8   7   4   25.45    2.91
  -8   7   4   22.23    2.18
  -8   7   5    5.86    2.73
  -8   7   5    5.90    2.53
  -8   7   5    4.73    3.74
  -8   7   6   17.79    2.75
  -8   7   6   21.04    2.58
  -8   7   6   14.64    3.71
  -8   7   7   13.53    2.56
  -8   7   7   14.10    3.36
  -8   7   8   18.59    2.42
  -8   7   8   17.68    3.23
  -8   7   9   38.11    2.44
  -8   7   9   28.99    3.09
  -8   7  10    3.58    1.75
  -8   7  11    2.94    1.37
  -8   8  -2   21.30    2.33
  -8   8  -1    9.80    2.26
  -8   8   0   12.36    1.77
  -8   8   0    9.40    2.82
  -8   8   1   10.91    2.34
  -8   8   1   12.32    1.77
  -8   8   1   10.21    2.92
  -8   8   2   16.91    2.41
  -8   8   2   15.24    3.15
  -8   8   3    2.22    2.19
  -8   8   3    1.51    3.00
  -8   8   4   14.20    2.24
  -8   8   4   12.77    2.30
  -8   8   5   34.54    2.45
  -8   8   5   33.74    2.45
  -8   8   5   28.02    3.31
  -8   8   6   87.54    3.30
  -8   8   6   76.50    4.12
  -8   8   7   43.86    2.30
  -8   8   7   36.41    3.15
  -8   8   8   18.54    1.68
  -8   8   8   22.73    2.42
  -8   9   2   22.18    2.07
  -8   9   3   18.01    2.14
  -8   9   4   19.82    2.11
  -7 -10  -6   18.95    1.45
  -7 -10  -5   19.65    1.55
  -7 -10  -5   16.16    2.85
  -7 -10  -4   33.29    1.83
  -7 -10  -4   32.70    3.14
  -7 -10  -3   60.65    2.59
  -7 -10  -3   90.07    2.74
  -7 -10  -2   11.31    1.54
  -7 -10  -2   17.51    1.62
  -7 -10  -1   20.54    1.75
  -7 -10  -1   29.45    3.19
  -7 -10   0   24.80    1.80
  -7 -10   0   34.64    3.16
  -7 -10   1   40.00    1.83
  -7 -10   1   40.45    3.15
  -7 -10   2   40.41    1.75
  -7 -10   2   41.41    2.96
  -7 -10   3    9.66    2.26
  -7 -10   3    8.21    1.38
  -7  -9  -9    9.95    1.66
  -7  -9  -9   10.62    1.59
  -7  -9  -8    4.91    1.39
  -7  -9  -8    6.54    1.72
  -7  -9  -8    7.16    1.65
  -7  -9  -7   22.58    1.78
  -7  -9  -7   22.75    2.02
  -7  -9  -7   23.86    1.97
  -7  -9  -6   26.54    3.50
  -7  -9  -6   26.23    1.93
  -7  -9  -6   25.21    2.04
  -7  -9  -6   18.23    1.84
  -7  -9  -6   25.90    2.15
  -7  -9  -5   17.31    1.94
  -7  -9  -5   19.10    2.05
  -7  -9  -5   21.92    2.01
  -7  -9  -4    0.52    1.83
  -7  -9  -4    2.61    1.84
  -7  -9  -3    3.35    1.80
  -7  -9  -3    2.03    1.93
  -7  -9  -2    4.07    2.01
  -7  -9  -1   18.93    2.27
  -7  -9   0   12.50    2.17
  -7  -9   1   20.08    2.26
  -7  -9   2    8.26    3.45
  -7  -9   2    5.61    2.00
  -7  -9   3   20.13    3.39
  -7  -9   3   14.60    2.06
  -7  -9   3   18.04    1.77
  -7  -9   4   13.59    3.08
  -7  -9   4   12.32    1.59
  -7  -9   5   14.34    2.63
  -7  -9   6    2.59    1.53
  -7  -8 -12    9.00    1.50
  -7  -8 -11   30.59    2.11
  -7  -8 -11   30.86    2.03
  -7  -8 -10   21.74    2.11
  -7  -8 -10   20.45    1.99
  -7  -8  -9   28.95    2.29
  -7  -8  -9   29.22    2.20
  -7  -8  -8    4.06    2.20
  -7  -8  -8    7.73    2.04
  -7  -8  -8    6.47    1.81
  -7  -8  -8    7.80    1.73
  -7  -8  -8    7.22    2.12
  -7  -8  -7    6.66    2.18
  -7  -8  -7    6.65    3.65
  -7  -8  -7    6.98    2.12
  -7  -8  -7    5.06    1.95
  -7  -8  -7    7.68    1.85
  -7  -8  -6    9.55    2.15
  -7  -8  -6    9.94    2.23
  -7  -8  -6   11.05    2.21
  -7  -8  -6   12.72    3.79
  -7  -8  -5    8.85    2.16
  -7  -8  -5   10.75    2.26
  -7  -8  -5    8.62    2.25
  -7  -8  -4    1.73    2.07
  -7  -8  -4    1.88    2.12
  -7  -8  -4    3.24    2.29
  -7  -8  -3   17.97    2.18
  -7  -8  -3   17.01    2.52
  -7  -8  -2   54.22    3.18
  -7  -8  -2   46.16    5.80
  -7  -8  -1  105.07    4.26
  -7  -8   0  113.76    4.53
  -7  -8   1   34.61    2.90
  -7  -8   1   30.97    5.41
  -7  -8   2   73.78    3.58
  -7  -8   2   68.97    6.17
  -7  -8   4   39.30    4.01
  -7  -8   4   33.52    2.41
  -7  -8   4   42.67    2.29
  -7  -8   5   64.83    3.22
  -7  -8   5   79.74    4.27
  -7  -8   5   57.32    2.95
  -7  -8   5   77.44    2.78
  -7  -8   6   68.59    3.10
  -7  -8   6   78.00    3.26
  -7  -8   7   46.09    2.40
  -7  -8   7   48.75    2.47
  -7  -8   8   21.82    1.84
  -7  -8   8   24.29    1.81
  -7  -8   9   16.54    1.50
  -7  -7 -13    5.82    1.64
  -7  -7 -12   24.02    2.07
  -7  -7 -11   21.62    2.26
  -7  -7 -11   21.24    2.14
  -7  -7 -10   13.86    2.29
  -7  -7 -10   13.15    2.19
  -7  -7 -10    9.27    2.38
  -7  -7  -9    4.77    2.27
  -7  -7  -9    7.86    2.24
  -7  -7  -9    1.57    2.47
  -7  -7  -8    1.89    2.14
  -7  -7  -8    3.42    3.44
  -7  -7  -8    3.49    2.19
  -7  -7  -8    2.21    2.30
  -7  -7  -8    4.37    1.87
  -7  -7  -7    6.69    2.37
  -7  -7  -7   10.39    3.91
  -7  -7  -7    9.18    2.34
  -7  -7  -7    9.86    2.47
  -7  -7  -7    8.03    2.04
  -7  -7  -6   16.66    2.53
  -7  -7  -6   13.04    2.51
  -7  -7  -6   15.85    2.48
  -7  -7  -5   15.15    2.53
  -7  -7  -5   18.66    2.63
  -7  -7  -5   15.05    2.43
  -7  -7  -4    7.00    2.58
  -7  -7  -4    5.05    2.30
  -7  -7  -3   19.56    2.82
  -7  -7  -3   15.37    2.32
  -7  -7  -2   11.35    2.75
  -7  -7  -2    8.89    2.09
  -7  -7  -1   30.25    3.01
  -7  -7  -1   25.14   10.74
  -7  -7  -1   25.77    2.15
  -7  -7   0   35.73    3.13
  -7  -7   0   29.17    5.85
  -7  -7   0   29.12    2.67
  -7  -7   1   38.06    3.19
  -7  -7   1   35.24    2.85
  -7  -7   2   32.83    2.84
  -7  -7   2   35.80    5.81
  -7  -7   3   10.12    5.10
  -7  -7   3    8.43    2.52
  -7  -7   3   10.69    2.16
  -7  -7   4   24.25    2.75
  -7  -7   4   24.42    2.79
  -7  -7   4   25.40    4.21
  -7  -7   4   28.04    5.28
  -7  -7   4   24.96    2.28
  -7  -7   5    4.97    1.86
  -7  -7   5    4.43    2.40
  -7  -7   5    3.02    4.55
  -7  -7   5    1.89    3.63
  -7  -7   5    4.99    2.48
  -7  -7   5    5.45    1.91
  -7  -7   6   65.18    3.22
  -7  -7   6   72.98    4.26
  -7  -7   6   58.82    2.71
  -7  -7   6   68.57    3.42
  -7  -7   7  113.41    4.19
  -7  -7   7  116.26    4.42
  -7  -7   8   20.45    2.08
  -7  -7   8   21.07    2.45
  -7  -7   9    9.59    1.68
  -7  -7   9    8.95    2.11
  -7  -7  10    1.10    1.82
  -7  -7  11   12.34    1.69
  -7  -7  12   25.55    1.55
  -7  -6 -15   13.64    1.68
  -7  -6 -15   15.46    1.80
  -7  -6 -14    3.08    1.65
  -7  -6 -14    2.61    1.81
  -7  -6 -13   24.84    2.13
  -7  -6 -13   21.69    2.22
  -7  -6 -13   16.71    2.18
  -7  -6 -13   19.23    2.21
  -7  -6 -12   38.39    2.87
  -7  -6 -12   43.77    2.81
  -7  -6 -11   41.01    2.77
  -7  -6 -11   37.87    2.68
  -7  -6 -11   38.34    2.97
  -7  -6 -11   34.30    2.79
  -7  -6 -10   34.39    2.83
  -7  -6 -10   32.37    2.69
  -7  -6 -10   30.22    3.13
  -7  -6 -10   32.22    2.87
  -7  -6 -10   28.05    2.85
  -7  -6  -9   32.52    2.77
  -7  -6  -9   36.82    3.37
  -7  -6  -9   44.77    2.98
  -7  -6  -9   43.25    3.02
  -7  -6  -9   42.85    2.88
  -7  -6  -9   43.70    3.17
  -7  -6  -8  116.65    4.10
  -7  -6  -8  119.61    4.51
  -7  -6  -8  121.96    4.58
  -7  -6  -8  122.05    4.71
  -7  -6  -8  114.29    5.56
  -7  -6  -8  115.05    4.59
  -7  -6  -7    6.76    2.58
  -7  -6  -7    7.48    2.52
  -7  -6  -7   10.34    2.43
  -7  -6  -7   11.82    4.02
  -7  -6  -7    6.62    2.11
  -7  -6  -6  146.70    5.34
  -7  -6  -6  138.57    5.24
  -7  -6  -6  145.11    5.18
  -7  -6  -6  144.69    6.56
  -7  -6  -5  109.51    4.42
  -7  -6  -5  111.36    4.51
  -7  -6  -5  119.98    4.66
  -7  -6  -4   15.20   10.27
  -7  -6  -4    5.53    2.32
  -7  -6  -4    7.58    2.40
  -7  -6  -4    8.51    2.71
  -7  -6  -3  133.56    4.99
  -7  -6  -3  137.80   13.51
  -7  -6  -3  117.26    4.52
  -7  -6  -2    8.98    2.77
  -7  -6  -2    9.62    2.57
  -7  -6  -2    6.52    2.07
  -7  -6  -1   25.03    2.81
  -7  -6  -1   26.37    5.62
  -7  -6  -1   24.41    3.01
  -7  -6  -1   21.20    2.11
  -7  -6  -1   22.44   10.67
  -7  -6   0  198.57    6.77
  -7  -6   0  216.90   10.10
  -7  -6   1   97.00    4.39
  -7  -6   1  110.23   12.86
  -7  -6   1  106.78    7.51
  -7  -6   2   64.03    6.41
  -7  -6   2   66.14    3.19
  -7  -6   2   67.52    3.74
  -7  -6   2   58.40    3.59
  -7  -6   2   67.14   11.46
  -7  -6   3    8.67    2.16
  -7  -6   3   10.22    9.82
  -7  -6   3    9.35    2.86
  -7  -6   3   14.57    5.24
  -7  -6   3   10.00    2.72
  -7  -6   4   78.12    4.03
  -7  -6   4   74.33    3.75
  -7  -6   4   72.86    6.46
  -7  -6   4   77.63    3.31
  -7  -6   4   82.60    5.26
  -7  -6   4   74.18   11.12
  -7  -6   5   85.89    4.08
  -7  -6   5   72.50    3.22
  -7  -6   5   78.56    3.74
  -7  -6   5   74.02    6.28
  -7  -6   5   80.10    5.03
  -7  -6   5   79.73    3.25
  -7  -6   6    6.43    1.70
  -7  -6   6    6.89    2.40
  -7  -6   6   12.23    3.78
  -7  -6   6   10.03    2.88
  -7  -6   6    4.42    4.56
  -7  -6   6    7.25    1.92
  -7  -6   7   61.96    5.56
  -7  -6   7   76.14    3.83
  -7  -6   7   67.79    3.33
  -7  -6   8   18.50    2.80
  -7  -6   8   14.29    2.17
  -7  -6   9   47.90    3.09
  -7  -6   9   40.79    2.40
  -7  -6  10   64.92    4.64
  -7  -6  10   78.29    3.55
  -7  -6  11   40.39    2.63
  -7  -6  12   22.63    2.08
  -7  -6  13    4.03    1.49
  -7  -5 -16    1.29    1.62
  -7  -5 -16    2.70    1.58
  -7  -5 -16    2.73    1.52
  -7  -5 -15   36.87    2.46
  -7  -5 -15   35.57    2.30
  -7  -5 -15   36.75    2.36
  -7  -5 -14    9.57    1.92
  -7  -5 -14    8.15    2.17
  -7  -5 -14    7.15    2.25
  -7  -5 -13    5.51    2.47
  -7  -5 -13    5.49    2.29
  -7  -5 -13    4.64    2.45
  -7  -5 -13    7.17    2.03
  -7  -5 -13    1.84    3.99
  -7  -5 -12  119.94    4.70
  -7  -5 -12  104.19    4.71
  -7  -5 -12  124.96    4.39
  -7  -5 -12  108.91    6.79
  -7  -5 -11   60.48    3.72
  -7  -5 -11   58.89    3.83
  -7  -5 -11   67.60    5.77
  -7  -5 -11   70.97    3.34
  -7  -5 -10   46.98    3.05
  -7  -5 -10   50.70    3.41
  -7  -5 -10   47.44    3.72
  -7  -5 -10   51.46    3.53
  -7  -5 -10   50.72    3.22
  -7  -5 -10   39.89    5.00
  -7  -5  -9   15.99    4.26
  -7  -5  -9   12.41    3.22
  -7  -5  -9   17.64    2.80
  -7  -5  -9   22.12    2.62
  -7  -5  -9   15.10    3.05
  -7  -5  -9   20.02    2.72
  -7  -5  -9   17.80    2.70
  -7  -5  -8  197.08    6.39
  -7  -5  -8  189.20    6.37
  -7  -5  -8  194.15    6.31
  -7  -5  -8  181.37    5.77
  -7  -5  -8  202.86    6.69
  -7  -5  -8  177.75    7.09
  -7  -5  -8  186.33    6.26
  -7  -5  -7   67.81    3.46
  -7  -5  -7   69.83    6.51
  -7  -5  -7   70.79    4.92
  -7  -5  -7   63.03    3.44
  -7  -5  -7   67.23    3.57
  -7  -5  -7   67.17    3.11
  -7  -5  -7   72.28    3.73
  -7  -5  -7   74.10    4.02
  -7  -5  -6   27.05    2.65
  -7  -5  -6   28.31    4.50
  -7  -5  -6   26.45    2.79
  -7  -5  -6   37.64   10.34
  -7  -5  -6   32.59    2.50
  -7  -5  -6   32.75    3.05
  -7  -5  -6   29.30    3.31
  -7  -5  -5  105.22    4.27
  -7  -5  -5  114.70    6.01
  -7  -5  -5  119.31    4.89
  -7  -5  -5  125.24   12.73
  -7  -5  -5  115.65    4.66
  -7  -5  -5  103.52    4.35
  -7  -5  -4  494.59   14.61
  -7  -5  -4  497.25   14.54
  -7  -5  -4  578.93   14.92
  -7  -5  -4  608.14   23.90
  -7  -5  -3  259.08    8.24
  -7  -5  -3  265.43    8.19
  -7  -5  -2   62.89    3.07
  -7  -5  -2   81.23    3.88
  -7  -5  -2   75.67    6.90
  -7  -5  -2   76.17    3.88
  -7  -5  -1  187.11   14.53
  -7  -5  -1  158.65    9.12
  -7  -5  -1  187.30    6.31
  -7  -5   0  528.54   22.91
  -7  -5   0  493.50   17.49
  -7  -5   0  514.64   14.65
  -7  -5   1  565.78   16.57
  -7  -5   1  583.21   19.55
  -7  -5   1  613.54   16.74
  -7  -5   2  164.61    5.95
  -7  -5   2  187.03    6.28
  -7  -5   2  151.26   13.45
  -7  -5   2  159.63    8.70
  -7  -5   3   69.13    3.67
  -7  -5   3   70.17    3.98
  -7  -5   3   67.32    3.16
  -7  -5   3   80.15    5.25
  -7  -5   3   71.98    6.33
  -7  -5   3   78.31   11.44
  -7  -5   4   13.23    2.65
  -7  -5   4   11.67    2.04
  -7  -5   4   15.49    4.28
  -7  -5   4   13.35    3.02
  -7  -5   4   18.83    5.07
  -7  -5   4   12.96    2.22
  -7  -5   5  174.13    6.94
  -7  -5   5  188.08    6.23
  -7  -5   5  156.22    8.25
  -7  -5   5  146.69    5.16
  -7  -5   5  169.65    5.73
  -7  -5   5  163.31    8.72
  -7  -5   5  172.93    5.33
  -7  -5   6  190.43    5.93
  -7  -5   6  181.74    6.87
  -7  -5   6  195.94    6.38
  -7  -5   6  164.12    5.78
  -7  -5   6  158.64    8.24
  -7  -5   6  153.13    5.21
  -7  -5   6  178.44    5.40
  -7  -5   6  161.09    8.57
  -7  -5   7  150.10    4.72
  -7  -5   7  156.83    5.33
  -7  -5   7  141.42    5.13
  -7  -5   7  164.79    5.81
  -7  -5   7  149.47    6.11
  -7  -5   8    2.80    2.93
  -7  -5   8    2.01    2.07
  -7  -5   8    2.78    2.27
  -7  -5   9   28.16    2.52
  -7  -5   9   32.91    3.15
  -7  -5  10   34.47    2.59
  -7  -5  10   39.16    3.13
  -7  -5  11   83.57    3.36
  -7  -5  11   83.72    3.78
  -7  -5  12   24.06    2.00
  -7  -5  13   11.66    1.59
  -7  -4 -17   21.29    1.71
  -7  -4 -17   19.61    1.63
  -7  -4 -17   23.64    1.66
  -7  -4 -16   19.55    2.09
  -7  -4 -16   21.67    2.01
  -7  -4 -16   19.74    2.13
  -7  -4 -15    5.91    2.24
  -7  -4 -15    7.05    2.11
  -7  -4 -15    6.99    2.29
  -7  -4 -14   45.43    2.62
  -7  -4 -14   40.74    2.83
  -7  -4 -14   42.69    3.07
  -7  -4 -13    1.61    2.12
  -7  -4 -13    2.03    2.73
  -7  -4 -13    5.36    2.44
  -7  -4 -13    4.16    2.73
  -7  -4 -12   25.52    3.18
  -7  -4 -12   24.25    2.75
  -7  -4 -12   23.56    3.24
  -7  -4 -12   22.96    2.54
  -7  -4 -12   22.63    4.84
  -7  -4 -11   19.91    3.27
  -7  -4 -11   28.02    3.44
  -7  -4 -11   24.43    4.83
  -7  -4 -11   29.92    2.65
  -7  -4 -10   11.15    2.58
  -7  -4 -10    5.05    3.06
  -7  -4 -10    6.20    3.23
  -7  -4 -10    5.48    4.23
  -7  -4 -10    6.90    2.37
  -7  -4  -9   36.93    4.98
  -7  -4  -9   41.00    3.26
  -7  -4  -9   47.59    3.86
  -7  -4  -9   44.22    3.09
  -7  -4  -9   42.42    3.65
  -7  -4  -9   36.31    3.95
  -7  -4  -9   34.54    3.62
  -7  -4  -9   42.47    2.94
  -7  -4  -8  198.90    6.59
  -7  -4  -8  214.91    6.76
  -7  -4  -8  184.33    8.77
  -7  -4  -8  190.51    7.42
  -7  -4  -8  198.39    7.55
  -7  -4  -8  196.55    6.71
  -7  -4  -8  217.09    7.16
  -7  -4  -8  201.18    6.16
  -7  -4  -8  214.60    6.85
  -7  -4  -7    9.49    2.45
  -7  -4  -7   10.43    2.81
  -7  -4  -7   11.69    2.42
  -7  -4  -7    9.63    3.16
  -7  -4  -7   11.23    2.15
  -7  -4  -7   12.80    2.37
  -7  -4  -7   12.77    4.02
  -7  -4  -7    9.01    5.07
  -7  -4  -6   45.04    3.25
  -7  -4  -6   44.36    4.59
  -7  -4  -6   43.72    3.61
  -7  -4  -6   41.55    2.80
  -7  -4  -6   44.58    2.67
  -7  -4  -6   41.28    2.93
  -7  -4  -6   47.91    5.89
  -7  -4  -5    6.12    2.63
  -7  -4  -5    9.32    4.09
  -7  -4  -5    9.07    3.06
  -7  -4  -5    6.73    2.16
  -7  -4  -5    4.92    2.14
  -7  -4  -5    4.33    2.27
  -7  -4  -5    9.44    5.01
  -7  -4  -4  221.45    8.24
  -7  -4  -4  245.29    7.42
  -7  -4  -4  242.71   15.22
  -7  -4  -4  216.42    6.63
  -7  -4  -4  243.07    7.15
  -7  -4  -4  201.38    6.64
  -7  -4  -4  197.37    6.73
  -7  -4  -3  275.96    8.68
  -7  -4  -3  262.80    8.11
  -7  -4  -3  301.63    8.64
  -7  -4  -3  312.34    9.82
  -7  -4  -3  266.99    8.23
  -7  -4  -2  175.61    5.73
  -7  -4  -2  197.58    6.40
  -7  -4  -1   55.84    2.64
  -7  -4  -1   63.54    3.66
  -7  -4  -1   69.05    6.26
  -7  -4  -1   57.86   10.67
  -7  -4   0   52.65    3.50
  -7  -4   0   53.66   10.50
  -7  -4   0   48.62    3.17
  -7  -4   0   46.41    5.75
  -7  -4   1  206.32    9.38
  -7  -4   1  215.45    6.98
  -7  -4   1  193.89    6.65
  -7  -4   1  204.11   14.48
  -7  -4   1  217.37    8.06
  -7  -4   2  137.22    7.88
  -7  -4   2  161.79    6.83
  -7  -4   2  171.55    5.82
  -7  -4   2  146.29    5.36
  -7  -4   2  149.14    5.06
  -7  -4   2  163.74   13.38
  -7  -4   3   56.81    5.63
  -7  -4   3   51.91    3.59
  -7  -4   3   49.01    4.79
  -7  -4   3   58.38    3.73
  -7  -4   3   54.14    3.17
  -7  -4   3   56.01    2.89
  -7  -4   4  150.16    7.85
  -7  -4   4  148.91    8.25
  -7  -4   4  153.78    5.66
  -7  -4   4  158.69    5.50
  -7  -4   4  172.35    5.90
  -7  -4   4  148.18    6.65
  -7  -4   4  151.04    5.03
  -7  -4   4  141.88    5.27
  -7  -4   5  249.93   10.49
  -7  -4   5  270.21   11.21
  -7  -4   5  298.27    8.76
  -7  -4   5  268.88    8.50
  -7  -4   5  263.96    9.31
  -7  -4   5  272.34    7.95
  -7  -4   5  288.46    8.47
  -7  -4   5  250.92    8.18
  -7  -4   6   61.60    5.40
  -7  -4   6   68.33    6.13
  -7  -4   6   79.07    4.16
  -7  -4   6   73.76    4.81
  -7  -4   6   68.95    4.94
  -7  -4   6   68.42    3.37
  -7  -4   6   80.55    3.80
  -7  -4   6   72.15    3.83
  -7  -4   6   73.05    3.11
  -7  -4   7   59.36    3.82
  -7  -4   7   41.87    4.19
  -7  -4   7   46.56    2.49
  -7  -4   7   55.58    3.33
  -7  -4   7   44.99    2.82
  -7  -4   7   47.86    3.30
  -7  -4   8   88.57    3.90
  -7  -4   8   87.42    4.30
  -7  -4   8   81.22    3.84
  -7  -4   9   16.09    2.56
  -7  -4   9   13.81    2.60
  -7  -4  10   43.75    2.94
  -7  -4  10   54.80    3.15
  -7  -4  11    8.72    4.55
  -7  -4  11    3.05    2.02
  -7  -4  11    5.48    2.20
  -7  -4  12   29.75    4.32
  -7  -4  12   25.55    2.76
  -7  -4  12   25.69    2.37
  -7  -4  13   21.61    2.39
  -7  -4  13   21.78    2.08
  -7  -4  14    2.98    1.54
  -7  -4  14    0.13    1.81
  -7  -4  15   67.53    2.44
  -7  -4  15   66.21    2.53
  -7  -3 -18    5.87    1.16
  -7  -3 -17   38.05    2.08
  -7  -3 -17   35.00    2.14
  -7  -3 -17   37.36    2.15
  -7  -3 -16   43.10    2.51
  -7  -3 -16   43.95    2.69
  -7  -3 -16   42.65    2.63
  -7  -3 -15    6.27    2.26
  -7  -3 -15    5.51    2.45
  -7  -3 -15    5.96    2.45
  -7  -3 -14   25.65    2.96
  -7  -3 -14   21.23    2.63
  -7  -3 -13   52.59    3.77
  -7  -3 -13   46.12    3.21
  -7  -3 -13   52.34    3.64
  -7  -3 -13   57.79    3.04
  -7  -3 -12  254.89    8.41
  -7  -3 -12  264.88    7.81
  -7  -3 -12  260.57    8.26
  -7  -3 -11  185.68    9.11
  -7  -3 -11  174.54    6.20
  -7  -3 -11  207.93    7.03
  -7  -3 -11  204.48    6.24
  -7  -3 -11  204.63    6.74
  -7  -3 -11  161.53    5.85
  -7  -3 -10   18.16    3.31
  -7  -3 -10   19.52    3.43
  -7  -3 -10   15.24    2.49
  -7  -3 -10   14.79    4.68
  -7  -3  -9   25.30    4.74
  -7  -3  -9   29.49    3.66
  -7  -3  -9   27.15    3.46
  -7  -3  -9   28.55    3.80
  -7  -3  -9   26.44    2.67
  -7  -3  -8  261.42    8.07
  -7  -3  -8  278.24    8.27
  -7  -3  -8  237.66   10.25
  -7  -3  -8  286.38    8.47
  -7  -3  -8  322.69    9.07
  -7  -3  -8  250.77    7.72
  -7  -3  -8  230.61   14.73
  -7  -3  -8  251.85    8.92
  -7  -3  -8  243.92    8.87
  -7  -3  -8  284.62    8.73
  -7  -3  -7  113.58    4.92
  -7  -3  -7  103.30    6.06
  -7  -3  -7   98.83   11.66
  -7  -3  -7  109.90    7.04
  -7  -3  -7  107.98    4.23
  -7  -3  -7  105.67    3.87
  -7  -3  -7  104.17    4.10
  -7  -3  -7  100.84    5.47
  -7  -3  -7  103.32    5.72
  -7  -3  -7  107.17    4.58
  -7  -3  -6  492.74   13.44
  -7  -3  -6  490.08   16.19
  -7  -3  -6  473.36   13.61
  -7  -3  -6  448.50   13.07
  -7  -3  -6  469.25   12.91
  -7  -3  -6  458.25   13.17
  -7  -3  -6  456.01   14.05
  -7  -3  -6  450.80   14.11
  -7  -3  -5  153.24    5.14
  -7  -3  -5  137.00    7.77
  -7  -3  -5  150.67    5.44
  -7  -3  -5  125.64    4.53
  -7  -3  -5  130.99    4.54
  -7  -3  -5  124.14    4.67
  -7  -3  -5  127.21    6.11
  -7  -3  -4  222.91    6.94
  -7  -3  -4  228.74    9.75
  -7  -3  -4  237.04    7.27
  -7  -3  -4  202.72    6.44
  -7  -3  -4  212.85    6.50
  -7  -3  -4  207.68    6.55
  -7  -3  -4  212.00    8.01
  -7  -3  -3  134.84    6.08
  -7  -3  -3  138.72    7.57
  -7  -3  -3  125.21    5.04
  -7  -3  -3  139.72    4.41
  -7  -3  -3  121.66    4.29
  -7  -3  -3  120.41    4.95
  -7  -3  -3  118.96    4.15
  -7  -3  -2   99.67    3.69
  -7  -3  -2  107.41    4.53
  -7  -3  -2  113.86    3.93
  -7  -3  -2  115.90    7.04
  -7  -3  -1  141.68    5.18
  -7  -3  -1  153.98    7.99
  -7  -3  -1  144.53    5.48
  -7  -3  -1  155.26    4.91
  -7  -3   0  135.64    6.20
  -7  -3   0  130.91    4.79
  -7  -3   0  126.06    7.18
  -7  -3   0  136.13    5.14
  -7  -3   1  236.63    8.27
  -7  -3   1  214.61    7.31
  -7  -3   1  219.72    6.99
  -7  -3   1  214.80    9.36
  -7  -3   1  238.18    7.36
  -7  -3   2   35.91    4.79
  -7  -3   2   26.10    3.05
  -7  -3   2   27.38    3.07
  -7  -3   2   28.09    2.55
  -7  -3   2   31.68    5.22
  -7  -3   2   33.89    4.30
  -7  -3   2   27.83    2.38
  -7  -3   3   48.48    5.06
  -7  -3   3   50.26    3.56
  -7  -3   3   53.13    3.49
  -7  -3   3   51.98    2.98
  -7  -3   3   64.07    4.73
  -7  -3   3   68.86    5.98
  -7  -3   3   53.45    3.30
  -7  -3   3   62.43    2.87
  -7  -3   4   66.32    5.37
  -7  -3   4   77.84    4.03
  -7  -3   4   83.51    6.37
  -7  -3   4   71.73    3.85
  -7  -3   4   68.35    3.29
  -7  -3   4   75.75    3.66
  -7  -3   4   73.94    3.19
  -7  -3   4   69.52    4.96
  -7  -3   5   59.93    4.99
  -7  -3   5   67.34    3.59
  -7  -3   5   60.19    3.09
  -7  -3   5   66.96    4.78
  -7  -3   5   71.79    5.03
  -7  -3   5   62.86    6.05
  -7  -3   5   68.27    3.74
  -7  -3   5   68.60    3.91
  -7  -3   5   65.14    3.00
  -7  -3   6  145.70    5.04
  -7  -3   6  111.34    4.43
  -7  -3   6  127.84    7.46
  -7  -3   6  121.54   11.84
  -7  -3   6  140.82    5.14
  -7  -3   6  130.78    4.35
  -7  -3   6  122.45    5.96
  -7  -3   6  122.67    5.84
  -7  -3   7   87.87    3.61
  -7  -3   7  111.75    4.40
  -7  -3   7   91.39    6.41
  -7  -3   7  110.15    4.45
  -7  -3   7   93.48    3.52
  -7  -3   7   89.89    5.05
  -7  -3   8  117.26    4.45
  -7  -3   8  114.57    4.47
  -7  -3   9   57.13    3.54
  -7  -3   9   61.62    3.84
  -7  -3   9   66.48    3.59
  -7  -3  10    1.40    2.48
  -7  -3  10    4.72    2.52
  -7  -3  10    4.62    2.83
  -7  -3  11  108.49    4.37
  -7  -3  11  103.90    4.58
  -7  -3  11  100.27    6.17
  -7  -3  12   28.40    2.60
  -7  -3  12   23.47    2.41
  -7  -3  12   21.79    2.74
  -7  -3  12   24.51    4.68
  -7  -3  13   25.05    2.37
  -7  -3  13   24.12    2.18
  -7  -3  13   23.34    2.51
  -7  -3  13   25.74    4.23
  -7  -3  14   69.49    2.87
  -7  -3  14   78.22    3.25
  -7  -3  15   21.74    1.75
  -7  -3  15   16.30    1.77
  -7  -2 -18    7.43    1.34
  -7  -2 -17    6.34    1.82
  -7  -2 -17    7.57    1.76
  -7  -2 -17    5.42    1.82
  -7  -2 -16    7.39    2.23
  -7  -2 -16    9.37    2.12
  -7  -2 -16    9.99    2.28
  -7  -2 -15   20.32    2.69
  -7  -2 -15   19.72    2.54
  -7  -2 -15   19.46    2.68
  -7  -2 -14  192.23    6.42
  -7  -2 -14  196.86    6.45
  -7  -2 -14  174.96    6.14
  -7  -2 -13  171.78    6.44
  -7  -2 -13  160.60    5.84
  -7  -2 -12    7.99    2.36
  -7  -2 -12    6.60    2.66
  -7  -2 -12    5.96    3.30
  -7  -2 -11   63.77    3.52
  -7  -2 -11   70.87    4.39
  -7  -2 -11   71.24    3.40
  -7  -2 -10  119.65    5.13
  -7  -2 -10  107.33    4.51
  -7  -2 -10  125.17    5.42
  -7  -2 -10  104.37    4.40
  -7  -2 -10  119.92    4.43
  -7  -2  -9  228.01    7.56
  -7  -2  -9  237.05    7.83
  -7  -2  -9  220.38    7.14
  -7  -2  -9  213.84    7.18
  -7  -2  -8  336.77   10.91
  -7  -2  -8  323.48   10.13
  -7  -2  -8  365.63   10.77
  -7  -2  -8  359.16   10.63
  -7  -2  -8  347.91   10.19
  -7  -2  -8  329.70   16.92
  -7  -2  -7   39.42    2.49
  -7  -2  -7   47.44   10.21
  -7  -2  -7   43.04    5.46
  -7  -2  -7   33.95    4.30
  -7  -2  -7   37.61    4.63
  -7  -2  -7   38.41    3.21
  -7  -2  -7   40.77    3.50
  -7  -2  -7   43.13    3.61
  -7  -2  -7   36.32    2.59
  -7  -2  -7   35.30    2.57
  -7  -2  -6  221.16    9.49
  -7  -2  -6  211.45   14.17
  -7  -2  -6  222.37    7.92
  -7  -2  -6  205.01    7.79
  -7  -2  -6  211.61    6.36
  -7  -2  -6  209.84    7.14
  -7  -2  -6  212.05    7.14
  -7  -2  -6  196.00    6.42
  -7  -2  -6  219.56    6.93
  -7  -2  -5    0.56    1.77
  -7  -2  -5    0.20    2.46
  -7  -2  -5    2.29    4.44
  -7  -2  -5    2.45    9.00
  -7  -2  -5    1.45    3.91
  -7  -2  -5    5.04    4.31
  -7  -2  -5    1.74    1.94
  -7  -2  -5   -0.84    2.81
  -7  -2  -5    2.38    2.06
  -7  -2  -5    4.49    3.12
  -7  -2  -4  391.64   13.76
  -7  -2  -4  385.60   11.82
  -7  -2  -4  385.37   11.92
  -7  -2  -4  369.42   10.70
  -7  -2  -4  396.90   11.35
  -7  -2  -4  397.75   11.31
  -7  -2  -4  393.71   10.69
  -7  -2  -4  353.05   10.57
  -7  -2  -3   97.18    6.48
  -7  -2  -3   97.91    5.35
  -7  -2  -3   95.12    5.46
  -7  -2  -3   87.72    3.39
  -7  -2  -3   96.67    3.61
  -7  -2  -3  101.51    3.97
  -7  -2  -3   95.60    4.55
  -7  -2  -2  185.69    6.67
  -7  -2  -2  185.05    8.71
  -7  -2  -2  195.17    6.17
  -7  -2  -2  190.43    5.87
  -7  -2  -2  186.05    7.32
  -7  -2  -2  194.25    6.48
  -7  -2  -1  197.74    9.12
  -7  -2  -1  216.54    6.92
  -7  -2  -1  202.89    6.33
  -7  -2  -1  217.23    6.60
  -7  -2   0  161.35    5.46
  -7  -2   0  161.22    6.43
  -7  -2   0  146.84    5.03
  -7  -2   1   18.87    4.01
  -7  -2   1   19.58    4.29
  -7  -2   1   11.95    2.67
  -7  -2   1   15.91    2.22
  -7  -2   1   12.06    2.70
  -7  -2   2   26.54    4.65
  -7  -2   2   27.84    2.35
  -7  -2   2   34.21    4.19
  -7  -2   2   27.13    4.35
  -7  -2   2   30.06    2.96
  -7  -2   2   27.19    2.28
  -7  -2   2   29.82    2.93
  -7  -2   3   72.17    5.87
  -7  -2   3   72.90    4.80
  -7  -2   3   66.60    5.00
  -7  -2   3   59.07    3.00
  -7  -2   3   66.05    3.41
  -7  -2   3   74.74    3.03
  -7  -2   3   66.41    3.64
  -7  -2   4   66.64    3.65
  -7  -2   4   64.52    2.92
  -7  -2   4   64.65    4.76
  -7  -2   4   60.11    4.95
  -7  -2   4   56.60    2.88
  -7  -2   4   64.72    3.38
  -7  -2   4   68.42   10.27
  -7  -2   4   59.22    5.66
  -7  -2   5  231.83    7.10
  -7  -2   5  212.66    7.74
  -7  -2   5  215.86    7.79
  -7  -2   5  214.67    6.36
  -7  -2   5  224.85    6.89
  -7  -2   5  228.68   13.96
  -7  -2   5  210.06    9.39
  -7  -2   6   29.62    3.09
  -7  -2   6   29.50    3.08
  -7  -2   6   23.04    4.07
  -7  -2   6   25.05    4.38
  -7  -2   6   22.49    2.03
  -7  -2   6   27.23    2.86
  -7  -2   6   25.11    2.22
  -7  -2   6   20.03    9.02
  -7  -2   6   27.42    4.97
  -7  -2   7   84.21    6.21
  -7  -2   7   88.68    3.42
  -7  -2   7   95.80    4.36
  -7  -2   7   96.66    4.36
  -7  -2   7   95.37    4.15
  -7  -2   8   62.92    3.52
  -7  -2   8   58.32    3.65
  -7  -2   8   51.90    3.59
  -7  -2   9   64.36    3.59
  -7  -2   9   63.73    3.74
  -7  -2   9   57.53    3.69
  -7  -2  10  153.88    5.60
  -7  -2  10  147.53    5.58
  -7  -2  10  153.60    7.34
  -7  -2  11   16.70    2.76
  -7  -2  11   17.67    5.13
  -7  -2  11   17.95    2.80
  -7  -2  12   69.11    5.55
  -7  -2  12   60.18    3.42
  -7  -2  12   65.71    3.45
  -7  -2  13   30.86    4.60
  -7  -2  13   24.45    2.49
  -7  -2  13   26.53    2.53
  -7  -2  14   69.81    3.15
  -7  -2  14   79.76    3.18
  -7  -2  15    4.14    1.60
  -7  -1 -18   17.27    1.43
  -7  -1 -17   41.17    2.36
  -7  -1 -17   50.96    2.46
  -7  -1 -16   38.37    2.56
  -7  -1 -16   40.59    2.64
  -7  -1 -16   41.94    2.74
  -7  -1 -15   72.82    3.48
  -7  -1 -15   79.54    3.65
  -7  -1 -15   80.75    3.74
  -7  -1 -14  106.13    4.36
  -7  -1 -14  115.05    4.71
  -7  -1 -13   66.81    3.71
  -7  -1 -13   64.55    3.54
  -7  -1 -12   55.16    3.45
  -7  -1 -12   56.03    4.17
  -7  -1 -12   60.62    3.80
  -7  -1 -12   54.95    3.12
  -7  -1 -11   47.66    3.24
  -7  -1 -11   46.40    4.01
  -7  -1 -11   50.39    3.76
  -7  -1 -11   43.69    3.08
  -7  -1 -10   11.09    2.73
  -7  -1 -10    7.75    2.31
  -7  -1 -10    8.41    3.33
  -7  -1 -10   12.10    2.71
  -7  -1  -9   13.85    2.82
  -7  -1  -9   11.12    2.32
  -7  -1  -9   13.14    2.59
  -7  -1  -9   15.70    3.47
  -7  -1  -8  211.91    7.58
  -7  -1  -8  218.09   13.69
  -7  -1  -8  204.65    6.57
  -7  -1  -8  220.24    7.24
  -7  -1  -8  229.60    7.40
  -7  -1  -8  196.14    6.60
  -7  -1  -7   58.09   10.46
  -7  -1  -7   61.29    4.81
  -7  -1  -7   52.93    5.57
  -7  -1  -7   44.04    2.68
  -7  -1  -7   39.29    3.50
  -7  -1  -7   43.87    3.89
  -7  -1  -7   52.44    3.73
  -7  -1  -7   43.08    2.76
  -7  -1  -6  441.42   19.38
  -7  -1  -6  419.20   14.40
  -7  -1  -6  411.92   12.53
  -7  -1  -6  400.62   14.17
  -7  -1  -6  371.27   11.41
  -7  -1  -6  458.93   12.30
  -7  -1  -6  424.95   12.20
  -7  -1  -6  408.36   12.01
  -7  -1  -5  286.58    9.28
  -7  -1  -5  263.93    9.24
  -7  -1  -5  289.48   11.07
  -7  -1  -5  306.56   15.81
  -7  -1  -5  247.66    7.85
  -7  -1  -5  280.86    7.94
  -7  -1  -5  287.43    8.80
  -7  -1  -5  281.21    8.54
  -7  -1  -4    9.64    2.09
  -7  -1  -4   13.49    3.27
  -7  -1  -4    7.45    3.95
  -7  -1  -4   14.06    4.35
  -7  -1  -4   15.42    8.79
  -7  -1  -4    7.82    4.31
  -7  -1  -4    6.72    1.57
  -7  -1  -4    9.83    2.76
  -7  -1  -4    8.63    2.41
  -7  -1  -3    5.51    8.53
  -7  -1  -3    6.97    4.22
  -7  -1  -3    6.31    3.82
  -7  -1  -3    3.52    4.20
  -7  -1  -3    8.52    2.64
  -7  -1  -3   14.87    3.27
  -7  -1  -3    5.76    1.99
  -7  -1  -3    7.86    2.27
  -7  -1  -2  103.45    6.39
  -7  -1  -2   92.37    4.59
  -7  -1  -2   88.56    4.07
  -7  -1  -2   95.25    5.18
  -7  -1  -2   96.55    3.54
  -7  -1  -2   89.05    3.74
  -7  -1  -2   91.83    4.13
  -7  -1  -1   55.95    5.45
  -7  -1  -1   68.93    4.22
  -7  -1  -1   75.69    3.68
  -7  -1  -1   64.27    3.57
  -7  -1  -1   55.36    2.88
  -7  -1  -1   73.13    3.21
  -7  -1   0  536.14   16.15
  -7  -1   0  576.89   16.36
  -7  -1   0  554.51   15.34
  -7  -1   0  544.52   15.60
  -7  -1   0  580.17   18.20
  -7  -1   1  179.78    7.03
  -7  -1   1  187.01    7.08
  -7  -1   1  197.32   12.98
  -7  -1   1  174.14    6.06
  -7  -1   1  179.58    5.65
  -7  -1   2   78.78    3.21
  -7  -1   2   80.96   10.30
  -7  -1   2   83.28    6.04
  -7  -1   2   90.51    3.83
  -7  -1   2   72.41    4.99
  -7  -1   2   74.86    4.93
  -7  -1   2   75.21    3.21
  -7  -1   3  148.93    5.10
  -7  -1   3  150.93    6.68
  -7  -1   3  167.40    6.69
  -7  -1   3  174.91   12.49
  -7  -1   3  166.42    8.06
  -7  -1   3  184.07    5.78
  -7  -1   3  167.29    5.18
  -7  -1   4   38.25    2.30
  -7  -1   4   40.39    4.60
  -7  -1   4   38.82    4.29
  -7  -1   4   44.27    5.18
  -7  -1   4   43.73    9.65
  -7  -1   4   41.79    3.15
  -7  -1   4   48.99    3.15
  -7  -1   4   43.11    2.48
  -7  -1   5   86.89   10.59
  -7  -1   5   67.80    5.83
  -7  -1   5   74.54    5.07
  -7  -1   5   67.21    4.84
  -7  -1   5   72.33    5.77
  -7  -1   5   84.36    3.93
  -7  -1   5   82.74    3.82
  -7  -1   5   71.94    3.13
  -7  -1   6   62.16    5.61
  -7  -1   6   64.18    3.60
  -7  -1   6   65.93    4.85
  -7  -1   6   73.30    3.82
  -7  -1   6   63.91   10.12
  -7  -1   6   68.71    3.49
  -7  -1   7  395.31   18.03
  -7  -1   7  403.72   11.48
  -7  -1   7  380.47   11.49
  -7  -1   7  413.95   11.66
  -7  -1   8  138.28    5.13
  -7  -1   8  130.56    5.18
  -7  -1   8  141.74    5.40
  -7  -1   9   45.75    3.23
  -7  -1   9   50.88    5.91
  -7  -1   9   43.93    3.26
  -7  -1   9   53.82    3.58
  -7  -1  10   34.85    2.97
  -7  -1  10   33.24    5.65
  -7  -1  10   30.06    2.91
  -7  -1  10   34.00    3.25
  -7  -1  11   40.27    2.98
  -7  -1  11   38.59    5.53
  -7  -1  11   34.58    2.91
  -7  -1  11   38.88    3.24
  -7  -1  12   16.66    2.82
  -7  -1  12   13.46    2.42
  -7  -1  12   14.69    2.47
  -7  -1  12   21.22    5.06
  -7  -1  13   27.75    2.76
  -7  -1  13   26.75    2.42
  -7  -1  13   31.83    4.82
  -7  -1  13   30.41    2.55
  -7  -1  14   56.94    2.99
  -7  -1  14   51.12    2.79
  -7  -1  15   57.15    2.72
  -7  -1  15   53.80    2.58
  -7  -1  16    9.54    1.50
  -7  -1  16    9.76    1.56
  -7   0 -17   12.90    1.69
  -7   0 -16   58.77    2.96
  -7   0 -16   52.56    2.76
  -7   0 -15  163.36    5.44
  -7   0 -15  156.30    5.27
  -7   0 -15  155.28    5.27
  -7   0 -15  146.56    5.22
  -7   0 -14  119.53    4.61
  -7   0 -14  119.71    4.76
  -7   0 -14  123.12    4.69
  -7   0 -13   92.84    3.79
  -7   0 -13   98.91    4.21
  -7   0 -13  106.50    4.57
  -7   0 -12   10.72    2.73
  -7   0 -12   12.34    3.32
  -7   0 -12    7.70    2.54
  -7   0 -12   12.74    3.03
  -7   0 -11    6.15    2.70
  -7   0 -11    5.57    3.01
  -7   0 -11    5.45    2.87
  -7   0 -11    4.52    2.65
  -7   0 -11    4.05    3.42
  -7   0 -10  178.60    6.22
  -7   0 -10  197.23    6.93
  -7   0 -10  190.27    6.26
  -7   0 -10  178.63    6.44
  -7   0  -9   40.41    3.05
  -7   0  -9   43.82    3.80
  -7   0  -9   41.92    3.26
  -7   0  -9   40.26    3.44
  -7   0  -9   40.69    4.00
  -7   0  -8    1.14    8.31
  -7   0  -8    6.09    3.91
  -7   0  -8    6.58    2.89
  -7   0  -8    8.03    3.14
  -7   0  -8    6.42    2.40
  -7   0  -8    4.77    2.83
  -7   0  -8    5.27    3.51
  -7   0  -7  616.41   17.70
  -7   0  -7  681.12   25.41
  -7   0  -7  627.74   18.42
  -7   0  -7  708.80   18.47
  -7   0  -7  643.52   18.10
  -7   0  -7  691.27   18.42
  -7   0  -7  594.99   17.68
  -7   0  -7  676.48   17.91
  -7   0  -7  685.34   20.42
  -7   0  -6  123.42   11.87
  -7   0  -6  111.20    5.86
  -7   0  -6  103.16    4.65
  -7   0  -6  124.20    4.92
  -7   0  -6  127.42    7.17
  -7   0  -6  111.56    4.68
  -7   0  -6  116.06    5.23
  -7   0  -5   30.12    4.63
  -7   0  -5   47.26   10.09
  -7   0  -5   42.41    3.25
  -7   0  -5   38.36    5.25
  -7   0  -5   38.23    3.09
  -7   0  -5   36.85    3.77
  -7   0  -4  121.28   11.36
  -7   0  -4  103.82    5.55
  -7   0  -4  106.68    6.58
  -7   0  -4   87.21    4.11
  -7   0  -4   94.20    4.72
  -7   0  -3  182.34    6.45
  -7   0  -3  164.09    5.93
  -7   0  -3  197.74   13.16
  -7   0  -3  178.59    7.09
  -7   0  -3  186.52    8.44
  -7   0  -3  178.14    5.80
  -7   0  -2  846.51   22.84
  -7   0  -2  790.07   22.51
  -7   0  -2  871.27   25.26
  -7   0  -2  810.76   23.03
  -7   0  -2  844.35   24.96
  -7   0  -2  834.89   22.41
  -7   0  -1  109.65    3.98
  -7   0  -1  117.92    6.68
  -7   0  -1   94.50    4.38
  -7   0  -1  113.14    4.93
  -7   0  -1  116.23    4.43
  -7   0  -1   99.57    4.23
  -7   0  -1  107.63    3.86
  -7   0  -1  113.16    6.69
  -7   0   0   33.39    9.03
  -7   0   0   35.52    4.80
  -7   0   0   27.35    3.02
  -7   0   0   31.73    3.57
  -7   0   0   32.82    4.36
  -7   0   0   32.22    2.83
  -7   0   0   26.71    2.69
  -7   0   0   33.85    2.32
  -7   0   0   29.18    2.27
  -7   0   1   46.21    2.58
  -7   0   1   46.54    4.68
  -7   0   1   46.18    9.29
  -7   0   1   50.55    3.14
  -7   0   1   58.33    3.17
  -7   0   1   56.47    3.46
  -7   0   2   43.70    5.20
  -7   0   2   42.55    2.41
  -7   0   2   54.34    3.11
  -7   0   2   57.95    5.10
  -7   0   2   42.85    4.69
  -7   0   2   49.97    3.11
  -7   0   2   41.56    5.16
  -7   0   2   48.22    9.56
  -7   0   3   25.61    4.72
  -7   0   3   20.93    1.86
  -7   0   3   22.29    4.33
  -7   0   3   21.72    4.63
  -7   0   3   26.63    2.62
  -7   0   3   18.96    2.31
  -7   0   3   17.06    8.64
  -7   0   3   24.17    2.72
  -7   0   4   58.31    5.52
  -7   0   4   65.39    3.42
  -7   0   4   59.36    5.40
  -7   0   4   62.37    4.84
  -7   0   4   65.80    3.18
  -7   0   4   68.51    3.56
  -7   0   4   58.73    3.85
  -7   0   5  157.71    7.63
  -7   0   5  146.02    6.41
  -7   0   5  147.77    5.25
  -7   0   5  158.09   12.18
  -7   0   5  147.40    5.14
  -7   0   6  165.82    7.79
  -7   0   6  169.51   12.50
  -7   0   6  139.64    5.35
  -7   0   6  155.66    5.47
  -7   0   6  164.12    6.51
  -7   0   6  159.58    5.35
  -7   0   7   12.30    8.91
  -7   0   7    4.52    2.32
  -7   0   7    1.00    2.74
  -7   0   7    0.37    3.11
  -7   0   7    1.94    2.44
  -7   0   7    3.39    4.25
  -7   0   8   20.99    5.45
  -7   0   8   17.44    3.40
  -7   0   8   23.18    3.11
  -7   0   8   18.63    2.69
  -7   0   8   17.88    2.59
  -7   0   9   20.60    5.48
  -7   0   9   16.92    3.11
  -7   0   9   17.00    3.40
  -7   0   9   15.04    2.59
  -7   0   9   17.27    2.59
  -7   0  10  278.00    8.30
  -7   0  10  255.72    8.66
  -7   0  10  270.19    9.73
  -7   0  10  270.88    7.94
  -7   0  11  425.60   12.72
  -7   0  11  464.60   12.43
  -7   0  11  446.38   13.45
  -7   0  11  446.10   12.11
  -7   0  12   39.24    3.54
  -7   0  12   44.54    3.32
  -7   0  12   45.50    5.50
  -7   0  12   37.78    2.60
  -7   0  12   45.80    2.88
  -7   0  13   24.36    2.85
  -7   0  13   21.26    2.37
  -7   0  14   10.51    2.00
  -7   0  14    9.82    2.41
  -7   0  15    4.39    1.68
  -7   0  15    5.59    2.04
  -7   0  16   17.67    1.85
  -7   0  16   16.45    1.58
  -7   0  17   13.93    1.37
  -7   1 -16   33.25    2.36
  -7   1 -15   19.23    2.19
  -7   1 -15   18.35    2.63
  -7   1 -14   76.82    3.46
  -7   1 -14   74.56    3.93
  -7   1 -13   52.44    3.78
  -7   1 -13   52.35    3.15
  -7   1 -13   47.36    2.93
  -7   1 -13   46.68    3.68
  -7   1 -13   50.90    3.42
  -7   1 -13   52.13    3.23
  -7   1 -12    2.73    3.32
  -7   1 -12    1.47    2.86
  -7   1 -12   -0.02    2.55
  -7   1 -12   -2.16    2.60
  -7   1 -12    0.61    3.33
  -7   1 -11  182.25    6.35
  -7   1 -11  184.70    6.59
  -7   1 -11  184.75    6.28
  -7   1 -11  190.96    6.90
  -7   1 -10   63.29    3.61
  -7   1 -10   67.30    4.27
  -7   1 -10   71.09    3.94
  -7   1 -10   73.94    3.76
  -7   1 -10   71.46    4.51
  -7   1  -9  292.93    9.41
  -7   1  -9  277.01    8.81
  -7   1  -9  308.52    8.97
  -7   1  -9  275.29    9.01
  -7   1  -9  280.56    9.39
  -7   1  -9  316.90    9.63
  -7   1  -9  296.22    9.01
  -7   1  -8   40.35    4.32
  -7   1  -8   46.00    3.66
  -7   1  -8   39.75    3.00
  -7   1  -8   48.56    3.37
  -7   1  -8   33.88    3.85
  -7   1  -8   42.52    3.30
  -7   1  -8   42.91    3.22
  -7   1  -8   47.60    4.17
  -7   1  -8   45.46    9.05
  -7   1  -7  107.06   12.02
  -7   1  -7   94.60    5.76
  -7   1  -7  103.10    4.26
  -7   1  -7  115.41    4.97
  -7   1  -7  118.42    5.17
  -7   1  -7  126.70    4.71
  -7   1  -7  113.62    4.63
  -7   1  -7  116.40    5.39
  -7   1  -7  111.48    4.61
  -7   1  -6  109.24    4.61
  -7   1  -6  110.33   11.85
  -7   1  -6  105.11    5.87
  -7   1  -6  108.64    4.74
  -7   1  -6  116.88    4.56
  -7   1  -6  109.19    4.96
  -7   1  -6  112.02    5.27
  -7   1  -6   95.89    4.38
  -7   1  -6  121.39    7.20
  -7   1  -5  179.83    6.20
  -7   1  -5  189.72   13.44
  -7   1  -5  172.24    7.24
  -7   1  -5  181.86    6.32
  -7   1  -5  192.97    6.49
  -7   1  -5  190.27    6.12
  -7   1  -5  163.88    6.47
  -7   1  -5  175.71    6.10
  -7   1  -5  191.03    6.85
  -7   1  -5  202.06    8.99
  -7   1  -4  559.53   15.59
  -7   1  -4  605.12   23.47
  -7   1  -4  532.42   16.35
  -7   1  -4  550.89   15.82
  -7   1  -4  601.06   15.91
  -7   1  -4  537.35   15.67
  -7   1  -4  591.51   16.21
  -7   1  -4  537.73   15.92
  -7   1  -4  617.42   18.50
  -7   1  -3  360.37   10.54
  -7   1  -3  375.02   12.18
  -7   1  -3  417.56   18.56
  -7   1  -3  352.61   11.41
  -7   1  -3  355.46   10.62
  -7   1  -3  384.77   10.76
  -7   1  -3  389.21   13.28
  -7   1  -3  348.85   10.79
  -7   1  -3  342.23   10.52
  -7   1  -3  381.44   11.12
  -7   1  -2   61.10   10.14
  -7   1  -2   51.94    4.74
  -7   1  -2   62.00    5.71
  -7   1  -2   54.05    3.52
  -7   1  -2   38.54    2.91
  -7   1  -2   45.69    3.82
  -7   1  -2   43.15    2.82
  -7   1  -2   43.30    3.39
  -7   1  -2   45.97    4.78
  -7   1  -1   26.88    4.90
  -7   1  -1   17.63    2.44
  -7   1  -1   21.14    3.42
  -7   1  -1   19.27    3.07
  -7   1  -1   25.74    4.45
  -7   1  -1   21.71    3.10
  -7   1   0  262.43    9.02
  -7   1   0  317.82   16.10
  -7   1   0  257.04    9.23
  -7   1   0  298.37   10.98
  -7   1   0  261.25    8.24
  -7   1   0  295.86   10.23
  -7   1   0  289.69    8.65
  -7   1   0  274.04    8.78
  -7   1   1  865.95   24.89
  -7   1   1  972.44   24.77
  -7   1   1  879.92   24.66
  -7   1   1  890.49   25.23
  -7   1   1 1021.63   32.52
  -7   1   1  923.30   25.41
  -7   1   2  751.40   25.68
  -7   1   2  701.55   20.34
  -7   1   2  598.91   17.46
  -7   1   2  664.50   17.65
  -7   1   2  651.87   19.46
  -7   1   2  621.31   17.62
  -7   1   2  640.17   18.28
  -7   1   3   55.64    9.92
  -7   1   3   49.45    3.41
  -7   1   3   54.67    3.02
  -7   1   3   50.28    5.17
  -7   1   3   55.63    5.48
  -7   1   3   48.65    3.11
  -7   1   3   47.44    3.39
  -7   1   3   47.07    4.81
  -7   1   4   96.08   10.82
  -7   1   4   93.76    3.85
  -7   1   4   93.15    4.13
  -7   1   4   92.14    6.01
  -7   1   4   85.09    3.65
  -7   1   4  101.16    6.44
  -7   1   4   91.93    4.45
  -7   1   4   89.64    4.00
  -7   1   4   93.47    5.39
  -7   1   5   35.67    9.56
  -7   1   5   25.15    5.02
  -7   1   5   24.33    3.12
  -7   1   5   26.30    2.60
  -7   1   5   21.96    4.69
  -7   1   5   26.55    2.41
  -7   1   5   34.23    4.52
  -7   1   5   28.78    2.89
  -7   1   5   30.56    3.26
  -7   1   5   32.62    4.88
  -7   1   6    2.86    4.18
  -7   1   6   -1.19    4.93
  -7   1   6    2.74    4.36
  -7   1   6    4.25    2.90
  -7   1   6    7.76    9.02
  -7   1   6    4.14    2.25
  -7   1   6    4.80    4.39
  -7   1   6    5.00    2.10
  -7   1   6    4.46    2.70
  -7   1   6    2.96    3.01
  -7   1   7   92.13    4.18
  -7   1   7   90.78    5.21
  -7   1   7   79.26    3.89
  -7   1   7   75.33    5.69
  -7   1   7   80.59    3.68
  -7   1   7   94.13    3.75
  -7   1   7  107.85   10.90
  -7   1   8   10.82    2.28
  -7   1   8   13.30    3.35
  -7   1   8   11.38    2.36
  -7   1   8   10.86    2.18
  -7   1   9  272.92    7.89
  -7   1   9  287.24    8.89
  -7   1   9  298.51    9.85
  -7   1  10  209.35    6.31
  -7   1  10  206.25    7.23
  -7   1  10  226.42    8.45
  -7   1  11   90.36    3.61
  -7   1  11   87.76    4.67
  -7   1  11   90.77    4.22
  -7   1  11   96.83    6.29
  -7   1  12   43.24    2.68
  -7   1  12   48.42    3.43
  -7   1  12   41.19    3.66
  -7   1  13   51.45    2.74
  -7   1  13   50.98    3.59
  -7   1  13   58.84    3.43
  -7   1  14  147.90    5.28
  -7   1  14  152.69    5.04
  -7   1  15   81.85    3.17
  -7   1  15  105.36    3.71
  -7   1  16    8.56    1.81
  -7   1  17   13.90    1.46
  -7   2 -16   53.62    2.66
  -7   2 -15  102.99    4.08
  -7   2 -14   -0.50    2.83
  -7   2 -14    1.47    2.77
  -7   2 -13   91.38    4.46
  -7   2 -13   83.80    3.66
  -7   2 -13   87.53    4.06
  -7   2 -13   93.28    4.45
  -7   2 -12   82.71    3.75
  -7   2 -12   85.72    4.01
  -7   2 -12   86.00    4.54
  -7   2 -12   81.80    3.51
  -7   2 -11  149.73    5.56
  -7   2 -11  152.09    5.40
  -7   2 -11  141.22    5.97
  -7   2 -11  155.77    6.10
  -7   2 -11  142.55    5.16
  -7   2 -10   69.24    3.83
  -7   2 -10   69.30    3.83
  -7   2 -10   64.81    4.48
  -7   2 -10   70.80    4.53
  -7   2 -10   70.98    4.38
  -7   2 -10   64.96    3.44
  -7   2  -9   53.84    3.53
  -7   2  -9   57.35    3.62
  -7   2  -9   56.85    4.20
  -7   2  -9   55.90    4.39
  -7   2  -9   54.23    3.20
  -7   2  -8  166.35    6.20
  -7   2  -8  179.83    5.96
  -7   2  -8  156.40    5.80
  -7   2  -8  170.11    6.60
  -7   2  -8  166.48    6.53
  -7   2  -8  173.72    6.52
  -7   2  -8  173.16    6.65
  -7   2  -8  146.51    5.59
  -7   2  -7  109.15   11.80
  -7   2  -7  110.94    5.97
  -7   2  -7  118.93    4.98
  -7   2  -7  109.01    4.27
  -7   2  -7  127.49    4.93
  -7   2  -7  130.33    5.51
  -7   2  -7  110.95    4.64
  -7   2  -7  134.63    5.56
  -7   2  -7  112.67    4.52
  -7   2  -7  128.14    5.60
  -7   2  -6  291.06    8.33
  -7   2  -6  300.16   16.64
  -7   2  -6  253.74    9.29
  -7   2  -6  258.40    8.51
  -7   2  -6  246.63    7.88
  -7   2  -6  302.05    8.48
  -7   2  -6  316.57    9.03
  -7   2  -6  238.75    8.15
  -7   2  -6  295.29    8.95
  -7   2  -6  249.88    8.15
  -7   2  -6  293.52    9.06
  -7   2  -5  626.72   16.31
  -7   2  -5  714.44   25.24
  -7   2  -5  623.54   17.21
  -7   2  -5  565.95   16.49
  -7   2  -5  575.29   15.97
  -7   2  -5  661.70   16.89
  -7   2  -5  492.05   16.12
  -7   2  -5  630.28   16.44
  -7   2  -5  539.42   16.21
  -7   2  -5  580.99   16.86
  -7   2  -5  611.12   16.85
  -7   2  -5  636.37   16.98
  -7   2  -4  304.44   10.19
  -7   2  -4  295.14    8.75
  -7   2  -4  320.51   16.91
  -7   2  -4  281.57    9.79
  -7   2  -4  278.71    8.71
  -7   2  -4  298.54    9.46
  -7   2  -4  290.55    9.15
  -7   2  -4  271.05    8.37
  -7   2  -4  266.01    9.19
  -7   2  -4  280.84    8.53
  -7   2  -4  322.62    9.40
  -7   2  -3   43.26    2.73
  -7   2  -3   38.47    3.74
  -7   2  -3   34.51    4.33
  -7   2  -3   38.75    3.49
  -7   2  -3   50.10    4.84
  -7   2  -3   43.57   10.26
  -7   2  -3   34.77    4.80
  -7   2  -3   42.94    3.69
  -7   2  -3   39.21    3.02
  -7   2  -3   35.99    2.76
  -7   2  -3   33.43    5.41
  -7   2  -3   36.30    3.74
  -7   2  -2  220.56    7.02
  -7   2  -2  224.11    8.68
  -7   2  -2  231.57    9.83
  -7   2  -2  221.86   14.64
  -7   2  -2  194.89    8.00
  -7   2  -2  213.01    6.83
  -7   2  -2  194.05    7.61
  -7   2  -2  211.02    9.93
  -7   2  -2  224.22    6.83
  -7   2  -2  229.23    7.34
  -7   2  -2  197.81    7.88
  -7   2  -2  227.27    7.43
  -7   2  -1  443.49   14.21
  -7   2  -1  448.80   12.43
  -7   2  -1  515.06   15.67
  -7   2  -1  415.26   12.37
  -7   2  -1  387.34   12.24
  -7   2  -1  413.17   15.55
  -7   2  -1  475.34   12.82
  -7   2  -1  444.45   12.32
  -7   2  -1  424.43   13.28
  -7   2  -1  468.82   12.91
  -7   2   0   58.09    3.98
  -7   2   0   58.66    4.05
  -7   2   0   58.35    5.31
  -7   2   0   66.65   10.40
  -7   2   0   53.61    3.16
  -7   2   0   59.07    3.84
  -7   2   0   55.01    3.04
  -7   2   0   50.78    2.96
  -7   2   0   68.21    5.96
  -7   2   0   52.16    4.04
  -7   2   0   55.99    5.81
  -7   2   1  370.04   11.67
  -7   2   1  380.88   12.00
  -7   2   1  357.99   10.92
  -7   2   1  395.34   11.94
  -7   2   1  390.84   10.84
  -7   2   1  397.06   11.42
  -7   2   1  384.89   11.50
  -7   2   1  376.62   11.48
  -7   2   2    3.03    3.28
  -7   2   2   18.48    3.52
  -7   2   2   10.75    4.45
  -7   2   2   14.06    2.55
  -7   2   2   14.51    4.68
  -7   2   2   10.66    9.03
  -7   2   2    6.58    3.15
  -7   2   2   10.69    2.17
  -7   2   2    8.23    2.52
  -7   2   2   12.68    2.35
  -7   2   2    9.77    3.21
  -7   2   2   12.44    4.56
  -7   2   2   13.13    4.46
  -7   2   2   10.07    3.09
  -7   2   2    7.54    4.68
  -7   2   3   33.46    4.69
  -7   2   3   47.54    9.95
  -7   2   3   35.81    5.26
  -7   2   3   27.18    2.32
  -7   2   3   28.34    3.01
  -7   2   3   30.13    2.67
  -7   2   3   28.18    3.61
  -7   2   3   33.72    4.90
  -7   2   3   35.51    3.29
  -7   2   3   29.89    4.85
  -7   2   3   32.01    5.27
  -7   2   4   38.00    3.76
  -7   2   4   50.40   10.00
  -7   2   4   37.12    4.83
  -7   2   4   34.16    3.22
  -7   2   4   36.02    2.86
  -7   2   4   31.46    4.96
  -7   2   4   34.00    4.97
  -7   2   4   30.79    2.57
  -7   2   4   36.38    3.38
  -7   2   5  147.02    5.78
  -7   2   5  148.92    6.28
  -7   2   5  138.42    4.95
  -7   2   5  130.07    5.37
  -7   2   5  128.49    6.63
  -7   2   5  131.97    4.98
  -7   2   5  125.97    7.06
  -7   2   5  112.13    4.55
  -7   2   6  151.69    5.22
  -7   2   6  150.02    5.70
  -7   2   6  145.90    6.40
  -7   2   6  141.62    4.69
  -7   2   6  169.60   12.71
  -7   2   6  136.54    4.72
  -7   2   6  132.52    5.09
  -7   2   6  143.91    7.24
  -7   2   6  131.77    6.91
  -7   2   6  120.33    4.68
  -7   2   7   85.49    6.04
  -7   2   7   64.10    3.12
  -7   2   7   76.24    5.81
  -7   2   7   73.36    3.26
  -7   2   7   73.04    3.24
  -7   2   7   69.96   10.52
  -7   2   7   75.55    4.37
  -7   2   7   82.06    3.93
  -7   2   7   75.23    5.11
  -7   2   8   66.13    3.13
  -7   2   8   71.64    4.36
  -7   2   8   81.20    3.89
  -7   2   8   67.08    3.03
  -7   2   8   65.66    5.52
  -7   2   9   87.02    3.61
  -7   2   9   80.18    5.70
  -7   2  10  108.57    4.12
  -7   2  10  114.87    5.29
  -7   2  10  101.23    6.74
  -7   2  11  151.66    5.88
  -7   2  11  153.66    5.38
  -7   2  12  149.93    5.81
  -7   2  12  138.90    4.67
  -7   2  13   77.30    4.11
  -7   2  13   66.62    4.76
  -7   2  14    7.19    2.61
  -7   2  14    9.20    3.41
  -7   2  15   16.92    2.19
  -7   2  15   12.94    2.33
  -7   2  16   10.74    1.80
  -7   2  17   32.51    1.75
  -7   3 -16   27.73    1.97
  -7   3 -15   56.37    2.98
  -7   3 -15   59.50    3.04
  -7   3 -14    6.35    2.68
  -7   3 -14    4.37    2.63
  -7   3 -13   57.39    3.68
  -7   3 -13   49.66    3.58
  -7   3 -12  130.85    4.78
  -7   3 -12  126.06    5.42
  -7   3 -12  137.07    5.43
  -7   3 -11   67.48    3.67
  -7   3 -11   58.05    3.58
  -7   3 -11   70.37    4.33
  -7   3 -11   63.35    4.08
  -7   3 -10   16.03    3.73
  -7   3 -10   11.24    2.75
  -7   3 -10   11.44    2.91
  -7   3 -10   19.62    3.50
  -7   3 -10   11.96    3.66
  -7   3  -9  185.02    6.70
  -7   3  -9  170.93    6.00
  -7   3  -9  166.57    6.45
  -7   3  -9  173.85    6.60
  -7   3  -8   55.80    4.43
  -7   3  -8   60.15    3.42
  -7   3  -8   59.72    3.75
  -7   3  -8   64.29    4.38
  -7   3  -8   51.26    2.76
  -7   3  -8   66.76    4.42
  -7   3  -8   55.85    4.31
  -7   3  -7   90.51    5.31
  -7   3  -7   92.23    5.02
  -7   3  -7   72.47    3.82
  -7   3  -7   87.82    4.27
  -7   3  -7   81.36    4.79
  -7   3  -7   92.48    3.60
  -7   3  -7   88.24   11.15
  -7   3  -6   75.62    5.38
  -7   3  -6   72.80    4.59
  -7   3  -6   61.76    3.48
  -7   3  -6   76.61    3.98
  -7   3  -6   84.11    4.83
  -7   3  -6   74.32    4.36
  -7   3  -6   78.08    3.45
  -7   3  -6   87.49   11.79
  -7   3  -5   25.23    4.93
  -7   3  -5    4.85    3.73
  -7   3  -5   12.41    3.75
  -7   3  -5   10.34    2.28
  -7   3  -5   14.21    3.73
  -7   3  -5   21.24    3.47
  -7   3  -5   21.94    2.72
  -7   3  -5   31.05   10.41
  -7   3  -4  386.16   12.36
  -7   3  -4  384.52   11.24
  -7   3  -4  391.04   11.98
  -7   3  -4  394.90   11.86
  -7   3  -4  447.98   12.00
  -7   3  -4  385.57   12.77
  -7   3  -4  383.19   12.07
  -7   3  -4  370.27   10.95
  -7   3  -4  370.73   14.52
  -7   3  -4  449.86   20.35
  -7   3  -3   77.49    3.67
  -7   3  -3   69.91    5.53
  -7   3  -3   75.14    4.39
  -7   3  -3   76.54    4.55
  -7   3  -3   61.84    5.21
  -7   3  -3   66.99    4.56
  -7   3  -3   77.27    4.59
  -7   3  -3   78.10    3.77
  -7   3  -3   82.08    4.18
  -7   3  -3   76.09    5.45
  -7   3  -3   76.74    4.60
  -7   3  -3   64.55    3.47
  -7   3  -3   68.22    6.43
  -7   3  -3   91.95   11.89
  -7   3  -2  155.26    6.88
  -7   3  -2  139.69    5.24
  -7   3  -2  146.40    6.74
  -7   3  -2  169.61    6.15
  -7   3  -2  136.66    5.90
  -7   3  -2  154.10    5.29
  -7   3  -2  169.61    6.11
  -7   3  -2  160.28    5.66
  -7   3  -2  144.31    7.11
  -7   3  -2  146.93    6.22
  -7   3  -2  131.92    5.02
  -7   3  -2  137.35    8.36
  -7   3  -2  190.37   14.03
  -7   3  -1   94.83    4.76
  -7   3  -1   87.58    4.60
  -7   3  -1   88.94    5.58
  -7   3  -1   91.56    3.80
  -7   3  -1   88.23    4.71
  -7   3  -1   87.46    4.31
  -7   3  -1   86.16    5.81
  -7   3  -1   69.74    3.63
  -7   3  -1   79.34    6.64
  -7   3  -1   79.84    3.83
  -7   3   0   17.96    2.72
  -7   3   0   23.66    4.74
  -7   3   0   26.24    3.71
  -7   3   0   23.65    3.54
  -7   3   0   20.92    2.57
  -7   3   0   18.02    3.61
  -7   3   0   25.40    4.80
  -7   3   0   22.69    3.38
  -7   3   0   15.16    2.64
  -7   3   0   12.71    4.96
  -7   3   1  346.07   17.38
  -7   3   1  273.48    9.71
  -7   3   1  282.48    9.88
  -7   3   1  266.52    8.99
  -7   3   1  307.95    9.22
  -7   3   1  283.96    8.32
  -7   3   1  307.68    9.22
  -7   3   1  254.20    8.25
  -7   3   1  284.70    9.46
  -7   3   1  319.22   10.80
  -7   3   2  552.27   22.23
  -7   3   2  468.11   13.31
  -7   3   2  455.04   14.22
  -7   3   2  444.32   13.68
  -7   3   2  478.90   14.50
  -7   3   2  524.90   14.00
  -7   3   2  461.21   13.02
  -7   3   2  512.14   13.93
  -7   3   2  429.94   13.41
  -7   3   2  459.34   13.14
  -7   3   2  477.19   14.19
  -7   3   2  443.70   16.62
  -7   3   2  485.23   13.96
  -7   3   3  270.89   15.74
  -7   3   3  248.73    7.39
  -7   3   3  231.64    8.62
  -7   3   3  231.44    8.05
  -7   3   3  226.16    6.92
  -7   3   3  231.42    7.19
  -7   3   3  233.15    7.60
  -7   3   3  256.35    7.52
  -7   3   3  272.73    9.85
  -7   3   3  237.05    8.50
  -7   3   3  234.06   10.66
  -7   3   3  211.73    7.01
  -7   3   3  230.66    8.23
  -7   3   4   87.05    3.65
  -7   3   4   90.13    4.83
  -7   3   4   86.89    6.66
  -7   3   4   86.33    6.27
  -7   3   4   87.79    5.74
  -7   3   4   89.31    4.25
  -7   3   4   77.09    4.17
  -7   3   4   88.92    3.74
  -7   3   4   98.54   11.76
  -7   3   4   85.90    5.66
  -7   3   4   79.00    3.82
  -7   3   5   23.25    2.63
  -7   3   5   22.89    3.55
  -7   3   5   22.38    5.05
  -7   3   5   20.30    4.99
  -7   3   5   17.06    2.57
  -7   3   5   16.82    3.00
  -7   3   5   26.67   10.00
  -7   3   5   20.11    4.96
  -7   3   5   23.80    4.70
  -7   3   5   19.64    2.63
  -7   3   6  193.24    6.06
  -7   3   6  194.09    7.18
  -7   3   6  179.11    7.98
  -7   3   6  206.27    8.77
  -7   3   6  205.22    6.51
  -7   3   6  200.14    7.01
  -7   3   6  200.02   14.16
  -7   3   6  191.83    7.62
  -7   3   7  443.39   12.04
  -7   3   7  458.49   13.79
  -7   3   7  428.72   14.46
  -7   3   7  439.34   12.58
  -7   3   7  427.66   13.06
  -7   3   7  423.67   19.89
  -7   3   7  403.84   13.14
  -7   3   8  116.54    4.06
  -7   3   8  119.22    5.32
  -7   3   8  123.61    4.78
  -7   3   8  110.95    6.60
  -7   3   9   32.58    3.56
  -7   3   9   31.51    3.01
  -7   3  10    3.87    2.61
  -7   3  10    5.11    3.81
  -7   3  11   10.39    2.67
  -7   3  11    5.15    4.39
  -7   3  12   25.16    3.29
  -7   3  12   23.47    2.79
  -7   3  12   22.85    4.31
  -7   3  13   34.59    2.78
  -7   3  13   32.39    3.18
  -7   3  13   36.99    3.98
  -7   3  14    6.42    2.12
  -7   3  14    3.48    2.44
  -7   3  15   66.64    3.01
  -7   3  15   71.15    3.29
  -7   4 -15    8.41    1.85
  -7   4 -15    7.62    1.82
  -7   4 -14   78.65    3.31
  -7   4 -14   63.02    3.32
  -7   4 -13   49.46    3.22
  -7   4 -13   52.99    3.37
  -7   4 -12   32.01    3.25
  -7   4 -12   37.48    3.46
  -7   4 -11   28.82    3.34
  -7   4 -11   28.62    3.60
  -7   4 -11   31.59    2.91
  -7   4 -10   28.02    3.51
  -7   4 -10   27.81    3.73
  -7   4 -10   27.90    3.06
  -7   4  -9   12.39    3.56
  -7   4  -9   14.01    3.08
  -7   4  -8  111.34    5.58
  -7   4  -8  126.72    4.97
  -7   4  -8  120.44    5.42
  -7   4  -7  329.96    9.66
  -7   4  -7  302.60   10.02
  -7   4  -7  291.67    9.99
  -7   4  -7  305.10   10.18
  -7   4  -6   -0.09    3.00
  -7   4  -6    1.80    2.49
  -7   4  -6    6.92    3.75
  -7   4  -6    3.67    3.53
  -7   4  -6    1.17    4.55
  -7   4  -6    1.36    9.96
  -7   4  -5   47.99    3.02
  -7   4  -5   48.45    5.19
  -7   4  -5   42.37    4.05
  -7   4  -5   49.37    4.33
  -7   4  -5   38.68    4.03
  -7   4  -5   45.53    3.02
  -7   4  -5   48.45    3.91
  -7   4  -5   43.19    5.65
  -7   4  -5   48.94   11.25
  -7   4  -4  158.37    5.66
  -7   4  -4  160.53    7.32
  -7   4  -4  172.02    6.49
  -7   4  -4  183.40    6.79
  -7   4  -4  163.09    6.44
  -7   4  -4  201.29    6.81
  -7   4  -4  175.37    5.94
  -7   4  -4  164.26    7.24
  -7   4  -4  157.26    5.47
  -7   4  -4  154.77    6.54
  -7   4  -4  155.42    8.81
  -7   4  -4  169.74   14.40
  -7   4  -3  285.63    8.76
  -7   4  -3  284.50   10.07
  -7   4  -3  280.92    9.32
  -7   4  -3  285.00    9.27
  -7   4  -3  312.67    9.65
  -7   4  -3  300.43    8.86
  -7   4  -3  327.60    9.66
  -7   4  -3  286.58   10.45
  -7   4  -3  287.34    9.65
  -7   4  -3  269.07    8.46
  -7   4  -3  276.48   12.17
  -7   4  -3  345.40   18.37
  -7   4  -2  328.43   11.24
  -7   4  -2  333.23   10.03
  -7   4  -2  329.61   10.42
  -7   4  -2  368.91   10.84
  -7   4  -2  329.79   10.51
  -7   4  -2  315.70   11.09
  -7   4  -2  378.34   10.83
  -7   4  -2  364.23   10.06
  -7   4  -2  363.21   11.95
  -7   4  -2  314.88    9.72
  -7   4  -2  335.46   10.96
  -7   4  -2  324.15   13.48
  -7   4  -2  369.98   19.15
  -7   4  -1   12.94    2.68
  -7   4  -1   14.21    4.81
  -7   4  -1   13.63    3.80
  -7   4  -1   10.07    3.79
  -7   4  -1   13.88    2.66
  -7   4  -1   13.80    3.46
  -7   4  -1   14.84    4.60
  -7   4  -1   15.01    2.71
  -7   4  -1   17.89    5.13
  -7   4   0  175.75    5.98
  -7   4   0  179.95    6.52
  -7   4   0  175.75    7.58
  -7   4   0  188.89    6.85
  -7   4   0  174.58    5.81
  -7   4   0  199.55    8.32
  -7   4   0  160.20    5.67
  -7   4   0  172.54    9.39
  -7   4   1  176.59    7.81
  -7   4   1  185.31    6.82
  -7   4   1  185.32    7.90
  -7   4   1  200.84    7.18
  -7   4   1  187.02    6.07
  -7   4   1  222.75    8.76
  -7   4   1  182.75    7.26
  -7   4   1  216.66   15.12
  -7   4   2  228.05    8.72
  -7   4   2  241.70    8.87
  -7   4   2  254.30    8.15
  -7   4   2  222.68    6.91
  -7   4   2  267.57   16.41
  -7   4   2  211.36    7.16
  -7   4   2  233.75    8.30
  -7   4   3  368.86   12.40
  -7   4   3  342.34   10.86
  -7   4   3  324.01    9.57
  -7   4   3  298.28    9.93
  -7   4   3  376.83   18.92
  -7   4   3  359.96   13.66
  -7   4   3  331.36   11.09
  -7   4   3  360.60    9.96
  -7   4   4   68.53    5.94
  -7   4   4   59.10    3.18
  -7   4   4   54.81    4.28
  -7   4   4   52.89    4.22
  -7   4   4   51.97    3.45
  -7   4   4   54.18    2.86
  -7   4   4   53.89    5.32
  -7   4   4   57.06    3.35
  -7   4   4   58.43    6.08
  -7   4   4   59.05   11.23
  -7   4   5  103.04   12.31
  -7   4   5   82.52    4.01
  -7   4   5   83.68    5.79
  -7   4   5  124.74    6.44
  -7   4   5  105.54    5.34
  -7   4   5   96.18    4.45
  -7   4   5  101.10    3.87
  -7   4   5   99.21    3.87
  -7   4   5   93.41    5.00
  -7   4   5   82.91    6.87
  -7   4   5  110.40    6.83
  -7   4   6  245.19   15.62
  -7   4   6  213.54    8.33
  -7   4   6  249.46    7.15
  -7   4   6  223.09    8.51
  -7   4   6  224.56    7.61
  -7   4   6  217.41    7.05
  -7   4   6  235.90    6.83
  -7   4   6  227.51   10.33
  -7   4   6  223.17    7.95
  -7   4   6  224.92    9.46
  -7   4   7  236.49   15.55
  -7   4   7  246.43    8.93
  -7   4   7  283.47    9.66
  -7   4   7  256.30    9.43
  -7   4   7  251.97    7.93
  -7   4   7  245.66    8.49
  -7   4   7  268.70    7.59
  -7   4   7  268.15    8.70
  -7   4   7  256.89   10.20
  -7   4   8   79.46    5.87
  -7   4   8   86.91    5.41
  -7   4   8   90.26    3.86
  -7   4   8   90.28    4.47
  -7   4   8   78.60    5.07
  -7   4   8   83.10    6.00
  -7   4   9  136.73    6.43
  -7   4   9  122.05    5.35
  -7   4   9  122.61    4.73
  -7   4   9  120.64    6.59
  -7   4   9  142.51    6.58
  -7   4  10   43.01    2.92
  -7   4  10   42.71    3.57
  -7   4  10   35.60    4.45
  -7   4  10   41.86    4.98
  -7   4  11  150.72    5.13
  -7   4  11  145.03    5.70
  -7   4  11  128.30    6.10
  -7   4  11  146.24    6.40
  -7   4  12   23.98    4.07
  -7   4  12   31.44    2.59
  -7   4  13   24.35    3.57
  -7   4  13   26.37    2.38
  -7   4  14   36.76    2.34
  -7   4  14   34.09    2.76
  -7   4  15    7.19    1.65
  -7   4  15    3.17    1.93
  -7   4  16   24.21    2.00
  -7   4  16   24.17    1.83
  -7   4  16   24.69    1.57
  -7   5 -14   11.53    1.86
  -7   5 -13    4.62    2.33
  -7   5 -12   25.48    2.91
  -7   5 -11   71.66    3.94
  -7   5 -11   66.81    3.65
  -7   5 -11   65.82    3.68
  -7   5 -10  159.06    6.04
  -7   5 -10  157.07    6.00
  -7   5  -9   37.21    3.82
  -7   5  -9   33.94    3.09
  -7   5  -9   27.32    3.45
  -7   5  -9   25.50    3.39
  -7   5  -8   82.81    4.57
  -7   5  -8   69.71    3.78
  -7   5  -7   30.03    3.02
  -7   5  -7   41.98    3.37
  -7   5  -7   39.62    4.09
  -7   5  -7   39.50    3.72
  -7   5  -6   30.94    2.53
  -7   5  -6   34.95    4.11
  -7   5  -6   26.37    3.64
  -7   5  -6   29.88    3.30
  -7   5  -6   24.75    3.56
  -7   5  -5   60.49    3.25
  -7   5  -5   59.72    4.13
  -7   5  -5   64.77    4.19
  -7   5  -5   63.47    3.70
  -7   5  -5   60.90    6.14
  -7   5  -5   60.40    4.09
  -7   5  -5   55.24    4.02
  -7   5  -4   17.18    5.14
  -7   5  -4   22.26    2.68
  -7   5  -4   23.04    4.94
  -7   5  -4   19.11    3.49
  -7   5  -4   18.81    4.00
  -7   5  -4   20.31    3.09
  -7   5  -4   17.13    3.87
  -7   5  -4   18.60    3.48
  -7   5  -4   18.22    3.50
  -7   5  -3   69.51    5.52
  -7   5  -3   60.65    3.40
  -7   5  -3   52.96    4.07
  -7   5  -3   47.99    4.04
  -7   5  -3   59.57    3.62
  -7   5  -3   73.92    4.72
  -7   5  -3   50.49    4.96
  -7   5  -3   61.50    4.32
  -7   5  -3   74.03    3.37
  -7   5  -3   60.54    6.35
  -7   5  -3   70.99   12.40
  -7   5  -2   56.15    5.44
  -7   5  -2   61.77    3.41
  -7   5  -2   51.03    3.94
  -7   5  -2   51.30    3.96
  -7   5  -2   52.11    3.44
  -7   5  -2   53.51    4.54
  -7   5  -2   56.16    5.18
  -7   5  -2   60.26    3.28
  -7   5  -2   58.67    4.33
  -7   5  -2   74.53   12.50
  -7   5  -2   60.07    6.35
  -7   5  -1   27.52    5.70
  -7   5  -1   27.64    2.86
  -7   5  -1   24.78    3.44
  -7   5  -1   17.21    4.02
  -7   5  -1   19.19    2.82
  -7   5  -1   23.05    2.81
  -7   5  -1   28.03    4.84
  -7   5   0   24.63    5.50
  -7   5   0   22.21    2.84
  -7   5   0   31.07    4.02
  -7   5   0   26.05    5.16
  -7   5   0   25.19    4.05
  -7   5   0   17.74    2.68
  -7   5   0   13.48    3.34
  -7   5   0   20.39    4.91
  -7   5   0   31.85    2.88
  -7   5   1  111.13    6.32
  -7   5   1  110.29    6.42
  -7   5   1   86.71    4.71
  -7   5   1  121.21    5.44
  -7   5   1   97.23    4.05
  -7   5   1  110.28    5.52
  -7   5   1  112.76    6.73
  -7   5   1  116.26    5.43
  -7   5   1  135.29   13.98
  -7   5   2   63.51    5.61
  -7   5   2   49.96    2.82
  -7   5   2   56.49    4.56
  -7   5   2   51.09    4.37
  -7   5   2   70.94    4.49
  -7   5   2   65.74   12.20
  -7   5   3   38.11    5.21
  -7   5   3   36.54    2.99
  -7   5   3   31.39    4.06
  -7   5   3   25.45    3.25
  -7   5   3   40.14    2.94
  -7   5   3   42.76    4.07
  -7   5   3   53.90   11.54
  -7   5   3   42.01    5.88
  -7   5   4   32.54   11.04
  -7   5   4   27.28    5.47
  -7   5   4   29.66    2.87
  -7   5   4   28.49    5.02
  -7   5   4   37.18    4.05
  -7   5   4   37.14    5.32
  -7   5   4   23.64    3.52
  -7   5   4   27.37    2.64
  -7   5   4   38.82    2.87
  -7   5   4   36.54    3.89
  -7   5   4   29.16    5.42
  -7   5   5   52.08   11.47
  -7   5   5   49.19    6.03
  -7   5   5   52.38    3.11
  -7   5   5   43.76    5.08
  -7   5   5   33.18    4.16
  -7   5   5   36.91    5.47
  -7   5   5   44.31    4.09
  -7   5   5   41.02    3.11
  -7   5   5   53.09    4.03
  -7   5   5   48.64    5.63
  -7   5   6   -0.41    4.48
  -7   5   6    0.33    2.31
  -7   5   6   -0.16    4.39
  -7   5   6    1.19    4.94
  -7   5   6    2.63    3.59
  -7   5   6    1.67    3.35
  -7   5   6    0.76    2.59
  -7   5   6    2.86    1.73
  -7   5   6    6.25    3.18
  -7   5   6   -1.91    4.72
  -7   5   7   37.00    5.31
  -7   5   7   43.56    2.76
  -7   5   7   36.52    5.16
  -7   5   7   32.10    3.98
  -7   5   7   36.98    4.22
  -7   5   7   35.93    2.34
  -7   5   7   39.11    3.18
  -7   5   7   41.94    3.55
  -7   5   7   40.60    5.29
  -7   5   8    0.31    3.50
  -7   5   8    5.21    4.67
  -7   5   8    3.84    3.53
  -7   5   8    2.94    2.68
  -7   5   8    0.21    1.91
  -7   5   8    3.34    2.75
  -7   5   8    6.60    4.42
  -7   5   9   54.22    4.50
  -7   5   9   50.73    2.81
  -7   5   9   55.66    3.59
  -7   5   9   60.24    5.14
  -7   5   9   61.30    5.13
  -7   5  10   35.89    2.48
  -7   5  10   32.90    3.10
  -7   5  10   31.84    4.56
  -7   5  10   32.61    4.19
  -7   5  11   41.25    3.18
  -7   5  11   41.83    2.58
  -7   5  11   40.66    4.24
  -7   5  11   42.41    3.86
  -7   5  12   18.85    2.65
  -7   5  12   22.06    2.09
  -7   5  12   24.13    3.60
  -7   5  13   11.89    1.80
  -7   5  13    9.50    2.30
  -7   5  13   14.74    2.67
  -7   5  14   52.97    2.30
  -7   5  14   52.45    2.92
  -7   5  15   19.13    1.42
  -7   5  15   15.43    1.95
  -7   6 -13   25.77    1.70
  -7   6 -12    9.13    1.92
  -7   6 -11   19.16    2.31
  -7   6 -10   10.56    2.45
  -7   6 -10    7.93    2.56
  -7   6  -9    6.16    2.62
  -7   6  -8   82.40    3.98
  -7   6  -7  225.23    7.42
  -7   6  -7  232.89    7.56
  -7   6  -6   34.52    3.30
  -7   6  -6   40.45    3.54
  -7   6  -6   32.11    3.14
  -7   6  -6   38.39    2.47
  -7   6  -5   75.40    4.14
  -7   6  -5   66.97    3.96
  -7   6  -5   68.43    4.11
  -7   6  -5   69.19    3.29
  -7   6  -4   27.19    2.63
  -7   6  -4   25.98    3.22
  -7   6  -4   29.24    3.40
  -7   6  -4   29.53    3.05
  -7   6  -4   28.42    3.45
  -7   6  -4   22.02    3.41
  -7   6  -3   12.13    2.49
  -7   6  -3   14.00    3.14
  -7   6  -3   11.07    2.80
  -7   6  -3   12.00    3.07
  -7   6  -3   13.30    3.92
  -7   6  -3   13.25    3.27
  -7   6  -2   54.25    3.23
  -7   6  -2   68.19    4.57
  -7   6  -2   49.55    3.59
  -7   6  -2   55.55    3.35
  -7   6  -2   54.75    4.93
  -7   6  -2   61.91    4.14
  -7   6  -2   51.48    6.08
  -7   6  -1   40.57    2.99
  -7   6  -1   30.01    3.18
  -7   6  -1   26.13    4.08
  -7   6  -1   33.99    2.93
  -7   6  -1   36.80    4.87
  -7   6  -1   39.50    3.87
  -7   6  -1   36.56    5.68
  -7   6   0   18.25    2.88
  -7   6   0   18.93    3.83
  -7   6   0   18.43    3.95
  -7   6   0   18.01    2.57
  -7   6   0   17.52    4.71
  -7   6   0   18.32    2.73
  -7   6   0   19.23    5.24
  -7   6   1   27.57    2.88
  -7   6   1   30.10    3.95
  -7   6   1   28.08    4.03
  -7   6   1   25.96    2.48
  -7   6   1   28.22    5.10
  -7   6   1   33.42    3.80
  -7   6   1   27.02    5.72
  -7   6   2   85.18    4.66
  -7   6   2   72.26    6.13
  -7   6   3   31.82    2.92
  -7   6   3   43.42    3.98
  -7   6   3   31.40    5.65
  -7   6   4   54.55    3.10
  -7   6   4   42.05    4.08
  -7   6   4   37.39    5.37
  -7   6   4   40.91    3.38
  -7   6   4   41.51    5.44
  -7   6   4   52.75    3.99
  -7   6   4   47.81    6.02
  -7   6   5   51.46    4.07
  -7   6   5   45.85    5.34
  -7   6   5   42.44    3.77
  -7   6   5   34.67    2.84
  -7   6   5   36.69    3.60
  -7   6   5   41.22    5.35
  -7   6   6   52.59    3.03
  -7   6   6   56.55    4.16
  -7   6   6   56.63    5.40
  -7   6   6   67.14    4.05
  -7   6   6   61.94    3.11
  -7   6   6   52.03    4.08
  -7   6   6   59.55    5.58
  -7   6   7   26.36    2.64
  -7   6   7   28.93    3.65
  -7   6   7   26.20    4.82
  -7   6   7   27.89    3.24
  -7   6   7   27.67    2.42
  -7   6   7   31.91    3.69
  -7   6   7   30.15    4.87
  -7   6   8   30.03    2.74
  -7   6   8   31.37    3.04
  -7   6   8   34.82    3.66
  -7   6   8   30.71    4.56
  -7   6   8   25.57    3.50
  -7   6   8   25.98    4.60
  -7   6   9    9.44    2.41
  -7   6   9    9.62    3.30
  -7   6   9    6.97    3.83
  -7   6   9   12.02    3.14
  -7   6   9   10.93    4.20
  -7   6  10   16.06    3.64
  -7   6  10   13.01    2.39
  -7   6  10   16.23    3.01
  -7   6  11   18.55    3.16
  -7   6  11   23.68    2.46
  -7   6  11   27.94    2.90
  -7   6  12   11.19    2.12
  -7   6  12   10.41    2.46
  -7   6  13   -0.71    1.75
  -7   6  13    1.43    2.08
  -7   6  14    6.79    1.58
  -7   6  14    9.89    1.74
  -7   6  15    6.53    1.16
  -7   7 -11   15.00    1.86
  -7   7 -10   92.39    3.65
  -7   7  -9    6.82    2.51
  -7   7  -8   63.59    3.53
  -7   7  -8   53.11    3.12
  -7   7  -7  181.79    6.00
  -7   7  -7  153.87    5.57
  -7   7  -6   44.38    3.15
  -7   7  -5    5.82    2.59
  -7   7  -5    5.09    1.94
  -7   7  -5    6.95    2.70
  -7   7  -4   67.35    3.11
  -7   7  -4   67.63    3.90
  -7   7  -3   18.44    2.33
  -7   7  -3   17.80    3.21
  -7   7  -3   18.80    3.06
  -7   7  -2   14.16    2.38
  -7   7  -2   16.93    3.22
  -7   7  -2   12.20    3.75
  -7   7  -1   84.12    3.57
  -7   7  -1   72.43    4.28
  -7   7  -1   66.72    5.16
  -7   7  -1   71.99    4.51
  -7   7   0   48.04    2.95
  -7   7   0   43.37    4.00
  -7   7   0   39.40    4.77
  -7   7   1   64.26    3.27
  -7   7   1   61.59    4.14
  -7   7   1   57.57    5.22
  -7   7   1   60.77    4.25
  -7   7   2   22.70    3.46
  -7   7   2   28.21    3.63
  -7   7   2   30.87    4.86
  -7   7   3   75.24    4.32
  -7   7   3   75.61    3.48
  -7   7   3   72.07    4.34
  -7   7   4   16.20    3.22
  -7   7   4   19.01    3.41
  -7   7   4   15.92    2.41
  -7   7   5    5.86    2.21
  -7   7   5    8.57    2.96
  -7   7   5    4.46    3.13
  -7   7   5    6.95    4.41
  -7   7   6   42.79    3.40
  -7   7   6   44.89    2.64
  -7   7   6   44.38    3.24
  -7   7   6   51.09    5.09
  -7   7   7  101.91    4.58
  -7   7   7  113.19    4.53
  -7   7   7  111.07    3.80
  -7   7   7  101.36    5.91
  -7   7   8   27.65    2.66
  -7   7   8   24.36    3.03
  -7   7   8   19.55    4.02
  -7   7   8   22.42    2.96
  -7   7   9   24.05    3.67
  -7   7   9   18.25    2.77
  -7   7  10   22.80    3.26
  -7   7  10   27.61    2.63
  -7   7  11    8.59    2.53
  -7   7  11   15.55    2.19
  -7   7  12   12.94    1.60
  -7   7  12   16.86    1.88
  -7   7  13    2.17    1.17
  -7   8  -9   12.11    1.74
  -7   8  -8   39.44    2.48
  -7   8  -7   86.46    3.62
  -7   8  -6   76.99    3.61
  -7   8  -5   42.13    3.16
  -7   8  -4    8.59    1.76
  -7   8  -4    5.84    2.36
  -7   8  -4    9.64    2.88
  -7   8  -3    7.08    1.88
  -7   8  -3    7.82    2.53
  -7   8  -3    9.56    2.95
  -7   8  -2   85.97    3.38
  -7   8  -2   85.69    4.27
  -7   8  -2   83.83    4.07
  -7   8  -1  113.15    3.99
  -7   8  -1  115.27    4.73
  -7   8   0    6.96    2.03
  -7   8   0    5.06    3.51
  -7   8   1   22.59    3.02
  -7   8   1   19.07    2.23
  -7   8   1   19.94    3.85
  -7   8   1   16.82    3.05
  -7   8   2    8.73    2.81
  -7   8   2    6.18    2.88
  -7   8   2    6.56    3.82
  -7   8   3   37.16    3.25
  -7   8   3   42.80    2.53
  -7   8   3   35.32    3.25
  -7   8   3   42.96    4.52
  -7   8   4   96.45    4.38
  -7   8   4   95.25    4.25
  -7   8   4   98.22    3.65
  -7   8   5   57.38    3.42
  -7   8   5   61.59    2.70
  -7   8   5   54.53    4.60
  -7   8   6    7.15    2.41
  -7   8   6    6.30    1.77
  -7   8   6    4.76    3.68
  -7   8   6    3.71    2.50
  -7   8   7   15.62    2.32
  -7   8   7   15.02    2.47
  -7   8   7   14.94    3.49
  -7   8   8   48.15    2.75
  -7   8   8   45.54    3.78
  -7   8   9   30.94    2.20
  -7   8   9   29.60    3.15
  -7   8  10   14.71    1.71
  -7   8  10   13.00    2.39
  -7   9  -3   67.02    2.98
  -7   9  -3   73.01    2.56
  -7   9  -2   53.15    2.93
  -7   9  -2   59.35    2.40
  -7   9  -1    0.29    2.13
  -7   9  -1    2.47    1.53
  -7   9   0    9.81    1.70
  -7   9   0    6.84    2.65
  -7   9   1    8.93    2.26
  -7   9   1    5.89    1.65
  -7   9   1    5.28    2.79
  -7   9   2   59.36    3.12
  -7   9   2   49.25    3.67
  -7   9   3   65.36    3.21
  -7   9   3   63.75    2.61
  -7   9   3   55.90    3.95
  -7   9   4   11.83    2.24
  -7   9   4   13.52    1.64
  -7   9   5   11.26    2.12
  -7   9   5   13.92    1.57
  -7   9   6   13.18    1.91
  -7   9   6    6.54    2.83
  -7   9   7   57.46    3.44
  -7   9   8   41.42    2.80
  -7  10   0   22.74    1.61
  -7  10   2   44.32    2.08
  -7  10   3    3.52    1.32
  -7  10   4    3.91    1.63
  -6 -11  -5    5.60    1.20
  -6 -11  -5    6.91    2.36
  -6 -11   1   28.59    1.50
  -6 -11   1   28.92    2.58
  -6 -10  -9   16.05    1.61
  -6 -10  -8   13.22    1.72
  -6 -10  -8   16.93    1.75
  -6 -10  -8   13.33    1.37
  -6 -10  -7    1.44    1.70
  -6 -10  -7    0.04    1.69
  -6 -10  -6   13.92    1.98
  -6 -10  -6   18.05    1.96
  -6 -10  -5   28.81    2.20
  -6 -10  -4    3.54    1.88
  -6 -10  -4    4.05    1.55
  -6 -10  -3   10.94    1.95
  -6 -10  -3   11.27    1.74
  -6 -10  -2    0.64    1.76
  -6 -10  -2    1.07    1.70
  -6 -10  -1    3.43    1.80
  -6 -10   0   20.21    2.05
  -6 -10   1   20.52    2.04
  -6 -10   2   12.24    1.90
  -6 -10   3   15.52    1.90
  -6 -10   4    6.62    2.68
  -6 -10   4    4.39    1.66
  -6 -10   5    5.37    1.52
  -6  -9 -11    3.66    1.71
  -6  -9 -10    4.79    1.81
  -6  -9  -9    7.28    2.04
  -6  -9  -8    0.87    2.09
  -6  -9  -8    4.32    2.10
  -6  -9  -7   28.62    2.58
  -6  -9  -7   31.39    2.60
  -6  -9  -6    5.71    1.83
  -6  -9  -6    5.27    2.29
  -6  -9  -5   38.26    2.50
  -6  -9  -5   48.82    2.95
  -6  -9  -4   29.23    2.42
  -6  -9  -4   30.62    2.67
  -6  -9  -3   35.00    2.63
  -6  -9  -3   37.15    5.46
  -6  -9  -3   35.50    2.75
  -6  -9  -2   46.16    2.93
  -6  -9  -2   51.71    5.85
  -6  -9  -2   50.33    2.97
  -6  -9  -1   15.18    2.46
  -6  -9  -1   14.91    2.34
  -6  -9   0   29.39    2.71
  -6  -9   0   34.39    5.38
  -6  -9   0   31.95    2.37
  -6  -9   1   17.47    2.50
  -6  -9   1   16.24    4.94
  -6  -9   2   11.10    2.35
  -6  -9   2   14.93    2.18
  -6  -9   3   17.52    2.40
  -6  -9   3   16.14    2.13
  -6  -9   4    6.20    2.19
  -6  -9   4    6.23    1.88
  -6  -9   5   51.00    2.52
  -6  -9   5   53.42    3.74
  -6  -9   6   14.59    1.72
  -6  -9   7    8.08    1.81
  -6  -9   8   21.53    1.75
  -6  -8 -14    1.18    1.34
  -6  -8 -13    9.34    2.08
  -6  -8 -13   11.43    1.75
  -6  -8 -12    4.29    1.93
  -6  -8 -12    2.36    2.21
  -6  -8 -11   10.71    2.16
  -6  -8 -11    9.69    2.44
  -6  -8 -10   55.28    2.97
  -6  -8 -10   49.25    3.21
  -6  -8  -9   65.92    3.65
  -6  -8  -9   67.88    2.77
  -6  -8  -9   74.85    3.46
  -6  -8  -8   63.31    3.37
  -6  -8  -8   63.55    3.35
  -6  -8  -8   53.47    2.77
  -6  -8  -8   58.55    3.49
  -6  -8  -7    3.94    2.49
  -6  -8  -7    5.10    2.08
  -6  -8  -7    1.42    2.56
  -6  -8  -6   29.05    2.91
  -6  -8  -6   27.71    2.55
  -6  -8  -6   32.89    2.77
  -6  -8  -5  199.30    6.50
  -6  -8  -5  181.88    6.16
  -6  -8  -4  283.33   11.58
  -6  -8  -4  259.21    8.24
  -6  -8  -4  264.21    8.15
  -6  -8  -3  117.25    7.78
  -6  -8  -3  103.83    4.50
  -6  -8  -3  115.90    4.50
  -6  -8  -2   10.38    5.42
  -6  -8  -2    7.88    2.51
  -6  -8  -2   12.11    2.60
  -6  -8  -1   19.57    5.60
  -6  -8  -1   18.31    2.57
  -6  -8  -1   21.55    2.81
  -6  -8   0  133.17    4.88
  -6  -8   0  136.26    8.13
  -6  -8   1  211.54    6.73
  -6  -8   1  211.20    6.52
  -6  -8   2   32.14    2.76
  -6  -8   2   38.91    3.13
  -6  -8   3   35.36    2.69
  -6  -8   3   34.80    5.67
  -6  -8   3   32.23    3.03
  -6  -8   4    7.12    5.00
  -6  -8   4    6.16    2.17
  -6  -8   4    3.05    2.13
  -6  -8   5   13.26    4.96
  -6  -8   5   15.46    2.31
  -6  -8   5   17.54    2.22
  -6  -8   6   43.83    2.80
  -6  -8   6   46.54    3.03
  -6  -8   6   49.17    2.63
  -6  -8   7   29.93    2.53
  -6  -8   7   24.34    2.38
  -6  -8   7   27.83    2.07
  -6  -8   8    5.99    2.01
  -6  -8   8    9.05    2.03
  -6  -8   9   20.12    2.05
  -6  -8   9   22.05    1.96
  -6  -8  10   47.71    2.32
  -6  -8  10   48.71    2.18
  -6  -8  11   26.54    1.64
  -6  -7 -16   14.24    1.50
  -6  -7 -15    4.81    1.53
  -6  -7 -15    5.14    1.78
  -6  -7 -15    3.41    1.52
  -6  -7 -14   20.02    1.96
  -6  -7 -13   15.96    2.12
  -6  -7 -13   20.38    2.67
  -6  -7 -12   17.08    4.48
  -6  -7 -12   17.98    2.39
  -6  -7 -12   15.31    2.81
  -6  -7 -11    0.37    4.34
  -6  -7 -11    1.21    2.18
  -6  -7 -11    0.80    2.74
  -6  -7 -10   28.91    3.16
  -6  -7 -10   28.30    2.81
  -6  -7  -9    1.68    1.83
  -6  -7  -9    2.70    2.58
  -6  -7  -9    1.45    2.86
  -6  -7  -9    2.19    2.07
  -6  -7  -9   -0.30    2.51
  -6  -7  -9    1.87    2.53
  -6  -7  -8   44.94    3.50
  -6  -7  -8   48.05    3.28
  -6  -7  -8   48.13    3.29
  -6  -7  -8   42.68    2.86
  -6  -7  -7   23.50    9.79
  -6  -7  -7   18.60    3.09
  -6  -7  -7   19.08    2.84
  -6  -7  -7   16.24    2.52
  -6  -7  -6   99.14   11.95
  -6  -7  -6   93.47    4.23
  -6  -7  -6   87.15    4.21
  -6  -7  -6   90.49    4.00
  -6  -7  -5   57.33   11.07
  -6  -7  -5   46.01    3.36
  -6  -7  -5   52.88    3.28
  -6  -7  -5   47.67    3.19
  -6  -7  -4   66.85    3.56
  -6  -7  -4   66.75    6.79
  -6  -7  -4   56.92    3.53
  -6  -7  -3   27.20    2.90
  -6  -7  -3   28.13    2.96
  -6  -7  -3   31.78    5.94
  -6  -7  -2   14.78    2.63
  -6  -7  -2   19.56    5.68
  -6  -7  -2   15.15    2.78
  -6  -7  -1   83.74    4.07
  -6  -7  -1   86.37   11.86
  -6  -7  -1   99.39    7.35
  -6  -7  -1   79.01    3.79
  -6  -7   0   33.42    2.88
  -6  -7   0   34.70    3.18
  -6  -7   0   33.46    2.75
  -6  -7   0   43.21   10.70
  -6  -7   1   93.66   12.28
  -6  -7   1   97.78    4.27
  -6  -7   1   94.16    3.96
  -6  -7   1   86.79    3.87
  -6  -7   1   80.30    3.67
  -6  -7   2   91.85    7.29
  -6  -7   2   78.55   11.68
  -6  -7   2   90.63    4.18
  -6  -7   2   86.68    3.79
  -6  -7   2   81.36    3.81
  -6  -7   2   74.54    3.36
  -6  -7   3   45.59    6.13
  -6  -7   3   40.56    5.58
  -6  -7   3   41.91    2.89
  -6  -7   3   45.65   10.47
  -6  -7   3   42.48    3.11
  -6  -7   4  247.69   10.72
  -6  -7   4  215.44   10.26
  -6  -7   4  221.48    7.23
  -6  -7   4  226.26    7.01
  -6  -7   4  205.07   14.60
  -6  -7   5   72.48    3.34
  -6  -7   5   70.95    3.73
  -6  -7   5   67.19    3.75
  -6  -7   5   76.34    6.63
  -6  -7   6    1.12    2.61
  -6  -7   6    2.77    2.07
  -6  -7   6    1.54    2.49
  -6  -7   6    4.28    4.89
  -6  -7   7   26.31    2.23
  -6  -7   7   26.00    2.91
  -6  -7   7   21.38    2.70
  -6  -7   7   28.61    5.23
  -6  -7   8   15.71    2.73
  -6  -7   8   15.89    1.86
  -6  -7   8   13.08    2.40
  -6  -7   9   56.02    2.91
  -6  -7   9   55.65    3.24
  -6  -7  10   34.47    2.27
  -6  -7  10   40.77    2.78
  -6  -7  11    5.37    2.07
  -6  -7  12   58.86    2.67
  -6  -7  13   16.64    1.56
  -6  -6 -17   22.29    1.67
  -6  -6 -16   24.80    2.10
  -6  -6 -16   21.90    1.85
  -6  -6 -15   17.39    1.92
  -6  -6 -15   19.11    1.98
  -6  -6 -14   14.66    4.39
  -6  -6 -14   13.74    2.14
  -6  -6 -14   14.24    2.15
  -6  -6 -13    2.02    2.25
  -6  -6 -13    1.25    2.18
  -6  -6 -13    0.20    2.72
  -6  -6 -13    5.40    4.42
  -6  -6 -12   26.56    2.69
  -6  -6 -12   35.21    2.88
  -6  -6 -12   27.15    5.12
  -6  -6 -12   30.79    3.30
  -6  -6 -12   25.60    2.75
  -6  -6 -11    7.32    2.54
  -6  -6 -11    6.76    3.05
  -6  -6 -11    8.26    2.73
  -6  -6 -11   11.12    4.83
  -6  -6 -10   22.37    2.82
  -6  -6 -10   25.36    2.87
  -6  -6 -10   22.25    3.24
  -6  -6 -10   17.80    2.97
  -6  -6 -10   16.91    5.13
  -6  -6  -9   10.40    2.43
  -6  -6  -9   14.04    2.77
  -6  -6  -9   13.90    3.12
  -6  -6  -9   12.79    2.85
  -6  -6  -9   16.19    2.73
  -6  -6  -9   13.26    3.34
  -6  -6  -8    6.67    2.71
  -6  -6  -8    6.92    2.74
  -6  -6  -8    5.80    3.03
  -6  -6  -8    5.63    2.67
  -6  -6  -8    1.50    9.00
  -6  -6  -8    4.86    2.47
  -6  -6  -7   51.95    3.46
  -6  -6  -7   51.41    3.46
  -6  -6  -7   54.07    3.42
  -6  -6  -7   45.97   10.30
  -6  -6  -7   60.58    3.31
  -6  -6  -7   51.65    3.65
  -6  -6  -6    2.78    2.67
  -6  -6  -6    6.73    2.67
  -6  -6  -6    5.32    2.54
  -6  -6  -6    6.96    2.77
  -6  -6  -6    8.85    9.41
  -6  -6  -5   39.99    3.15
  -6  -6  -5   48.63    3.18
  -6  -6  -5   40.07    3.13
  -6  -6  -4   67.84   10.74
  -6  -6  -4   59.33    6.68
  -6  -6  -4   59.23    3.47
  -6  -6  -4   64.52    3.57
  -6  -6  -3  485.21   20.82
  -6  -6  -3  461.82   12.38
  -6  -6  -3  443.67   15.71
  -6  -6  -2  230.52    7.09
  -6  -6  -2  231.92   10.55
  -6  -6  -1  133.04    4.78
  -6  -6  -1  108.43    4.57
  -6  -6  -1  126.32    4.68
  -6  -6  -1  135.35    4.97
  -6  -6  -1  117.21   12.35
  -6  -6   0   38.09    2.98
  -6  -6   0   38.31    3.17
  -6  -6   0   33.29    2.65
  -6  -6   0   36.01    2.80
  -6  -6   1  325.81    9.35
  -6  -6   1  325.50    9.43
  -6  -6   1  356.29   17.82
  -6  -6   1  326.61   12.70
  -6  -6   1  315.26    9.15
  -6  -6   2  460.25   13.01
  -6  -6   2  466.84   21.04
  -6  -6   2  441.17   12.74
  -6  -6   2  465.80   16.27
  -6  -6   2  428.47   15.95
  -6  -6   3  191.36    9.45
  -6  -6   3  198.31    6.62
  -6  -6   3  179.79    6.52
  -6  -6   3  200.56    6.27
  -6  -6   3  211.91   14.37
  -6  -6   3  193.67    9.71
  -6  -6   4   78.47    6.55
  -6  -6   4   77.57    4.00
  -6  -6   4   83.09    4.15
  -6  -6   4   84.09    3.62
  -6  -6   4   81.57   11.22
  -6  -6   4   94.23    7.25
  -6  -6   5  102.51    7.11
  -6  -6   5  112.85    4.61
  -6  -6   5  114.57    4.74
  -6  -6   5  100.05    4.13
  -6  -6   5  114.30    4.16
  -6  -6   5   94.17   11.18
  -6  -6   5  115.83    7.57
  -6  -6   6   48.38    5.59
  -6  -6   6   61.47    3.76
  -6  -6   6   58.93    2.96
  -6  -6   6   54.18    3.02
  -6  -6   6   59.26    3.46
  -6  -6   6   57.47    6.18
  -6  -6   7  104.07    3.46
  -6  -6   7   97.90    6.96
  -6  -6   7   97.23    4.53
  -6  -6   7   97.59    3.70
  -6  -6   7   85.24    4.09
  -6  -6   7   92.95    3.88
  -6  -6   8  115.04    7.13
  -6  -6   8  133.23    5.11
  -6  -6   8  117.64    4.06
  -6  -6   8  122.10    4.40
  -6  -6   8  113.61    4.55
  -6  -6   9   12.30    2.92
  -6  -6   9   11.90    2.13
  -6  -6   9    7.69    2.27
  -6  -6   9    7.05    4.30
  -6  -6  10   66.47    3.02
  -6  -6  10   62.26    3.03
  -6  -6  11   12.21    2.58
  -6  -6  11   11.44    1.85
  -6  -6  12    0.89    2.22
  -6  -6  12    0.69    1.53
  -6  -6  13   10.14    2.05
  -6  -6  13   10.94    1.39
  -6  -6  14    9.55    1.69
  -6  -6  15   15.40    1.28
  -6  -5 -18   16.67    1.48
  -6  -5 -17    0.26    1.78
  -6  -5 -17    0.99    1.50
  -6  -5 -17    0.82    1.54
  -6  -5 -16    1.98    1.73
  -6  -5 -16    3.22    2.14
  -6  -5 -16    1.09    1.99
  -6  -5 -16    1.59    1.93
  -6  -5 -15   10.93    2.42
  -6  -5 -15   12.38    4.46
  -6  -5 -15    5.13    2.28
  -6  -5 -15   13.78    2.10
  -6  -5 -14   57.62    5.78
  -6  -5 -14   46.47    3.16
  -6  -5 -14   58.15    3.05
  -6  -5 -13   16.98    2.82
  -6  -5 -13   17.57    3.18
  -6  -5 -13   18.54    2.87
  -6  -5 -13   19.70    5.05
  -6  -5 -12   44.33    3.63
  -6  -5 -12   32.55    3.26
  -6  -5 -12   41.32    5.76
  -6  -5 -12   33.96    3.20
  -6  -5 -11  114.09    5.11
  -6  -5 -11  125.45    5.26
  -6  -5 -11  121.69    4.97
  -6  -5 -11  127.04    4.82
  -6  -5 -10    5.29    3.08
  -6  -5 -10    3.08    3.07
  -6  -5 -10    0.13    2.55
  -6  -5 -10   -0.14    4.77
  -6  -5 -10    1.85    2.91
  -6  -5  -9  107.21    4.40
  -6  -5  -9  115.36    4.90
  -6  -5  -9   92.00    4.90
  -6  -5  -9  103.43    4.53
  -6  -5  -9  106.22    4.61
  -6  -5  -9  119.54    4.81
  -6  -5  -8  250.23    7.99
  -6  -5  -8  256.03    7.86
  -6  -5  -8  243.98    8.12
  -6  -5  -8  239.92    8.55
  -6  -5  -8  250.52   14.94
  -6  -5  -8  241.37    7.90
  -6  -5  -8  264.55    8.11
  -6  -5  -7   20.27    3.03
  -6  -5  -7   18.85    2.68
  -6  -5  -7   18.57    3.01
  -6  -5  -7   12.68    9.36
  -6  -5  -7   19.03    2.71
  -6  -5  -7   16.29    2.74
  -6  -5  -6  153.17    5.42
  -6  -5  -6  148.46    5.52
  -6  -5  -6  140.98    5.38
  -6  -5  -6  160.43   12.68
  -6  -5  -6  167.58    5.69
  -6  -5  -5   93.62    4.03
  -6  -5  -5   84.99    3.90
  -6  -5  -5   86.63    3.94
  -6  -5  -5   97.44   11.07
  -6  -5  -5   96.38    4.20
  -6  -5  -4   28.00    2.82
  -6  -5  -4   29.32    2.95
  -6  -5  -4   20.75    2.60
  -6  -5  -4   32.25    9.67
  -6  -5  -4   21.63    5.52
  -6  -5  -3  563.87   16.07
  -6  -5  -3  532.82   16.00
  -6  -5  -2  115.97    4.37
  -6  -5  -2  119.44    4.43
  -6  -5  -1  291.29    8.35
  -6  -5  -1  305.54    8.59
  -6  -5  -1  308.81   16.10
  -6  -5  -1  292.22    8.55
  -6  -5   0  119.99    4.61
  -6  -5   0  121.71    4.31
  -6  -5   0  126.74    7.50
  -6  -5   0  107.78    4.09
  -6  -5   1   69.76    3.56
  -6  -5   1   61.49    5.76
  -6  -5   1   57.89    3.09
  -6  -5   1   64.01    6.21
  -6  -5   1   68.86   10.41
  -6  -5   2  287.89    8.61
  -6  -5   2  282.51    8.50
  -6  -5   2  261.61   11.13
  -6  -5   2  266.55    8.17
  -6  -5   2  274.43   11.31
  -6  -5   2  291.85   15.69
  -6  -5   3  104.68    4.15
  -6  -5   3  104.81    6.88
  -6  -5   3  106.21    4.39
  -6  -5   3  116.70    4.61
  -6  -5   3  100.69    3.98
  -6  -5   3  102.07   11.43
  -6  -5   3  100.84    7.21
  -6  -5   4  688.45   22.80
  -6  -5   4  774.06   20.38
  -6  -5   4  724.73   20.16
  -6  -5   4  725.17   20.05
  -6  -5   4  715.25   19.87
  -6  -5   4  766.67   27.55
  -6  -5   4  734.24   22.95
  -6  -5   5  200.49   13.70
  -6  -5   5  204.54    6.48
  -6  -5   5  230.62    7.25
  -6  -5   5  218.10    6.78
  -6  -5   5  218.87    6.91
  -6  -5   5  194.67    6.74
  -6  -5   5  214.45    9.71
  -6  -5   5  202.52    9.36
  -6  -5   6   53.77    9.84
  -6  -5   6   48.56    2.65
  -6  -5   6   51.88    3.66
  -6  -5   6   43.10    3.10
  -6  -5   6   44.76    3.03
  -6  -5   6   42.49    3.00
  -6  -5   6   52.30    5.45
  -6  -5   6   46.87    5.72
  -6  -5   7  239.59   10.26
  -6  -5   7  235.12    7.15
  -6  -5   7  254.09    7.63
  -6  -5   7  239.47    7.58
  -6  -5   7  218.95    9.95
  -6  -5   7  234.30    7.03
  -6  -5   8   98.93    3.65
  -6  -5   8  126.83    5.03
  -6  -5   8   90.99    6.29
  -6  -5   8   88.04    6.51
  -6  -5   8  109.88    4.27
  -6  -5   8  117.14    4.39
  -6  -5   9   20.40    2.62
  -6  -5   9   17.91    2.43
  -6  -5   9   24.84    3.35
  -6  -5  10   32.09    2.67
  -6  -5  10   27.21    2.26
  -6  -5  11   12.82    4.26
  -6  -5  11    5.38    2.21
  -6  -5  11    8.03    2.92
  -6  -5  12   40.49    2.59
  -6  -5  12   38.84    3.07
  -6  -5  13   77.06    3.13
  -6  -5  14   18.96    1.76
  -6  -5  16    5.88    1.16
  -6  -4 -18    2.51    1.61
  -6  -4 -18    4.38    1.51
  -6  -4 -17    5.36    1.89
  -6  -4 -17    5.26    2.02
  -6  -4 -17    5.59    1.97
  -6  -4 -16   14.32    2.39
  -6  -4 -16   14.63    2.41
  -6  -4 -16   12.49    2.44
  -6  -4 -15   19.16    2.71
  -6  -4 -15   21.19    4.76
  -6  -4 -15   21.56    2.76
  -6  -4 -15   20.89    2.33
  -6  -4 -14   26.41    5.06
  -6  -4 -14   27.20    2.64
  -6  -4 -14   27.10    3.03
  -6  -4 -13   78.56    6.66
  -6  -4 -13   69.08    4.04
  -6  -4 -12   75.46    6.78
  -6  -4 -12   75.53    4.26
  -6  -4 -12   65.31    4.17
  -6  -4 -11  123.33    4.93
  -6  -4 -11  131.43    5.48
  -6  -4 -11  132.42    5.44
  -6  -4 -10   62.23    3.49
  -6  -4 -10   62.20    4.12
  -6  -4 -10   61.16    3.94
  -6  -4 -10   61.36    3.60
  -6  -4 -10   58.33    6.21
  -6  -4  -9   61.74    6.22
  -6  -4  -9   64.65    3.98
  -6  -4  -9   72.20    3.61
  -6  -4  -9   65.41    3.65
  -6  -4  -9   72.10    4.06
  -6  -4  -9   71.12    3.75
  -6  -4  -8   22.57    3.16
  -6  -4  -8   18.28    2.14
  -6  -4  -8   16.23    4.76
  -6  -4  -8   21.12    2.80
  -6  -4  -8   24.61    3.09
  -6  -4  -8   22.90    2.72
  -6  -4  -8   24.13    3.83
  -6  -4  -8   20.29    2.75
  -6  -4  -8   21.40    4.82
  -6  -4  -7   29.40    2.82
  -6  -4  -7   23.76    2.91
  -6  -4  -7   32.35    4.08
  -6  -4  -7   25.66    2.63
  -6  -4  -7   24.97    2.76
  -6  -4  -7   30.21    2.27
  -6  -4  -7   23.11    3.15
  -6  -4  -6  209.98    6.65
  -6  -4  -6  186.35    6.34
  -6  -4  -6  179.41    6.20
  -6  -4  -6  181.08    6.26
  -6  -4  -6  226.22   13.43
  -6  -4  -6  210.32    6.40
  -6  -4  -5  220.10    6.52
  -6  -4  -5  189.92    6.31
  -6  -4  -5  227.35   13.64
  -6  -4  -5  219.00    6.73
  -6  -4  -5  174.99    6.29
  -6  -4  -4   27.21    8.82
  -6  -4  -4   24.44    2.54
  -6  -4  -4   18.89    2.29
  -6  -4  -4   27.48    2.83
  -6  -4  -3   65.41    3.42
  -6  -4  -3   57.97    3.24
  -6  -4  -3   68.78    3.23
  -6  -4  -3   53.34    2.86
  -6  -4  -3   63.56    9.59
  -6  -4  -2  115.66    4.35
  -6  -4  -2  117.46    4.28
  -6  -4  -2  116.23    4.43
  -6  -4  -1  153.97    7.70
  -6  -4  -1  163.24    5.26
  -6  -4   0    7.31    2.41
  -6  -4   0    9.28    1.96
  -6  -4   0    6.54    4.45
  -6  -4   0   15.68    8.25
  -6  -4   1    6.59    7.84
  -6  -4   1    2.63    2.42
  -6  -4   1    3.83    2.22
  -6  -4   1   -0.02    1.83
  -6  -4   1    7.09    4.42
  -6  -4   2   33.78    2.85
  -6  -4   2   29.30    4.57
  -6  -4   2   27.88    2.46
  -6  -4   2   36.35    8.95
  -6  -4   2   28.47    2.19
  -6  -4   2   29.41    4.86
  -6  -4   2   28.13    2.53
  -6  -4   2   27.32    2.71
  -6  -4   3  235.73    7.09
  -6  -4   3  225.43    7.06
  -6  -4   3  224.04    7.19
  -6  -4   3  205.64    9.26
  -6  -4   3  217.44    6.77
  -6  -4   3  217.59   13.51
  -6  -4   3  222.12    9.49
  -6  -4   4  355.43   10.59
  -6  -4   4  375.53   10.67
  -6  -4   4  350.82   10.67
  -6  -4   4  387.49   10.92
  -6  -4   4  352.58   12.94
  -6  -4   4  365.90   10.32
  -6  -4   4  406.13   17.80
  -6  -4   4  367.36   13.07
  -6  -4   5   71.87    3.50
  -6  -4   5   67.62    3.38
  -6  -4   5   64.49    5.42
  -6  -4   5   65.86    3.55
  -6  -4   5   73.02    3.93
  -6  -4   5   70.99    2.95
  -6  -4   5   78.94    5.85
  -6  -4   5   70.46   10.03
  -6  -4   6  148.31    5.02
  -6  -4   6  134.95    4.83
  -6  -4   6  137.59    5.00
  -6  -4   6  114.70    6.81
  -6  -4   6  129.35    5.89
  -6  -4   6  131.62    7.21
  -6  -4   6  128.27    4.35
  -6  -4   6  125.90    4.40
  -6  -4   6  155.81    5.49
  -6  -4   7  142.78    5.22
  -6  -4   7  133.33    4.79
  -6  -4   7  119.87    4.45
  -6  -4   7  100.58    6.43
  -6  -4   7  113.01    3.99
  -6  -4   7  114.62    3.91
  -6  -4   7  124.13    4.65
  -6  -4   7  114.60    6.75
  -6  -4   7  103.18    6.67
  -6  -4   8  273.46   10.81
  -6  -4   8  331.75    9.14
  -6  -4   8  272.05    8.73
  -6  -4   8  235.99   10.57
  -6  -4   8  302.89    8.97
  -6  -4   8  337.75    9.50
  -6  -4   9  163.20    5.81
  -6  -4   9  212.29    6.42
  -6  -4   9  181.30    6.12
  -6  -4   9  202.44    6.75
  -6  -4  10    5.12    2.64
  -6  -4  10    6.02    2.33
  -6  -4  10    4.96    1.80
  -6  -4  11  236.73    7.43
  -6  -4  11  228.26    8.73
  -6  -4  12   61.39    4.93
  -6  -4  12   71.79    3.47
  -6  -4  13   90.34    4.13
  -6  -4  13   99.08    3.86
  -6  -4  14   48.49    2.95
  -6  -4  14   51.82    2.70
  -6  -4  15   19.81    2.13
  -6  -4  15   19.34    1.86
  -6  -4  16   60.23    2.48
  -6  -4  16   62.64    2.37
  -6  -3 -19   18.68    1.40
  -6  -3 -18   19.26    1.96
  -6  -3 -18   18.91    1.77
  -6  -3 -17   21.78    2.38
  -6  -3 -17   23.69    2.41
  -6  -3 -17   25.73    2.33
  -6  -3 -16    5.98    2.47
  -6  -3 -16    4.83    2.43
  -6  -3 -15    2.51    2.19
  -6  -3 -15    4.09    2.76
  -6  -3 -15    3.96    2.66
  -6  -3 -14   48.99    5.88
  -6  -3 -14   41.16    3.32
  -6  -3 -13  120.81    8.06
  -6  -3 -13  137.19    5.61
  -6  -3 -12   57.68    6.43
  -6  -3 -12   56.06    4.07
  -6  -3 -11   77.59    3.78
  -6  -3 -11   75.00    6.63
  -6  -3 -11   80.28    4.54
  -6  -3 -11   76.57    4.33
  -6  -3 -10   16.88    2.66
  -6  -3 -10   16.53    2.76
  -6  -3 -10   14.60    5.11
  -6  -3 -10   14.95    3.40
  -6  -3 -10   16.20    3.17
  -6  -3  -9   69.86    3.56
  -6  -3  -9   78.98    4.38
  -6  -3  -9   69.27    3.97
  -6  -3  -9   74.73    3.71
  -6  -3  -9   69.98    6.22
  -6  -3  -8  140.10    7.76
  -6  -3  -8  158.23    5.38
  -6  -3  -8  153.79    5.48
  -6  -3  -8  152.19    5.19
  -6  -3  -8  128.36    5.90
  -6  -3  -8  133.25    6.15
  -6  -3  -8  150.03    5.25
  -6  -3  -8  135.98    7.40
  -6  -3  -7  121.36    4.19
  -6  -3  -7  112.54    6.87
  -6  -3  -7  138.18    4.83
  -6  -3  -7  120.96    4.76
  -6  -3  -7  124.90    4.58
  -6  -3  -7  125.91    5.65
  -6  -3  -7  130.32    4.69
  -6  -3  -7  129.57    7.00
  -6  -3  -6   52.18    3.37
  -6  -3  -6   47.45    2.53
  -6  -3  -6   38.82    4.54
  -6  -3  -6   54.74    3.09
  -6  -3  -6   49.41    2.98
  -6  -3  -6   46.89    2.83
  -6  -3  -6   46.66    2.75
  -6  -3  -6   49.04    4.23
  -6  -3  -6   55.03    5.26
  -6  -3  -5   70.21    3.57
  -6  -3  -5   68.45    3.24
  -6  -3  -5   70.32    9.51
  -6  -3  -5   61.37    2.78
  -6  -3  -5   52.06    4.51
  -6  -3  -5   73.85    4.50
  -6  -3  -5   58.22    2.89
  -6  -3  -5   60.28    3.01
  -6  -3  -4  127.93    4.71
  -6  -3  -4  116.58    4.15
  -6  -3  -4  132.67    4.45
  -6  -3  -4  109.26    4.19
  -6  -3  -4  140.25   11.05
  -6  -3  -3   19.80    2.50
  -6  -3  -3   20.48    2.64
  -6  -3  -3   18.67    1.90
  -6  -3  -3   22.62    2.34
  -6  -3  -3   15.67    8.14
  -6  -3  -3   14.15    1.93
  -6  -3  -2   76.52    3.47
  -6  -3  -2   64.69    2.79
  -6  -3  -2   70.92    3.50
  -6  -3  -1    3.58    2.04
  -6  -3  -1    3.87    2.34
  -6  -3  -1    3.90    2.24
  -6  -3  -1    3.43    4.04
  -6  -3  -1    6.89    7.62
  -6  -3   0  143.32    6.88
  -6  -3   0  134.21    4.75
  -6  -3   0  128.56    4.49
  -6  -3   1  310.36    8.73
  -6  -3   1  293.04    8.74
  -6  -3   1  326.09    8.97
  -6  -3   1  287.99    8.45
  -6  -3   1  352.46   15.61
  -6  -3   1  302.71   10.88
  -6  -3   1  273.84    8.85
  -6  -3   2  248.66    7.93
  -6  -3   2  286.86    8.05
  -6  -3   2  248.51    7.46
  -6  -3   2  274.14   14.05
  -6  -3   2  262.46    7.80
  -6  -3   2  264.71    7.75
  -6  -3   2  258.59    9.86
  -6  -3   3   80.75    3.70
  -6  -3   3   79.76    3.05
  -6  -3   3   93.14    3.87
  -6  -3   3   81.47    5.53
  -6  -3   3   86.63    3.53
  -6  -3   3   83.16    3.42
  -6  -3   4   61.24    4.83
  -6  -3   4   64.12    3.35
  -6  -3   4   72.78    4.51
  -6  -3   4   60.12    2.56
  -6  -3   4   65.76    3.49
  -6  -3   4   77.15    9.45
  -6  -3   4   60.19    4.94
  -6  -3   4   65.25    3.20
  -6  -3   4   64.09    2.99
  -6  -3   5   83.49    5.59
  -6  -3   5   83.04    3.23
  -6  -3   5   74.69    5.20
  -6  -3   5   92.24    3.85
  -6  -3   5   88.80    4.89
  -6  -3   5   77.39    2.98
  -6  -3   5   89.42    3.75
  -6  -3   5   83.84    3.47
  -6  -3   5   88.62    5.92
  -6  -3   5  100.49    4.07
  -6  -3   6  192.55    8.54
  -6  -3   6  173.54    7.98
  -6  -3   6  202.17    8.23
  -6  -3   6  216.34    6.61
  -6  -3   6  210.50    6.53
  -6  -3   6  189.14    6.18
  -6  -3   6  214.98    6.81
  -6  -3   6  193.39    5.97
  -6  -3   6  196.05    7.27
  -6  -3   7  875.52   26.31
  -6  -3   7  830.35   24.05
  -6  -3   7  868.16   23.83
  -6  -3   7  828.46   25.77
  -6  -3   8  113.32    4.31
  -6  -3   8  111.97    4.45
  -6  -3   8  111.39    4.43
  -6  -3   9  100.99    4.04
  -6  -3   9  101.54    4.23
  -6  -3   9   97.86    4.12
  -6  -3  10   63.58    3.44
  -6  -3  10   67.02    3.68
  -6  -3  10   65.41    4.00
  -6  -3  10   60.87    3.54
  -6  -3  11   35.13    2.82
  -6  -3  11   33.06    3.06
  -6  -3  11   31.25    3.36
  -6  -3  11   36.18    5.18
  -6  -3  11   36.68    2.90
  -6  -3  12  267.26    7.82
  -6  -3  12  270.86    7.96
  -6  -3  12  222.04    8.80
  -6  -3  12  240.62    8.02
  -6  -3  12  240.55    7.65
  -6  -3  13   19.22    2.79
  -6  -3  13   23.68    2.65
  -6  -3  13   17.97    4.36
  -6  -3  13   23.78    2.35
  -6  -3  13   24.41    2.37
  -6  -3  14   42.02    2.43
  -6  -3  14   46.80    2.81
  -6  -3  14   42.67    2.96
  -6  -3  15   55.86    2.74
  -6  -3  15   51.74    2.81
  -6  -3  16    3.10    1.66
  -6  -3  16    3.51    1.59
  -6  -3  17   35.45    1.76
  -6  -2 -19    9.05    1.41
  -6  -2 -18    0.48    1.74
  -6  -2 -18    0.73    1.81
  -6  -2 -17   90.70    3.70
  -6  -2 -16  148.91    5.32
  -6  -2 -16  152.63    5.41
  -6  -2 -15   75.40    3.83
  -6  -2 -15   74.39    3.99
  -6  -2 -14   73.65    3.98
  -6  -2 -14   78.20    4.20
  -6  -2 -13   71.97    4.34
  -6  -2 -13   67.29    3.89
  -6  -2 -12   45.65    3.20
  -6  -2 -12   48.99    3.48
  -6  -2 -12   48.55    3.99
  -6  -2 -12   47.70    6.05
  -6  -2 -11    6.77    3.30
  -6  -2 -11    3.64    2.47
  -6  -2 -11    2.54    4.71
  -6  -2 -11    4.91    2.39
  -6  -2 -10   11.13    4.93
  -6  -2 -10   10.24    2.46
  -6  -2 -10    9.38    3.25
  -6  -2  -9  119.43    7.32
  -6  -2  -9  120.55    4.52
  -6  -2  -9  126.77    5.31
  -6  -2  -9  113.69    4.91
  -6  -2  -8   25.25    8.34
  -6  -2  -8   28.68    4.62
  -6  -2  -8   29.10    4.82
  -6  -2  -8   43.90    3.48
  -6  -2  -8   30.11    3.01
  -6  -2  -8   35.79    2.75
  -6  -2  -8   30.43    2.54
  -6  -2  -8   34.57    2.95
  -6  -2  -7  141.86    4.71
  -6  -2  -7  152.53    7.38
  -6  -2  -7  148.76    7.44
  -6  -2  -7  144.15    6.29
  -6  -2  -7  148.91    6.07
  -6  -2  -7  154.80    5.32
  -6  -2  -7  154.46    5.14
  -6  -2  -7  150.78    5.00
  -6  -2  -7  155.38    5.31
  -6  -2  -6   10.21    1.96
  -6  -2  -6    8.21    1.87
  -6  -2  -6   14.36    4.18
  -6  -2  -6    9.18    2.72
  -6  -2  -6    7.06    3.65
  -6  -2  -6    9.36    4.06
  -6  -2  -6    8.70    2.26
  -6  -2  -6    7.44    2.04
  -6  -2  -6    8.93    3.67
  -6  -2  -6    6.98    2.34
  -6  -2  -5  141.55    4.73
  -6  -2  -5  151.02    7.18
  -6  -2  -5  132.89    6.41
  -6  -2  -5  164.65    5.13
  -6  -2  -5  150.97    5.29
  -6  -2  -5  139.40    4.81
  -6  -2  -5  147.12    4.66
  -6  -2  -5  151.55    6.04
  -6  -2  -4  135.72    5.82
  -6  -2  -4  163.09    4.93
  -6  -2  -4  163.01    5.15
  -6  -2  -4  135.99    6.93
  -6  -2  -4  133.21    4.49
  -6  -2  -4  136.15    4.59
  -6  -2  -4  131.05    4.48
  -6  -2  -3  234.76    6.75
  -6  -2  -3  232.06    7.48
  -6  -2  -3  223.89    6.72
  -6  -2  -3  190.85    6.12
  -6  -2  -3  212.49    6.19
  -6  -2  -3  233.25    8.85
  -6  -2  -3  196.29    6.20
  -6  -2  -2  221.32    6.29
  -6  -2  -2  176.96    5.67
  -6  -2  -2  219.24    6.06
  -6  -2  -2  177.51    5.59
  -6  -2  -2  195.65    5.75
  -6  -2  -1  414.24   11.47
  -6  -2  -1  429.92   11.70
  -6  -2   0  166.81   11.31
  -6  -2   0  136.93    5.14
  -6  -2   0  162.49    5.24
  -6  -2   0  150.43    6.94
  -6  -2   0  155.50    4.94
  -6  -2   1   85.46    3.29
  -6  -2   1   90.45    3.66
  -6  -2   1   79.65    3.41
  -6  -2   1   77.68    3.58
  -6  -2   1   83.58    5.25
  -6  -2   2  180.32    7.86
  -6  -2   2  181.09    5.90
  -6  -2   2  169.18    5.85
  -6  -2   2  190.94    7.50
  -6  -2   2  182.47    5.46
  -6  -2   2  173.42    5.56
  -6  -2   2  179.24    5.74
  -6  -2   3  243.90    7.42
  -6  -2   3  261.64    7.65
  -6  -2   3  251.46    7.74
  -6  -2   3  253.50    9.21
  -6  -2   3  271.91    8.55
  -6  -2   3  251.45    7.32
  -6  -2   3  260.35    9.83
  -6  -2   4  143.73    4.89
  -6  -2   4  132.48    4.60
  -6  -2   4  138.95    5.04
  -6  -2   4  138.36    6.34
  -6  -2   4  152.33    6.00
  -6  -2   4  147.25    4.55
  -6  -2   4  153.25    7.11
  -6  -2   5  135.16    4.71
  -6  -2   5  129.05    4.28
  -6  -2   5  139.79    4.84
  -6  -2   5  131.67    5.96
  -6  -2   5  129.77    5.59
  -6  -2   5  113.24    5.71
  -6  -2   5  125.23    4.20
  -6  -2   5  127.34    6.66
  -6  -2   6   61.09    9.06
  -6  -2   6   70.47    5.20
  -6  -2   6   52.68    2.61
  -6  -2   6   60.85    3.20
  -6  -2   6   60.99    3.33
  -6  -2   6   61.16    3.38
  -6  -2   6   60.48    4.24
  -6  -2   6   60.51    2.64
  -6  -2   6   55.88    3.08
  -6  -2   6   52.34    4.09
  -6  -2   7   86.47    3.67
  -6  -2   7   87.80    3.86
  -6  -2   7   87.26    3.93
  -6  -2   7   87.31    3.75
  -6  -2   7   70.19    2.98
  -6  -2   7   77.13    5.45
  -6  -2   7   79.73    9.36
  -6  -2   7   71.73    2.99
  -6  -2   8   97.71    4.33
  -6  -2   8  103.07    4.18
  -6  -2   8   93.29    4.42
  -6  -2   8  101.49    4.25
  -6  -2   9  159.31    5.74
  -6  -2   9  155.16    5.58
  -6  -2   9  154.28    5.81
  -6  -2   9  163.21    5.72
  -6  -2  10  246.83    8.02
  -6  -2  10  267.22    8.00
  -6  -2  10  259.48    8.04
  -6  -2  11  112.91    4.73
  -6  -2  11  115.93    4.64
  -6  -2  11  113.81    6.48
  -6  -2  11  106.66    4.80
  -6  -2  11  117.48    4.74
  -6  -2  12   18.86    2.80
  -6  -2  12   24.56    2.69
  -6  -2  12   23.30    2.91
  -6  -2  12   19.72    4.95
  -6  -2  12   23.18    2.99
  -6  -2  13    9.42    4.56
  -6  -2  13    8.86    2.47
  -6  -2  13   13.83    2.42
  -6  -2  13    6.87    2.50
  -6  -2  13   10.65    2.61
  -6  -2  14    3.33    2.28
  -6  -2  14    3.06    2.14
  -6  -2  14    4.51    2.17
  -6  -2  15   23.66    2.21
  -6  -2  15   21.50    2.28
  -6  -2  15   22.62    2.14
  -6  -2  16   31.40    1.92
  -6  -1 -17   28.59    2.55
  -6  -1 -16   16.67    2.74
  -6  -1 -16   15.49    2.66
  -6  -1 -15   10.66    2.98
  -6  -1 -15    8.69    2.78
  -6  -1 -14  161.00    5.89
  -6  -1 -14  154.99    5.75
  -6  -1 -13  198.85    6.79
  -6  -1 -13  202.60    7.04
  -6  -1 -13  195.41    6.78
  -6  -1 -12   81.05    3.77
  -6  -1 -12   76.70    4.01
  -6  -1 -12   77.37    4.68
  -6  -1 -12   71.48    4.24
  -6  -1 -11  198.20    6.92
  -6  -1 -11  177.89    6.27
  -6  -1 -11  183.96    6.08
  -6  -1 -11  167.98    5.91
  -6  -1 -11  185.77    6.54
  -6  -1 -10  126.03    5.36
  -6  -1 -10  109.05    4.65
  -6  -1 -10  117.17    4.46
  -6  -1 -10  110.98    4.44
  -6  -1 -10  116.15    5.06
  -6  -1  -9   38.07    2.95
  -6  -1  -9   39.73    3.64
  -6  -1  -9   38.17    2.71
  -6  -1  -9   36.93    5.23
  -6  -1  -9   32.41    3.49
  -6  -1  -8  199.21    6.32
  -6  -1  -8  189.70    8.82
  -6  -1  -8  174.92    8.12
  -6  -1  -8  211.46    6.83
  -6  -1  -8  196.59    6.20
  -6  -1  -8  174.42   12.05
  -6  -1  -7  348.14   12.74
  -6  -1  -7  399.14   11.01
  -6  -1  -7  373.30   11.31
  -6  -1  -7  377.67   12.65
  -6  -1  -7  344.22   10.41
  -6  -1  -7  373.30   12.75
  -6  -1  -7  400.81   17.13
  -6  -1  -6  181.37    6.80
  -6  -1  -6  186.09    6.97
  -6  -1  -6  207.27   12.42
  -6  -1  -6  186.07    8.09
  -6  -1  -6  171.87    7.67
  -6  -1  -6  169.17    5.61
  -6  -1  -6  173.01    6.26
  -6  -1  -6  185.87    5.52
  -6  -1  -6  201.70    6.06
  -6  -1  -5  285.40    8.11
  -6  -1  -5  269.12    9.80
  -6  -1  -5  283.76    7.95
  -6  -1  -5  299.83   14.45
  -6  -1  -5  296.67   10.49
  -6  -1  -5  258.70    9.04
  -6  -1  -5  262.06    7.97
  -6  -1  -5  299.10    8.62
  -6  -1  -4  133.27    6.72
  -6  -1  -4  142.93    4.83
  -6  -1  -4  132.14    4.26
  -6  -1  -4  133.16    4.32
  -6  -1  -4  125.85    4.19
  -6  -1  -3    4.98    1.38
  -6  -1  -3    7.25    1.57
  -6  -1  -3    9.27    2.04
  -6  -1  -3    7.71    1.81
  -6  -1  -3    9.28    3.73
  -6  -1  -2  126.65    6.30
  -6  -1  -2  134.32    4.21
  -6  -1  -1  310.02   11.17
  -6  -1  -1  319.65    9.08
  -6  -1   0  199.49    8.39
  -6  -1   0  214.36    6.33
  -6  -1   1  570.64   15.56
  -6  -1   2  370.76   12.89
  -6  -1   2  367.95   10.67
  -6  -1   3  137.17    4.53
  -6  -1   3  152.12    5.02
  -6  -1   3  147.91    5.02
  -6  -1   3  146.47    4.55
  -6  -1   3  141.10    6.01
  -6  -1   3  141.45    6.88
  -6  -1   4  156.15    5.09
  -6  -1   4  176.16    5.16
  -6  -1   4  175.56    5.63
  -6  -1   4  170.33    5.67
  -6  -1   4  168.15    5.98
  -6  -1   4  200.36   11.77
  -6  -1   4  182.54    7.63
  -6  -1   4  154.78    6.36
  -6  -1   5   56.42    3.08
  -6  -1   5   54.65    2.50
  -6  -1   5   49.13    2.33
  -6  -1   5   60.18    4.88
  -6  -1   5   51.60    4.39
  -6  -1   5   54.81    4.17
  -6  -1   5   58.27    3.13
  -6  -1   5   51.52    3.43
  -6  -1   6   57.57    2.57
  -6  -1   6   53.39    4.25
  -6  -1   6   56.77    3.63
  -6  -1   6   59.55    3.31
  -6  -1   6   55.03    3.00
  -6  -1   6   57.57    3.17
  -6  -1   6   65.47    4.99
  -6  -1   7  100.90    5.84
  -6  -1   7  108.72    4.78
  -6  -1   7  110.44    4.41
  -6  -1   7  110.88    9.83
  -6  -1   7   95.94    5.93
  -6  -1   7   95.14    4.23
  -6  -1   7  113.97    4.24
  -6  -1   8   34.60    2.96
  -6  -1   8   32.27    2.80
  -6  -1   8   36.53    3.39
  -6  -1   8   37.83    3.13
  -6  -1   9   56.29    3.45
  -6  -1   9   61.07    3.35
  -6  -1   9   54.10    3.89
  -6  -1   9   61.10    3.66
  -6  -1  10  149.30    5.79
  -6  -1  10  157.94    7.58
  -6  -1  10  182.09    5.89
  -6  -1  10  160.55    6.31
  -6  -1  10  173.23    6.06
  -6  -1  11   52.05    3.29
  -6  -1  11   46.10    3.70
  -6  -1  11   53.31    3.58
  -6  -1  11   46.82    3.32
  -6  -1  11   49.09    5.57
  -6  -1  11   48.97    3.32
  -6  -1  12   10.21    5.05
  -6  -1  12    5.89    2.91
  -6  -1  12   11.25    2.89
  -6  -1  12   12.05    2.56
  -6  -1  12    9.20    2.61
  -6  -1  12    8.85    2.61
  -6  -1  13   13.41    4.86
  -6  -1  13   16.08    2.53
  -6  -1  13   18.60    2.83
  -6  -1  13   13.35    2.49
  -6  -1  13   13.83    2.56
  -6  -1  14   60.08    3.14
  -6  -1  14   54.58    3.26
  -6  -1  14   55.00    3.12
  -6  -1  15    2.86    2.04
  -6  -1  15    1.17    2.09
  -6  -1  15    1.90    2.16
  -6  -1  16   22.08    2.07
  -6  -1  16   21.97    2.11
  -6  -1  16   22.89    2.08
  -6  -1  17   25.15    1.83
  -6  -1  17   24.33    1.75
  -6   0 -18    7.50    1.75
  -6   0 -17   87.90    3.66
  -6   0 -16   47.53    3.04
  -6   0 -16   47.43    3.18
  -6   0 -16   39.22    2.93
  -6   0 -15   30.94    3.17
  -6   0 -15   29.00    3.03
  -6   0 -15   26.11    3.02
  -6   0 -14  238.72    7.76
  -6   0 -14  246.47    7.96
  -6   0 -14  238.59    7.85
  -6   0 -13  232.38    7.74
  -6   0 -13  239.42    7.95
  -6   0 -13  242.33    7.90
  -6   0 -12    3.21    2.51
  -6   0 -12    9.30    2.91
  -6   0 -12    7.30    3.52
  -6   0 -12    9.64    3.36
  -6   0 -11   77.13    4.37
  -6   0 -11   70.84    3.87
  -6   0 -11   75.26    4.51
  -6   0 -11   70.49    3.64
  -6   0 -10    6.76    2.67
  -6   0 -10    5.41    2.61
  -6   0 -10    2.81    2.33
  -6   0 -10    9.85    3.34
  -6   0  -9  363.01   10.87
  -6   0  -9  371.88   10.92
  -6   0  -9  369.43   10.99
  -6   0  -8   17.49    8.11
  -6   0  -8   40.36    3.43
  -6   0  -8   34.60    2.73
  -6   0  -8   38.50    2.89
  -6   0  -8   27.81    4.58
  -6   0  -8   27.33    2.44
  -6   0  -8   40.70    3.57
  -6   0  -8   38.77    3.41
  -6   0  -7   22.84    4.31
  -6   0  -7   29.36    3.13
  -6   0  -7   29.47    2.48
  -6   0  -7   26.74    4.56
  -6   0  -7   22.73    8.64
  -6   0  -7   26.81    2.23
  -6   0  -7   32.34    3.36
  -6   0  -7   33.15    3.26
  -6   0  -6  214.89    7.85
  -6   0  -6  231.66   13.44
  -6   0  -6  245.22    7.49
  -6   0  -6  225.30    6.79
  -6   0  -6  256.81    7.42
  -6   0  -6  201.10    6.64
  -6   0  -6  228.61    9.03
  -6   0  -5   32.52    8.56
  -6   0  -5   30.51    3.20
  -6   0  -5   29.81    2.02
  -6   0  -5   34.36    4.70
  -6   0  -4   24.57    1.78
  -6   0  -4   25.98    8.15
  -6   0  -4   25.35    4.23
  -6   0  -4   28.58    2.35
  -6   0  -4   26.07    3.03
  -6   0  -4   31.11    4.46
  -6   0  -4   28.00    2.09
  -6   0  -3  159.83    4.66
  -6   0  -3  149.12    6.88
  -6   0  -3  148.84   10.84
  -6   0  -2   93.63    3.51
  -6   0  -2   87.90    5.57
  -6   0  -1  133.92    4.35
  -6   0  -1  120.38    6.35
  -6   0   0   19.92    1.91
  -6   0   0   17.73    7.43
  -6   0   0   18.97    3.84
  -6   0   1   11.36    1.72
  -6   0   1   22.78    7.84
  -6   0   2   51.22    2.33
  -6   0   2   50.57    4.62
  -6   0   2   59.55    8.66
  -6   0   2   57.13    4.58
  -6   0   2   50.20    2.63
  -6   0   3   12.19    2.21
  -6   0   3   17.91    1.87
  -6   0   3   14.00    1.59
  -6   0   3   13.53    2.02
  -6   0   3   24.42    7.83
  -6   0   3   21.45    3.97
  -6   0   3    9.74    3.77
  -6   0   3   15.12    2.56
  -6   0   3   10.67    2.26
  -6   0   4    4.86    3.67
  -6   0   4    8.80    2.16
  -6   0   4    4.98    1.74
  -6   0   4    7.50    1.93
  -6   0   4    5.79    3.80
  -6   0   4    7.53    3.74
  -6   0   4    4.56    7.55
  -6   0   5   57.00    8.66
  -6   0   5   53.88    2.88
  -6   0   5   46.75    4.48
  -6   0   5   47.73    4.76
  -6   0   5   47.52    2.68
  -6   0   6   90.42    3.61
  -6   0   6   91.36    4.30
  -6   0   6   96.72    9.61
  -6   0   6   87.22    3.68
  -6   0   6   78.66    5.20
  -6   0   6   83.36    5.48
  -6   0   7   20.02    8.09
  -6   0   7   13.75    2.34
  -6   0   7   13.16    2.28
  -6   0   7   15.70    3.99
  -6   0   7   13.51    2.91
  -6   0   7   18.11    2.74
  -6   0   8   31.42    3.37
  -6   0   8   33.08    2.63
  -6   0   8   34.53    4.12
  -6   0   8   29.04    5.07
  -6   0   8   26.99    2.64
  -6   0   9  166.18    6.23
  -6   0   9  165.84    5.60
  -6   0   9  150.31    5.49
  -6   0   9  172.41    7.49
  -6   0  10    1.01    2.34
  -6   0  10    3.54    3.12
  -6   0  10    8.75    5.26
  -6   0  10    4.39    2.43
  -6   0  11  111.77    4.47
  -6   0  11  103.87    4.31
  -6   0  11  121.50    6.66
  -6   0  11  116.99    5.15
  -6   0  12   58.80    3.33
  -6   0  12   49.64    3.10
  -6   0  12   58.63    5.71
  -6   0  12   48.76    3.79
  -6   0  13   24.24    2.68
  -6   0  13   22.19    2.33
  -6   0  13   28.64    5.16
  -6   0  13   21.50    3.21
  -6   0  13   28.22    3.12
  -6   0  14    1.10    2.63
  -6   0  14    3.05    2.61
  -6   0  14    1.64    2.16
  -6   0  15   16.26    2.54
  -6   0  15   17.06    2.17
  -6   0  16    5.43    2.12
  -6   0  16    2.72    1.77
  -6   0  17   17.92    1.66
  -6   0  17   15.73    1.87
  -6   0  18   10.02    1.31
  -6   1 -17   37.50    2.48
  -6   1 -16   25.72    2.76
  -6   1 -16   31.37    2.78
  -6   1 -15   16.66    2.77
  -6   1 -15   15.59    2.99
  -6   1 -15   17.42    2.92
  -6   1 -14   60.12    3.95
  -6   1 -14   58.14    3.61
  -6   1 -14   61.06    3.83
  -6   1 -13  310.38    9.17
  -6   1 -13  290.86    8.85
  -6   1 -12  163.08    6.01
  -6   1 -12  173.79    6.41
  -6   1 -12  165.42    5.96
  -6   1 -12  157.66    5.62
  -6   1 -11  151.39    5.98
  -6   1 -11  139.90    5.64
  -6   1 -11  142.74    5.44
  -6   1 -11  143.91    5.63
  -6   1 -11  139.70    5.23
  -6   1 -10  242.10    7.95
  -6   1 -10  232.22    7.69
  -6   1 -10  214.55    7.34
  -6   1 -10  230.51    7.92
  -6   1 -10  218.33    7.55
  -6   1 -10  232.51    7.28
  -6   1  -9  100.59    4.91
  -6   1  -9   95.87    4.74
  -6   1  -9   97.37    4.76
  -6   1  -9   90.98    4.18
  -6   1  -9  100.61    4.23
  -6   1  -9   89.23    4.38
  -6   1  -8    8.27    7.80
  -6   1  -8   14.11    3.32
  -6   1  -8   12.84    2.52
  -6   1  -8   15.95    3.08
  -6   1  -8   16.61    2.79
  -6   1  -8   13.27    3.37
  -6   1  -7  219.53   13.24
  -6   1  -7  220.64    8.81
  -6   1  -7  205.93    7.06
  -6   1  -7  201.89    6.91
  -6   1  -7  184.12    7.37
  -6   1  -7  207.91    6.90
  -6   1  -7  188.06    6.35
  -6   1  -7  210.07    6.49
  -6   1  -6  173.79    5.93
  -6   1  -6  194.57   12.57
  -6   1  -6  202.45    8.29
  -6   1  -6  195.17    6.54
  -6   1  -6  194.88    6.45
  -6   1  -6  169.10    6.99
  -6   1  -6  168.31    6.44
  -6   1  -6  189.41    5.96
  -6   1  -6  185.44    6.25
  -6   1  -6  175.14    5.78
  -6   1  -5  187.01    5.98
  -6   1  -5  165.23    5.78
  -6   1  -5  192.26    6.22
  -6   1  -5  159.26    6.24
  -6   1  -5  192.34    8.07
  -6   1  -5  187.87   12.44
  -6   1  -5  161.40    6.77
  -6   1  -5  176.03    6.14
  -6   1  -5  171.17    6.21
  -6   1  -5  170.05    6.11
  -6   1  -4   14.78    2.90
  -6   1  -4   11.68    8.10
  -6   1  -4   13.44    4.07
  -6   1  -4   15.87    4.28
  -6   1  -4    9.47    2.81
  -6   1  -4   11.06    2.95
  -6   1  -4   13.23    3.01
  -6   1  -4   12.65    2.35
  -6   1  -3  125.14    6.54
  -6   1  -3  115.51    4.68
  -6   1  -3  111.14    4.56
  -6   1  -3  115.85   10.59
  -6   1  -3  104.37    6.38
  -6   1  -3  105.93    4.78
  -6   1  -2   23.09    8.16
  -6   1  -2   18.29    4.08
  -6   1  -2   15.57    2.90
  -6   1  -2   17.17    4.19
  -6   1  -1   98.62    3.61
  -6   1  -1   96.61    6.10
  -6   1   0  104.47    3.73
  -6   1   0  123.79   10.24
  -6   1   0  101.57    6.23
  -6   1   0  113.48    4.78
  -6   1   0  129.89    6.43
  -6   1   1  323.73    9.38
  -6   1   1  356.62   15.27
  -6   1   2  576.85   21.25
  -6   1   2  510.65   17.44
  -6   1   2  523.37   15.65
  -6   1   2  569.98   17.20
  -6   1   2  586.08   16.69
  -6   1   3  487.64   15.26
  -6   1   3  474.44   15.67
  -6   1   3  466.05   13.77
  -6   1   3  503.40   14.83
  -6   1   3  463.26   13.06
  -6   1   3  464.71   13.21
  -6   1   3  473.54   13.53
  -6   1   4   36.01    4.52
  -6   1   4   30.70    3.17
  -6   1   4   22.12    4.11
  -6   1   4   30.22    2.89
  -6   1   4   29.50    2.34
  -6   1   4   29.53    4.16
  -6   1   4   28.97    2.19
  -6   1   4   28.73    2.53
  -6   1   4   26.77    2.81
  -6   1   5  107.85    5.38
  -6   1   5  116.16   10.31
  -6   1   5  112.60    6.22
  -6   1   5  108.11    4.26
  -6   1   5  107.11    5.92
  -6   1   5  113.84    4.06
  -6   1   5  112.29    3.97
  -6   1   5  109.31    4.66
  -6   1   5  112.83    4.28
  -6   1   6   28.62    8.39
  -6   1   6   28.67    2.26
  -6   1   6   32.46    4.48
  -6   1   6   26.45    2.81
  -6   1   6   26.55    4.16
  -6   1   6   28.11    2.34
  -6   1   6   26.43    2.33
  -6   1   6   31.10    4.20
  -6   1   7   99.60    3.75
  -6   1   7  100.68    5.94
  -6   1   7   95.37    3.91
  -6   1   7   92.58    3.76
  -6   1   7   96.61    5.51
  -6   1   7   95.09    3.84
  -6   1   7   94.50    9.94
  -6   1   8  266.98    7.50
  -6   1   8  249.13    8.11
  -6   1   8  214.92    7.21
  -6   1   8  217.87    8.76
  -6   1   8  225.44    8.83
  -6   1   8  253.78    7.36
  -6   1   9   51.74    3.05
  -6   1   9   53.50    3.88
  -6   1   9   45.87    2.80
  -6   1   9   42.77    4.40
  -6   1   9   47.89    5.58
  -6   1   9   53.97    2.94
  -6   1  10  127.69    4.68
  -6   1  10  130.54    5.48
  -6   1  10  136.08    6.86
  -6   1  10  124.60    4.51
  -6   1  11  101.05    4.12
  -6   1  11   98.60    4.85
  -6   1  11   97.39    6.48
  -6   1  11   95.15    3.94
  -6   1  12   52.90    3.19
  -6   1  12   43.78    3.82
  -6   1  12   49.62    5.73
  -6   1  12   49.36    3.01
  -6   1  13   75.26    3.52
  -6   1  13   80.70    4.35
  -6   1  13   82.06    3.71
  -6   1  14   17.38    2.24
  -6   1  14   17.54    3.01
  -6   1  14   19.14    2.38
  -6   1  15    0.16    1.83
  -6   1  15    0.28    2.42
  -6   1  15    2.48    2.41
  -6   1  15    2.55    1.99
  -6   1  16    6.45    1.67
  -6   1  16    3.50    2.10
  -6   1  16    7.22    2.21
  -6   1  16    6.02    1.81
  -6   1  17    1.43    1.79
  -6   1  18   21.41    1.63
  -6   2 -17   15.14    2.12
  -6   2 -17   11.96    2.35
  -6   2 -16    7.10    2.52
  -6   2 -16    5.43    2.75
  -6   2 -15   18.31    2.97
  -6   2 -15   18.43    3.29
  -6   2 -14    7.86    3.14
  -6   2 -14    1.24    3.40
  -6   2 -13   13.84    3.45
  -6   2 -13    5.95    2.88
  -6   2 -13    9.52    2.57
  -6   2 -13   11.24    2.99
  -6   2 -12  100.71    4.62
  -6   2 -12  113.64    5.20
  -6   2 -12  111.40    4.89
  -6   2 -12  102.14    4.38
  -6   2 -12  107.85    4.82
  -6   2 -11   28.08    3.18
  -6   2 -11   26.89    3.62
  -6   2 -11   31.72    3.89
  -6   2 -11   26.56    3.32
  -6   2 -11   25.94    3.09
  -6   2 -10  115.81    4.80
  -6   2 -10  113.41    5.27
  -6   2 -10  120.95    5.50
  -6   2 -10  108.98    4.91
  -6   2 -10  116.89    4.79
  -6   2  -9  280.62    8.69
  -6   2  -9  287.07    9.12
  -6   2  -9  287.67    9.23
  -6   2  -9  297.40    8.69
  -6   2  -8  769.34   20.65
  -6   2  -8  743.07   20.50
  -6   2  -8  742.20   26.47
  -6   2  -8  733.50   20.54
  -6   2  -8  729.94   20.17
  -6   2  -8  777.34   20.21
  -6   2  -8  672.00   20.19
  -6   2  -8  700.10   20.70
  -6   2  -7  161.57    5.99
  -6   2  -7  148.02    5.84
  -6   2  -7  144.21    6.45
  -6   2  -7  171.09   12.37
  -6   2  -7  160.48    5.42
  -6   2  -7  138.98    5.31
  -6   2  -7  151.49    6.04
  -6   2  -7  149.31    5.64
  -6   2  -7  141.23    5.19
  -6   2  -6   59.11    3.57
  -6   2  -6   67.25    3.44
  -6   2  -6   55.16    3.20
  -6   2  -6   50.33    4.09
  -6   2  -6   65.18    3.96
  -6   2  -6   68.16    4.02
  -6   2  -6   58.86    4.95
  -6   2  -6   60.46   10.22
  -6   2  -6   59.75    3.78
  -6   2  -6   52.51    3.06
  -6   2  -6   62.32    3.46
  -6   2  -6   59.44    3.14
  -6   2  -5   33.19    3.16
  -6   2  -5   32.38    3.70
  -6   2  -5   32.26    2.55
  -6   2  -5   24.78    3.47
  -6   2  -5   36.65    2.83
  -6   2  -5   39.69    3.49
  -6   2  -5   34.84    2.50
  -6   2  -5   37.09    3.45
  -6   2  -5   22.22    3.38
  -6   2  -5   31.73    4.50
  -6   2  -5   41.62    2.57
  -6   2  -5   44.50    9.55
  -6   2  -5   33.50    4.64
  -6   2  -5   39.71    3.35
  -6   2  -5   36.49    2.86
  -6   2  -5   31.29    2.50
  -6   2  -4   67.71    5.49
  -6   2  -4   64.11    3.93
  -6   2  -4   76.61    3.72
  -6   2  -4   78.35    4.59
  -6   2  -4   70.95   10.12
  -6   2  -4   71.13    4.06
  -6   2  -4   80.24    4.05
  -6   2  -4   65.91    3.16
  -6   2  -4   64.92    5.02
  -6   2  -4   81.35    5.76
  -6   2  -4   76.55    4.09
  -6   2  -4   67.64    3.11
  -6   2  -4   72.88    3.43
  -6   2  -3  537.72   15.41
  -6   2  -3  549.87   16.77
  -6   2  -3  604.95   15.88
  -6   2  -3  570.00   15.47
  -6   2  -3  583.28   15.91
  -6   2  -3  526.00   15.40
  -6   2  -3  540.14   16.19
  -6   2  -3  667.94   18.24
  -6   2  -3  552.27   16.12
  -6   2  -3  537.97   18.13
  -6   2  -3  643.25   22.94
  -6   2  -2  324.33    9.69
  -6   2  -2  362.11   11.25
  -6   2  -2  356.45    9.67
  -6   2  -2  342.56   10.08
  -6   2  -2  325.30   10.10
  -6   2  -2  335.29   10.04
  -6   2  -2  312.05   10.51
  -6   2  -2  330.54    9.67
  -6   2  -2  388.34   12.33
  -6   2  -2  324.99   10.36
  -6   2  -2  324.68   12.32
  -6   2  -2  362.87   16.62
  -6   2  -1  394.26   11.17
  -6   2  -1  374.58   11.07
  -6   2  -1  353.14   10.71
  -6   2  -1  418.98   13.27
  -6   2  -1  341.34   13.24
  -6   2  -1  384.63   10.78
  -6   2  -1  415.31   12.40
  -6   2   0    2.14    2.77
  -6   2   0    4.82    2.13
  -6   2   0    4.51    4.19
  -6   2   0    4.27    2.77
  -6   2   0    3.29    3.72
  -6   2   0    1.30    7.68
  -6   2   0    5.00    3.95
  -6   2   1  167.22    6.62
  -6   2   1  164.66    5.91
  -6   2   1  171.54    6.30
  -6   2   2   34.08    2.95
  -6   2   2   36.78    4.40
  -6   2   2   35.90    3.28
  -6   2   2   39.81    2.56
  -6   2   2   31.23    4.24
  -6   2   2   39.58    4.79
  -6   2   2   39.01    8.66
  -6   2   2   38.23    3.34
  -6   2   2   41.93    4.83
  -6   2   3    1.74    4.16
  -6   2   3    1.98    2.67
  -6   2   3    0.94    3.84
  -6   2   3    1.50    8.08
  -6   2   3    1.78    3.76
  -6   2   3    1.49    3.99
  -6   2   3    3.06    4.02
  -6   2   3   -0.11    2.06
  -6   2   3    2.76    2.27
  -6   2   3    2.09    1.96
  -6   2   3    3.69    2.82
  -6   2   3    3.29    2.79
  -6   2   3    4.87    3.00
  -6   2   4   15.92    3.04
  -6   2   4   12.56    4.16
  -6   2   4   13.70    2.23
  -6   2   4   12.87    1.79
  -6   2   4   23.79    8.57
  -6   2   4   13.00    4.05
  -6   2   4   14.72    2.24
  -6   2   4   14.64    2.60
  -6   2   4   14.97    4.33
  -6   2   4   15.22    4.36
  -6   2   4   16.05    2.00
  -6   2   4   16.13    2.81
  -6   2   4   12.87    4.04
  -6   2   4   15.05    3.28
  -6   2   5   31.58    2.18
  -6   2   5   35.95    2.35
  -6   2   5   33.47    2.99
  -6   2   5   37.01    4.75
  -6   2   5   37.36    4.54
  -6   2   5   43.12    2.57
  -6   2   5   37.83    4.43
  -6   2   5   32.96    3.77
  -6   2   5   48.85    9.11
  -6   2   5   37.05    2.72
  -6   2   5   32.97    3.06
  -6   2   5   36.79    3.31
  -6   2   5   44.97    4.83
  -6   2   6   97.51    3.67
  -6   2   6  110.40    5.33
  -6   2   6   95.91    4.11
  -6   2   6   94.93    3.66
  -6   2   6  104.74    5.91
  -6   2   6  101.68    5.92
  -6   2   6  108.24    5.40
  -6   2   6  114.10   10.67
  -6   2   6  111.06    4.73
  -6   2   6  103.62    4.59
  -6   2   7   44.88    2.62
  -6   2   7   52.29    9.16
  -6   2   7   38.72    4.19
  -6   2   7   38.86    3.05
  -6   2   7   36.92    4.57
  -6   2   7   39.38    2.64
  -6   2   7   46.15    3.42
  -6   2   7   46.52    3.53
  -6   2   7   40.46    2.45
  -6   2   8   45.47    2.58
  -6   2   8   41.36    2.70
  -6   2   8   44.06    4.59
  -6   2   9   74.44    3.35
  -6   2   9   75.42    4.32
  -6   2   9   66.58    5.16
  -6   2   9   59.78    4.90
  -6   2   9   56.90    5.87
  -6   2   9   71.10    3.15
  -6   2  10   15.55    5.37
  -6   2  10   20.88    2.41
  -6   2  10   25.65    3.52
  -6   2  10   16.57    2.20
  -6   2  11   92.43    3.91
  -6   2  11   88.83    3.71
  -6   2  12  252.47    7.44
  -6   2  12  244.39    8.22
  -6   2  13   16.90    2.30
  -6   2  13   14.64    3.31
  -6   2  13   12.47    2.06
  -6   2  14   60.90    2.93
  -6   2  14   53.87    3.73
  -6   2  14   49.66    2.63
  -6   2  15   16.31    2.73
  -6   2  15   22.38    2.10
  -6   2  16   28.38    2.59
  -6   2  16   28.25    2.50
  -6   2  16   26.11    1.99
  -6   2  17   53.01    2.64
  -6   2  18    4.67    1.41
  -6   3 -17    3.21    1.94
  -6   3 -17    3.15    1.79
  -6   3 -16   11.84    2.60
  -6   3 -16   12.46    2.39
  -6   3 -15   11.87    3.04
  -6   3 -15   12.45    2.77
  -6   3 -14  177.49    6.05
  -6   3 -14  157.20    5.63
  -6   3 -14  162.85    6.22
  -6   3 -13   12.38    2.98
  -6   3 -13    6.63    3.57
  -6   3 -13   10.68    3.29
  -6   3 -12  151.60    5.92
  -6   3 -12  164.87    6.22
  -6   3 -12  155.54    6.44
  -6   3 -12  154.42    5.49
  -6   3 -12  149.40    5.76
  -6   3 -11   23.30    3.09
  -6   3 -11   22.35    4.14
  -6   3 -11   27.26    3.30
  -6   3 -11   24.04    3.62
  -6   3 -11   28.73    3.77
  -6   3 -10  112.47    4.79
  -6   3 -10  102.88    4.77
  -6   3 -10  113.56    5.68
  -6   3 -10  113.85    5.24
  -6   3 -10  117.97    5.38
  -6   3  -9  255.69    8.33
  -6   3  -9  271.34    8.34
  -6   3  -9  280.04    8.86
  -6   3  -9  270.70    8.74
  -6   3  -8  236.71    8.26
  -6   3  -8  213.18    7.38
  -6   3  -8  241.76    7.53
  -6   3  -8  236.59    7.96
  -6   3  -7   18.93    4.47
  -6   3  -7   17.32    3.01
  -6   3  -7   28.89    9.37
  -6   3  -7   16.37    4.32
  -6   3  -7   22.66    3.10
  -6   3  -7   23.73    3.94
  -6   3  -7   19.73    2.83
  -6   3  -7   23.55    3.68
  -6   3  -6   27.01    4.69
  -6   3  -6   21.45    2.41
  -6   3  -6   25.05    3.30
  -6   3  -6   24.19    2.68
  -6   3  -6   22.21    9.76
  -6   3  -6   18.65    4.50
  -6   3  -6   24.31    2.98
  -6   3  -6   19.88    2.63
  -6   3  -6   25.40    3.83
  -6   3  -6   21.60    3.53
  -6   3  -5   98.96    4.88
  -6   3  -5   94.39    5.12
  -6   3  -5   90.57    3.74
  -6   3  -5   85.88    5.62
  -6   3  -5   85.33    3.77
  -6   3  -5   95.48    6.46
  -6   3  -5   97.89   11.47
  -6   3  -5   94.91    4.00
  -6   3  -5   87.54    3.75
  -6   3  -5   87.60    4.56
  -6   3  -4  185.55    6.28
  -6   3  -4  145.74    6.70
  -6   3  -4  170.02    6.38
  -6   3  -4  180.60    5.89
  -6   3  -4  178.47    7.08
  -6   3  -4  168.23    7.11
  -6   3  -4  168.87    5.58
  -6   3  -4  160.52    5.42
  -6   3  -4  193.48    6.47
  -6   3  -4  179.58    8.47
  -6   3  -4  196.78   13.55
  -6   3  -4  164.00    5.64
  -6   3  -4  175.53    6.43
  -6   3  -4  156.47    5.38
  -6   3  -3    1.00    2.99
  -6   3  -3    0.39    3.00
  -6   3  -3   -0.44    3.57
  -6   3  -3    0.66    4.43
  -6   3  -3   -1.34    2.23
  -6   3  -3    2.40    3.04
  -6   3  -3   -0.10    2.41
  -6   3  -3    4.42    8.87
  -6   3  -3    1.94    4.01
  -6   3  -3    3.40    2.34
  -6   3  -3    2.16    3.16
  -6   3  -3    3.25    2.99
  -6   3  -3    4.14    3.17
  -6   3  -3    0.56    4.13
  -6   3  -2   57.53    3.48
  -6   3  -2   59.41    4.67
  -6   3  -2   57.81    4.96
  -6   3  -2   53.27    3.00
  -6   3  -2   55.27    3.94
  -6   3  -2   47.37    2.96
  -6   3  -2   57.17    5.43
  -6   3  -2   67.72   10.35
  -6   3  -2   58.46    3.05
  -6   3  -2   63.74    3.90
  -6   3  -2   53.20    3.60
  -6   3  -2   61.89    3.89
  -6   3  -2   56.36    4.66
  -6   3  -2   47.20    3.57
  -6   3  -1   22.11    2.96
  -6   3  -1   18.44    3.02
  -6   3  -1   26.00    4.29
  -6   3  -1   19.60    2.40
  -6   3  -1   15.85    2.44
  -6   3  -1   20.77    4.71
  -6   3  -1   26.20    3.29
  -6   3  -1   21.16    2.41
  -6   3  -1   24.57    2.97
  -6   3  -1   25.06    3.27
  -6   3  -1   26.82    4.39
  -6   3   0   33.49    3.09
  -6   3   0   33.92    4.43
  -6   3   0   28.15    2.52
  -6   3   0   20.45    2.48
  -6   3   0   27.75    4.92
  -6   3   0   34.73    2.45
  -6   3   0   28.11    3.38
  -6   3   0   30.41    4.50
  -6   3   0   36.46    3.22
  -6   3   0   29.07    3.36
  -6   3   0   33.25    3.03
  -6   3   1  125.00    6.07
  -6   3   1  133.84    5.64
  -6   3   1  142.78   11.74
  -6   3   1  140.01    4.58
  -6   3   1  135.94    5.46
  -6   3   1  139.87    5.25
  -6   3   1  131.30    5.44
  -6   3   1  126.83    6.20
  -6   3   2   19.70    3.03
  -6   3   2   20.44    4.28
  -6   3   2   17.47    4.32
  -6   3   2   20.13    2.41
  -6   3   2   19.40    2.11
  -6   3   2   19.22    2.83
  -6   3   2   15.81    3.19
  -6   3   2   25.46    8.77
  -6   3   2   18.58    2.04
  -6   3   2   17.60    2.36
  -6   3   2   18.90    3.30
  -6   3   3   57.85    3.63
  -6   3   3   55.70    4.84
  -6   3   3   59.78    3.01
  -6   3   3   60.42    5.57
  -6   3   3   65.38    9.96
  -6   3   3   56.34    3.83
  -6   3   3   57.88    3.95
  -6   3   3   52.92    2.96
  -6   3   3   60.92    3.95
  -6   3   3   54.56    2.81
  -6   3   3   57.87    3.24
  -6   3   3   55.22    3.44
  -6   3   3   63.82    5.18
  -6   3   3   56.51    4.81
  -6   3   4  123.91    5.87
  -6   3   4  120.19    4.37
  -6   3   4  128.87    7.15
  -6   3   4  141.39   11.83
  -6   3   4  118.49    5.45
  -6   3   4  125.31    5.25
  -6   3   4  115.75    4.20
  -6   3   4  114.97    4.28
  -6   3   4  118.66    4.72
  -6   3   4  115.26    4.62
  -6   3   4  132.35    6.60
  -6   3   4  114.94    6.00
  -6   3   5   19.83    4.49
  -6   3   5   22.03    2.40
  -6   3   5   23.33    4.57
  -6   3   5   23.39    4.77
  -6   3   5   28.30    9.19
  -6   3   5   25.33    4.58
  -6   3   5   19.76    3.61
  -6   3   5   21.71    2.88
  -6   3   5   21.00    2.40
  -6   3   5   20.75    2.48
  -6   3   5   19.68    3.29
  -6   3   6   96.89    3.79
  -6   3   6   96.97    5.44
  -6   3   6   97.53    5.34
  -6   3   6   97.73    6.07
  -6   3   6  102.28    5.96
  -6   3   6   83.74    3.32
  -6   3   6   89.38    4.42
  -6   3   6   97.25    3.71
  -6   3   6   93.72    6.38
  -6   3   6  105.33    4.71
  -6   3   7   60.34    4.74
  -6   3   7   48.59    2.50
  -6   3   7   69.27    5.55
  -6   3   7   54.35    2.94
  -6   3   7   51.31    3.72
  -6   3   7   54.25    5.20
  -6   3   7   43.14    5.41
  -6   3   7   64.62    3.91
  -6   3   7   71.41    3.05
  -6   3   7   57.32    4.83
  -6   3   7   64.92    9.98
  -6   3   8  594.53   17.76
  -6   3   8  605.75   16.68
  -6   3   8  627.61   17.66
  -6   3   8  584.13   15.50
  -6   3   9  151.24    6.94
  -6   3   9  133.53    4.53
  -6   3   9  145.13    4.83
  -6   3  10  183.06    5.96
  -6   3  10  181.82    7.81
  -6   3  10  226.45    8.46
  -6   3  10  215.61    6.31
  -6   3  11   20.48    1.87
  -6   3  11   25.38    3.56
  -6   3  11   29.43    4.42
  -6   3  11   26.04    2.30
  -6   3  12   32.84    2.39
  -6   3  12   26.31    1.88
  -6   3  12   23.39    4.37
  -6   3  12   33.30    3.62
  -6   3  13  140.16    4.85
  -6   3  13  149.27    6.13
  -6   3  13  151.14    5.88
  -6   3  14  119.20    5.00
  -6   3  14  112.80    4.03
  -6   3  15   88.08    4.08
  -6   3  16    6.64    2.20
  -6   3  17    2.22    1.73
  -6   3  17    3.67    1.70
  -6   3  18    9.97    1.36
  -6   4 -16   16.30    2.24
  -6   4 -16   17.97    2.05
  -6   4 -15    5.15    2.66
  -6   4 -15    4.14    2.38
  -6   4 -14   22.93    3.23
  -6   4 -14   20.68    2.92
  -6   4 -14   17.74    2.58
  -6   4 -13  190.18    6.71
  -6   4 -13  186.05    6.44
  -6   4 -13  173.60    6.21
  -6   4 -12   35.34    3.96
  -6   4 -12   33.27    3.61
  -6   4 -12   33.23    3.46
  -6   4 -11   23.64    4.05
  -6   4 -11   30.22    3.11
  -6   4 -11   26.14    3.52
  -6   4 -10   14.47    3.56
  -6   4 -10   22.62    4.14
  -6   4 -10   17.05    3.12
  -6   4  -9   18.70    3.73
  -6   4  -9   24.38    4.17
  -6   4  -9   19.19    3.24
  -6   4  -8   52.03    4.10
  -6   4  -8   50.66    4.08
  -6   4  -8   48.35    3.64
  -6   4  -8   38.38    4.37
  -6   4  -7  231.56    7.86
  -6   4  -7  237.69    8.10
  -6   4  -7  247.24    8.11
  -6   4  -7  223.13    8.39
  -6   4  -7  230.36    7.14
  -6   4  -7  250.60    7.72
  -6   4  -7  234.87    8.39
  -6   4  -6  115.59    5.58
  -6   4  -6  109.08    4.42
  -6   4  -6  124.07    4.82
  -6   4  -6  110.33    4.22
  -6   4  -6   99.41    6.03
  -6   4  -6  109.35    5.07
  -6   4  -6  103.03    4.18
  -6   4  -6  126.50    5.22
  -6   4  -6  112.86   12.45
  -6   4  -6  106.70    7.00
  -6   4  -5   13.53    3.42
  -6   4  -5   18.28    3.60
  -6   4  -5   20.76    4.90
  -6   4  -5   16.46    2.49
  -6   4  -5   17.21    2.74
  -6   4  -5   15.63    3.36
  -6   4  -5   27.17    3.96
  -6   4  -5   16.42    4.71
  -6   4  -4   76.38    4.54
  -6   4  -4   67.45    3.67
  -6   4  -4   62.32    4.72
  -6   4  -4   66.44    5.42
  -6   4  -4   66.93    3.30
  -6   4  -4   63.56    3.35
  -6   4  -4   66.21    4.21
  -6   4  -4   59.64    4.06
  -6   4  -4   61.62    4.13
  -6   4  -4   65.26    4.09
  -6   4  -4   68.18    6.18
  -6   4  -3   12.46    2.70
  -6   4  -3   17.56    3.61
  -6   4  -3   13.94    4.01
  -6   4  -3   11.85    3.17
  -6   4  -3   17.69    4.88
  -6   4  -3   13.19    2.43
  -6   4  -3   16.01    2.61
  -6   4  -3   14.93    3.30
  -6   4  -3   10.59    3.23
  -6   4  -3   19.39    9.84
  -6   4  -3   13.51    4.72
  -6   4  -2   30.83    2.78
  -6   4  -2   32.80    3.78
  -6   4  -2   28.58    4.34
  -6   4  -2   35.38    4.90
  -6   4  -2   31.52    2.75
  -6   4  -2   31.64    2.77
  -6   4  -2   37.13    3.63
  -6   4  -2   30.78    4.71
  -6   4  -2   27.02    3.31
  -6   4  -2   25.29    3.28
  -6   4  -2   33.65    5.35
  -6   4  -1  259.85    8.24
  -6   4  -1  253.60    7.47
  -6   4  -1  262.96    9.44
  -6   4  -1  261.42    7.57
  -6   4  -1  234.81    7.28
  -6   4  -1  229.33    7.82
  -6   4  -1  231.79    8.72
  -6   4  -1  223.06    7.78
  -6   4  -1  277.25   11.19
  -6   4   0   53.81    2.97
  -6   4   0   54.44    4.03
  -6   4   0   58.93    5.09
  -6   4   0   50.89    3.04
  -6   4   0   46.62    2.98
  -6   4   0   46.35    3.43
  -6   4   0   48.13    3.50
  -6   4   0   62.57    5.08
  -6   4   0   46.84    5.56
  -6   4   1  228.14    7.37
  -6   4   1  201.91    6.36
  -6   4   1  236.14    8.84
  -6   4   1  194.17    7.89
  -6   4   1  211.01    7.51
  -6   4   1  189.09    6.85
  -6   4   1  208.27    7.99
  -6   4   1  242.39   14.94
  -6   4   2   31.16    3.72
  -6   4   2   29.47    3.15
  -6   4   2   25.16    2.34
  -6   4   2   28.13    2.46
  -6   4   2   26.47    4.71
  -6   4   2   28.86    2.66
  -6   4   2   26.61    3.55
  -6   4   2   29.23    3.23
  -6   4   2   32.88    3.67
  -6   4   2   42.53   10.21
  -6   4   3   97.81    6.82
  -6   4   3  102.33   11.44
  -6   4   3   83.73    4.61
  -6   4   3   89.22    4.67
  -6   4   3   81.01    3.79
  -6   4   3   78.38    5.46
  -6   4   3   94.99    3.80
  -6   4   3   79.33    3.55
  -6   4   3   82.60    4.64
  -6   4   3   81.62    4.60
  -6   4   3   95.02    6.05
  -6   4   4  413.87   14.50
  -6   4   4  476.18   19.75
  -6   4   4  382.67   12.08
  -6   4   4  347.14   10.75
  -6   4   4  354.95   11.21
  -6   4   4  390.67   12.02
  -6   4   4  393.79   11.01
  -6   4   4  387.98   10.70
  -6   4   4  413.43   11.91
  -6   4   4  381.64   12.25
  -6   4   4  413.15   13.25
  -6   4   5   77.21   11.18
  -6   4   5   65.97    6.06
  -6   4   5   67.13    4.64
  -6   4   5   62.33    3.67
  -6   4   5   56.00    3.06
  -6   4   5   62.70    5.22
  -6   4   5   59.75    3.25
  -6   4   5   67.26    3.26
  -6   4   5   70.14    4.25
  -6   4   5   74.21    5.56
  -6   4   5   68.39    5.66
  -6   4   6  137.99    7.99
  -6   4   6  192.06   13.66
  -6   4   6  153.95    6.80
  -6   4   6  142.92    5.21
  -6   4   6  143.05    5.78
  -6   4   6  146.23    6.76
  -6   4   6  143.69    5.19
  -6   4   6  168.21    6.19
  -6   4   6  167.05    5.11
  -6   4   6  176.38    7.28
  -6   4   6  155.04    7.66
  -6   4   7  247.19   14.85
  -6   4   7  245.88   10.19
  -6   4   7  231.96    8.73
  -6   4   7  237.48    7.76
  -6   4   7  206.64    8.17
  -6   4   7  250.63    7.04
  -6   4   7  223.28    7.74
  -6   4   7  223.07    6.76
  -6   4   7  218.79    9.19
  -6   4   8  128.31    6.38
  -6   4   8  116.26    5.23
  -6   4   8  113.12    4.20
  -6   4   8  122.81    5.05
  -6   4   8  122.57    6.64
  -6   4   8  132.62    6.56
  -6   4   9   29.88    3.48
  -6   4   9   21.04    4.34
  -6   4   9   25.34    4.64
  -6   4   9   18.50    4.95
  -6   4  10   15.27    4.14
  -6   4  10   24.26    3.45
  -6   4  10   26.62    4.78
  -6   4  11   79.09    5.38
  -6   4  11   64.33    4.75
  -6   4  11   79.65    5.23
  -6   4  12  218.97    8.15
  -6   4  12  182.24    7.30
  -6   4  13   55.45    3.86
  -6   4  13   53.29    4.20
  -6   4  14   33.22    3.19
  -6   4  15   19.10    2.63
  -6   4  16    5.59    2.06
  -6   4  16    5.33    1.83
  -6   4  17   53.63    2.38
  -6   4  17   62.51    2.59
  -6   4  18    9.69    1.12
  -6   5 -14   46.41    2.72
  -6   5 -13   28.80    2.82
  -6   5 -12   60.94    3.60
  -6   5 -12   52.56    3.57
  -6   5 -11   56.92    3.79
  -6   5 -11   57.39    3.84
  -6   5 -10    7.29    3.21
  -6   5 -10    3.57    3.25
  -6   5  -9   82.44    4.12
  -6   5  -9   74.38    4.55
  -6   5  -9   78.34    4.42
  -6   5  -8    0.81    3.43
  -6   5  -8    2.50    3.06
  -6   5  -8    2.35    3.28
  -6   5  -7  196.43    6.90
  -6   5  -7  197.27    7.05
  -6   5  -7  190.13    6.16
  -6   5  -7  211.31    6.82
  -6   5  -6  176.14    5.86
  -6   5  -6  177.44    6.70
  -6   5  -6  188.40    6.78
  -6   5  -6  183.04    6.66
  -6   5  -6  190.32    6.77
  -6   5  -6  166.90    8.78
  -6   5  -5   35.86    3.80
  -6   5  -5   41.47    5.11
  -6   5  -5   34.83    2.80
  -6   5  -5   41.56    3.73
  -6   5  -5   31.97    3.67
  -6   5  -5   38.32    3.83
  -6   5  -5   41.67    3.89
  -6   5  -5   31.67    5.27
  -6   5  -4   23.08    4.14
  -6   5  -4   18.73    3.40
  -6   5  -4   22.32    3.16
  -6   5  -4   36.23    5.24
  -6   5  -4   21.53    2.74
  -6   5  -4   30.90    3.77
  -6   5  -4   21.95    3.60
  -6   5  -4   35.70    4.20
  -6   5  -4   23.85    3.71
  -6   5  -4   44.53   11.42
  -6   5  -4   24.23    5.48
  -6   5  -3  272.13    8.13
  -6   5  -3  267.97    9.70
  -6   5  -3  254.21    7.96
  -6   5  -3  258.88    9.44
  -6   5  -3  266.79    8.99
  -6   5  -3  255.20    7.77
  -6   5  -3  290.14    9.00
  -6   5  -3  256.03    8.57
  -6   5  -3  246.61    8.39
  -6   5  -3  243.64    8.32
  -6   5  -3  293.08   17.13
  -6   5  -3  253.78   11.42
  -6   5  -2  167.58    5.99
  -6   5  -2  175.53    7.75
  -6   5  -2  197.36    7.74
  -6   5  -2  182.04    5.99
  -6   5  -2  193.07    7.04
  -6   5  -2  195.47    5.84
  -6   5  -2  197.50    7.66
  -6   5  -2  195.23    6.97
  -6   5  -2  141.10    6.22
  -6   5  -2  150.03    6.27
  -6   5  -2  181.53    9.42
  -6   5  -2  218.30   15.36
  -6   5  -1  604.35   17.02
  -6   5  -1  580.32   16.27
  -6   5  -1  636.47   18.38
  -6   5  -1  611.38   16.40
  -6   5  -1  646.57   17.84
  -6   5  -1  588.03   16.06
  -6   5  -1  621.54   17.34
  -6   5  -1  568.65   16.77
  -6   5  -1  618.63   17.03
  -6   5  -1  530.93   16.49
  -6   5  -1  532.42   17.30
  -6   5  -1  544.67   16.50
  -6   5  -1  648.45   20.46
  -6   5  -1  708.45   26.44
  -6   5   0  174.58    7.03
  -6   5   0  184.02    6.02
  -6   5   0  204.65    8.46
  -6   5   0  213.76    6.28
  -6   5   0  181.23    5.93
  -6   5   0  181.19    6.98
  -6   5   0  169.40    6.35
  -6   5   0  167.75    7.73
  -6   5   0  173.22    6.31
  -6   5   0  218.12   10.10
  -6   5   1   98.41    3.91
  -6   5   1   84.20    5.13
  -6   5   1  113.16    6.63
  -6   5   1   98.92    5.13
  -6   5   1  108.47    5.86
  -6   5   1  107.22    4.49
  -6   5   1   83.13    4.99
  -6   5   1   80.42    6.08
  -6   5   1   95.80    6.10
  -6   5   1  107.40    7.51
  -6   5   1  122.63   12.92
  -6   5   2  290.26    9.01
  -6   5   2  294.67    9.91
  -6   5   2  381.30   10.34
  -6   5   2  306.47   10.63
  -6   5   2  340.59   10.38
  -6   5   2  339.53   11.00
  -6   5   2  405.78   10.34
  -6   5   2  253.39    9.34
  -6   5   2  371.64   19.00
  -6   5   3  116.25    5.61
  -6   5   3  106.62    5.81
  -6   5   3  113.10    4.69
  -6   5   3  162.74    5.04
  -6   5   3  133.19    6.74
  -6   5   3  150.45    6.06
  -6   5   3  156.66    6.73
  -6   5   3  145.14    4.75
  -6   5   3   92.93    5.54
  -6   5   3  168.68    8.77
  -6   5   3  166.68   13.95
  -6   5   4  183.17   14.37
  -6   5   4  152.51    8.57
  -6   5   4  139.19    6.25
  -6   5   4  132.48    5.31
  -6   5   4  135.73    5.19
  -6   5   4  136.89    6.92
  -6   5   4  151.56    5.07
  -6   5   4  153.74    6.28
  -6   5   4  173.29    6.28
  -6   5   4  165.44    7.21
  -6   5   4  171.78    8.00
  -6   5   5   41.95    5.77
  -6   5   5   34.62   10.71
  -6   5   5   39.91    4.07
  -6   5   5   35.71    3.08
  -6   5   5   38.37    2.92
  -6   5   5   29.79    5.01
  -6   5   5   35.57    2.86
  -6   5   5   40.47    3.94
  -6   5   5   28.64    5.24
  -6   5   5   23.61    3.93
  -6   5   5   40.28    5.40
  -6   5   6   69.18    6.26
  -6   5   6   55.16    4.72
  -6   5   6   58.05    3.63
  -6   5   6   56.02    2.88
  -6   5   6   55.31    5.19
  -6   5   6   66.58    3.31
  -6   5   6   67.02    4.24
  -6   5   6   58.88    5.58
  -6   5   6   58.76    5.84
  -6   5   7  146.80    8.16
  -6   5   7  159.36    6.96
  -6   5   7  156.18    5.90
  -6   5   7  146.70    5.13
  -6   5   7  174.15    5.30
  -6   5   7  149.80    6.03
  -6   5   7  151.98    7.75
  -6   5   8  127.06    6.35
  -6   5   8  117.84    5.23
  -6   5   8  115.98    4.30
  -6   5   8  129.61    5.22
  -6   5   8  107.95    6.96
  -6   5   8  127.26    6.99
  -6   5   8  138.36    6.58
  -6   5   9   45.40    3.64
  -6   5   9   42.80    2.37
  -6   5   9   42.51    4.61
  -6   5   9   36.77    4.85
  -6   5   9   39.23    5.02
  -6   5  10   32.57    3.43
  -6   5  10   24.47    4.27
  -6   5  10   28.45    4.36
  -6   5  10   29.35    4.62
  -6   5  11   10.62    3.69
  -6   5  11   10.35    3.03
  -6   5  11    4.19    4.13
  -6   5  12   12.98    3.83
  -6   5  12   12.70    2.99
  -6   5  12   11.25    3.80
  -6   5  13  179.31    7.11
  -6   5  14   85.37    3.44
  -6   5  15   31.67    2.56
  -6   5  15   27.27    2.09
  -6   5  16   23.67    1.75
  -6   5  16   21.30    2.07
  -6   5  17    9.25    1.17
  -6   5  17   10.48    1.41
  -6   6 -14    2.55    1.90
  -6   6 -14    5.55    1.65
  -6   6 -13   10.13    2.12
  -6   6 -13    8.67    2.41
  -6   6 -13    9.24    2.10
  -6   6 -12    1.41    2.42
  -6   6 -12    6.76    2.77
  -6   6 -12    1.15    2.32
  -6   6 -11   85.70    4.24
  -6   6 -11   77.16    3.89
  -6   6 -11   74.87    3.74
  -6   6 -10   88.92    4.58
  -6   6 -10   75.32    3.96
  -6   6 -10   80.01    4.15
  -6   6  -9   26.89    3.84
  -6   6  -9   22.68    3.15
  -6   6  -8   58.26    4.44
  -6   6  -8   57.59    3.75
  -6   6  -7   84.56    3.39
  -6   6  -7   87.84    4.04
  -6   6  -7   78.66    4.43
  -6   6  -7   75.81    4.22
  -6   6  -7   78.28    4.94
  -6   6  -7   93.76    4.28
  -6   6  -6   21.63    3.26
  -6   6  -6   16.88    3.10
  -6   6  -6   23.45    3.48
  -6   6  -6   23.40    3.46
  -6   6  -6   18.19    2.36
  -6   6  -6   22.04    4.02
  -6   6  -5   93.19    4.24
  -6   6  -5   85.59    5.06
  -6   6  -5   75.90    3.62
  -6   6  -5   76.90    4.52
  -6   6  -5   87.32    4.52
  -6   6  -5   80.12    4.24
  -6   6  -5   94.81    4.68
  -6   6  -5   68.70    6.52
  -6   6  -4  227.87    7.27
  -6   6  -4  229.54    8.38
  -6   6  -4  214.14    6.97
  -6   6  -4  213.20    7.86
  -6   6  -4  232.72    7.76
  -6   6  -4  212.68    7.35
  -6   6  -4  225.01    7.54
  -6   6  -4  216.98   10.44
  -6   6  -3  366.25   10.41
  -6   6  -3  381.34   12.05
  -6   6  -3  342.45   10.26
  -6   6  -3  338.75   11.13
  -6   6  -3  381.66   11.24
  -6   6  -3  347.71   10.87
  -6   6  -3  325.18   10.48
  -6   6  -3  348.17   10.62
  -6   6  -3  342.96   13.96
  -6   6  -2   53.63    3.43
  -6   6  -2   53.87    5.11
  -6   6  -2   59.46    3.30
  -6   6  -2   56.15    4.30
  -6   6  -2   64.37    5.01
  -6   6  -2   47.95    4.41
  -6   6  -2   44.30    3.48
  -6   6  -2   45.10    3.66
  -6   6  -2   54.08    6.30
  -6   6  -1   63.69    3.51
  -6   6  -1   66.55    5.60
  -6   6  -1   67.69    3.48
  -6   6  -1   64.84    5.28
  -6   6  -1   69.01    4.57
  -6   6  -1   72.41    6.71
  -6   6  -1   57.00    3.79
  -6   6  -1   57.79    4.13
  -6   6  -1   73.92    4.67
  -6   6  -1   54.88    3.61
  -6   6   0   55.99    5.54
  -6   6   0   58.44    3.29
  -6   6   0   61.55    4.48
  -6   6   0   41.63    3.29
  -6   6   0   39.48    3.25
  -6   6   0   51.87    3.18
  -6   6   0   53.79    6.39
  -6   6   1  221.65    7.17
  -6   6   1  251.95    9.88
  -6   6   1  267.94    7.55
  -6   6   1  276.60    9.27
  -6   6   1  266.22    8.60
  -6   6   1  192.12    7.28
  -6   6   1  229.95    8.18
  -6   6   1  271.07   11.64
  -6   6   2  137.73    7.51
  -6   6   2  124.45    6.65
  -6   6   2  133.06    6.06
  -6   6   2  119.73    4.51
  -6   6   3  108.77    5.21
  -6   6   3  134.58    4.71
  -6   6   3  121.10    5.69
  -6   6   3  132.90    6.54
  -6   6   3   95.53    5.41
  -6   6   3   93.14    6.54
  -6   6   3  143.35    8.37
  -6   6   4  183.57    7.52
  -6   6   4  213.82    9.23
  -6   6   4  205.20    6.65
  -6   6   4  200.64    7.61
  -6   6   4  218.92    8.34
  -6   6   4  217.57    7.51
  -6   6   4  201.73    8.43
  -6   6   4  206.59   10.28
  -6   6   5   30.91    5.61
  -6   6   5   27.14    3.85
  -6   6   5   27.44    2.65
  -6   6   5   28.96    2.78
  -6   6   5   30.68    3.74
  -6   6   5   18.69    3.76
  -6   6   5   23.78    5.22
  -6   6   5   28.51    5.40
  -6   6   6   83.42    7.02
  -6   6   6  101.80    5.48
  -6   6   6   90.53    4.25
  -6   6   6   96.81    4.04
  -6   6   6  103.58    4.98
  -6   6   6  108.06    5.15
  -6   6   6  102.17    6.27
  -6   6   6   99.92    6.74
  -6   6   7   74.43    6.51
  -6   6   7   89.14    5.27
  -6   6   7   86.90    4.18
  -6   6   7   95.59    3.77
  -6   6   7   92.32    4.62
  -6   6   7   84.23    4.75
  -6   6   7   90.83    5.92
  -6   6   7   86.06    6.24
  -6   6   8    7.80    3.71
  -6   6   8   11.75    2.78
  -6   6   8   10.27    2.07
  -6   6   8    9.71    2.88
  -6   6   8   11.26    4.65
  -6   6   8    5.77    4.68
  -6   6   8    0.91    3.35
  -6   6   9    0.59    2.64
  -6   6   9   -0.26    3.62
  -6   6   9    1.73    4.29
  -6   6   9    3.61    4.31
  -6   6   9    4.66    3.28
  -6   6  10   44.05    3.37
  -6   6  10   41.73    4.27
  -6   6  10   40.17    4.51
  -6   6  10   45.36    3.75
  -6   6  10   41.11    4.56
  -6   6  11    8.03    3.45
  -6   6  11    3.29    3.00
  -6   6  11   10.84    2.67
  -6   6  12   -0.11    2.73
  -6   6  12    2.57    2.48
  -6   6  13    4.48    2.52
  -6   6  13    1.57    2.94
  -6   6  13    2.22    2.28
  -6   6  14    9.27    2.27
  -6   6  14    7.95    2.13
  -6   6  15    2.10    1.78
  -6   7 -13    9.31    1.59
  -6   7 -12   54.51    2.75
  -6   7 -12   45.94    2.51
  -6   7 -11    3.06    2.44
  -6   7 -11    4.27    2.20
  -6   7 -10   20.44    2.96
  -6   7  -9   25.03    3.27
  -6   7  -8   85.16    3.91
  -6   7  -8   97.86    4.31
  -6   7  -7  171.36    6.11
  -6   7  -7  192.96    6.52
  -6   7  -6   89.84    3.35
  -6   7  -6   73.20    3.66
  -6   7  -6   82.03    4.15
  -6   7  -6   71.55    4.68
  -6   7  -6   83.66    4.08
  -6   7  -5   61.49    3.05
  -6   7  -5   59.37    3.87
  -6   7  -5   63.37    4.05
  -6   7  -5   52.79    3.23
  -6   7  -5   61.59    3.78
  -6   7  -5   68.46    4.48
  -6   7  -4  122.37    5.70
  -6   7  -4  140.73    4.86
  -6   7  -4  146.11    5.77
  -6   7  -4  128.15    5.32
  -6   7  -4  136.06    5.66
  -6   7  -4  156.36    6.06
  -6   7  -3   38.49    4.22
  -6   7  -3   33.46    2.78
  -6   7  -3   33.20    3.66
  -6   7  -3   34.39    3.28
  -6   7  -3   34.91    4.17
  -6   7  -2   33.34    4.17
  -6   7  -2   24.81    4.42
  -6   7  -2   23.83    2.66
  -6   7  -2   31.28    3.64
  -6   7  -2   32.46    4.53
  -6   7  -2   21.09    3.47
  -6   7  -2   20.72    3.02
  -6   7  -2   31.74    3.94
  -6   7  -2   23.10    5.42
  -6   7  -1   35.16    4.21
  -6   7  -1   30.46    4.66
  -6   7  -1   37.74    2.90
  -6   7  -1   37.03    3.87
  -6   7  -1   45.66    4.75
  -6   7  -1   36.05    5.67
  -6   7  -1   32.83    3.99
  -6   7  -1   20.83    2.82
  -6   7   0  176.85    8.23
  -6   7   0  176.46    6.10
  -6   7   0  187.17    6.94
  -6   7   0  200.78    7.17
  -6   7   0  182.35    9.79
  -6   7   1   63.85    4.76
  -6   7   1   67.41    5.82
  -6   7   1   84.64    3.74
  -6   7   1   78.80    4.72
  -6   7   1   83.70    5.53
  -6   7   1   61.74    4.50
  -6   7   1   81.40    7.01
  -6   7   2    1.22    4.68
  -6   7   2    1.90    4.16
  -6   7   2    4.07    3.39
  -6   7   2    4.06    3.52
  -6   7   2    2.15    3.79
  -6   7   3   25.89    2.86
  -6   7   3   35.29    2.82
  -6   7   3   34.21    3.89
  -6   7   3   33.05    4.61
  -6   7   3   36.86    3.83
  -6   7   3   34.71    5.73
  -6   7   4   14.96    3.03
  -6   7   4   15.49    5.18
  -6   7   4   24.21    2.63
  -6   7   4   19.81    3.55
  -6   7   4   22.34    4.31
  -6   7   4   11.62    3.50
  -6   7   4   21.03    5.36
  -6   7   5   21.91    5.08
  -6   7   5   23.10    3.57
  -6   7   5   24.43    3.49
  -6   7   5   23.62    3.51
  -6   7   5   26.99    2.67
  -6   7   6   33.52    5.28
  -6   7   6   33.86    3.67
  -6   7   6   30.67    3.61
  -6   7   6   32.44    3.47
  -6   7   6   33.25    2.62
  -6   7   7   28.42    3.66
  -6   7   7   25.91    4.89
  -6   7   7   34.26    3.46
  -6   7   7   23.18    2.41
  -6   7   7   25.99    3.24
  -6   7   7   25.08    2.41
  -6   7   8  197.77    7.48
  -6   7   8  190.81    8.27
  -6   7   8  198.03    6.78
  -6   7   8  213.30    6.78
  -6   7   8  199.10    5.98
  -6   7   9    9.72    3.00
  -6   7   9   18.74    2.47
  -6   7   9   16.41    3.48
  -6   7   9   19.52    4.23
  -6   7  10   35.74    3.11
  -6   7  10   30.23    2.68
  -6   7  10   33.21    3.73
  -6   7  10   26.75    3.98
  -6   7  11    7.63    2.55
  -6   7  11    7.90    2.20
  -6   7  11    5.28    3.03
  -6   7  11    5.09    3.18
  -6   7  12    3.02    2.72
  -6   7  12    1.07    2.22
  -6   7  12    2.53    2.01
  -6   7  13    4.24    1.90
  -6   7  13    5.76    1.83
  -6   7  14   10.67    1.67
  -6   7  15    3.18    1.23
  -6   8 -11    6.53    1.58
  -6   8 -10   10.37    2.07
  -6   8 -10    8.71    1.82
  -6   8  -9   50.58    2.95
  -6   8  -9   49.04    2.68
  -6   8  -8  122.02    4.62
  -6   8  -8  118.82    4.30
  -6   8  -7   34.61    3.20
  -6   8  -7   28.15    2.66
  -6   8  -6   26.96    3.24
  -6   8  -6   20.24    2.60
  -6   8  -6   20.09    1.86
  -6   8  -5   21.87    2.76
  -6   8  -5   19.06    2.05
  -6   8  -4   46.12    2.59
  -6   8  -4   47.64    3.37
  -6   8  -4   49.64    3.81
  -6   8  -3   84.56    3.47
  -6   8  -3   72.41    4.49
  -6   8  -3   81.12    4.25
  -6   8  -2   37.11    3.46
  -6   8  -2   33.77    2.61
  -6   8  -2   38.34    3.83
  -6   8  -2   37.90    4.09
  -6   8  -1   68.12    4.17
  -6   8  -1   63.77    3.27
  -6   8  -1   72.27    4.36
  -6   8   0  123.51    5.58
  -6   8   0  129.26    5.81
  -6   8   0  136.82    6.75
  -6   8   1   31.69    3.61
  -6   8   1   38.38    4.36
  -6   8   1   32.54    3.54
  -6   8   1   37.26    2.74
  -6   8   1   32.41    4.74
  -6   8   2   14.94    3.33
  -6   8   2   12.26    3.22
  -6   8   2   18.19    4.05
  -6   8   2   19.59    4.61
  -6   8   3   36.94    3.50
  -6   8   3   40.60    4.43
  -6   8   3   41.62    3.66
  -6   8   3   39.83    2.74
  -6   8   3   39.65    5.15
  -6   8   4  142.58    4.88
  -6   8   4  149.97    5.76
  -6   8   5  104.85    4.73
  -6   8   5  100.96    3.85
  -6   8   5  112.85    6.30
  -6   8   6   45.30    5.07
  -6   8   6   47.62    3.37
  -6   8   6   44.20    2.59
  -6   8   6   40.77    3.35
  -6   8   6   49.70    3.50
  -6   8   7    2.20    4.04
  -6   8   7    2.32    2.63
  -6   8   7    2.63    1.88
  -6   8   7    1.55    2.71
  -6   8   7    1.27    2.56
  -6   8   8   22.61    2.68
  -6   8   8   20.51    2.57
  -6   8   8   17.98    4.07
  -6   8   8   15.43    3.01
  -6   8   9   39.52    2.77
  -6   8   9   36.73    3.29
  -6   8  10   34.77    2.47
  -6   8  10   36.52    3.53
  -6   8  10   44.67    3.26
  -6   8  11   31.05    2.09
  -6   8  11   31.70    2.93
  -6   9  -8   23.35    1.88
  -6   9  -7   37.95    2.45
  -6   9  -6   20.72    2.39
  -6   9  -5   75.84    2.70
  -6   9  -5   77.18    3.52
  -6   9  -4   47.91    2.28
  -6   9  -4   47.26    2.86
  -6   9  -4   46.98    3.14
  -6   9  -3    8.70    1.80
  -6   9  -3    8.79    2.40
  -6   9  -3    9.07    2.75
  -6   9  -2   42.96    2.41
  -6   9  -2   39.61    3.04
  -6   9  -1   16.72    3.23
  -6   9  -1   21.18    2.12
  -6   9  -1   25.85    2.89
  -6   9   0   26.36    3.73
  -6   9   0   28.67    2.28
  -6   9   1   27.46    3.86
  -6   9   1   30.79    2.34
  -6   9   1   29.83    3.06
  -6   9   2   69.47    4.86
  -6   9   2   82.99    3.99
  -6   9   3   48.03    4.38
  -6   9   3   47.90    3.32
  -6   9   4    0.54    2.52
  -6   9   4    1.18    1.86
  -6   9   5    6.73    3.72
  -6   9   5    5.39    2.23
  -6   9   5    6.98    2.49
  -6   9   5    6.11    1.83
  -6   9   6   18.00    3.65
  -6   9   6   15.28    2.22
  -6   9   6   17.49    2.55
  -6   9   6   14.22    1.83
  -6   9   7   40.87    2.65
  -6   9   7   33.64    3.82
  -6   9   8   67.98    2.85
  -6   9   8   53.21    4.00
  -6   9   9   27.66    3.06
  -6   9  10   17.93    2.34
  -6  10  -3   20.86    1.85
  -6  10  -3   19.51    1.41
  -6  10  -2  117.22    4.06
  -6  10  -2  116.51    3.62
  -6  10  -1   84.92    3.46
  -6  10  -1   87.14    2.97
  -6  10   0   86.26    3.00
  -6  10   1    6.63    1.55
  -6  10   1   10.23    2.54
  -6  10   2    3.51    2.03
  -6  10   2    1.66    2.60
  -6  10   3   45.47    2.69
  -6  10   3   39.38    3.32
  -6  10   4   69.45    2.51
  -6  10   4   65.22    3.02
  -6  10   5   60.67    2.84
  -6  10   5   62.38    2.34
  -6  10   6   22.51    1.89
  -6  10   6   15.92    2.71
  -6  10   7   12.29    2.36
  -6  10   8    8.63    1.96
  -5 -11  -7   20.47    1.71
  -5 -11  -6    2.43    1.60
  -5 -11  -5    4.85    1.69
  -5 -11  -4    0.30    1.70
  -5 -11  -3    0.37    1.71
  -5 -11  -2    3.95    1.69
  -5 -11  -1    6.21    1.62
  -5 -11  -1    4.33    1.33
  -5 -11   0   13.42    1.50
  -5 -11   1    0.14    1.37
  -5 -11   2    5.33    1.40
  -5 -11   3   14.31    1.45
  -5 -10 -12   28.53    1.81
  -5 -10 -11   54.87    2.63
  -5 -10 -11   64.02    2.46
  -5 -10 -10   15.52    1.81
  -5 -10 -10   16.76    2.11
  -5 -10 -10   16.78    1.83
  -5 -10  -9   18.68    2.32
  -5 -10  -9   18.76    2.03
  -5 -10  -8    5.23    2.25
  -5 -10  -8    4.02    1.97
  -5 -10  -7    1.21    2.12
  -5 -10  -7    4.36    2.30
  -5 -10  -6   27.57    2.54
  -5 -10  -5   35.27    2.73
  -5 -10  -4    4.54    2.29
  -5 -10  -3    6.04    2.30
  -5 -10  -3    4.47    1.83
  -5 -10  -2    5.06    2.31
  -5 -10  -2    4.66    1.93
  -5 -10  -1   14.20    2.33
  -5 -10  -1   12.98    2.08
  -5 -10   0   45.33    2.70
  -5 -10   0   48.39    2.82
  -5 -10   0   47.20    2.68
  -5 -10   1    5.64    1.97
  -5 -10   1    6.91    2.06
  -5 -10   1    6.63    2.09
  -5 -10   2    9.18    1.99
  -5 -10   2    8.41    2.09
  -5 -10   3   20.14    2.21
  -5 -10   4    3.11    1.74
  -5 -10   4    4.49    1.91
  -5 -10   5   21.67    1.86
  -5 -10   5   19.82    2.05
  -5 -10   6    7.21    1.73
  -5  -9 -14    3.90    1.64
  -5  -9 -13   11.75    2.09
  -5  -9 -13   14.09    1.66
  -5  -9 -12   11.65    1.88
  -5  -9 -12   11.87    2.35
  -5  -9 -12   13.76    1.86
  -5  -9 -11    7.94    2.03
  -5  -9 -11    4.18    2.40
  -5  -9 -11    8.11    2.02
  -5  -9 -10   25.86    2.45
  -5  -9 -10   23.04    2.88
  -5  -9 -10   25.66    2.48
  -5  -9  -9   12.25    2.79
  -5  -9  -9    9.97    2.36
  -5  -9  -8   13.02    2.90
  -5  -9  -7   34.89    2.96
  -5  -9  -7   29.16    3.19
  -5  -9  -6   10.98    2.70
  -5  -9  -6   12.91    2.96
  -5  -9  -5   55.79    3.42
  -5  -9  -5   43.91    2.68
  -5  -9  -5   51.23    3.54
  -5  -9  -4   10.05    2.25
  -5  -9  -4   18.67    2.87
  -5  -9  -4   13.94    2.87
  -5  -9  -4   14.82    5.00
  -5  -9  -3    2.47    2.28
  -5  -9  -3    4.77    2.67
  -5  -9  -3    1.79    2.50
  -5  -9  -2   40.48    2.88
  -5  -9  -2   38.37    5.65
  -5  -9  -2   40.01    3.18
  -5  -9  -2   37.68    2.88
  -5  -9  -1    4.74    2.40
  -5  -9  -1    3.70    4.96
  -5  -9  -1    4.23    2.61
  -5  -9  -1    2.07    2.30
  -5  -9   0   25.82    2.62
  -5  -9   0   23.92    5.42
  -5  -9   0   25.88    2.83
  -5  -9   0   28.05    2.82
  -5  -9   1    7.52    2.53
  -5  -9   1   10.71    5.25
  -5  -9   1    8.68    2.46
  -5  -9   1    8.42    2.36
  -5  -9   2   37.14    5.70
  -5  -9   2   32.41    2.73
  -5  -9   2   31.04    2.93
  -5  -9   3   62.85    6.29
  -5  -9   3   60.43    3.05
  -5  -9   3   66.67    3.49
  -5  -9   4   22.59    2.43
  -5  -9   4   20.44    2.69
  -5  -9   5   16.93    2.18
  -5  -9   5   14.33    2.50
  -5  -9   6   30.15    2.28
  -5  -9   7    5.15    1.78
  -5  -9   8    3.41    1.55
  -5  -9   8   -0.27    1.87
  -5  -9   9   10.19    1.75
  -5  -9  10   21.03    1.59
  -5  -8 -16   10.32    1.47
  -5  -8 -15    0.42    1.37
  -5  -8 -15    0.47    1.96
  -5  -8 -14    0.62    1.64
  -5  -8 -14    0.54    2.25
  -5  -8 -13    3.66    1.98
  -5  -8 -13   -0.22    3.95
  -5  -8 -13    3.23    1.98
  -5  -8 -13    1.46    2.46
  -5  -8 -12   10.82    2.85
  -5  -8 -12   13.32    2.25
  -5  -8 -12   10.92    2.29
  -5  -8 -11   36.20    3.43
  -5  -8 -11   44.74    2.93
  -5  -8 -11   42.64    2.92
  -5  -8 -10    2.93    3.04
  -5  -8 -10    5.68    2.56
  -5  -8 -10    5.29    2.49
  -5  -8  -9   25.28    2.87
  -5  -8  -9   27.38    3.40
  -5  -8  -8    0.04    3.06
  -5  -8  -7   78.44    3.45
  -5  -8  -7   87.96    4.47
  -5  -8  -7   89.52    4.25
  -5  -8  -6  117.28    4.48
  -5  -8  -6  119.33    5.26
  -5  -8  -6  131.87    5.12
  -5  -8  -5   28.70    2.66
  -5  -8  -5   26.33    5.59
  -5  -8  -5   17.12    9.82
  -5  -8  -5   28.15    3.45
  -5  -8  -5   26.52    3.19
  -5  -8  -4   94.99   12.06
  -5  -8  -4   91.75    7.11
  -5  -8  -4   79.87    3.77
  -5  -8  -4   76.64    4.32
  -5  -8  -4   84.47    4.24
  -5  -8  -3  104.04    4.21
  -5  -8  -3   98.00    4.23
  -5  -8  -3   92.72    4.57
  -5  -8  -3   93.32    4.43
  -5  -8  -2    0.45    2.63
  -5  -8  -2    0.34    4.88
  -5  -8  -2    1.75    2.56
  -5  -8  -2    2.31    2.45
  -5  -8  -2    2.53    2.68
  -5  -8  -2    4.84    5.38
  -5  -8  -1   87.38   11.76
  -5  -8  -1   72.91    6.59
  -5  -8  -1   74.38    3.67
  -5  -8  -1   78.76    3.86
  -5  -8  -1   76.37    7.10
  -5  -8  -1   71.52    3.89
  -5  -8   0   52.22   10.88
  -5  -8   0   47.45    5.99
  -5  -8   0   55.32    3.31
  -5  -8   0   57.13    3.53
  -5  -8   0   66.25    6.81
  -5  -8   0   53.33    3.43
  -5  -8   1  138.75   13.04
  -5  -8   1  143.07    8.43
  -5  -8   1  150.90    5.50
  -5  -8   1  161.65    8.94
  -5  -8   1  140.31    5.33
  -5  -8   2  159.47    5.65
  -5  -8   2  148.57   13.39
  -5  -8   2  166.28    9.11
  -5  -8   2  181.75    6.12
  -5  -8   2  185.02    9.56
  -5  -8   2  172.59    5.88
  -5  -8   3    4.09    2.42
  -5  -8   3    0.36    2.14
  -5  -8   3    0.17    2.73
  -5  -8   3    1.89    2.22
  -5  -8   3    6.18    9.16
  -5  -8   4   30.40    2.39
  -5  -8   4   30.71    3.17
  -5  -8   4   32.50    2.46
  -5  -8   5    5.00    2.31
  -5  -8   5    4.46    2.28
  -5  -8   5    3.76    5.26
  -5  -8   5    2.34    1.70
  -5  -8   6   16.00    5.33
  -5  -8   6   17.47    2.46
  -5  -8   6   20.53    2.37
  -5  -8   7   65.85    3.52
  -5  -8   7   74.58    6.44
  -5  -8   7   61.30    3.29
  -5  -8   7   70.66    3.14
  -5  -8   8   27.22    2.59
  -5  -8   8   33.97    2.33
  -5  -8   8   29.29    2.71
  -5  -8   9    9.19    1.75
  -5  -8   9    4.03    2.10
  -5  -8   9    5.89    2.11
  -5  -8  10    9.79    1.94
  -5  -8  10   13.32    2.04
  -5  -8  11   27.34    2.04
  -5  -8  11   25.59    1.88
  -5  -8  12   11.07    1.53
  -5  -7 -16   13.42    1.60
  -5  -7 -15    7.72    1.80
  -5  -7 -15    8.25    2.49
  -5  -7 -14   14.54    4.62
  -5  -7 -14   15.63    2.20
  -5  -7 -14   17.49    2.89
  -5  -7 -13   68.98    3.34
  -5  -7 -13   58.82    6.12
  -5  -7 -13   64.60    3.29
  -5  -7 -13   60.85    3.87
  -5  -7 -12   80.78    3.82
  -5  -7 -12   80.87    3.79
  -5  -7 -12   82.10    4.34
  -5  -7 -11   49.75    3.32
  -5  -7 -11   53.71    3.37
  -5  -7 -11   49.50    3.91
  -5  -7 -10   26.67    3.57
  -5  -7 -10   28.18    3.01
  -5  -7  -9   52.23    3.39
  -5  -7  -9   58.04    3.68
  -5  -7  -8  290.52    8.84
  -5  -7  -8  319.45    9.73
  -5  -7  -8  304.83   16.39
  -5  -7  -7  299.68    9.31
  -5  -7  -7  284.30    8.79
  -5  -7  -7  304.25    9.52
  -5  -7  -6  180.38    6.42
  -5  -7  -6  178.33    6.00
  -5  -7  -6  179.67    6.64
  -5  -7  -5   58.88    3.96
  -5  -7  -5   62.18   10.75
  -5  -7  -5   60.91    6.48
  -5  -7  -5   55.23    3.66
  -5  -7  -5   60.70    3.33
  -5  -7  -4  212.82   14.54
  -5  -7  -4  186.01    6.53
  -5  -7  -4  195.42    6.33
  -5  -7  -4  178.25    6.64
  -5  -7  -4  198.47    9.67
  -5  -7  -3  328.73   10.33
  -5  -7  -3  354.59   10.14
  -5  -7  -3  369.43   10.24
  -5  -7  -3  298.60   14.01
  -5  -7  -3  322.24   10.39
  -5  -7  -3  352.51   13.56
  -5  -7  -2  308.94   12.42
  -5  -7  -2  314.88    8.89
  -5  -7  -2  261.34   12.48
  -5  -7  -2  270.42    8.97
  -5  -7  -2  269.48    8.97
  -5  -7  -2  314.73    9.01
  -5  -7  -2  295.94   11.94
  -5  -7  -1  149.47    8.59
  -5  -7  -1  156.14    5.34
  -5  -7  -1  115.64    8.06
  -5  -7  -1  126.86    5.15
  -5  -7  -1  148.85   13.09
  -5  -7  -1  136.14    8.01
  -5  -7   0   58.08    6.11
  -5  -7   0   48.94    3.35
  -5  -7   0   64.47    3.60
  -5  -7   0   51.26    6.57
  -5  -7   1   60.41    3.23
  -5  -7   1   59.17    3.44
  -5  -7   1   72.62    3.78
  -5  -7   1   59.40    6.14
  -5  -7   1   73.85   10.93
  -5  -7   1   71.25    6.88
  -5  -7   2   23.52    2.52
  -5  -7   2   33.98    2.78
  -5  -7   2   29.40    2.74
  -5  -7   2   26.60    2.74
  -5  -7   2   33.66    3.14
  -5  -7   2   27.82    9.45
  -5  -7   3    7.17    9.15
  -5  -7   3    5.77    2.55
  -5  -7   3    6.34    2.17
  -5  -7   3    5.70    2.45
  -5  -7   3    6.79    2.85
  -5  -7   3    7.36    2.30
  -5  -7   4  158.47   12.86
  -5  -7   4  159.19    8.77
  -5  -7   4  167.19    5.70
  -5  -7   4  153.22    5.25
  -5  -7   4  178.81    5.57
  -5  -7   4  144.07    5.34
  -5  -7   4  178.58    9.39
  -5  -7   5  280.64   11.68
  -5  -7   5  266.63    8.05
  -5  -7   5  227.25   14.49
  -5  -7   5  224.78    7.42
  -5  -7   5  254.54   11.21
  -5  -7   5  281.79    7.85
  -5  -7   6   72.14    3.89
  -5  -7   6   78.93    7.04
  -5  -7   6   75.97    3.94
  -5  -7   6   63.58    6.40
  -5  -7   6   74.93    3.47
  -5  -7   7    8.32    2.80
  -5  -7   7    7.49    2.26
  -5  -7   7   11.63    2.86
  -5  -7   7    8.98    5.37
  -5  -7   8   18.32    2.74
  -5  -7   8   20.05    2.23
  -5  -7   8   15.02    2.90
  -5  -7   8   20.84    5.22
  -5  -7   9   27.42    2.71
  -5  -7   9   28.49    2.25
  -5  -7   9   26.08    2.98
  -5  -7   9   26.08    5.11
  -5  -7  10  174.94    5.91
  -5  -7  10  195.47    6.25
  -5  -7  11  122.53    4.39
  -5  -7  11  139.30    4.80
  -5  -7  12   50.30    2.87
  -5  -7  13    8.34    1.89
  -5  -7  14   -0.24    1.45
  -5  -6 -17   21.43    1.70
  -5  -6 -16    0.24    1.75
  -5  -6 -16    3.72    1.79
  -5  -6 -15    6.45    2.00
  -5  -6 -15    9.87    4.61
  -5  -6 -15    7.28    2.07
  -5  -6 -14    9.11    4.91
  -5  -6 -14    9.33    2.34
  -5  -6 -14    7.39    3.04
  -5  -6 -14    7.09    2.23
  -5  -6 -13    6.54    5.02
  -5  -6 -13   -0.31    2.46
  -5  -6 -13    3.37    3.19
  -5  -6 -13    2.64    2.29
  -5  -6 -13    3.07    2.46
  -5  -6 -12    4.86    2.64
  -5  -6 -12    5.20    3.29
  -5  -6 -12    5.35    2.48
  -5  -6 -12    2.35    2.62
  -5  -6 -11   21.64    3.02
  -5  -6 -11   20.10    3.50
  -5  -6 -11   15.05    2.80
  -5  -6 -11   20.57    2.73
  -5  -6 -11   19.33    2.95
  -5  -6 -10   70.49    4.33
  -5  -6 -10   76.67    3.94
  -5  -6 -10   64.22    3.51
  -5  -6  -9  242.71   13.85
  -5  -6  -9  231.46    7.52
  -5  -6  -9  261.35    8.38
  -5  -6  -9  256.32    7.76
  -5  -6  -8  103.11    4.17
  -5  -6  -8  108.51   10.91
  -5  -6  -8   93.19    3.99
  -5  -6  -8  100.62    4.85
  -5  -6  -8   88.54    4.41
  -5  -6  -7  148.28    5.23
  -5  -6  -7  153.01   12.25
  -5  -6  -7  149.41    5.13
  -5  -6  -7  138.56    5.51
  -5  -6  -7  139.93    5.72
  -5  -6  -6   15.19    3.16
  -5  -6  -6   15.09    2.53
  -5  -6  -6   17.01    2.85
  -5  -6  -5  230.85   14.11
  -5  -6  -5  230.39   10.25
  -5  -6  -5  208.37    7.29
  -5  -6  -5  235.76    7.02
  -5  -6  -5  207.56    7.17
  -5  -6  -4  244.28   10.40
  -5  -6  -4  239.87    7.13
  -5  -6  -4  206.74    7.24
  -5  -6  -4  240.44    7.20
  -5  -6  -4  210.19    7.38
  -5  -6  -4  254.43   14.62
  -5  -6  -3  108.79    4.53
  -5  -6  -3  121.45    4.39
  -5  -6  -3  100.69    4.57
  -5  -6  -3  118.41    4.47
  -5  -6  -3  128.80    7.68
  -5  -6  -2  103.50    7.25
  -5  -6  -2   93.99    7.09
  -5  -6  -2  104.21    6.76
  -5  -6  -2   92.44    4.14
  -5  -6  -2  109.04    4.22
  -5  -6  -1   90.71    3.85
  -5  -6  -1   88.55    6.79
  -5  -6  -1   74.80    6.21
  -5  -6  -1   78.19    6.21
  -5  -6  -1   87.11   10.45
  -5  -6  -1   73.79    3.66
  -5  -6   0  102.93    4.17
  -5  -6   0  105.74    6.84
  -5  -6   0   92.13    3.76
  -5  -6   0   87.10    3.92
  -5  -6   0   95.29    3.83
  -5  -6   1  295.55   15.70
  -5  -6   1  291.89    8.36
  -5  -6   1  253.75    8.10
  -5  -6   1  288.16    8.29
  -5  -6   1  300.15    8.53
  -5  -6   1  250.56    8.24
  -5  -6   2  424.87   18.73
  -5  -6   2  431.44   11.51
  -5  -6   2  438.41   11.64
  -5  -6   2  398.37   11.31
  -5  -6   2  367.52   11.14
  -5  -6   2  361.29   11.28
  -5  -6   3  287.28   15.42
  -5  -6   3  305.23    8.57
  -5  -6   3  271.73   11.39
  -5  -6   3  257.48    8.04
  -5  -6   3  287.31    8.29
  -5  -6   3  295.34   11.81
  -5  -6   3  259.19    8.17
  -5  -6   4   12.60    8.95
  -5  -6   4   13.73    1.99
  -5  -6   4   13.83    4.97
  -5  -6   4   14.90    2.81
  -5  -6   4   14.57    2.12
  -5  -6   4   15.03    2.39
  -5  -6   4   14.18    2.07
  -5  -6   4   12.54    5.45
  -5  -6   5    5.51    5.57
  -5  -6   5    9.17    4.84
  -5  -6   5    7.62    2.78
  -5  -6   5    8.94    1.80
  -5  -6   5    9.29    2.11
  -5  -6   5   10.20    2.32
  -5  -6   5   11.50    2.93
  -5  -6   5   11.79    8.65
  -5  -6   6   29.40    2.56
  -5  -6   6   32.03    5.36
  -5  -6   6   23.82    5.82
  -5  -6   6   30.90    2.47
  -5  -6   6   29.00    3.05
  -5  -6   6   32.23    3.29
  -5  -6   7   11.61    2.31
  -5  -6   7   12.24    4.76
  -5  -6   7   12.65    2.80
  -5  -6   7   13.39    5.43
  -5  -6   7   13.41    2.24
  -5  -6   7   15.27    3.14
  -5  -6   8   76.94    3.39
  -5  -6   8   62.22    6.09
  -5  -6   8   82.91    6.89
  -5  -6   8   78.79    3.88
  -5  -6   8   74.96    3.41
  -5  -6   8   92.52    4.35
  -5  -6   9   49.64    5.84
  -5  -6   9   59.81    3.84
  -5  -6   9   55.05    2.93
  -5  -6   9   53.10    3.28
  -5  -6   9   52.33    2.76
  -5  -6  10  101.83    6.77
  -5  -6  10  110.13    4.69
  -5  -6  10  107.87    3.61
  -5  -6  10   98.17    3.90
  -5  -6  10   90.70    4.04
  -5  -6  11    5.15    2.75
  -5  -6  11    2.85    1.91
  -5  -6  11    0.71    2.06
  -5  -6  12   15.49    2.75
  -5  -6  12   16.17    1.94
  -5  -6  13   12.38    2.47
  -5  -6  13   13.56    1.68
  -5  -6  14   93.70    3.64
  -5  -6  15   34.54    2.09
  -5  -6  16   14.92    1.29
  -5  -5 -19   17.98    1.46
  -5  -5 -18   14.53    1.94
  -5  -5 -18   13.77    1.58
  -5  -5 -17    5.62    1.72
  -5  -5 -17    7.40    1.93
  -5  -5 -17    2.70    1.76
  -5  -5 -16    7.15    2.01
  -5  -5 -16    6.00    2.25
  -5  -5 -16    7.55    2.21
  -5  -5 -16   12.45    4.57
  -5  -5 -15    1.78    4.77
  -5  -5 -15    6.89    2.27
  -5  -5 -14   12.99    5.20
  -5  -5 -14   15.86    3.38
  -5  -5 -14   12.22    2.52
  -5  -5 -13   76.67    7.10
  -5  -5 -13   70.79    4.43
  -5  -5 -13   78.76    3.79
  -5  -5 -13   83.28    3.90
  -5  -5 -12   22.72    5.75
  -5  -5 -12   16.69    2.88
  -5  -5 -12   11.62    3.45
  -5  -5 -12   14.84    2.93
  -5  -5 -12   14.26    2.89
  -5  -5 -11  127.70    5.09
  -5  -5 -11  139.76    5.23
  -5  -5 -11  130.47    5.62
  -5  -5 -10   12.74    2.92
  -5  -5 -10   13.23    2.43
  -5  -5 -10   14.51    3.43
  -5  -5 -10   18.59    3.17
  -5  -5  -9   47.35    2.99
  -5  -5  -9   50.75    3.84
  -5  -5  -8   58.56    3.90
  -5  -5  -8   60.33    3.54
  -5  -5  -8   64.08    3.27
  -5  -5  -8   66.35    9.34
  -5  -5  -8   57.40    3.52
  -5  -5  -7  120.61    5.13
  -5  -5  -7  130.58    4.88
  -5  -5  -7  134.39    4.68
  -5  -5  -7  120.29    4.88
  -5  -5  -6  174.13    6.33
  -5  -5  -6  196.89    6.15
  -5  -5  -6  185.18    6.00
  -5  -5  -6  186.80   12.21
  -5  -5  -6  172.89    6.11
  -5  -5  -5   78.95    6.25
  -5  -5  -5   72.53    3.78
  -5  -5  -5   78.52    3.59
  -5  -5  -5   78.18    3.46
  -5  -5  -5   83.78    9.72
  -5  -5  -5   72.22    3.56
  -5  -5  -4   15.32    4.94
  -5  -5  -4    9.85    2.51
  -5  -5  -4   11.11    2.32
  -5  -5  -4   10.64    2.38
  -5  -5  -4   22.30    8.08
  -5  -5  -4   16.52    2.36
  -5  -5  -3    5.36    7.89
  -5  -5  -3    4.30    4.52
  -5  -5  -3    2.84    2.14
  -5  -5  -3    3.80    2.23
  -5  -5  -3    2.50    2.19
  -5  -5  -2  307.88   11.29
  -5  -5  -2  290.79   10.94
  -5  -5  -2  305.13    8.53
  -5  -5  -1  453.97   14.11
  -5  -5  -1  559.34   14.31
  -5  -5  -1  502.34   16.69
  -5  -5  -1  532.69   14.13
  -5  -5  -1  513.23   14.19
  -5  -5  -1  447.58   16.49
  -5  -5  -1  551.20   20.81
  -5  -5   0   51.30    2.80
  -5  -5   0   59.23    3.06
  -5  -5   0   55.04    8.95
  -5  -5   0   60.56    3.03
  -5  -5   0   50.07    2.78
  -5  -5   1   65.09    3.35
  -5  -5   1   84.05    6.31
  -5  -5   1   82.18    3.22
  -5  -5   1   74.01    2.98
  -5  -5   1   64.90    3.10
  -5  -5   1   94.02    9.65
  -5  -5   2   22.95    8.08
  -5  -5   2   17.85    1.94
  -5  -5   2   21.33    4.48
  -5  -5   2   26.25    2.62
  -5  -5   2   21.87    2.09
  -5  -5   2   20.13    2.14
  -5  -5   2   16.74    2.01
  -5  -5   2   18.82    4.83
  -5  -5   3   38.66    2.21
  -5  -5   3   38.78    2.85
  -5  -5   3   37.61    2.48
  -5  -5   3   49.52    5.60
  -5  -5   3   46.38    5.07
  -5  -5   3   36.22    2.96
  -5  -5   3   41.21    8.42
  -5  -5   3   47.03    2.59
  -5  -5   4   31.52    2.04
  -5  -5   4   41.55    8.63
  -5  -5   4   38.96    2.89
  -5  -5   4   39.01    2.52
  -5  -5   4   35.77    2.45
  -5  -5   4   33.59    4.92
  -5  -5   4   38.81    5.51
  -5  -5   4   43.36    3.10
  -5  -5   5  422.34   18.14
  -5  -5   5  412.55   11.83
  -5  -5   5  414.38   12.00
  -5  -5   5  406.37   11.72
  -5  -5   5  396.56   14.55
  -5  -5   5  428.12   14.89
  -5  -5   5  441.10   12.22
  -5  -5   6  204.18   12.37
  -5  -5   6  185.22    9.08
  -5  -5   6  169.94    8.70
  -5  -5   6  187.14    6.25
  -5  -5   6  193.27    6.11
  -5  -5   6  177.65    5.88
  -5  -5   6  200.41    6.60
  -5  -5   7  221.85    9.96
  -5  -5   7  196.94    9.41
  -5  -5   7  221.83    6.94
  -5  -5   7  214.18    7.03
  -5  -5   7  217.97    6.69
  -5  -5   7  229.94    7.46
  -5  -5   8   73.11    6.37
  -5  -5   8   64.33    5.81
  -5  -5   8   79.95    3.61
  -5  -5   8   76.39    3.73
  -5  -5   8   74.31    3.25
  -5  -5   8   85.09    4.35
  -5  -5   9  189.99    9.02
  -5  -5   9  154.23    8.30
  -5  -5   9  191.09    6.12
  -5  -5   9  173.11    6.04
  -5  -5   9  202.23    6.72
  -5  -5   9  174.49    5.60
  -5  -5  10    3.69    2.27
  -5  -5  10    5.24    3.18
  -5  -5  10    3.47    2.36
  -5  -5  10    1.32    4.29
  -5  -5  10    2.90    1.57
  -5  -5  11   50.46    3.04
  -5  -5  11   58.41    3.76
  -5  -5  12   24.77    2.52
  -5  -5  12   25.10    3.21
  -5  -5  13   12.46    2.82
  -5  -5  13   13.24    2.16
  -5  -5  14   13.82    1.95
  -5  -5  15   15.88    1.69
  -5  -5  16   46.72    2.34
  -5  -4 -19    4.31    1.43
  -5  -4 -19    4.67    1.63
  -5  -4 -18    6.50    1.91
  -5  -4 -18    7.97    1.61
  -5  -4 -18    6.11    2.05
  -5  -4 -17    5.86    2.10
  -5  -4 -16   22.49    2.69
  -5  -4 -16   30.18    5.29
  -5  -4 -16   27.98    2.47
  -5  -4 -15  157.07    9.07
  -5  -4 -15  168.28    5.70
  -5  -4 -14    4.24    3.35
  -5  -4 -14    7.00    2.85
  -5  -4 -14    5.62    5.27
  -5  -4 -14    8.47    2.56
  -5  -4 -13   97.01    4.94
  -5  -4 -13   91.12    4.56
  -5  -4 -13   90.81    7.64
  -5  -4 -13   98.92    4.30
  -5  -4 -12  136.10    8.86
  -5  -4 -12  141.71    5.97
  -5  -4 -12  136.97    5.72
  -5  -4 -12  156.17    5.62
  -5  -4 -12  152.05    5.48
  -5  -4 -11  163.70    9.51
  -5  -4 -11  191.80    6.38
  -5  -4 -11  171.84    6.55
  -5  -4 -11  180.61    6.71
  -5  -4 -10  100.86    4.72
  -5  -4 -10  101.70    4.84
  -5  -4  -9  137.44    5.43
  -5  -4  -9  125.43   10.15
  -5  -4  -9  133.98    4.90
  -5  -4  -8    5.60    7.54
  -5  -4  -8    6.09    2.82
  -5  -4  -8    5.16    2.43
  -5  -4  -8    3.99    2.25
  -5  -4  -7   15.60    7.81
  -5  -4  -7   11.04    2.66
  -5  -4  -7    8.18    2.34
  -5  -4  -7   15.17    2.26
  -5  -4  -6  349.15   10.83
  -5  -4  -6  364.89   11.00
  -5  -4  -5  308.92   11.37
  -5  -4  -5  315.29    8.77
  -5  -4  -5  314.21    8.89
  -5  -4  -5  312.26   14.52
  -5  -4  -4  103.05    6.30
  -5  -4  -4  100.18    9.45
  -5  -4  -4   88.13    3.66
  -5  -4  -4   96.65    3.70
  -5  -4  -3  391.38   13.31
  -5  -4  -3  424.20   11.01
  -5  -4  -3  404.95   16.69
  -5  -4  -2  603.45   15.25
  -5  -4  -2  562.29   15.09
  -5  -4  -1  125.08    4.38
  -5  -4  -1  134.01    4.23
  -5  -4   0   81.71    3.07
  -5  -4   0   85.27    5.73
  -5  -4   0   95.10    9.06
  -5  -4   1   48.35    4.60
  -5  -4   1   42.55    2.44
  -5  -4   1   43.92    2.28
  -5  -4   1   57.11    8.14
  -5  -4   1   50.27    5.01
  -5  -4   1   50.95    2.44
  -5  -4   2  133.92    6.85
  -5  -4   2  129.44    4.39
  -5  -4   2  115.22    4.20
  -5  -4   2  118.25    6.37
  -5  -4   2  135.90    4.55
  -5  -4   2  133.03   10.01
  -5  -4   2  112.98    3.89
  -5  -4   2  129.01    4.13
  -5  -4   3  228.34    7.01
  -5  -4   3  228.75    6.92
  -5  -4   3  240.23    9.29
  -5  -4   3  236.69    7.18
  -5  -4   3  256.27   12.85
  -5  -4   3  243.84    6.79
  -5  -4   3  243.60    9.43
  -5  -4   4  134.91    4.58
  -5  -4   4  129.95    4.62
  -5  -4   4  128.31    6.73
  -5  -4   4  136.92    4.92
  -5  -4   4  120.71    4.56
  -5  -4   4  138.93   10.25
  -5  -4   4  137.50    4.35
  -5  -4   4  145.71    7.15
  -5  -4   5   27.95    2.50
  -5  -4   5   27.13    2.42
  -5  -4   5   36.98    7.99
  -5  -4   5   29.49    4.38
  -5  -4   5   29.35    2.85
  -5  -4   5   27.23    2.42
  -5  -4   5   27.82    2.07
  -5  -4   5   31.35    4.77
  -5  -4   6    0.83    2.15
  -5  -4   6    4.64    7.39
  -5  -4   6    0.87    2.70
  -5  -4   6    2.56    2.16
  -5  -4   6   -1.66    1.74
  -5  -4   6    3.56    2.12
  -5  -4   6    6.15    4.37
  -5  -4   6    1.17    3.71
  -5  -4   7  304.80    9.01
  -5  -4   7  304.05    8.69
  -5  -4   7  283.73    8.52
  -5  -4   7  289.99    8.49
  -5  -4   7  280.83    8.21
  -5  -4   7  272.68    8.48
  -5  -4   7  280.19   10.95
  -5  -4   7  266.53   10.65
  -5  -4   8   98.73    4.62
  -5  -4   8  100.80    4.15
  -5  -4   8   90.02    3.91
  -5  -4   8  100.62    3.91
  -5  -4   8   98.75    3.48
  -5  -4   8   89.23    3.86
  -5  -4   8  101.16    6.47
  -5  -4   8   90.86    5.98
  -5  -4   9  130.22    4.76
  -5  -4   9  109.95    4.38
  -5  -4   9  120.90    4.48
  -5  -4   9  119.25    3.93
  -5  -4   9  131.72    5.25
  -5  -4   9  114.62    6.82
  -5  -4  10  126.75    4.52
  -5  -4  10  106.32    4.28
  -5  -4  10  133.30    4.83
  -5  -4  10  123.90    5.29
  -5  -4  10  101.99    6.39
  -5  -4  11    0.03    2.12
  -5  -4  11    1.58    1.78
  -5  -4  11    1.23    2.52
  -5  -4  12   76.60    3.76
  -5  -4  12   73.32    3.41
  -5  -4  13    7.41    2.39
  -5  -4  13    4.95    2.02
  -5  -4  14   51.11    3.35
  -5  -4  14   51.56    2.65
  -5  -4  14   53.04    2.98
  -5  -4  15   85.00    3.70
  -5  -4  15   86.80    3.45
  -5  -4  16    4.26    1.64
  -5  -4  16    4.42    1.95
  -5  -4  17    9.29    1.36
  -5  -4  17    7.71    1.56
  -5  -3 -19    9.28    1.81
  -5  -3 -18    8.41    1.91
  -5  -3 -18    9.46    2.22
  -5  -3 -17   16.59    2.44
  -5  -3 -17   16.42    2.66
  -5  -3 -16   11.62    2.32
  -5  -3 -16   10.91    2.72
  -5  -3 -15   60.01    3.29
  -5  -3 -15   59.73    6.47
  -5  -3 -15   51.31    3.60
  -5  -3 -14   85.69    4.02
  -5  -3 -14   86.90    7.47
  -5  -3 -13   54.79    3.39
  -5  -3 -13   46.79    4.11
  -5  -3 -13   44.23    3.81
  -5  -3 -13   52.03    6.62
  -5  -3 -12  266.93    8.20
  -5  -3 -12  253.91    8.64
  -5  -3 -12  262.14    8.64
  -5  -3 -12  242.39   11.64
  -5  -3 -11   26.91    3.00
  -5  -3 -11   27.99    5.73
  -5  -3 -11   26.23    3.45
  -5  -3 -11   22.17    3.35
  -5  -3 -10   52.87    6.08
  -5  -3 -10   54.87    3.77
  -5  -3 -10   53.99    3.75
  -5  -3  -9   76.35    3.62
  -5  -3  -9   75.97    3.63
  -5  -3  -9   66.66    6.25
  -5  -3  -9   89.44    4.24
  -5  -3  -9   84.78    4.10
  -5  -3  -8  103.90    4.50
  -5  -3  -8  116.62    4.27
  -5  -3  -8  119.40    6.09
  -5  -3  -8  109.55    4.27
  -5  -3  -8  108.62    4.23
  -5  -3  -7   56.26    8.29
  -5  -3  -7   47.91    2.93
  -5  -3  -7   58.05    3.24
  -5  -3  -7   50.39    2.90
  -5  -3  -7   62.86    2.95
  -5  -3  -6  160.68    5.34
  -5  -3  -6  165.16   10.66
  -5  -3  -6  148.83    5.29
  -5  -3  -5  481.18   12.24
  -5  -3  -5  465.03   17.67
  -5  -3  -4  259.35    9.78
  -5  -3  -4  277.82    7.49
  -5  -3  -4  275.71   12.91
  -5  -3  -3   60.18    2.76
  -5  -3  -3   67.99    2.91
  -5  -3  -2   40.58    2.24
  -5  -3  -2   43.27    2.44
  -5  -3  -1  156.44    7.17
  -5  -3  -1  160.06    4.95
  -5  -3   0  722.71   19.34
  -5  -3   0  756.64   24.60
  -5  -3   0  681.08   21.23
  -5  -3   0  762.92   19.52
  -5  -3   0  681.53   19.45
  -5  -3   0  729.63   21.35
  -5  -3   1  345.86    9.80
  -5  -3   1  350.74    9.97
  -5  -3   1  374.87   10.02
  -5  -3   1  362.35   15.12
  -5  -3   1  327.50   11.72
  -5  -3   1  342.63   11.82
  -5  -3   2  858.28   23.12
  -5  -3   2  813.98   25.00
  -5  -3   2  888.19   23.31
  -5  -3   2  857.26   23.30
  -5  -3   2  871.01   25.10
  -5  -3   3    4.75    1.54
  -5  -3   3    6.46    6.71
  -5  -3   3    6.42    3.38
  -5  -3   3    4.43    1.88
  -5  -3   3    3.51    1.86
  -5  -3   3   11.98    3.84
  -5  -3   4  121.73    4.26
  -5  -3   4  122.20    4.21
  -5  -3   4  113.58    5.97
  -5  -3   4  118.74    3.88
  -5  -3   4  132.18    4.56
  -5  -3   4  116.99    6.18
  -5  -3   4  127.99    9.67
  -5  -3   5  622.42   16.18
  -5  -3   5  569.55   16.01
  -5  -3   5  557.52   16.10
  -5  -3   5  560.17   17.83
  -5  -3   5  611.46   16.12
  -5  -3   5  560.52   15.78
  -5  -3   5  620.18   16.34
  -5  -3   5  581.92   17.90
  -5  -3   5  648.42   21.57
  -5  -3   6   34.04    2.55
  -5  -3   6   36.28    2.35
  -5  -3   6   33.89    2.58
  -5  -3   6   34.92    3.99
  -5  -3   6   29.89    2.41
  -5  -3   6   32.43    1.91
  -5  -3   6   42.27    2.99
  -5  -3   6   27.66    7.39
  -5  -3   6   32.90    4.27
  -5  -3   7   78.97    3.54
  -5  -3   7   72.04    3.17
  -5  -3   7   72.51    5.03
  -5  -3   7   72.04    4.87
  -5  -3   7   70.23    3.44
  -5  -3   7   80.00    2.78
  -5  -3   7   77.40    3.37
  -5  -3   7   76.29    5.29
  -5  -3   8  422.52   11.56
  -5  -3   8  404.73   11.55
  -5  -3   8  395.78   13.28
  -5  -3   8  378.63   11.28
  -5  -3   8  438.18   11.70
  -5  -3   8  342.00   12.87
  -5  -3   9  125.83    4.42
  -5  -3   9   88.91    6.14
  -5  -3   9  117.34    4.59
  -5  -3   9   91.32    3.90
  -5  -3   9  112.74    4.40
  -5  -3  10   40.70    3.63
  -5  -3  10   45.22    3.00
  -5  -3  10   46.84    3.28
  -5  -3  10   35.53    2.32
  -5  -3  10   50.28    3.03
  -5  -3  11   62.84    4.05
  -5  -3  11   58.53    5.33
  -5  -3  11   64.75    3.46
  -5  -3  11   75.05    3.79
  -5  -3  11   76.43    3.55
  -5  -3  12   13.49    2.39
  -5  -3  12   11.37    4.46
  -5  -3  12    9.04    3.06
  -5  -3  12   13.64    2.79
  -5  -3  12   13.39    2.48
  -5  -3  13   14.82    2.29
  -5  -3  13   16.00    2.70
  -5  -3  13   13.23    2.39
  -5  -3  13   17.44    3.06
  -5  -3  14  124.34    5.05
  -5  -3  14  135.54    4.93
  -5  -3  14  131.04    4.71
  -5  -3  15    7.04    2.27
  -5  -3  15    8.48    2.00
  -5  -3  15    5.80    2.41
  -5  -3  16   18.85    2.28
  -5  -3  16   20.05    1.95
  -5  -3  16   22.51    2.18
  -5  -3  17    4.06    1.61
  -5  -3  17    3.82    1.66
  -5  -3  18   21.14    1.47
  -5  -2 -20    6.84    1.30
  -5  -2 -19    6.77    1.90
  -5  -2 -18    2.81    2.27
  -5  -2 -18    0.64    2.00
  -5  -2 -17    4.18    2.55
  -5  -2 -17    7.13    2.50
  -5  -2 -16  118.05    4.81
  -5  -2 -15  173.77    6.45
  -5  -2 -15  190.58    6.21
  -5  -2 -14  212.30    6.46
  -5  -2 -14  208.05   10.32
  -5  -2 -13   27.74    2.92
  -5  -2 -13   30.54    3.62
  -5  -2 -13   19.32    2.23
  -5  -2 -13   22.60    5.99
  -5  -2 -12    9.62    3.36
  -5  -2 -12   12.59    5.44
  -5  -2 -12    9.51    2.65
  -5  -2 -11  159.64    6.10
  -5  -2 -11  150.47    5.96
  -5  -2 -11  147.06    8.77
  -5  -2 -10   96.67    4.55
  -5  -2 -10   90.26    4.40
  -5  -2 -10   80.42    6.65
  -5  -2  -9   24.58    6.95
  -5  -2  -9   24.82    3.08
  -5  -2  -9   23.02    2.94
  -5  -2  -9   19.34    4.77
  -5  -2  -9   22.52    2.38
  -5  -2  -8   28.27    2.61
  -5  -2  -8   32.83    2.44
  -5  -2  -8   32.57    4.15
  -5  -2  -8   32.70    2.84
  -5  -2  -8   31.58    2.54
  -5  -2  -8   31.13    4.75
  -5  -2  -7    4.88    1.93
  -5  -2  -7    2.21    3.70
  -5  -2  -7    5.87    2.10
  -5  -2  -7    4.24    3.47
  -5  -2  -7    2.95    2.01
  -5  -2  -6  184.63    5.79
  -5  -2  -6  160.59    7.60
  -5  -2  -6  207.26    5.95
  -5  -2  -6  200.97    7.79
  -5  -2  -6  177.62    5.81
  -5  -2  -5  187.31    5.99
  -5  -2  -5  219.01   11.52
  -5  -2  -5  233.85    6.23
  -5  -2  -5  184.69    6.02
  -5  -2  -4    6.29    1.66
  -5  -2  -4    7.49    6.99
  -5  -2  -4    5.20    1.74
  -5  -2  -4    7.00    1.97
  -5  -2  -3  137.65    4.50
  -5  -2  -3  127.78    9.35
  -5  -2  -2  371.62   12.23
  -5  -2  -1  245.73    9.19
  -5  -2  -1  259.88    7.45
  -5  -2   0  189.87    5.37
  -5  -2   0  168.43    5.56
  -5  -2   0  196.18   10.78
  -5  -2   0  194.57    7.45
  -5  -2   1    0.67    1.42
  -5  -2   1    1.95    6.52
  -5  -2   1    2.32    1.76
  -5  -2   1    1.32    3.46
  -5  -2   2  119.70    4.08
  -5  -2   2  118.39    3.73
  -5  -2   2  123.78    5.77
  -5  -2   2  134.42    9.53
  -5  -2   2  120.04    5.62
  -5  -2   3  314.99    8.78
  -5  -2   3  306.22    8.89
  -5  -2   3  295.52   10.31
  -5  -2   3  309.97    8.57
  -5  -2   3  310.25   10.37
  -5  -2   4  398.17   10.79
  -5  -2   4  384.77   10.61
  -5  -2   4  383.98   10.73
  -5  -2   4  369.27   10.38
  -5  -2   4  366.73   12.10
  -5  -2   4  381.93   12.15
  -5  -2   5   11.44    1.75
  -5  -2   5   15.84    1.97
  -5  -2   5   13.05    1.31
  -5  -2   5   16.61    3.14
  -5  -2   5   13.05    3.34
  -5  -2   5   15.16    2.09
  -5  -2   6  133.99    6.50
  -5  -2   6  151.56    5.13
  -5  -2   6  141.34    4.59
  -5  -2   6  157.19    4.99
  -5  -2   6  132.13    6.00
  -5  -2   6  145.29    5.00
  -5  -2   6  146.90    5.30
  -5  -2   6  151.35    4.91
  -5  -2   6  137.73    6.13
  -5  -2   7   38.57    3.97
  -5  -2   7   35.86    2.84
  -5  -2   7   35.76    2.61
  -5  -2   7   29.32    2.03
  -5  -2   7   30.37    3.31
  -5  -2   7   34.78    2.90
  -5  -2   7   35.93    2.73
  -5  -2   7   40.13    2.56
  -5  -2   7   31.24    3.57
  -5  -2   8  128.22    4.44
  -5  -2   8   91.40    5.04
  -5  -2   8  125.77    4.52
  -5  -2   8  121.72    4.53
  -5  -2   8  115.83    4.76
  -5  -2   8  122.59    4.69
  -5  -2   8  101.65    5.52
  -5  -2   9   36.81    2.83
  -5  -2   9   36.49    3.16
  -5  -2   9   40.47    2.98
  -5  -2   9   35.51    3.17
  -5  -2   9   37.40    2.94
  -5  -2  10  154.18    5.25
  -5  -2  10  126.36    5.36
  -5  -2  10  149.42    5.30
  -5  -2  10  138.94    5.20
  -5  -2  10  131.78    5.36
  -5  -2  11  239.94    7.34
  -5  -2  11  215.15    7.44
  -5  -2  11  199.00    8.38
  -5  -2  11  238.71    7.41
  -5  -2  11  228.07    7.28
  -5  -2  11  215.16    7.44
  -5  -2  12  299.59    8.79
  -5  -2  12  271.66    8.81
  -5  -2  12  293.49    8.83
  -5  -2  12  281.79    8.67
  -5  -2  13    6.29    4.45
  -5  -2  13   11.09    2.85
  -5  -2  13   14.28    2.57
  -5  -2  13   14.06    2.58
  -5  -2  13   12.15    2.84
  -5  -2  14   49.44    3.34
  -5  -2  14   57.72    3.42
  -5  -2  14   50.89    3.11
  -5  -2  15    6.17    2.36
  -5  -2  15    8.14    2.24
  -5  -2  15    7.46    2.12
  -5  -2  15    6.64    2.37
  -5  -2  16   23.63    2.31
  -5  -2  16   26.44    2.28
  -5  -2  16   28.67    2.08
  -5  -2  16   26.70    2.39
  -5  -2  17   22.08    1.92
  -5  -2  17   23.01    2.05
  -5  -1 -19   28.27    2.17
  -5  -1 -18   23.87    2.52
  -5  -1 -17   12.34    2.59
  -5  -1 -17   11.44    2.65
  -5  -1 -16    4.72    2.83
  -5  -1 -15  175.00    5.93
  -5  -1 -15  139.57    4.95
  -5  -1 -14  324.29    9.55
  -5  -1 -14  339.00    9.86
  -5  -1 -13   63.19    3.63
  -5  -1 -13   58.66    3.09
  -5  -1 -13   66.39    3.92
  -5  -1 -12  219.38   10.87
  -5  -1 -12  247.23    8.04
  -5  -1 -12  232.29    7.55
  -5  -1 -12  207.88    6.91
  -5  -1 -12  250.02    7.64
  -5  -1 -11   39.86    5.85
  -5  -1 -11   31.60    3.62
  -5  -1 -11   35.19    2.40
  -5  -1 -11   39.69    3.39
  -5  -1 -10   79.70    3.61
  -5  -1 -10   76.95    3.52
  -5  -1 -10   77.43    6.45
  -5  -1 -10   87.52    4.12
  -5  -1 -10   90.70    4.41
  -5  -1  -9  130.57    4.69
  -5  -1  -9  144.90    5.38
  -5  -1  -9  132.35    5.12
  -5  -1  -9  138.45    5.14
  -5  -1  -8   56.79    2.83
  -5  -1  -8   48.44    4.43
  -5  -1  -8   60.73    2.99
  -5  -1  -8   65.95    3.58
  -5  -1  -8   56.24    3.25
  -5  -1  -8   58.01    4.46
  -5  -1  -8   48.88    7.86
  -5  -1  -8   54.76    5.16
  -5  -1  -7  347.60    9.99
  -5  -1  -7  321.38   12.05
  -5  -1  -7  343.27    9.90
  -5  -1  -7  323.78   11.49
  -5  -1  -7  332.28   14.90
  -5  -1  -6  280.86    8.07
  -5  -1  -6  246.55    9.86
  -5  -1  -6  259.76    7.96
  -5  -1  -6  277.97    9.81
  -5  -1  -5  185.47    5.73
  -5  -1  -5  177.89    7.43
  -5  -1  -5  180.84    5.66
  -5  -1  -5  185.41    7.58
  -5  -1  -4   74.14    2.83
  -5  -1  -4   67.16    4.27
  -5  -1  -4   71.26    4.82
  -5  -1  -4   71.18    2.74
  -5  -1  -3  138.50    4.27
  -5  -1  -3  125.88    5.45
  -5  -1  -3  143.93    6.30
  -5  -1  -2  226.18    8.39
  -5  -1  -1  432.34   13.61
  -5  -1   0    6.96    3.30
  -5  -1   0    9.66    3.44
  -5  -1   1   45.96    3.92
  -5  -1   2 3038.45   81.70
  -5  -1   2 3052.71   81.20
  -5  -1   3  138.20    4.48
  -5  -1   3  138.86    6.25
  -5  -1   3  131.86    5.61
  -5  -1   4   37.05    2.29
  -5  -1   4   40.01    4.04
  -5  -1   4   45.28    3.37
  -5  -1   5   34.20    2.25
  -5  -1   5   34.63    3.88
  -5  -1   5   28.00    2.98
  -5  -1   6  132.76    4.82
  -5  -1   6  110.55    4.91
  -5  -1   6  126.66    4.32
  -5  -1   6  109.16    9.09
  -5  -1   6  117.21    5.85
  -5  -1   7  283.34    8.60
  -5  -1   7  291.91   13.10
  -5  -1   7  284.49    9.96
  -5  -1   7  303.01    8.62
  -5  -1   7  284.99    8.91
  -5  -1   8   24.47    2.46
  -5  -1   8   33.64    2.50
  -5  -1   8   23.44    3.37
  -5  -1   8   25.63    2.90
  -5  -1   8   29.58    2.65
  -5  -1   9  135.57    5.31
  -5  -1   9  140.83    4.93
  -5  -1   9  139.89    4.95
  -5  -1   9  127.31    4.96
  -5  -1  10  153.35    5.84
  -5  -1  10  163.64    5.55
  -5  -1  10  164.26    5.53
  -5  -1  10  149.03    5.51
  -5  -1  10  139.05    7.00
  -5  -1  11  119.41    5.08
  -5  -1  11  129.24    4.84
  -5  -1  11  126.86    4.82
  -5  -1  11  114.08    4.75
  -5  -1  11  117.88    6.50
  -5  -1  12  268.78    8.99
  -5  -1  12  317.50    8.93
  -5  -1  12  305.18    8.87
  -5  -1  12  266.14    8.70
  -5  -1  12  254.72    9.78
  -5  -1  13   15.03    2.81
  -5  -1  13   18.96    2.74
  -5  -1  13   19.89    2.75
  -5  -1  13   16.74    2.70
  -5  -1  13   17.25    4.74
  -5  -1  14   36.37    3.03
  -5  -1  14   44.07    3.03
  -5  -1  14   33.64    2.87
  -5  -1  15   23.51    2.55
  -5  -1  15   18.49    2.59
  -5  -1  15   13.83    2.33
  -5  -1  15   21.44    2.61
  -5  -1  16   18.08    2.37
  -5  -1  16   20.97    2.30
  -5  -1  16   18.21    2.29
  -5  -1  17    5.64    1.89
  -5  -1  17    6.12    1.82
  -5  -1  17    5.76    1.85
  -5  -1  18    8.08    1.58
  -5  -1  18    7.14    1.52
  -5   0 -18   11.17    2.31
  -5   0 -17   18.32    2.50
  -5   0 -17   15.70    2.68
  -5   0 -17   20.28    2.70
  -5   0 -16  102.38    4.43
  -5   0 -16  111.72    4.67
  -5   0 -16  109.87    4.63
  -5   0 -15   16.26    2.29
  -5   0 -15   17.92    3.15
  -5   0 -15   18.17    3.14
  -5   0 -14   33.69    3.55
  -5   0 -14   36.16    2.66
  -5   0 -14   28.03    3.55
  -5   0 -13   13.03    3.30
  -5   0 -13    8.42    2.32
  -5   0 -13   11.04    3.33
  -5   0 -12   67.80    4.21
  -5   0 -12   57.38    3.18
  -5   0 -12   68.57    4.44
  -5   0 -12   67.34    3.87
  -5   0 -12   67.64    4.13
  -5   0 -11   70.35    4.20
  -5   0 -11   68.40    3.80
  -5   0 -11   70.68    3.21
  -5   0 -11   70.75    4.36
  -5   0 -11   71.86    3.80
  -5   0 -11   62.16    3.38
  -5   0 -10   15.30    2.69
  -5   0 -10   11.70    3.14
  -5   0 -10   15.54    2.88
  -5   0 -10   15.36    2.11
  -5   0 -10   13.15    2.40
  -5   0 -10   14.30    3.16
  -5   0 -10   13.59    2.52
  -5   0  -9  126.31    4.69
  -5   0  -9  132.51    4.39
  -5   0  -9  129.26    4.65
  -5   0  -9  130.10    7.43
  -5   0  -9  144.17    5.36
  -5   0  -9  134.49    4.85
  -5   0  -9  141.01    5.27
  -5   0  -9  128.97    4.99
  -5   0  -8   16.34    2.32
  -5   0  -8   17.56    2.75
  -5   0  -8   13.44    2.07
  -5   0  -8   16.87    2.33
  -5   0  -8   23.96    7.23
  -5   0  -8   15.61    2.85
  -5   0  -8   14.96    4.25
  -5   0  -8   15.79    3.74
  -5   0  -7   71.87    3.00
  -5   0  -7   73.27    5.32
  -5   0  -7   78.81    5.02
  -5   0  -7   70.77    8.81
  -5   0  -6  105.39    3.66
  -5   0  -6   97.08    5.68
  -5   0  -6  116.92    5.79
  -5   0  -6  101.78    9.40
  -5   0  -5   40.99    7.94
  -5   0  -5   47.90    4.45
  -5   0  -5   44.60    4.09
  -5   0  -5   45.93    2.21
  -5   0  -4  479.91   13.28
  -5   0  -4  489.01   18.86
  -5   0  -3   49.56    7.90
  -5   0  -3   53.36    4.37
  -5   0  -2 1023.44   32.57
  -5   0  -2 1059.46   29.64
  -5   0  -1  127.27    5.90
  -5   0   0  141.72    9.79
  -5   0   0  154.32    6.53
  -5   0   1  148.36   10.00
  -5   0   2 1734.17   48.35
  -5   0   2 1620.42   45.28
  -5   0   3  444.44   16.68
  -5   0   3  424.38   13.57
  -5   0   4  200.42    6.04
  -5   0   4  192.59    7.76
  -5   0   5    8.79    3.69
  -5   0   5    9.00    1.89
  -5   0   5    8.47    3.40
  -5   0   5   11.19    6.99
  -5   0   6  269.77   12.69
  -5   0   6  266.11    9.28
  -5   0   6  259.50    9.14
  -5   0   6  253.84    7.62
  -5   0   7  261.19    7.63
  -5   0   7  269.16    8.14
  -5   0   7  252.57   12.29
  -5   0   8   85.12    4.00
  -5   0   8   86.34    3.51
  -5   0   8   78.61    3.40
  -5   0   8   74.85    3.40
  -5   0   8   71.76    4.48
  -5   0   9   25.68    4.88
  -5   0   9   21.99    2.43
  -5   0   9   25.29    2.56
  -5   0   9   25.44    2.49
  -5   0   9   27.63    3.03
  -5   0  10   42.39    2.83
  -5   0  10   48.49    5.28
  -5   0  10   36.52    2.91
  -5   0  10   37.37    2.82
  -5   0  10   39.02    3.40
  -5   0  11   18.12    2.66
  -5   0  11   19.38    5.15
  -5   0  11   13.16    2.51
  -5   0  11   17.41    2.72
  -5   0  11   21.45    3.18
  -5   0  12   16.66    5.10
  -5   0  12   18.32    2.57
  -5   0  12   21.60    2.81
  -5   0  12   23.43    2.76
  -5   0  12   21.24    3.16
  -5   0  13   29.94    2.68
  -5   0  13   30.15    5.04
  -5   0  13   36.50    3.04
  -5   0  13   37.20    2.93
  -5   0  13   31.98    3.32
  -5   0  14   17.39    2.65
  -5   0  14   19.08    2.73
  -5   0  14   13.56    2.17
  -5   0  14   17.48    2.88
  -5   0  15   17.79    2.46
  -5   0  15   16.38    2.62
  -5   0  15   15.28    2.53
  -5   0  16   19.95    2.37
  -5   0  16   23.16    2.34
  -5   0  17   27.23    2.32
  -5   0  17   28.81    2.21
  -5   0  18    5.97    1.66
  -5   0  18    5.03    1.51
  -5   1 -19   11.19    1.97
  -5   1 -18   12.00    2.07
  -5   1 -17   49.86    3.11
  -5   1 -17   47.54    3.07
  -5   1 -16   19.43    2.96
  -5   1 -16   15.59    2.12
  -5   1 -16   18.33    2.93
  -5   1 -16   16.07    2.93
  -5   1 -15   32.49    3.47
  -5   1 -15   31.81    3.39
  -5   1 -15   25.90    2.50
  -5   1 -14  121.85    5.21
  -5   1 -14  120.75    5.11
  -5   1 -14  107.04    4.33
  -5   1 -13   50.02    4.07
  -5   1 -13   48.25    3.50
  -5   1 -13   53.22    3.09
  -5   1 -13   53.83    3.92
  -5   1 -12  132.55    5.61
  -5   1 -12  130.47    5.17
  -5   1 -12  120.95    4.67
  -5   1 -12  137.54    5.24
  -5   1 -12  123.56    4.75
  -5   1 -12  135.71    5.45
  -5   1 -11   16.78    2.77
  -5   1 -11   21.98    3.25
  -5   1 -11   23.07    2.50
  -5   1 -11   23.47    3.08
  -5   1 -11   18.04    3.56
  -5   1 -10   55.83    2.97
  -5   1 -10   60.26    3.49
  -5   1 -10   54.33    3.26
  -5   1 -10   57.17    3.98
  -5   1 -10   55.33    3.70
  -5   1  -9   31.73    2.46
  -5   1  -9   35.17    3.45
  -5   1  -9   36.86    3.29
  -5   1  -9   36.38    2.81
  -5   1  -9   37.22    2.88
  -5   1  -8   18.45    2.88
  -5   1  -8   19.37    2.47
  -5   1  -8   15.91    1.98
  -5   1  -8   16.13    2.89
  -5   1  -8   10.69    6.96
  -5   1  -8   17.07    2.49
  -5   1  -8   14.62    3.02
  -5   1  -7   10.58    2.87
  -5   1  -7   15.20    7.64
  -5   1  -7    9.67    2.33
  -5   1  -7   12.02    2.20
  -5   1  -7    9.59    2.54
  -5   1  -7   10.42    2.72
  -5   1  -7   10.73    3.81
  -5   1  -7    9.79    1.83
  -5   1  -6   46.04    2.41
  -5   1  -6   47.28    2.81
  -5   1  -6   60.03    4.84
  -5   1  -6   63.27    8.63
  -5   1  -5  131.56   10.26
  -5   1  -5  130.21    6.25
  -5   1  -5  139.94    6.40
  -5   1  -5  122.77    4.08
  -5   1  -4  439.97   16.93
  -5   1  -4  394.04   13.12
  -5   1  -4  445.34   13.19
  -5   1  -4  387.48   10.93
  -5   1  -3    7.07    3.77
  -5   1  -3    7.38    7.35
  -5   1  -3    9.86    3.61
  -5   1  -2  859.73   23.82
  -5   1  -2  770.89   23.95
  -5   1  -2  829.80   27.18
  -5   1  -1  504.49   15.45
  -5   1  -1  528.33   15.55
  -5   1   0  845.82   24.24
  -5   1   0  875.91   27.58
  -5   1   0  855.77   24.34
  -5   1   0  802.86   24.55
  -5   1   1  198.07   11.27
  -5   1   2  125.11    6.05
  -5   1   2  125.95    6.28
  -5   1   2  138.60    9.81
  -5   1   3   67.54    4.91
  -5   1   3   86.07    8.71
  -5   1   3   76.96    5.00
  -5   1   4  138.28    6.48
  -5   1   4  130.00    4.40
  -5   1   4  139.89    4.39
  -5   1   4  143.79   10.05
  -5   1   4  145.20    6.35
  -5   1   5  411.05   13.48
  -5   1   5  408.29   11.51
  -5   1   5  422.66   13.20
  -5   1   5  410.49   11.47
  -5   1   6  365.58   10.30
  -5   1   6  378.20   10.35
  -5   1   6  355.63   11.85
  -5   1   6  348.22   10.21
  -5   1   6  382.53   15.37
  -5   1   7  274.19    9.79
  -5   1   7  281.97    8.30
  -5   1   7  280.19    9.42
  -5   1   7  283.68    8.40
  -5   1   7  285.45    8.38
  -5   1   7  289.20    8.90
  -5   1   7  315.66    9.69
  -5   1   7  277.83   13.13
  -5   1   8   49.52    2.65
  -5   1   8   45.45    4.95
  -5   1   8   47.53    4.04
  -5   1   8   58.31    2.85
  -5   1   8   58.01    2.92
  -5   1   8   53.32    4.27
  -5   1   8   60.13    3.60
  -5   1   8   54.54    2.77
  -5   1   9  142.77    5.08
  -5   1   9  152.07    6.98
  -5   1   9  163.14    5.36
  -5   1   9  170.15    5.44
  -5   1   9  167.59    6.76
  -5   1   9  161.40    5.97
  -5   1   9  155.62    5.22
  -5   1  10  263.85    9.07
  -5   1  10  249.41    7.55
  -5   1  10  250.26    8.13
  -5   1  10  245.96    7.44
  -5   1  11  119.29    4.66
  -5   1  11  129.31    6.91
  -5   1  11  150.81    5.79
  -5   1  11  147.18    5.01
  -5   1  11  160.00    5.20
  -5   1  12   91.50    6.14
  -5   1  12   97.91    4.72
  -5   1  12   93.82    3.95
  -5   1  12  104.58    4.10
  -5   1  13   82.52    4.53
  -5   1  13   87.74    3.85
  -5   1  13   92.50    4.00
  -5   1  14   76.38    4.11
  -5   1  14   69.64    3.45
  -5   1  14   74.15    3.65
  -5   1  15   10.27    2.20
  -5   1  15    9.35    2.69
  -5   1  15   14.69    2.38
  -5   1  16    0.87    1.93
  -5   1  16    2.11    2.05
  -5   1  16   -1.62    2.31
  -5   1  17   13.44    2.08
  -5   1  17   15.81    1.97
  -5   1  17   16.62    1.87
  -5   1  18   20.65    1.97
  -5   1  18   21.71    1.77
  -5   1  18   18.10    1.59
  -5   1  19    9.51    1.36
  -5   2 -18   34.46    2.81
  -5   2 -18   46.39    2.48
  -5   2 -17    4.27    2.46
  -5   2 -16   13.61    2.12
  -5   2 -16   17.85    2.96
  -5   2 -15   62.01    3.20
  -5   2 -15   74.82    4.11
  -5   2 -14   87.28    3.84
  -5   2 -14   96.73    4.57
  -5   2 -14   95.42    4.73
  -5   2 -14   87.97    4.16
  -5   2 -13   84.71    3.87
  -5   2 -13   93.10    4.85
  -5   2 -13   87.74    4.35
  -5   2 -13   87.98    3.89
  -5   2 -13   98.80    4.63
  -5   2 -12    9.00    2.50
  -5   2 -12    7.34    3.10
  -5   2 -12    2.63    2.72
  -5   2 -12    4.20    3.17
  -5   2 -12    1.58    3.50
  -5   2 -11   42.47    3.78
  -5   2 -11   44.35    4.08
  -5   2 -11   46.07    3.02
  -5   2 -11   47.61    3.36
  -5   2 -11   50.73    3.60
  -5   2 -10   99.70    4.76
  -5   2 -10  101.28    4.94
  -5   2 -10   92.40    3.95
  -5   2 -10   94.60    4.52
  -5   2 -10   96.61    4.29
  -5   2 -10  106.13    4.41
  -5   2  -9   65.32    4.14
  -5   2  -9   61.34    3.88
  -5   2  -9   59.10    3.12
  -5   2  -9   54.36    3.60
  -5   2  -9   62.12    3.47
  -5   2  -9   63.21    3.49
  -5   2  -8   47.83    3.63
  -5   2  -8   49.86    3.60
  -5   2  -8   45.28    2.71
  -5   2  -8   49.19    8.39
  -5   2  -8   48.24    3.11
  -5   2  -8   42.93    3.15
  -5   2  -8   47.83    3.43
  -5   2  -8   52.96    3.09
  -5   2  -7  232.01    6.99
  -5   2  -7  212.45    7.00
  -5   2  -7  231.74    7.32
  -5   2  -7  238.01    7.45
  -5   2  -7  204.07    6.73
  -5   2  -7  249.21   13.18
  -5   2  -7  213.67    8.75
  -5   2  -7  228.22    7.30
  -5   2  -7  233.23    6.97
  -5   2  -6   33.19    2.65
  -5   2  -6   29.04    2.55
  -5   2  -6   33.51    3.11
  -5   2  -6   36.63    3.11
  -5   2  -6   40.37    8.78
  -5   2  -6   28.66    2.21
  -5   2  -6   36.03    2.79
  -5   2  -6   36.65    2.53
  -5   2  -6   30.24    4.10
  -5   2  -5  274.29   10.39
  -5   2  -5  302.68   14.56
  -5   2  -5  277.57    8.36
  -5   2  -4   30.96    8.57
  -5   2  -4   20.66    3.94
  -5   2  -4   33.23    4.43
  -5   2  -3   26.94    8.06
  -5   2  -3   28.72    4.18
  -5   2  -3   29.36    4.29
  -5   2  -2  230.54   12.64
  -5   2  -2  246.99    8.87
  -5   2  -1  211.94    8.81
  -5   2  -1  223.09    8.60
  -5   2   0  142.31   10.29
  -5   2   0  130.86    6.77
  -5   2   0  141.82    6.63
  -5   2   1   97.71    9.38
  -5   2   2   26.48    4.16
  -5   2   2   30.28    7.77
  -5   2   2   24.98    4.18
  -5   2   3  110.46    9.65
  -5   2   3   85.84    5.63
  -5   2   3  103.25    5.66
  -5   2   4  278.54   13.14
  -5   2   4  251.83    9.43
  -5   2   4  261.35    9.22
  -5   2   4  235.53    7.05
  -5   2   5   70.67    2.86
  -5   2   5   73.96    2.96
  -5   2   5   88.07    5.29
  -5   2   5   89.46    9.24
  -5   2   5   89.94    5.28
  -5   2   6   58.10    4.53
  -5   2   6   70.35    8.67
  -5   2   6   62.13    4.25
  -5   2   6   59.37    4.67
  -5   2   6   67.31    2.78
  -5   2   6   59.73    2.63
  -5   2   7   10.85    7.33
  -5   2   7   13.43    3.48
  -5   2   7    9.91    1.75
  -5   2   7   11.56    1.98
  -5   2   7    9.77    1.85
  -5   2   7   11.84    3.56
  -5   2   8   85.00    4.89
  -5   2   8   80.66    4.93
  -5   2   8   77.67    5.49
  -5   2   8   93.04    4.11
  -5   2   8   76.26    8.87
  -5   2   8   82.28    3.37
  -5   2   8   85.96    3.48
  -5   2   8   76.05    3.21
  -5   2   9  103.02    5.62
  -5   2   9  111.53    4.71
  -5   2   9   94.35    5.32
  -5   2   9   95.94    6.08
  -5   2   9   98.53    3.82
  -5   2   9  108.25    4.10
  -5   2   9  109.60    3.99
  -5   2  10   14.01    5.11
  -5   2  10   12.04    3.84
  -5   2  10    9.13    3.09
  -5   2  10   12.65    2.39
  -5   2  10    9.54    2.24
  -5   2  10    9.39    2.07
  -5   2  11   44.25    2.79
  -5   2  11   49.34    2.96
  -5   2  11   51.14    3.12
  -5   2  11   47.97    3.87
  -5   2  11   48.81    4.71
  -5   2  12   22.42    2.41
  -5   2  12   21.65    3.43
  -5   2  12   27.04    4.27
  -5   2  12   26.26    2.62
  -5   2  12   27.90    2.76
  -5   2  13    8.76    2.36
  -5   2  13   11.28    2.56
  -5   2  13    8.77    2.19
  -5   2  13   13.04    3.27
  -5   2  14   42.64    3.01
  -5   2  14   43.15    2.85
  -5   2  14   47.98    3.72
  -5   2  14   36.83    2.59
  -5   2  15   48.24    2.97
  -5   2  15   45.27    2.81
  -5   2  15   50.11    3.50
  -5   2  15   43.92    2.57
  -5   2  16   34.08    2.38
  -5   2  16   32.53    2.50
  -5   2  16   30.35    2.85
  -5   2  16   29.08    2.10
  -5   2  17    8.49    1.74
  -5   2  17   10.93    2.18
  -5   2  18    1.90    1.41
  -5   2  18    4.69    1.82
  -5   2  18    2.55    1.55
  -5   2  19    6.72    1.39
  -5   3 -18    1.27    1.69
  -5   3 -18    4.45    2.02
  -5   3 -17   46.74    2.80
  -5   3 -17   40.66    3.13
  -5   3 -16   21.95    2.88
  -5   3 -16   20.40    3.28
  -5   3 -15    8.47    2.48
  -5   3 -15    8.17    3.03
  -5   3 -14   45.20    3.81
  -5   3 -14   43.55    3.33
  -5   3 -13   17.81    3.26
  -5   3 -13   20.12    3.62
  -5   3 -13   23.97    2.68
  -5   3 -12  333.47   10.08
  -5   3 -12  325.16    9.81
  -5   3 -12  304.10    9.37
  -5   3 -12  301.01    9.36
  -5   3 -11  187.89    6.48
  -5   3 -11  177.19    6.60
  -5   3 -11  184.78    6.85
  -5   3 -11  177.82    6.23
  -5   3 -11  184.89    6.54
  -5   3 -11  173.17    6.03
  -5   3 -10   86.13    4.12
  -5   3 -10   73.27    4.58
  -5   3 -10   67.05    4.42
  -5   3 -10   74.15    4.05
  -5   3 -10   70.44    4.16
  -5   3 -10   82.21    3.71
  -5   3  -9   37.07    3.20
  -5   3  -9   33.59    3.70
  -5   3  -9   35.80    3.81
  -5   3  -9   33.01    3.31
  -5   3  -9   28.32    3.22
  -5   3  -9   34.08    2.82
  -5   3  -8  113.16    4.78
  -5   3  -8  123.29    5.13
  -5   3  -8  123.08    4.68
  -5   3  -8  115.99    4.69
  -5   3  -8  116.12    4.68
  -5   3  -8  110.63    4.35
  -5   3  -7  170.01    5.85
  -5   3  -7  170.62    5.99
  -5   3  -7  163.80    5.60
  -5   3  -7  163.41    5.63
  -5   3  -7  165.99    5.61
  -5   3  -7  145.40    5.74
  -5   3  -7  153.08    7.37
  -5   3  -7  152.73   11.71
  -5   3  -6  258.19   10.44
  -5   3  -6  331.34   15.61
  -5   3  -6  275.83    8.61
  -5   3  -6  306.08    8.75
  -5   3  -6  305.93    8.41
  -5   3  -6  299.44    8.42
  -5   3  -6  264.96    8.31
  -5   3  -6  283.81    8.95
  -5   3  -6  266.92    8.71
  -5   3  -6  269.17    9.31
  -5   3  -6  247.91    8.02
  -5   3  -5  190.75    6.82
  -5   3  -5  212.16    6.61
  -5   3  -5  205.82    6.64
  -5   3  -5  200.07    6.37
  -5   3  -5  214.78    6.32
  -5   3  -5  197.33    6.19
  -5   3  -5  203.13    6.91
  -5   3  -5  167.93    5.93
  -5   3  -5  191.83    6.73
  -5   3  -5  238.94   13.30
  -5   3  -5  199.47    8.62
  -5   3  -4  131.60   11.09
  -5   3  -4  127.20    6.88
  -5   3  -4  137.68    5.40
  -5   3  -4  135.14    4.87
  -5   3  -4  119.12    5.21
  -5   3  -4  143.07    5.31
  -5   3  -4  136.49    5.09
  -5   3  -4  140.20    5.06
  -5   3  -3  590.37   16.09
  -5   3  -3  555.78   18.54
  -5   3  -3  622.38   22.79
  -5   3  -2  141.12   11.05
  -5   3  -2  126.06    6.85
  -5   3  -1  483.91   16.01
  -5   3   0   34.85    4.51
  -5   3   1  196.83   12.21
  -5   3   2   51.57    8.87
  -5   3   3  119.85    6.63
  -5   3   3  132.90   10.64
  -5   3   4   87.12    4.04
  -5   3   4   75.93    5.13
  -5   3   4   69.20    5.49
  -5   3   4   90.52    9.58
  -5   3   5    4.81    4.25
  -5   3   5    4.30    3.69
  -5   3   5    5.88    3.74
  -5   3   5   17.03    8.28
  -5   3   5    4.06    2.73
  -5   3   5    6.06    3.10
  -5   3   6    3.04    3.23
  -5   3   6    3.31    7.80
  -5   3   6    3.40    3.70
  -5   3   6    5.83    3.85
  -5   3   6    4.56    4.37
  -5   3   6    4.45    2.74
  -5   3   6    3.33    2.21
  -5   3   6    1.14    1.58
  -5   3   6    2.94    2.42
  -5   3   7   23.87    1.77
  -5   3   7   21.37    4.15
  -5   3   7   23.30    3.81
  -5   3   7   21.26    3.91
  -5   3   7   33.38    8.38
  -5   3   7   25.22    2.18
  -5   3   7   27.04    2.37
  -5   3   7   20.63    2.83
  -5   3   7   21.31    1.92
  -5   3   8   70.11    2.84
  -5   3   8   68.53    4.99
  -5   3   8   75.77    5.17
  -5   3   8   76.35    3.23
  -5   3   8   75.58    3.09
  -5   3   8   69.86    9.18
  -5   3   9   16.36    4.01
  -5   3   9   17.89    3.86
  -5   3   9   15.00    1.83
  -5   3   9   19.96    2.14
  -5   3   9   22.85    2.31
  -5   3  10   14.61    3.18
  -5   3  10   11.37    4.03
  -5   3  10    8.08    1.81
  -5   3  10   10.68    2.32
  -5   3  10    9.84    2.12
  -5   3  11   72.12    5.24
  -5   3  11   56.74    2.77
  -5   3  11   64.57    3.11
  -5   3  11   62.88    3.27
  -5   3  11   69.71    4.20
  -5   3  12  254.24    9.16
  -5   3  12  250.55    7.39
  -5   3  12  237.61    7.20
  -5   3  12  254.95    8.08
  -5   3  13   66.30    3.01
  -5   3  13   83.14    3.48
  -5   3  13   85.42    3.67
  -5   3  13   81.51    4.58
  -5   3  13   99.80    5.49
  -5   3  14  128.93    4.63
  -5   3  14  136.00    4.82
  -5   3  14  130.90    5.56
  -5   3  15   16.57    2.28
  -5   3  15   13.83    2.03
  -5   3  15   16.13    3.01
  -5   3  16   15.84    1.86
  -5   3  16   16.33    2.67
  -5   3  17   31.12    1.92
  -5   3  17   32.14    2.52
  -5   3  18    4.95    1.63
  -5   3  19    9.02    1.34
  -5   4 -17   15.04    2.04
  -5   4 -16   22.18    2.58
  -5   4 -15    5.83    2.76
  -5   4 -15    6.22    2.37
  -5   4 -14   63.72    3.83
  -5   4 -14   59.94    3.55
  -5   4 -13    8.08    3.35
  -5   4 -13    8.06    3.08
  -5   4 -12    9.50    3.33
  -5   4 -11   66.81    4.33
  -5   4 -11   72.41    3.96
  -5   4 -10  102.04    5.01
  -5   4 -10  101.91    4.59
  -5   4  -9  241.73    7.98
  -5   4  -9  224.40    7.66
  -5   4  -9  232.54    7.99
  -5   4  -9  234.93    7.59
  -5   4  -9  232.94    7.66
  -5   4  -8  129.59    5.39
  -5   4  -8  120.15    5.13
  -5   4  -8  125.27    5.39
  -5   4  -8  123.55    5.01
  -5   4  -8  111.66    4.88
  -5   4  -7   52.24    3.82
  -5   4  -7   48.77    3.67
  -5   4  -7   51.47    3.87
  -5   4  -7   52.27    4.99
  -5   4  -7   52.94    3.28
  -5   4  -7   46.94    3.47
  -5   4  -7   50.20    3.49
  -5   4  -6  467.09   19.86
  -5   4  -6  450.09   15.05
  -5   4  -6  441.19   12.59
  -5   4  -6  433.45   12.56
  -5   4  -6  400.86   13.04
  -5   4  -6  433.70   11.99
  -5   4  -6  423.83   12.21
  -5   4  -6  446.47   12.31
  -5   4  -6  401.89   11.81
  -5   4  -6  436.25   12.71
  -5   4  -5   41.27    9.79
  -5   4  -5   38.41    4.96
  -5   4  -5   54.43    3.61
  -5   4  -5   53.37    3.48
  -5   4  -5   39.74    2.63
  -5   4  -5   41.49    4.96
  -5   4  -5   47.94    2.87
  -5   4  -5   41.89    2.91
  -5   4  -5   41.81    3.59
  -5   4  -4  232.48    8.39
  -5   4  -4  213.83    7.00
  -5   4  -4  228.34    7.94
  -5   4  -4  246.29   10.14
  -5   4  -4  262.73   14.87
  -5   4  -4  264.59    7.81
  -5   4  -4  257.60    7.64
  -5   4  -4  257.53    7.72
  -5   4  -4  261.64    8.61
  -5   4  -4  226.94    7.14
  -5   4  -4  230.48    7.15
  -5   4  -4  223.88    8.47
  -5   4  -3   70.36    3.46
  -5   4  -3   76.92    4.28
  -5   4  -3   76.07    4.88
  -5   4  -3   75.49   10.33
  -5   4  -3   75.82    5.99
  -5   4  -3   93.93    4.16
  -5   4  -3   93.97    3.99
  -5   4  -3   93.70    4.07
  -5   4  -3   94.95    5.19
  -5   4  -3   91.01    4.48
  -5   4  -3   93.87    3.69
  -5   4  -3   74.59    5.46
  -5   4  -3   73.42    3.40
  -5   4  -2    0.87    3.61
  -5   4  -2    4.77    2.93
  -5   4  -2    0.85    2.33
  -5   4  -2    0.94    3.97
  -5   4  -2    2.34    8.35
  -5   4  -2    0.93    2.63
  -5   4  -2    4.50    3.00
  -5   4  -2    4.99    4.24
  -5   4  -2   -1.69    2.60
  -5   4  -2    1.17    3.62
  -5   4  -2    0.37    2.25
  -5   4  -2    4.68    3.14
  -5   4  -2    4.26    4.40
  -5   4  -2    1.73    2.08
  -5   4  -1  145.03    6.12
  -5   4  -1  118.74    4.57
  -5   4  -1  137.28    5.61
  -5   4  -1  143.06    7.55
  -5   4  -1  145.78    5.47
  -5   4  -1  133.21    6.18
  -5   4  -1  156.88    6.64
  -5   4  -1  144.00    5.48
  -5   4  -1  149.94    4.77
  -5   4  -1  143.30    4.76
  -5   4  -1  134.48    6.25
  -5   4   0   67.48    3.26
  -5   4   0   72.22    5.80
  -5   4   0   84.88    3.89
  -5   4   0   90.41    4.21
  -5   4   0   82.91    5.08
  -5   4   0   90.39    5.35
  -5   4   0   87.79    4.21
  -5   4   0   81.79    3.35
  -5   4   0   71.43    3.35
  -5   4   1   50.86    3.75
  -5   4   1   52.29    4.35
  -5   4   1   50.63    9.31
  -5   4   1   54.23    3.30
  -5   4   1   44.87    3.59
  -5   4   1   47.10    4.65
  -5   4   1   63.44    4.95
  -5   4   1   43.39    4.65
  -5   4   1   49.80    3.66
  -5   4   2  112.52   10.76
  -5   4   2  104.74    4.18
  -5   4   2   97.59    4.56
  -5   4   2   98.59    3.84
  -5   4   2   92.34    5.47
  -5   4   2  102.33    4.65
  -5   4   2   95.87    4.73
  -5   4   2  106.40    5.34
  -5   4   3   82.98    4.98
  -5   4   3   76.64    3.47
  -5   4   3   82.57    4.38
  -5   4   3   97.46    6.29
  -5   4   3   94.78   10.57
  -5   4   3   91.26    5.29
  -5   4   3  105.99    5.86
  -5   4   3   92.96    4.52
  -5   4   3   83.22    4.37
  -5   4   3   94.59    3.59
  -5   4   3   77.98    5.25
  -5   4   4   85.27    3.60
  -5   4   4   87.11    4.54
  -5   4   4   93.37    5.08
  -5   4   4   89.97   10.64
  -5   4   4   87.66    6.15
  -5   4   4  101.08    5.45
  -5   4   4   99.01    5.91
  -5   4   4   92.62    4.80
  -5   4   4   95.12    4.55
  -5   4   4   92.84    5.36
  -5   4   4   90.16    3.63
  -5   4   5   94.90    3.75
  -5   4   5   99.01    4.74
  -5   4   5  104.35    5.28
  -5   4   5  115.02    5.75
  -5   4   5   97.61    6.36
  -5   4   5  118.52   10.99
  -5   4   5  103.97    6.03
  -5   4   5   99.72    5.20
  -5   4   5   99.40    3.84
  -5   4   5  101.69    5.48
  -5   4   6  126.36    5.69
  -5   4   6  120.74    4.23
  -5   4   6  122.45    5.17
  -5   4   6  119.14    6.09
  -5   4   6  130.94    7.06
  -5   4   6  134.59   11.38
  -5   4   6  107.98    6.42
  -5   4   6  116.02    5.85
  -5   4   6  123.93    4.82
  -5   4   6  125.10    4.34
  -5   4   6  116.32    5.91
  -5   4   7  142.65    4.78
  -5   4   7  141.32    5.59
  -5   4   7  144.15    7.09
  -5   4   7  127.85    6.63
  -5   4   7  149.51   11.85
  -5   4   7  143.79    7.53
  -5   4   7  162.08    6.70
  -5   4   7  130.07    6.32
  -5   4   7  151.09    4.88
  -5   4   7  165.61    5.63
  -5   4   8   39.37    4.79
  -5   4   8   35.54    4.53
  -5   4   8   36.95    2.17
  -5   4   8   35.79    4.47
  -5   4   8   39.79    3.39
  -5   4   8   36.78    2.44
  -5   4   9  108.66    3.85
  -5   4   9   96.20    6.08
  -5   4   9  101.21    5.96
  -5   4  10  118.17    4.35
  -5   4  10  117.65    4.16
  -5   4  10  117.62    6.13
  -5   4  10  122.04    6.25
  -5   4  11   76.73    3.41
  -5   4  11   76.50    3.15
  -5   4  11   66.97    5.05
  -5   4  12   44.29    2.78
  -5   4  12   45.36    2.52
  -5   4  12   53.31    4.85
  -5   4  12   51.00    3.86
  -5   4  12   47.31    4.41
  -5   4  13   19.63    4.15
  -5   4  13   19.92    1.98
  -5   4  13   21.29    2.29
  -5   4  14   17.85    1.86
  -5   4  14   25.98    4.01
  -5   4  14   22.71    3.31
  -5   4  15  100.54    4.60
  -5   4  16   14.69    2.57
  -5   4  17    5.89    2.06
  -5   4  18    7.60    1.61
  -5   5 -17   43.71    1.92
  -5   5 -16   72.03    3.22
  -5   5 -15   11.68    2.18
  -5   5 -15   10.75    2.72
  -5   5 -14   44.28    3.00
  -5   5 -14   35.17    3.54
  -5   5 -13    2.71    2.84
  -5   5 -13    7.60    3.45
  -5   5 -12    5.34    3.09
  -5   5 -12    2.81    3.69
  -5   5 -12    0.71    3.12
  -5   5 -11  124.05    5.83
  -5   5 -11  123.67    5.33
  -5   5 -11  126.27    5.33
  -5   5 -10   89.10    5.26
  -5   5 -10   88.75    4.61
  -5   5 -10   86.63    4.73
  -5   5  -9   67.08    5.03
  -5   5  -9   81.71    4.19
  -5   5  -9   78.41    4.20
  -5   5  -9   69.97    4.51
  -5   5  -9   78.31    4.44
  -5   5  -8   92.67    4.43
  -5   5  -8   75.03    5.16
  -5   5  -8   89.93    4.53
  -5   5  -8   86.87    4.73
  -5   5  -8   92.82    4.65
  -5   5  -7  237.02    7.57
  -5   5  -7  233.61    7.51
  -5   5  -7  228.07    7.30
  -5   5  -7  209.23    7.96
  -5   5  -6  973.12   27.84
  -5   5  -6 1074.01   28.17
  -5   5  -6 1091.82   28.73
  -5   5  -6 1019.55   31.07
  -5   5  -6 1081.94   28.49
  -5   5  -6 1038.91   28.33
  -5   5  -6 1020.20   28.57
  -5   5  -5  226.24    7.08
  -5   5  -5  224.49    8.09
  -5   5  -5  237.34   10.36
  -5   5  -5  237.78    7.83
  -5   5  -5  225.31    7.58
  -5   5  -5  235.61    7.73
  -5   5  -5  232.25    7.95
  -5   5  -5  236.06    8.42
  -5   5  -4   47.88    5.22
  -5   5  -4   38.47    2.87
  -5   5  -4   57.96    4.28
  -5   5  -4   51.98    3.39
  -5   5  -4   41.56    5.51
  -5   5  -4   50.40    4.36
  -5   5  -4   58.22    4.27
  -5   5  -4   51.31    3.79
  -5   5  -4   49.00    3.49
  -5   5  -4   52.62    3.70
  -5   5  -4   43.00    3.82
  -5   5  -4   37.29    4.42
  -5   5  -3   97.84    3.87
  -5   5  -3   98.01    5.84
  -5   5  -3   86.86    4.04
  -5   5  -3  101.26    6.95
  -5   5  -3  127.33   12.42
  -5   5  -3   88.23    5.46
  -5   5  -3   89.71    4.81
  -5   5  -3   80.26    4.15
  -5   5  -3   82.93    4.45
  -5   5  -3   80.05    4.29
  -5   5  -3  104.04    5.47
  -5   5  -3  106.03    4.94
  -5   5  -3   99.27    3.84
  -5   5  -2   41.37    2.87
  -5   5  -2   49.48    5.20
  -5   5  -2   52.41    3.13
  -5   5  -2   39.16    5.44
  -5   5  -2   61.44   10.54
  -5   5  -2   57.43    4.81
  -5   5  -2   65.78    4.07
  -5   5  -2   50.26    3.39
  -5   5  -2   44.89    3.27
  -5   5  -2   44.43    3.89
  -5   5  -2   46.95    3.04
  -5   5  -2   41.50    4.51
  -5   5  -1  277.60    8.28
  -5   5  -1  255.73    9.51
  -5   5  -1  277.38    8.23
  -5   5  -1  301.44   11.74
  -5   5  -1  314.66   10.33
  -5   5  -1  291.56    8.74
  -5   5  -1  307.11    8.98
  -5   5  -1  277.27    8.48
  -5   5  -1  258.36    9.49
  -5   5  -1  261.87    8.39
  -5   5  -1  286.24    9.64
  -5   5  -1  252.74    8.02
  -5   5  -1  280.94    9.13
  -5   5   0  381.41   10.43
  -5   5   0  353.67   10.26
  -5   5   0  337.46   10.64
  -5   5   0  405.63   12.48
  -5   5   0  333.17   10.09
  -5   5   0  388.74   10.81
  -5   5   0  368.14   10.95
  -5   5   0  341.11   10.44
  -5   5   0  339.35   11.43
  -5   5   0  370.05   10.48
  -5   5   0  412.43   14.08
  -5   5   1    6.80    3.28
  -5   5   1    9.11    3.97
  -5   5   1    7.45    2.50
  -5   5   1    7.93    4.38
  -5   5   1   11.93    9.30
  -5   5   1   10.70    4.60
  -5   5   1    8.18    2.21
  -5   5   1    3.04    4.50
  -5   5   1    8.36    2.48
  -5   5   1    7.96    2.81
  -5   5   1    1.30    3.16
  -5   5   2   24.48    9.52
  -5   5   2   19.55    2.22
  -5   5   2   21.12    3.13
  -5   5   2   22.02    4.65
  -5   5   2   19.57    2.85
  -5   5   2   18.04    3.34
  -5   5   2   26.84    3.61
  -5   5   2   23.52    4.15
  -5   5   3   54.04    5.70
  -5   5   3   64.75   10.68
  -5   5   3   52.37    4.05
  -5   5   3   53.73    3.10
  -5   5   3   51.21    5.08
  -5   5   3   60.66    5.59
  -5   5   3   67.10    4.07
  -5   5   3   68.05    5.21
  -5   5   3   58.20    3.07
  -5   5   3   51.99    4.14
  -5   5   3   59.62    4.83
  -5   5   4   48.07    5.52
  -5   5   4   46.53   10.15
  -5   5   4   41.19    3.91
  -5   5   4   46.81    2.86
  -5   5   4   39.34    4.93
  -5   5   4   44.73    5.24
  -5   5   4   38.01    4.98
  -5   5   4   42.32    2.87
  -5   5   4   41.19    3.82
  -5   5   4   46.17    4.51
  -5   5   5  137.83   12.44
  -5   5   5  130.11    7.70
  -5   5   5  131.79    6.12
  -5   5   5  134.99    4.74
  -5   5   5  153.70    7.34
  -5   5   5  147.78    6.62
  -5   5   5  129.33    5.66
  -5   5   5  133.94    6.23
  -5   5   6   17.80    4.78
  -5   5   6   19.20    2.45
  -5   5   6   19.10    4.67
  -5   5   6   22.03    3.99
  -5   5   6   27.33    5.03
  -5   5   6   33.06    4.91
  -5   5   6   19.86    3.41
  -5   5   6   19.22    3.98
  -5   5   7  334.86   12.62
  -5   5   7  326.95    9.47
  -5   5   7  325.78   11.20
  -5   5   7  360.48   10.09
  -5   5   7  334.37   11.81
  -5   5   7  319.66   10.89
  -5   5   7  293.93   10.15
  -5   5   7  321.39   10.69
  -5   5   8  210.65    9.33
  -5   5   8  186.35    8.71
  -5   5   8  207.78    8.42
  -5   5   8  223.56    7.20
  -5   5   8  208.77    6.42
  -5   5   8  202.28    8.11
  -5   5   8  206.41    7.19
  -5   5   9  153.93    7.62
  -5   5   9  171.12    7.18
  -5   5   9  174.40    6.30
  -5   5  10   45.86    4.83
  -5   5  10   35.47    4.68
  -5   5  11   35.42    4.65
  -5   5  11   34.25    4.22
  -5   5  11   40.99    3.53
  -5   5  11   37.62    4.39
  -5   5  12   64.41    5.10
  -5   5  13   33.97    4.25
  -5   5  14  102.76    4.76
  -5   5  14  108.66    5.47
  -5   5  15   20.08    2.79
  -5   5  15   24.02    3.36
[truncated: 1,186,075 more chars]
