# Supplementary material for: Enantioselective Synthesis of Axially Chiral Diaryl Ethers via Rhodium‐Catalyzed [2 + 2 + 2] Cycloaddition
Source: Angew Chem Int Ed Engl. 2026 Jun 3;65(32):e3486845. doi: 10.1002/anie.3486845 (PMC13427224; doi:10.1002/anie.3486845)
Supplement: Supplementary file 1 — Supporting File 1: anie72956‐sup‐0001‐SuppMat.zip. [file ANIE-65-e3486845-s002.zip › anie72956-sup-0001-SuppMat/3gc_exp_171_auto.cif]

data_exp_171_auto
_audit_creation_date               2025-01-27
_audit_creation_method
;
Olex2 1.5
(compiled 2024.02.16 svn.r378c4104 for OlexSys, GUI svn.r6928)
;
_shelx_SHELXL_version_number       '2018/3'
_audit_contact_author_address      ?
_audit_contact_author_email        ?
_audit_contact_author_name         ''
_audit_contact_author_phone        ?
_publ_contact_author_id_orcid      ?
_publ_section_references
;
Dolomanov, O.V., Bourhis, L.J., Gildea, R.J, Howard, J.A.K. & Puschmann, H.
 (2009), J. Appl. Cryst. 42, 339-341.

Sheldrick, G.M. (2015). Acta Cryst. A71, 3-8.

Sheldrick, G.M. (2015). Acta Cryst. C71, 3-8.
;
_chemical_name_common              ?
_chemical_name_systematic          ?
_chemical_formula_moiety           'C44 H41 F6 N O5 S, 0.5[C7H16]'
_chemical_formula_sum              'C47.50 H49 F6 N O5 S'
_chemical_formula_weight           859.93
_chemical_absolute_configuration   ad
_chemical_melting_point            ?
_chemical_oxdiff_formula           'C11 H10 N O'
loop_
  _atom_type_symbol
  _atom_type_description
  _atom_type_scat_dispersion_real
  _atom_type_scat_dispersion_imag
  _atom_type_scat_source
 'C' 'C' 0.0033 0.0016 'International Tables Vol C Tables 4.2.6.8 and 6.1.1.4'
 'H' 'H' 0.0000 0.0000 'International Tables Vol C Tables 4.2.6.8 and 6.1.1.4'
 'F' 'F' 0.0171 0.0103 'International Tables Vol C Tables 4.2.6.8 and 6.1.1.4'
 'N' 'N' 0.0061 0.0033 'International Tables Vol C Tables 4.2.6.8 and 6.1.1.4'
 'O' 'O' 0.0106 0.0060 'International Tables Vol C Tables 4.2.6.8 and 6.1.1.4'
 'S' 'S' 0.1246 0.1234 'International Tables Vol C Tables 4.2.6.8 and 6.1.1.4'

_shelx_space_group_comment
;
The symmetry employed for this shelxl refinement is uniquely defined
by the following loop, which should always be used as a source of
symmetry information in preference to the above space-group names.
They are only intended as comments.
;
_space_group_crystal_system        'orthorhombic'
_space_group_IT_number             19
_space_group_name_H-M_alt          'P 21 21 21'
_space_group_name_Hall             'P 2ac 2ab'
loop_
  _space_group_symop_operation_xyz
 'x, y, z'
 '-x+1/2, -y, z+1/2'
 '-x, y+1/2, -z+1/2'
 'x+1/2, -y+1/2, -z'

_cell_length_a                     8.3571(2)
_cell_length_b                     16.6443(3)
_cell_length_c                     30.9663(6)
_cell_angle_alpha                  90
_cell_angle_beta                   90
_cell_angle_gamma                  90
_cell_volume                       4307.35(15)
_cell_formula_units_Z              4
_cell_measurement_reflns_used      22141
_cell_measurement_temperature      100.00(10)
_cell_measurement_theta_max        30.7460
_cell_measurement_theta_min        2.3120
_shelx_estimated_absorpt_T_max     0.972
_shelx_estimated_absorpt_T_min     0.944
_exptl_absorpt_coefficient_mu      0.149
_exptl_absorpt_correction_T_max    1.000
_exptl_absorpt_correction_T_min    0.774
_exptl_absorpt_correction_type     gaussian
_exptl_absorpt_process_details
;
CrysAlisPro 1.171.42.49 (Rigaku Oxford Diffraction, 2022)
Numerical absorption correction based on gaussian integration over
a multifaceted crystal model
Empirical absorption correction using spherical harmonics,
implemented in SCALE3 ABSPACK scaling algorithm.
;
_exptl_absorpt_special_details     ?
_exptl_crystal_colour              'clear whiteish colourless'
_exptl_crystal_colour_lustre       clear
_exptl_crystal_colour_modifier     whiteish
_exptl_crystal_colour_primary      colourless
_exptl_crystal_density_diffrn      1.326
_exptl_crystal_density_meas        ?
_exptl_crystal_density_method      ?
_exptl_crystal_description         block
_exptl_crystal_F_000               1804
loop_
  _exptl_crystal_face_index_h
  _exptl_crystal_face_index_k
  _exptl_crystal_face_index_l
  _exptl_crystal_face_perp_dist
 11 -7 0 0.1800
 -1 11 38 0.1086
 -10 10 12 0.1166
 -2 -10 -39 0.0922
 8 17 -7 0.1551
 -1 -20 23 0.0622
 -10 1 -21 0.1604
 -2 18 -27 0.0924
 0 1 0 0.0664

_exptl_crystal_size_max            0.39
_exptl_crystal_size_mid            0.25
_exptl_crystal_size_min            0.19
loop_
  _exptl_oxdiff_crystal_face_indexfrac_h
  _exptl_oxdiff_crystal_face_indexfrac_k
  _exptl_oxdiff_crystal_face_indexfrac_l
  _exptl_oxdiff_crystal_face_x
  _exptl_oxdiff_crystal_face_y
  _exptl_oxdiff_crystal_face_z
 11.2321 -7.0833 -0.3924 0.1272 0.5198 0.8448
 -0.6766 11.2707 38.2080 -0.2163 -0.9121 0.3482
 -10.1687 9.8195 12.3515 -0.1807 -0.7473 -0.6394
 -2.4696 -9.5011 -38.8532 0.1848 0.7840 -0.5927
 7.7442 17.2283 -7.4454 -0.8510 0.2049 0.4834
 -0.9588 -19.7288 23.3778 0.9535 -0.2267 0.1986
 -10.3938 0.7755 -20.5065 -0.0097 -0.0015 -1.0000
 -2.1811 17.9321 -26.9807 -0.8585 0.2030 -0.4709
 -0.0003 1.0003 -0.0001 -0.0405 -0.0132 -0.0010

_exptl_transmission_factor_max     ?
_exptl_transmission_factor_min     ?
_diffrn_reflns_av_R_equivalents    0.0326
_diffrn_reflns_av_unetI/netI       0.0343
_diffrn_reflns_Laue_measured_fraction_full  0.999
_diffrn_reflns_Laue_measured_fraction_max  0.874
_diffrn_reflns_limit_h_max         11
_diffrn_reflns_limit_h_min         -11
_diffrn_reflns_limit_k_max         24
_diffrn_reflns_limit_k_min         -20
_diffrn_reflns_limit_l_max         40
_diffrn_reflns_limit_l_min         -44
_diffrn_reflns_number              36853
_diffrn_reflns_point_group_measured_fraction_full  1.000
_diffrn_reflns_point_group_measured_fraction_max  0.844
_diffrn_reflns_theta_full          25.242
_diffrn_reflns_theta_max           31.297
_diffrn_reflns_theta_min           2.322
_diffrn_ambient_environment        N~2~
_diffrn_ambient_temperature        100.00(10)
_diffrn_detector                   'Hybrid Pixel Array Detector'
_diffrn_detector_area_resol_mean   10.0000
_diffrn_detector_type              HyPix
_diffrn_measured_fraction_theta_full  0.999
_diffrn_measured_fraction_theta_max  0.874
_diffrn_measurement_details
;
List of Runs (angles in degrees, time in seconds):

  # Type    Start    End  Width  t~exp~   \w     \q     \k     \f   Frames
--------------------------------------------------------------------------
  1  \w    -68.00 -19.00   0.50    6.29    --  -12.28 132.00-127.00   98
  2  \w    -39.00  36.00   0.50    6.29    --  -12.28  85.00 166.00  150
  3  \w     62.00  91.00   0.50    6.29    --   11.65-178.00-180.00   58
  4  \w    -19.00   8.00   0.50    6.29    --  -12.28 -99.00 -90.00   54
  5  \w    -71.00  10.00   0.50    6.29    --  -12.28 -57.00 -30.00  162
  6  \w    -13.00  18.00   0.50    6.29    --  -12.28 -99.00-120.00   62
;
_diffrn_measurement_device         'four-circle diffractometer'
_diffrn_measurement_device_type    'XtaLAB Synergy R, HyPix'
_diffrn_measurement_method         '\w scans'
_diffrn_orient_matrix_type        
 'CrysAlisPro convention (1999,Acta A55,543-557)'
_diffrn_orient_matrix_UB_11        -0.0140007000
_diffrn_orient_matrix_UB_12        -0.0404964000
_diffrn_orient_matrix_UB_13        0.0060361000
_diffrn_orient_matrix_UB_21        0.0372737000
_diffrn_orient_matrix_UB_22        -0.0132081000
_diffrn_orient_matrix_UB_23        -0.0193168000
_diffrn_orient_matrix_UB_31        0.0749577000
_diffrn_orient_matrix_UB_32        -0.0009943000
_diffrn_orient_matrix_UB_33        0.0107326000
_diffrn_radiation_monochromator    mirror
_diffrn_radiation_probe            x-ray
_diffrn_radiation_type             'Mo K\a'
_diffrn_radiation_wavelength       0.71073
_diffrn_source                     'micro-focus sealed X-ray tube'
_diffrn_source_type                'Mova (Mo) X-ray Source'
_reflns_Friedel_coverage           0.745
_reflns_Friedel_fraction_full      1.000
_reflns_Friedel_fraction_max       0.806
_reflns_number_gt                  10628
_reflns_number_total               11883
_reflns_special_details
;
 Reflections were merged by SHELXL according to the crystal
 class for the calculation of statistics and refinement.
 
 Structure factors included contributions from the .fab file.
 
 _reflns_Friedel_fraction is defined as the number of unique
 Friedel pairs measured divided by the number that would be
 possible theoretically, ignoring centric projections and
 systematic absences.
;
_reflns_threshold_expression       'I > 2\s(I)'
_computing_cell_refinement         'CrysAlisPro 1.171.42.49 (Rigaku OD, 2022)'
_computing_data_collection         'CrysAlisPro 1.171.42.49 (Rigaku OD, 2022)'
_computing_data_reduction          'CrysAlisPro 1.171.42.49 (Rigaku OD, 2022)'
_computing_molecular_graphics      'Olex2 1.5 (Dolomanov et al., 2009)'
_computing_publication_material    'Olex2 1.5 (Dolomanov et al., 2009)'
_computing_structure_refinement    'SHELXL 2018/3 (Sheldrick, 2015)'
_computing_structure_solution      'SHELXT 2018/2 (Sheldrick, 2018)'
_refine_diff_density_max           0.452
_refine_diff_density_min           -0.374
_refine_diff_density_rms           0.041
_refine_ls_abs_structure_details
;
 Flack x determined using 4071 quotients [(I+)-(I-)]/[(I+)+(I-)]
 (Parsons, Flack and Wagner, Acta Cryst. B69 (2013) 249-259).
;
_refine_ls_abs_structure_Flack     -0.02(2)
_refine_ls_extinction_coef         .
_refine_ls_extinction_method       none
_refine_ls_goodness_of_fit_ref     1.056
_refine_ls_hydrogen_treatment      constr
_refine_ls_matrix_type             full
_refine_ls_number_parameters       522
_refine_ls_number_reflns           11883
_refine_ls_number_restraints       0
_refine_ls_R_factor_all            0.0441
_refine_ls_R_factor_gt             0.0382
_refine_ls_restrained_S_all        1.056
_refine_ls_shift/su_max            0.001
_refine_ls_shift/su_mean           0.000
_refine_ls_structure_factor_coef   Fsqd
_refine_ls_weighting_details      
 'w=1/[\s^2^(Fo^2^)+(0.0523P)^2^+0.4514P] where P=(Fo^2^+2Fc^2^)/3'
_refine_ls_weighting_scheme        calc
_refine_ls_wR_factor_gt            0.0941
_refine_ls_wR_factor_ref           0.0962
_refine_special_details            ?
_olex2_refinement_description
;
1. Fixed Uiso
 At 1.2 times of:
  All C(H) groups, All C(H,H) groups
 At 1.5 times of:
  All C(H,H,H) groups
2.a Secondary CH2 refined with riding coordinates:
 C00X(H00J,H00K), C016(H01A,H01B)
2.b Aromatic/amide H refined with riding coordinates:
 C00N(H00N), C00O(H00O), C00P(H00P), C00Z(H00Z), C010(H010), C012(H012),
 C014(H014), C015(H015), C017(H017), C018(H018), C01A(H01C), C01B(H01D),
 C01G(H01G)
2.c Idealised Me refined as rotating group:
 C00U(H00A,H00B,H00C), C00V(H00D,H00E,H00F), C00W(H00G,H00H,H00I), C01H(H01E,
 H01F,H01H), C01I(H01I,H01J,H01K), C01J(H01L,H01M,H01N), C01K(H01O,H01P,H01Q),
 C01L(H01R,H01S,H01T)
;
_atom_sites_solution_hydrogens     geom
_atom_sites_solution_primary       dual
_atom_sites_solution_secondary     ?
loop_
  _atom_site_label
  _atom_site_type_symbol
  _atom_site_fract_x
  _atom_site_fract_y
  _atom_site_fract_z
  _atom_site_U_iso_or_equiv
  _atom_site_adp_type
  _atom_site_occupancy
  _atom_site_site_symmetry_order
  _atom_site_calc_flag
  _atom_site_refinement_flags_posn
  _atom_site_refinement_flags_adp
  _atom_site_refinement_flags_occupancy
  _atom_site_disorder_assembly
  _atom_site_disorder_group
 S01 S 0.05851(7) 0.83160(3) 0.45766(2) 0.02573(11) Uani 1 1 d . . . . .
 O002 O 0.41929(18) 0.61303(8) 0.24778(4) 0.0226(3) Uani 1 1 d . . . . .
 F003 F 0.05806(19) 0.96000(7) 0.21042(4) 0.0383(3) Uani 1 1 d . . . . .
 O004 O 0.47877(17) 0.49742(7) 0.34222(4) 0.0212(3) Uani 1 1 d . . . . .
 F005 F 0.0328(2) 0.95984(7) 0.27951(4) 0.0442(4) Uani 1 1 d . . . . .
 F006 F 0.26519(19) 0.94883(8) 0.25060(6) 0.0474(4) Uani 1 1 d . . . . .
 F007 F 0.0320(2) 0.60317(8) 0.16644(4) 0.0450(4) Uani 1 1 d . . . . .
 O008 O 0.29988(19) 0.49574(8) 0.26363(4) 0.0255(3) Uani 1 1 d . . . . .
 O009 O -0.0800(2) 0.87317(10) 0.44224(5) 0.0344(4) Uani 1 1 d . . . . .
 O00A O 0.0654(2) 0.80297(9) 0.50130(4) 0.0320(3) Uani 1 1 d . . . . .
 N00B N 0.0826(2) 0.75247(10) 0.42724(5) 0.0255(4) Uani 1 1 d . . . . .
 F00C F -0.0623(4) 0.71002(10) 0.14111(6) 0.0915(9) Uani 1 1 d . . . . .
 C00D C 0.7271(3) 0.54322(11) 0.37482(6) 0.0227(4) Uani 1 1 d . . . . .
 C00E C 0.3487(3) 0.58562(10) 0.39575(6) 0.0212(4) Uani 1 1 d . . . . .
 C00F C 0.3410(2) 0.56226(11) 0.27404(6) 0.0188(3) Uani 1 1 d . . . . .
 C00G C 0.2501(2) 0.65270(11) 0.39950(6) 0.0212(4) Uani 1 1 d . . . . .
 C00H C 0.6196(3) 0.48173(10) 0.36485(6) 0.0215(4) Uani 1 1 d . . . . .
 C00I C 0.2120(2) 0.66720(11) 0.32240(5) 0.0178(3) Uani 1 1 d . . . . .
 C00J C 0.7030(2) 0.62803(11) 0.36041(6) 0.0210(4) Uani 1 1 d . . . . .
 C00K C 0.1442(2) 0.71059(10) 0.28460(6) 0.0180(3) Uani 1 1 d . . . . .
 C00L C 0.3806(2) 0.56121(10) 0.35310(6) 0.0193(4) Uani 1 1 d . . . . .
 F00M F -0.1984(3) 0.63912(19) 0.18528(8) 0.1059(10) Uani 1 1 d . . . . .
 C00N C 0.1572(2) 0.79417(11) 0.28194(6) 0.0210(4) Uani 1 1 d . . . . .
 H00N H 0.208862 0.822926 0.304472 0.025 Uiso 1 1 calc R U . . .
 C00O C 0.7005(3) 0.64715(11) 0.31658(6) 0.0235(4) Uani 1 1 d . . . . .
 H00O H 0.715676 0.606006 0.295716 0.028 Uiso 1 1 calc R U . . .
 C00P C 0.0701(2) 0.67024(11) 0.25041(6) 0.0215(4) Uani 1 1 d . . . . .
 H00P H 0.057282 0.613575 0.251663 0.026 Uiso 1 1 calc R U . . .
 C00Q C 0.6517(3) 0.78745(11) 0.33294(7) 0.0260(4) Uani 1 1 d . . . . .
 C00R C 0.3093(2) 0.59882(10) 0.31762(6) 0.0185(3) Uani 1 1 d . . . . .
 C00S C 0.6501(3) 0.40030(11) 0.37506(6) 0.0256(4) Uani 1 1 d . . . . .
 C00T C 0.2263(3) 0.89362(11) 0.44815(6) 0.0254(4) Uani 1 1 d . . . . .
 C00U C 0.4445(3) 0.58269(12) 0.20454(6) 0.0280(4) Uani 1 1 d . . . . .
 H00A H 0.498100 0.623785 0.187096 0.042 Uiso 1 1 calc R U . . .
 H00B H 0.341077 0.569354 0.191461 0.042 Uiso 1 1 calc R U . . .
 H00C H 0.511387 0.534388 0.205780 0.042 Uiso 1 1 calc R U . . .
 C00V C 0.5117(3) 0.32648(12) 0.31354(6) 0.0280(4) Uani 1 1 d . . . . .
 H00D H 0.433255 0.284580 0.306786 0.042 Uiso 1 1 calc R U . . .
 H00E H 0.614717 0.312820 0.300298 0.042 Uiso 1 1 calc R U . . .
 H00F H 0.474291 0.378099 0.302154 0.042 Uiso 1 1 calc R U . . .
 C00W C 0.4159(3) 0.54605(11) 0.43579(6) 0.0255(4) Uani 1 1 d . . . . .
 H00G H 0.518791 0.570737 0.443124 0.038 Uiso 1 1 calc R U . . .
 H00H H 0.431326 0.488570 0.430351 0.038 Uiso 1 1 calc R U . . .
 H00I H 0.340992 0.553200 0.459842 0.038 Uiso 1 1 calc R U . . .
 C00X C 0.2032(3) 0.69206(12) 0.44131(6) 0.0280(4) Uani 1 1 d . . . . .
 H00J H 0.155825 0.652699 0.461592 0.034 Uiso 1 1 calc R U . . .
 H00K H 0.296194 0.718203 0.455258 0.034 Uiso 1 1 calc R U . . .
 C00Y C 0.1855(2) 0.69383(10) 0.36466(6) 0.0197(4) Uani 1 1 d . . . . .
 C00Z C 0.0242(3) 0.79586(12) 0.21260(7) 0.0262(4) Uani 1 1 d . . . . .
 H00Z H -0.017324 0.824561 0.188569 0.031 Uiso 1 1 calc R U . . .
 C010 C 0.3535(3) 0.99759(13) 0.40653(7) 0.0355(5) Uani 1 1 d . . . . .
 H010 H 0.347796 1.038191 0.385022 0.043 Uiso 1 1 calc R U . . .
 C011 C 0.1127(3) 0.92604(12) 0.24644(7) 0.0297(4) Uani 1 1 d . . . . .
 C012 C 0.5024(3) 0.92501(13) 0.45978(7) 0.0317(5) Uani 1 1 d . . . . .
 H012 H 0.599973 0.915030 0.474590 0.038 Uiso 1 1 calc R U . . .
 C013 C 0.4978(3) 0.98442(13) 0.42786(7) 0.0334(5) Uani 1 1 d . . . . .
 C014 C 0.6572(3) 0.76832(11) 0.37663(7) 0.0276(4) Uani 1 1 d . . . . .
 H014 H 0.642726 0.809595 0.397458 0.033 Uiso 1 1 calc R U . . .
 C015 C 0.6834(3) 0.68997(11) 0.39039(6) 0.0261(4) Uani 1 1 d . . . . .
 H015 H 0.687904 0.678423 0.420404 0.031 Uiso 1 1 calc R U . . .
 C016 C 0.0851(3) 0.76392(12) 0.37969(6) 0.0263(4) Uani 1 1 d . . . . .
 H01A H 0.135128 0.815802 0.371781 0.032 Uiso 1 1 calc R U . . .
 H01B H -0.024105 0.761557 0.367394 0.032 Uiso 1 1 calc R U . . .
 C017 C 0.2180(3) 0.95279(13) 0.41595(7) 0.0324(5) Uani 1 1 d . . . . .
 H017 H 0.120861 0.962039 0.400803 0.039 Uiso 1 1 calc R U . . .
 C018 C 0.6760(3) 0.72584(12) 0.30315(6) 0.0263(4) Uani 1 1 d . . . . .
 H018 H 0.675860 0.737865 0.273163 0.032 Uiso 1 1 calc R U . . .
 C019 C 0.5322(3) 0.33270(11) 0.36305(6) 0.0278(4) Uani 1 1 d . . . . .
 C01A C 0.8613(3) 0.52414(12) 0.39971(7) 0.0289(4) Uani 1 1 d . . . . .
 H01C H 0.932658 0.565739 0.408126 0.035 Uiso 1 1 calc R U . . .
 C01B C 0.3686(3) 0.88058(12) 0.47026(6) 0.0303(5) Uani 1 1 d . . . . .
 H01D H 0.373742 0.841289 0.492472 0.036 Uiso 1 1 calc R U . . .
 C01C C 0.0957(2) 0.83568(11) 0.24681(6) 0.0219(4) Uani 1 1 d . . . . .
 C01D C 0.0151(3) 0.71236(12) 0.21457(7) 0.0263(4) Uani 1 1 d . . . . .
 C01E C -0.0552(3) 0.66612(14) 0.17758(8) 0.0369(5) Uani 1 1 d . . . . .
 C01F C 0.8927(3) 0.44554(13) 0.41243(7) 0.0344(5) Uani 1 1 d . . . . .
 C01G C 0.7883(3) 0.38552(12) 0.39859(7) 0.0345(5) Uani 1 1 d . . . . .
 H01G H 0.813228 0.331406 0.405669 0.041 Uiso 1 1 calc R U . . .
 C01H C 0.6239(4) 0.87284(13) 0.31822(9) 0.0401(6) Uani 1 1 d . . . . .
 H01E H 0.540154 0.897422 0.336005 0.060 Uiso 1 1 calc R U . . .
 H01F H 0.590201 0.872838 0.287903 0.060 Uiso 1 1 calc R U . . .
 H01H H 0.723197 0.903646 0.321195 0.060 Uiso 1 1 calc R U . . .
 C01I C 0.3698(4) 0.34685(14) 0.38405(8) 0.0410(6) Uani 1 1 d . . . . .
 H01I H 0.320144 0.394764 0.371457 0.061 Uiso 1 1 calc R U . . .
 H01J H 0.383951 0.354741 0.415177 0.061 Uiso 1 1 calc R U . . .
 H01K H 0.300888 0.300144 0.379023 0.061 Uiso 1 1 calc R U . . .
 C01J C 0.5934(4) 0.25054(12) 0.37888(8) 0.0422(6) Uani 1 1 d . . . . .
 H01L H 0.515199 0.208850 0.371566 0.063 Uiso 1 1 calc R U . . .
 H01M H 0.608313 0.252161 0.410263 0.063 Uiso 1 1 calc R U . . .
 H01N H 0.695786 0.238330 0.364895 0.063 Uiso 1 1 calc R U . . .
 C01K C 0.6442(4) 1.03251(16) 0.41754(9) 0.0439(6) Uani 1 1 d . . . . .
 H01O H 0.633451 1.056031 0.388675 0.066 Uiso 1 1 calc R U . . .
 H01P H 0.738406 0.997465 0.418299 0.066 Uiso 1 1 calc R U . . .
 H01Q H 0.656659 1.075516 0.438893 0.066 Uiso 1 1 calc R U . . .
 C01L C 1.0344(4) 0.42740(16) 0.44074(10) 0.0505(7) Uani 1 1 d . . . . .
 H01R H 1.120191 0.465929 0.434703 0.076 Uiso 1 1 calc R U . . .
 H01S H 1.072494 0.372811 0.434842 0.076 Uiso 1 1 calc R U . . .
 H01T H 1.002789 0.431639 0.471134 0.076 Uiso 1 1 calc R U . . .

loop_
  _atom_site_aniso_label
  _atom_site_aniso_U_11
  _atom_site_aniso_U_22
  _atom_site_aniso_U_33
  _atom_site_aniso_U_23
  _atom_site_aniso_U_13
  _atom_site_aniso_U_12
 S01 0.0318(3) 0.0236(2) 0.0217(2) -0.00571(17) 0.0058(2) 0.0052(2)
 O002 0.0303(8) 0.0199(6) 0.0175(6) -0.0014(5) 0.0015(5) 0.0006(6)
 F003 0.0537(9) 0.0237(6) 0.0376(7) 0.0114(5) -0.0016(7) 0.0037(6)
 O004 0.0265(7) 0.0146(5) 0.0224(6) -0.0028(5) -0.0038(6) 0.0037(5)
 F005 0.0720(11) 0.0227(6) 0.0379(7) -0.0020(5) 0.0104(7) 0.0119(7)
 F006 0.0383(8) 0.0215(6) 0.0823(11) 0.0015(7) -0.0117(8) -0.0035(6)
 F007 0.0626(10) 0.0359(7) 0.0366(7) -0.0136(6) -0.0186(7) 0.0075(7)
 O008 0.0354(8) 0.0192(6) 0.0219(6) -0.0053(5) 0.0011(6) -0.0026(6)
 O009 0.0333(9) 0.0329(8) 0.0370(8) -0.0086(6) 0.0037(7) 0.0094(7)
 O00A 0.0444(10) 0.0309(7) 0.0208(7) -0.0064(5) 0.0103(7) 0.0005(7)
 N00B 0.0356(10) 0.0224(7) 0.0183(7) -0.0024(6) 0.0041(7) 0.0061(7)
 F00C 0.180(3) 0.0383(8) 0.0565(10) -0.0005(7) -0.0758(14) 0.0096(12)
 C00D 0.0281(10) 0.0168(8) 0.0233(9) 0.0000(7) -0.0030(8) 0.0045(7)
 C00E 0.0298(10) 0.0164(7) 0.0172(8) 0.0010(6) 0.0003(7) -0.0012(8)
 C00F 0.0196(9) 0.0190(8) 0.0176(8) 0.0004(6) -0.0012(7) 0.0026(7)
 C00G 0.0262(10) 0.0192(8) 0.0183(8) -0.0013(6) 0.0017(7) -0.0018(7)
 C00H 0.0295(10) 0.0164(8) 0.0185(8) 0.0004(6) -0.0014(8) 0.0041(7)
 C00I 0.0205(9) 0.0165(7) 0.0166(8) -0.0003(6) -0.0002(7) -0.0015(7)
 C00J 0.0225(9) 0.0169(8) 0.0237(9) 0.0009(7) -0.0038(7) 0.0022(7)
 C00K 0.0172(9) 0.0189(8) 0.0180(8) -0.0001(6) 0.0016(7) 0.0018(7)
 C00L 0.0231(9) 0.0155(7) 0.0193(8) -0.0012(6) 0.0009(7) -0.0007(7)
 F00M 0.0418(11) 0.165(3) 0.1106(18) -0.0905(18) 0.0002(11) -0.0358(14)
 C00N 0.0229(10) 0.0193(8) 0.0209(8) -0.0031(6) 0.0006(7) -0.0001(7)
 C00O 0.0269(10) 0.0229(9) 0.0208(9) -0.0016(7) -0.0004(8) -0.0004(8)
 C00P 0.0217(9) 0.0174(7) 0.0254(9) -0.0021(7) -0.0029(8) 0.0007(7)
 C00Q 0.0247(10) 0.0193(8) 0.0340(10) 0.0060(7) -0.0014(8) -0.0014(8)
 C00R 0.0222(9) 0.0150(7) 0.0183(8) -0.0020(6) 0.0004(7) -0.0012(7)
 C00S 0.0382(12) 0.0161(8) 0.0226(9) -0.0004(6) -0.0024(8) 0.0024(8)
 C00T 0.0339(11) 0.0196(8) 0.0228(9) -0.0029(7) 0.0040(8) 0.0036(8)
 C00U 0.0382(12) 0.0281(9) 0.0178(8) -0.0014(7) 0.0052(8) 0.0013(9)
 C00V 0.0393(12) 0.0207(8) 0.0238(9) -0.0031(7) -0.0011(8) 0.0003(9)
 C00W 0.0397(12) 0.0199(8) 0.0168(8) -0.0004(6) -0.0017(8) 0.0047(8)
 C00X 0.0417(13) 0.0236(9) 0.0187(9) 0.0001(7) 0.0021(9) 0.0102(9)
 C00Y 0.0227(9) 0.0153(7) 0.0210(8) -0.0016(6) 0.0023(7) 0.0019(7)
 C00Z 0.0285(11) 0.0239(9) 0.0263(9) 0.0024(7) -0.0071(8) 0.0051(8)
 C010 0.0481(15) 0.0265(10) 0.0318(11) 0.0087(8) -0.0026(10) 0.0074(10)
 C011 0.0369(12) 0.0191(8) 0.0332(11) 0.0022(7) -0.0021(9) 0.0041(9)
 C012 0.0374(12) 0.0303(10) 0.0274(10) 0.0052(8) -0.0051(9) 0.0029(9)
 C013 0.0453(14) 0.0258(10) 0.0292(10) 0.0052(8) -0.0011(10) 0.0029(10)
 C014 0.0368(12) 0.0176(8) 0.0285(10) -0.0016(7) 0.0032(9) 0.0018(8)
 C015 0.0383(12) 0.0202(9) 0.0198(9) -0.0001(7) -0.0012(8) -0.0026(8)
 C016 0.0367(12) 0.0240(9) 0.0183(9) -0.0020(7) 0.0022(8) 0.0091(8)
 C017 0.0382(13) 0.0265(10) 0.0325(11) 0.0018(8) -0.0053(9) 0.0084(10)
 C018 0.0304(11) 0.0269(9) 0.0215(9) 0.0049(7) 0.0004(8) -0.0030(9)
 C019 0.0449(13) 0.0143(7) 0.0241(9) 0.0000(7) 0.0001(9) -0.0005(9)
 C01A 0.0344(12) 0.0221(9) 0.0303(10) -0.0023(8) -0.0067(9) 0.0016(9)
 C01B 0.0436(13) 0.0235(9) 0.0236(9) 0.0028(7) -0.0017(9) 0.0033(9)
 C01C 0.0228(9) 0.0173(8) 0.0258(9) 0.0007(7) 0.0021(7) 0.0017(7)
 C01D 0.0269(10) 0.0235(9) 0.0284(10) -0.0036(7) -0.0068(8) 0.0051(8)
 C01E 0.0430(14) 0.0313(10) 0.0364(11) -0.0024(9) -0.0195(10) 0.0042(11)
 C01F 0.0408(13) 0.0261(10) 0.0364(11) 0.0004(8) -0.0138(10) 0.0109(10)
 C01G 0.0499(14) 0.0186(9) 0.0348(11) 0.0022(8) -0.0104(10) 0.0098(9)
 C01H 0.0489(16) 0.0232(10) 0.0482(14) 0.0102(9) 0.0003(12) 0.0032(10)
 C01I 0.0569(16) 0.0253(10) 0.0408(12) -0.0059(9) 0.0171(12) -0.0106(11)
 C01J 0.076(2) 0.0154(8) 0.0353(11) 0.0023(8) -0.0140(12) 0.0015(11)
 C01K 0.0470(16) 0.0390(12) 0.0458(14) 0.0154(11) -0.0036(12) -0.0046(12)
 C01L 0.0531(17) 0.0354(12) 0.0628(17) 0.0019(11) -0.0323(14) 0.0131(12)

_geom_special_details
;
 All esds (except the esd in the dihedral angle between two l.s. planes)
 are estimated using the full covariance matrix.  The cell esds are taken
 into account individually in the estimation of esds in distances, angles
 and torsion angles; correlations between esds in cell parameters are only
 used when they are defined by crystal symmetry.  An approximate (isotropic)
 treatment of cell esds is used for estimating esds involving l.s. planes.
;
loop_
  _geom_bond_atom_site_label_1
  _geom_bond_atom_site_label_2
  _geom_bond_distance
  _geom_bond_site_symmetry_2
  _geom_bond_publ_flag
 S01 O009 1.4306(17) . ?
 S01 O00A 1.4339(15) . ?
 S01 N00B 1.6318(16) . ?
 S01 C00T 1.766(2) . ?
 O002 C00F 1.343(2) . ?
 O002 C00U 1.446(2) . ?
 F003 C011 1.331(2) . ?
 O004 C00H 1.395(2) . ?
 O004 C00L 1.384(2) . ?
 F005 C011 1.345(3) . ?
 F006 C011 1.336(3) . ?
 F007 C01E 1.322(3) . ?
 O008 C00F 1.203(2) . ?
 N00B C00X 1.488(3) . ?
 N00B C016 1.485(2) . ?
 F00C C01E 1.346(3) . ?
 C00D C00H 1.397(3) . ?
 C00D C00J 1.494(2) . ?
 C00D C01A 1.397(3) . ?
 C00E C00G 1.392(3) . ?
 C00E C00L 1.407(2) . ?
 C00E C00W 1.512(3) . ?
 C00F C00R 1.504(2) . ?
 C00G C00X 1.503(3) . ?
 C00G C00Y 1.387(3) . ?
 C00H C00S 1.415(2) . ?
 C00I C00K 1.487(2) . ?
 C00I C00R 1.406(3) . ?
 C00I C00Y 1.399(2) . ?
 C00J C00O 1.394(3) . ?
 C00J C015 1.397(3) . ?
 C00K C00N 1.398(2) . ?
 C00K C00P 1.399(3) . ?
 C00L C00R 1.398(2) . ?
 F00M C01E 1.300(4) . ?
 C00N H00N 0.9500 . ?
 C00N C01C 1.387(3) . ?
 C00O H00O 0.9500 . ?
 C00O C018 1.389(3) . ?
 C00P H00P 0.9500 . ?
 C00P C01D 1.391(3) . ?
 C00Q C014 1.391(3) . ?
 C00Q C018 1.394(3) . ?
 C00Q C01H 1.511(3) . ?
 C00S C019 1.541(3) . ?
 C00S C01G 1.388(3) . ?
 C00T C017 1.403(3) . ?
 C00T C01B 1.389(3) . ?
 C00U H00A 0.9800 . ?
 C00U H00B 0.9800 . ?
 C00U H00C 0.9800 . ?
 C00V H00D 0.9800 . ?
 C00V H00E 0.9800 . ?
 C00V H00F 0.9800 . ?
 C00V C019 1.546(3) . ?
 C00W H00G 0.9800 . ?
 C00W H00H 0.9800 . ?
 C00W H00I 0.9800 . ?
 C00X H00J 0.9900 . ?
 C00X H00K 0.9900 . ?
 C00Y C016 1.510(3) . ?
 C00Z H00Z 0.9500 . ?
 C00Z C01C 1.385(3) . ?
 C00Z C01D 1.393(3) . ?
 C010 H010 0.9500 . ?
 C010 C013 1.392(4) . ?
 C010 C017 1.387(4) . ?
 C011 C01C 1.511(3) . ?
 C012 H012 0.9500 . ?
 C012 C013 1.399(3) . ?
 C012 C01B 1.379(3) . ?
 C013 C01K 1.497(4) . ?
 C014 H014 0.9500 . ?
 C014 C015 1.389(3) . ?
 C015 H015 0.9500 . ?
 C016 H01A 0.9900 . ?
 C016 H01B 0.9900 . ?
 C017 H017 0.9500 . ?
 C018 H018 0.9500 . ?
 C019 C01I 1.523(4) . ?
 C019 C01J 1.540(3) . ?
 C01A H01C 0.9500 . ?
 C01A C01F 1.391(3) . ?
 C01B H01D 0.9500 . ?
 C01D C01E 1.500(3) . ?
 C01F C01G 1.394(3) . ?
 C01F C01L 1.504(3) . ?
 C01G H01G 0.9500 . ?
 C01H H01E 0.9800 . ?
 C01H H01F 0.9800 . ?
 C01H H01H 0.9800 . ?
 C01I H01I 0.9800 . ?
 C01I H01J 0.9800 . ?
 C01I H01K 0.9800 . ?
 C01J H01L 0.9800 . ?
 C01J H01M 0.9800 . ?
 C01J H01N 0.9800 . ?
 C01K H01O 0.9800 . ?
 C01K H01P 0.9800 . ?
 C01K H01Q 0.9800 . ?
 C01L H01R 0.9800 . ?
 C01L H01S 0.9800 . ?
 C01L H01T 0.9800 . ?

loop_
  _geom_angle_atom_site_label_1
  _geom_angle_atom_site_label_2
  _geom_angle_atom_site_label_3
  _geom_angle
  _geom_angle_site_symmetry_1
  _geom_angle_site_symmetry_3
  _geom_angle_publ_flag
 O009 S01 O00A 120.52(10) . . ?
 O009 S01 N00B 107.31(10) . . ?
 O009 S01 C00T 107.70(10) . . ?
 O00A S01 N00B 105.72(9) . . ?
 O00A S01 C00T 108.63(10) . . ?
 N00B S01 C00T 106.10(9) . . ?
 C00F O002 C00U 114.32(14) . . ?
 C00L O004 C00H 121.46(14) . . ?
 C00X N00B S01 117.37(14) . . ?
 C016 N00B S01 118.07(13) . . ?
 C016 N00B C00X 111.56(16) . . ?
 C00H C00D C00J 122.66(18) . . ?
 C00H C00D C01A 118.15(17) . . ?
 C01A C00D C00J 119.19(18) . . ?
 C00G C00E C00L 114.93(16) . . ?
 C00G C00E C00W 120.05(16) . . ?
 C00L C00E C00W 125.01(17) . . ?
 O002 C00F C00R 112.01(15) . . ?
 O008 C00F O002 123.78(16) . . ?
 O008 C00F C00R 124.21(17) . . ?
 C00E C00G C00X 125.14(17) . . ?
 C00Y C00G C00E 124.14(17) . . ?
 C00Y C00G C00X 110.69(16) . . ?
 O004 C00H C00D 121.12(15) . . ?
 O004 C00H C00S 116.34(17) . . ?
 C00D C00H C00S 122.46(19) . . ?
 C00R C00I C00K 122.03(15) . . ?
 C00Y C00I C00K 121.46(16) . . ?
 C00Y C00I C00R 116.49(16) . . ?
 C00O C00J C00D 120.56(17) . . ?
 C00O C00J C015 118.47(17) . . ?
 C015 C00J C00D 120.97(17) . . ?
 C00N C00K C00I 120.01(16) . . ?
 C00N C00K C00P 117.87(17) . . ?
 C00P C00K C00I 122.09(16) . . ?
 O004 C00L C00E 124.21(16) . . ?
 O004 C00L C00R 113.90(15) . . ?
 C00R C00L C00E 121.86(17) . . ?
 C00K C00N H00N 119.6 . . ?
 C01C C00N C00K 120.88(17) . . ?
 C01C C00N H00N 119.6 . . ?
 C00J C00O H00O 119.7 . . ?
 C018 C00O C00J 120.58(18) . . ?
 C018 C00O H00O 119.7 . . ?
 C00K C00P H00P 119.7 . . ?
 C01D C00P C00K 120.56(17) . . ?
 C01D C00P H00P 119.7 . . ?
 C014 C00Q C018 118.06(17) . . ?
 C014 C00Q C01H 120.9(2) . . ?
 C018 C00Q C01H 120.99(19) . . ?
 C00I C00R C00F 121.57(16) . . ?
 C00L C00R C00F 116.68(16) . . ?
 C00L C00R C00I 121.75(16) . . ?
 C00H C00S C019 122.02(19) . . ?
 C01G C00S C00H 115.92(19) . . ?
 C01G C00S C019 121.98(17) . . ?
 C017 C00T S01 119.29(18) . . ?
 C01B C00T S01 120.41(15) . . ?
 C01B C00T C017 120.2(2) . . ?
 O002 C00U H00A 109.5 . . ?
 O002 C00U H00B 109.5 . . ?
 O002 C00U H00C 109.5 . . ?
 H00A C00U H00B 109.5 . . ?
 H00A C00U H00C 109.5 . . ?
 H00B C00U H00C 109.5 . . ?
 H00D C00V H00E 109.5 . . ?
 H00D C00V H00F 109.5 . . ?
 H00E C00V H00F 109.5 . . ?
 C019 C00V H00D 109.5 . . ?
 C019 C00V H00E 109.5 . . ?
 C019 C00V H00F 109.5 . . ?
 C00E C00W H00G 109.5 . . ?
 C00E C00W H00H 109.5 . . ?
 C00E C00W H00I 109.5 . . ?
 H00G C00W H00H 109.5 . . ?
 H00G C00W H00I 109.5 . . ?
 H00H C00W H00I 109.5 . . ?
 N00B C00X C00G 102.64(16) . . ?
 N00B C00X H00J 111.2 . . ?
 N00B C00X H00K 111.2 . . ?
 C00G C00X H00J 111.2 . . ?
 C00G C00X H00K 111.2 . . ?
 H00J C00X H00K 109.2 . . ?
 C00G C00Y C00I 120.64(17) . . ?
 C00G C00Y C016 110.96(16) . . ?
 C00I C00Y C016 128.36(17) . . ?
 C01C C00Z H00Z 121.1 . . ?
 C01C C00Z C01D 117.86(18) . . ?
 C01D C00Z H00Z 121.1 . . ?
 C013 C010 H010 119.2 . . ?
 C017 C010 H010 119.2 . . ?
 C017 C010 C013 121.5(2) . . ?
 F003 C011 F005 106.86(17) . . ?
 F003 C011 F006 106.70(19) . . ?
 F003 C011 C01C 113.39(18) . . ?
 F005 C011 C01C 111.33(18) . . ?
 F006 C011 F005 106.31(19) . . ?
 F006 C011 C01C 111.82(17) . . ?
 C013 C012 H012 119.2 . . ?
 C01B C012 H012 119.2 . . ?
 C01B C012 C013 121.5(2) . . ?
 C010 C013 C012 118.1(2) . . ?
 C010 C013 C01K 121.5(2) . . ?
 C012 C013 C01K 120.4(2) . . ?
 C00Q C014 H014 119.4 . . ?
 C015 C014 C00Q 121.22(18) . . ?
 C015 C014 H014 119.4 . . ?
 C00J C015 H015 119.7 . . ?
 C014 C015 C00J 120.50(18) . . ?
 C014 C015 H015 119.7 . . ?
 N00B C016 C00Y 102.37(15) . . ?
 N00B C016 H01A 111.3 . . ?
 N00B C016 H01B 111.3 . . ?
 C00Y C016 H01A 111.3 . . ?
 C00Y C016 H01B 111.3 . . ?
 H01A C016 H01B 109.2 . . ?
 C00T C017 H017 120.5 . . ?
 C010 C017 C00T 119.1(2) . . ?
 C010 C017 H017 120.5 . . ?
 C00O C018 C00Q 121.13(18) . . ?
 C00O C018 H018 119.4 . . ?
 C00Q C018 H018 119.4 . . ?
 C00S C019 C00V 111.04(17) . . ?
 C01I C019 C00S 110.72(16) . . ?
 C01I C019 C00V 109.6(2) . . ?
 C01I C019 C01J 107.3(2) . . ?
 C01J C019 C00S 111.03(19) . . ?
 C01J C019 C00V 107.03(16) . . ?
 C00D C01A H01C 119.3 . . ?
 C01F C01A C00D 121.4(2) . . ?
 C01F C01A H01C 119.3 . . ?
 C00T C01B H01D 120.2 . . ?
 C012 C01B C00T 119.62(19) . . ?
 C012 C01B H01D 120.2 . . ?
 C00N C01C C011 117.85(18) . . ?
 C00Z C01C C00N 121.40(17) . . ?
 C00Z C01C C011 120.73(18) . . ?
 C00P C01D C00Z 121.32(18) . . ?
 C00P C01D C01E 118.70(18) . . ?
 C00Z C01D C01E 119.98(18) . . ?
 F007 C01E F00C 103.6(2) . . ?
 F007 C01E C01D 112.92(19) . . ?
 F00C C01E C01D 112.28(19) . . ?
 F00M C01E F007 106.3(2) . . ?
 F00M C01E F00C 107.5(3) . . ?
 F00M C01E C01D 113.5(2) . . ?
 C01A C01F C01G 118.0(2) . . ?
 C01A C01F C01L 120.2(2) . . ?
 C01G C01F C01L 121.9(2) . . ?
 C00S C01G C01F 123.74(18) . . ?
 C00S C01G H01G 118.1 . . ?
 C01F C01G H01G 118.1 . . ?
 C00Q C01H H01E 109.5 . . ?
 C00Q C01H H01F 109.5 . . ?
 C00Q C01H H01H 109.5 . . ?
 H01E C01H H01F 109.5 . . ?
 H01E C01H H01H 109.5 . . ?
 H01F C01H H01H 109.5 . . ?
 C019 C01I H01I 109.5 . . ?
 C019 C01I H01J 109.5 . . ?
 C019 C01I H01K 109.5 . . ?
 H01I C01I H01J 109.5 . . ?
 H01I C01I H01K 109.5 . . ?
 H01J C01I H01K 109.5 . . ?
 C019 C01J H01L 109.5 . . ?
 C019 C01J H01M 109.5 . . ?
 C019 C01J H01N 109.5 . . ?
 H01L C01J H01M 109.5 . . ?
 H01L C01J H01N 109.5 . . ?
 H01M C01J H01N 109.5 . . ?
 C013 C01K H01O 109.5 . . ?
 C013 C01K H01P 109.5 . . ?
 C013 C01K H01Q 109.5 . . ?
 H01O C01K H01P 109.5 . . ?
 H01O C01K H01Q 109.5 . . ?
 H01P C01K H01Q 109.5 . . ?
 C01F C01L H01R 109.5 . . ?
 C01F C01L H01S 109.5 . . ?
 C01F C01L H01T 109.5 . . ?
 H01R C01L H01S 109.5 . . ?
 H01R C01L H01T 109.5 . . ?
 H01S C01L H01T 109.5 . . ?

loop_
  _geom_torsion_atom_site_label_1
  _geom_torsion_atom_site_label_2
  _geom_torsion_atom_site_label_3
  _geom_torsion_atom_site_label_4
  _geom_torsion
  _geom_torsion_site_symmetry_1
  _geom_torsion_site_symmetry_2
  _geom_torsion_site_symmetry_3
  _geom_torsion_site_symmetry_4
  _geom_torsion_publ_flag
 S01 N00B C00X C00G -154.28(14) . . . . ?
 S01 N00B C016 C00Y 153.17(15) . . . . ?
 S01 C00T C017 C010 -175.55(17) . . . . ?
 S01 C00T C01B C012 174.42(16) . . . . ?
 O002 C00F C00R C00I 62.9(2) . . . . ?
 O002 C00F C00R C00L -117.44(19) . . . . ?
 F003 C011 C01C C00N 176.50(18) . . . . ?
 F003 C011 C01C C00Z -2.0(3) . . . . ?
 O004 C00H C00S C019 -1.7(3) . . . . ?
 O004 C00H C00S C01G -178.34(18) . . . . ?
 O004 C00L C00R C00F 3.5(2) . . . . ?
 O004 C00L C00R C00I -176.82(17) . . . . ?
 F005 C011 C01C C00N -63.0(3) . . . . ?
 F005 C011 C01C C00Z 118.5(2) . . . . ?
 F006 C011 C01C C00N 55.8(3) . . . . ?
 F006 C011 C01C C00Z -122.7(2) . . . . ?
 O008 C00F C00R C00I -116.4(2) . . . . ?
 O008 C00F C00R C00L 63.3(3) . . . . ?
 O009 S01 N00B C00X -170.10(16) . . . . ?
 O009 S01 N00B C016 51.72(19) . . . . ?
 O009 S01 C00T C017 -22.84(19) . . . . ?
 O009 S01 C00T C01B 161.41(16) . . . . ?
 O00A S01 N00B C00X -40.29(19) . . . . ?
 O00A S01 N00B C016 -178.46(16) . . . . ?
 O00A S01 C00T C017 -154.92(16) . . . . ?
 O00A S01 C00T C01B 29.33(19) . . . . ?
 N00B S01 C00T C017 91.82(17) . . . . ?
 N00B S01 C00T C01B -83.92(18) . . . . ?
 C00D C00H C00S C019 -178.68(18) . . . . ?
 C00D C00H C00S C01G 4.7(3) . . . . ?
 C00D C00J C00O C018 179.2(2) . . . . ?
 C00D C00J C015 C014 -178.4(2) . . . . ?
 C00D C01A C01F C01G 1.7(4) . . . . ?
 C00D C01A C01F C01L -177.5(2) . . . . ?
 C00E C00G C00X N00B -172.86(19) . . . . ?
 C00E C00G C00Y C00I 2.6(3) . . . . ?
 C00E C00G C00Y C016 -179.63(19) . . . . ?
 C00E C00L C00R C00F -174.44(17) . . . . ?
 C00E C00L C00R C00I 5.2(3) . . . . ?
 C00G C00E C00L O004 178.26(17) . . . . ?
 C00G C00E C00L C00R -4.0(3) . . . . ?
 C00G C00Y C016 N00B -6.8(2) . . . . ?
 C00H O004 C00L C00E -38.6(3) . . . . ?
 C00H O004 C00L C00R 143.54(17) . . . . ?
 C00H C00D C00J C00O -62.8(3) . . . . ?
 C00H C00D C00J C015 117.6(2) . . . . ?
 C00H C00D C01A C01F 3.4(3) . . . . ?
 C00H C00S C019 C00V 62.3(3) . . . . ?
 C00H C00S C019 C01I -59.7(3) . . . . ?
 C00H C00S C019 C01J -178.7(2) . . . . ?
 C00H C00S C01G C01F 0.8(4) . . . . ?
 C00I C00K C00N C01C 179.59(18) . . . . ?
 C00I C00K C00P C01D -176.80(18) . . . . ?
 C00I C00Y C016 N00B 170.8(2) . . . . ?
 C00J C00D C00H O004 -2.9(3) . . . . ?
 C00J C00D C00H C00S 173.97(19) . . . . ?
 C00J C00D C01A C01F -177.3(2) . . . . ?
 C00J C00O C018 C00Q -0.7(3) . . . . ?
 C00K C00I C00R C00F -4.3(3) . . . . ?
 C00K C00I C00R C00L 176.03(18) . . . . ?
 C00K C00I C00Y C00G -179.81(18) . . . . ?
 C00K C00I C00Y C016 2.8(3) . . . . ?
 C00K C00N C01C C00Z -2.2(3) . . . . ?
 C00K C00N C01C C011 179.35(19) . . . . ?
 C00K C00P C01D C00Z -3.5(3) . . . . ?
 C00K C00P C01D C01E 176.6(2) . . . . ?
 C00L O004 C00H C00D -46.3(2) . . . . ?
 C00L O004 C00H C00S 136.66(18) . . . . ?
 C00L C00E C00G C00X -177.79(19) . . . . ?
 C00L C00E C00G C00Y 0.2(3) . . . . ?
 C00N C00K C00P C01D 1.5(3) . . . . ?
 C00O C00J C015 C014 1.9(3) . . . . ?
 C00P C00K C00N C01C 1.2(3) . . . . ?
 C00P C01D C01E F007 -46.1(3) . . . . ?
 C00P C01D C01E F00C -162.8(2) . . . . ?
 C00P C01D C01E F00M 75.1(3) . . . . ?
 C00Q C014 C015 C00J -0.8(3) . . . . ?
 C00R C00I C00K C00N -131.8(2) . . . . ?
 C00R C00I C00K C00P 46.5(3) . . . . ?
 C00R C00I C00Y C00G -1.5(3) . . . . ?
 C00R C00I C00Y C016 -178.84(19) . . . . ?
 C00T S01 N00B C00X 74.97(17) . . . . ?
 C00T S01 N00B C016 -63.21(19) . . . . ?
 C00U O002 C00F O008 2.8(3) . . . . ?
 C00U O002 C00F C00R -176.48(16) . . . . ?
 C00W C00E C00G C00X 0.8(3) . . . . ?
 C00W C00E C00G C00Y 178.73(19) . . . . ?
 C00W C00E C00L O004 -0.2(3) . . . . ?
 C00W C00E C00L C00R 177.51(19) . . . . ?
 C00X N00B C016 C00Y 12.7(2) . . . . ?
 C00X C00G C00Y C00I -179.17(19) . . . . ?
 C00X C00G C00Y C016 -1.4(2) . . . . ?
 C00Y C00G C00X N00B 8.9(2) . . . . ?
 C00Y C00I C00K C00N 46.5(3) . . . . ?
 C00Y C00I C00K C00P -135.2(2) . . . . ?
 C00Y C00I C00R C00F 177.39(17) . . . . ?
 C00Y C00I C00R C00L -2.3(3) . . . . ?
 C00Z C01D C01E F007 134.0(2) . . . . ?
 C00Z C01D C01E F00C 17.3(3) . . . . ?
 C00Z C01D C01E F00M -104.9(3) . . . . ?
 C013 C010 C017 C00T 0.9(3) . . . . ?
 C013 C012 C01B C00T 1.3(3) . . . . ?
 C014 C00Q C018 C00O 1.8(3) . . . . ?
 C015 C00J C00O C018 -1.2(3) . . . . ?
 C016 N00B C00X C00G -13.5(2) . . . . ?
 C017 C00T C01B C012 -1.3(3) . . . . ?
 C017 C010 C013 C012 -0.8(3) . . . . ?
 C017 C010 C013 C01K 179.7(2) . . . . ?
 C018 C00Q C014 C015 -1.1(3) . . . . ?
 C019 C00S C01G C01F -175.8(2) . . . . ?
 C01A C00D C00H O004 176.38(18) . . . . ?
 C01A C00D C00H C00S -6.8(3) . . . . ?
 C01A C00D C00J C00O 118.0(2) . . . . ?
 C01A C00D C00J C015 -61.7(3) . . . . ?
 C01A C01F C01G C00S -4.0(4) . . . . ?
 C01B C00T C017 C010 0.2(3) . . . . ?
 C01B C012 C013 C010 -0.3(3) . . . . ?
 C01B C012 C013 C01K 179.2(2) . . . . ?
 C01C C00Z C01D C00P 2.5(3) . . . . ?
 C01C C00Z C01D C01E -177.6(2) . . . . ?
 C01D C00Z C01C C00N 0.3(3) . . . . ?
 C01D C00Z C01C C011 178.7(2) . . . . ?
 C01G C00S C019 C00V -121.2(2) . . . . ?
 C01G C00S C019 C01I 116.8(2) . . . . ?
 C01G C00S C019 C01J -2.3(3) . . . . ?
 C01H C00Q C014 C015 -179.8(2) . . . . ?
 C01H C00Q C018 C00O -179.5(2) . . . . ?
 C01L C01F C01G C00S 175.2(2) . . . . ?

_smtbx_masks_special_details
;
A solvent mask was calculated and 114 electrons were 
found in a volume of 548\%A^3^ in 1 void per unit cell. 
This is consistent with the presence of 
0.5[C7H16] per formula unit 
which account for 116 electrons 
per unit cell.
;
loop_
  _smtbx_masks_void_nr
  _smtbx_masks_void_average_x
  _smtbx_masks_void_average_y
  _smtbx_masks_void_average_z
  _smtbx_masks_void_volume
  _smtbx_masks_void_count_electrons
  _smtbx_masks_void_content
 1 0.009 0.250 0.500 273.7 56.6 '1 C7H16'
 2 -0.936 0.750 0.000 273.7 56.6 '1 C7H16'

_smtbx_masks_void_probe_radius     1.2
_smtbx_masks_void_truncation_radius  1.2
_shelx_res_file
;
TITL exp_171_auto_a.res in P2(1)2(1)2(1)
    exp_171_auto.res
    created by SHELXL-2018/3 at 21:09:25 on 27-Jan-2025
REM Old TITL exp_171_auto in P2(1)2(1)2(1)
REM SHELXT solution in P2(1)2(1)2(1): R1 0.131, Rweak 0.042, Alpha 0.002
REM <I/s> 1.827 for 32 systematic absences, Orientation as input
REM Flack x = 0.179 ( 0.017 ) from 3473 Parsons' quotients
REM Formula found by SHELXT: C44 N2 O10 Cl
CELL 0.71073 8.3571 16.6443 30.9663 90 90 90
ZERR 4 0.0002 0.0003 0.0006 0 0 0
LATT -1
SYMM 0.5-X,-Y,0.5+Z
SYMM -X,0.5+Y,0.5-Z
SYMM 0.5+X,0.5-Y,-Z
SFAC C H F N O S
UNIT 190 196 24 4 20 4

L.S. 8
PLAN  20
SIZE 0.19 0.25 0.39
TEMP -173
CONF
BOND
list 4
MORE -1
BOND $H
fmap 2 53
ABIN
ACTA
REM <olex2.extras>
REM <HklSrc "%.\\exp_171_auto.hkl">
REM </olex2.extras>

WGHT    0.052300    0.451400
FVAR       0.46702
S01   6    0.058512    0.831598    0.457662    11.00000    0.03182    0.02365 =
         0.02173   -0.00571    0.00583    0.00523
O002  5    0.419287    0.613027    0.247782    11.00000    0.03032    0.01994 =
         0.01754   -0.00142    0.00145    0.00060
F003  3    0.058062    0.960001    0.210422    11.00000    0.05371    0.02366 =
         0.03757    0.01135   -0.00162    0.00368
O004  5    0.478773    0.497418    0.342217    11.00000    0.02647    0.01464 =
         0.02244   -0.00282   -0.00385    0.00366
F005  3    0.032848    0.959836    0.279505    11.00000    0.07202    0.02266 =
         0.03792   -0.00204    0.01044    0.01190
F006  3    0.265185    0.948831    0.250602    11.00000    0.03830    0.02152 =
         0.08233    0.00153   -0.01173   -0.00354
F007  3    0.032028    0.603169    0.166437    11.00000    0.06263    0.03591 =
         0.03655   -0.01359   -0.01859    0.00748
O008  5    0.299879    0.495740    0.263627    11.00000    0.03539    0.01918 =
         0.02191   -0.00529    0.00113   -0.00256
O009  5   -0.079989    0.873172    0.442237    11.00000    0.03328    0.03291 =
         0.03703   -0.00863    0.00373    0.00938
O00A  5    0.065398    0.802971    0.501297    11.00000    0.04439    0.03093 =
         0.02077   -0.00645    0.01032    0.00046
N00B  4    0.082638    0.752467    0.427240    11.00000    0.03563    0.02244 =
         0.01828   -0.00237    0.00407    0.00609
F00C  3   -0.062272    0.710019    0.141114    11.00000    0.17985    0.03832 =
         0.05648   -0.00051   -0.07577    0.00962
C00D  1    0.727143    0.543223    0.374821    11.00000    0.02807    0.01677 =
         0.02328    0.00005   -0.00303    0.00447
C00E  1    0.348693    0.585617    0.395754    11.00000    0.02984    0.01640 =
         0.01724    0.00097    0.00025   -0.00124
C00F  1    0.341009    0.562263    0.274037    11.00000    0.01961    0.01904 =
         0.01761    0.00039   -0.00123    0.00261
C00G  1    0.250124    0.652699    0.399496    11.00000    0.02615    0.01921 =
         0.01831   -0.00127    0.00169   -0.00179
C00H  1    0.619616    0.481728    0.364854    11.00000    0.02954    0.01644 =
         0.01854    0.00037   -0.00143    0.00407
C00I  1    0.211997    0.667199    0.322398    11.00000    0.02046    0.01647 =
         0.01660   -0.00031   -0.00024   -0.00154
C00J  1    0.703029    0.628030    0.360410    11.00000    0.02249    0.01690 =
         0.02374    0.00088   -0.00378    0.00218
C00K  1    0.144225    0.710587    0.284604    11.00000    0.01723    0.01893 =
         0.01796   -0.00006    0.00161    0.00181
C00L  1    0.380559    0.561213    0.353098    11.00000    0.02307    0.01545 =
         0.01933   -0.00116    0.00090   -0.00074
F00M  3   -0.198371    0.639118    0.185275    11.00000    0.04184    0.16539 =
         0.11058   -0.09047    0.00022   -0.03581
C00N  1    0.157211    0.794167    0.281935    11.00000    0.02294    0.01930 =
         0.02088   -0.00314    0.00058   -0.00008
AFIX  43
H00N  2    0.208862    0.822926    0.304472    11.00000   -1.20000
AFIX   0
C00O  1    0.700518    0.647148    0.316582    11.00000    0.02692    0.02292 =
         0.02079   -0.00164   -0.00038   -0.00039
AFIX  43
H00O  2    0.715676    0.606006    0.295716    11.00000   -1.20000
AFIX   0
C00P  1    0.070137    0.670237    0.250406    11.00000    0.02173    0.01739 =
         0.02538   -0.00207   -0.00291    0.00073
AFIX  43
H00P  2    0.057282    0.613575    0.251663    11.00000   -1.20000
AFIX   0
C00Q  1    0.651745    0.787451    0.332936    11.00000    0.02470    0.01931 =
         0.03399    0.00600   -0.00144   -0.00139
C00R  1    0.309272    0.598816    0.317624    11.00000    0.02218    0.01501 =
         0.01827   -0.00199    0.00037   -0.00122
C00S  1    0.650115    0.400298    0.375063    11.00000    0.03818    0.01613 =
         0.02256   -0.00039   -0.00241    0.00238
C00T  1    0.226337    0.893617    0.448151    11.00000    0.03389    0.01960 =
         0.02285   -0.00288    0.00403    0.00360
C00U  1    0.444495    0.582693    0.204544    11.00000    0.03819    0.02805 =
         0.01781   -0.00142    0.00517    0.00131
AFIX 137
H00A  2    0.498100    0.623785    0.187096    11.00000   -1.50000
H00B  2    0.341077    0.569354    0.191461    11.00000   -1.50000
H00C  2    0.511387    0.534388    0.205780    11.00000   -1.50000
AFIX   0
C00V  1    0.511745    0.326482    0.313540    11.00000    0.03935    0.02074 =
         0.02376   -0.00307   -0.00106    0.00033
AFIX 137
H00D  2    0.433255    0.284580    0.306786    11.00000   -1.50000
H00E  2    0.614717    0.312820    0.300298    11.00000   -1.50000
H00F  2    0.474291    0.378099    0.302154    11.00000   -1.50000
AFIX   0
C00W  1    0.415857    0.546052    0.435788    11.00000    0.03968    0.01994 =
         0.01677   -0.00044   -0.00174    0.00468
AFIX 137
H00G  2    0.518791    0.570737    0.443124    11.00000   -1.50000
H00H  2    0.431326    0.488570    0.430351    11.00000   -1.50000
H00I  2    0.340992    0.553200    0.459842    11.00000   -1.50000
AFIX   0
C00X  1    0.203172    0.692061    0.441314    11.00000    0.04172    0.02358 =
         0.01868    0.00014    0.00213    0.01017
AFIX  23
H00J  2    0.155825    0.652699    0.461592    11.00000   -1.20000
H00K  2    0.296194    0.718203    0.455258    11.00000   -1.20000
AFIX   0
C00Y  1    0.185544    0.693830    0.364656    11.00000    0.02273    0.01533 =
         0.02099   -0.00156    0.00230    0.00193
C00Z  1    0.024190    0.795860    0.212604    11.00000    0.02848    0.02391 =
         0.02632    0.00243   -0.00711    0.00514
AFIX  43
H00Z  2   -0.017324    0.824561    0.188569    11.00000   -1.20000
AFIX   0
C010  1    0.353539    0.997587    0.406527    11.00000    0.04813    0.02647 =
         0.03181    0.00871   -0.00261    0.00739
AFIX  43
H010  2    0.347796    1.038191    0.385022    11.00000   -1.20000
AFIX   0
C011  1    0.112679    0.926037    0.246436    11.00000    0.03688    0.01910 =
         0.03317    0.00225   -0.00205    0.00410
C012  1    0.502415    0.925008    0.459784    11.00000    0.03735    0.03029 =
         0.02737    0.00523   -0.00514    0.00286
AFIX  43
H012  2    0.599973    0.915030    0.474590    11.00000   -1.20000
AFIX   0
C013  1    0.497771    0.984416    0.427861    11.00000    0.04534    0.02579 =
         0.02918    0.00516   -0.00112    0.00293
C014  1    0.657180    0.768319    0.376631    11.00000    0.03677    0.01760 =
         0.02849   -0.00157    0.00325    0.00181
AFIX  43
H014  2    0.642726    0.809595    0.397458    11.00000   -1.20000
AFIX   0
C015  1    0.683353    0.689969    0.390385    11.00000    0.03830    0.02016 =
         0.01976   -0.00014   -0.00121   -0.00264
AFIX  43
H015  2    0.687904    0.678423    0.420404    11.00000   -1.20000
AFIX   0
C016  1    0.085150    0.763919    0.379687    11.00000    0.03673    0.02403 =
         0.01828   -0.00205    0.00222    0.00912
AFIX  23
H01A  2    0.135128    0.815802    0.371781    11.00000   -1.20000
H01B  2   -0.024105    0.761557    0.367394    11.00000   -1.20000
AFIX   0
C017  1    0.217994    0.952790    0.415945    11.00000    0.03819    0.02654 =
         0.03251    0.00175   -0.00525    0.00842
AFIX  43
H017  2    0.120861    0.962039    0.400803    11.00000   -1.20000
AFIX   0
C018  1    0.676042    0.725839    0.303153    11.00000    0.03042    0.02689 =
         0.02149    0.00487    0.00041   -0.00298
AFIX  43
H018  2    0.675860    0.737865    0.273163    11.00000   -1.20000
AFIX   0
C019  1    0.532208    0.332705    0.363046    11.00000    0.04491    0.01432 =
         0.02415   -0.00004    0.00014   -0.00052
C01A  1    0.861336    0.524144    0.399710    11.00000    0.03444    0.02207 =
         0.03033   -0.00230   -0.00670    0.00162
AFIX  43
H01C  2    0.932658    0.565739    0.408126    11.00000   -1.20000
AFIX   0
C01B  1    0.368624    0.880580    0.470262    11.00000    0.04364    0.02353 =
         0.02364    0.00282   -0.00169    0.00335
AFIX  43
H01D  2    0.373742    0.841289    0.492472    11.00000   -1.20000
AFIX   0
C01C  1    0.095681    0.835685    0.246815    11.00000    0.02276    0.01726 =
         0.02578    0.00070    0.00212    0.00170
C01D  1    0.015120    0.712359    0.214575    11.00000    0.02688    0.02352 =
         0.02840   -0.00355   -0.00680    0.00513
C01E  1   -0.055243    0.666119    0.177578    11.00000    0.04302    0.03129 =
         0.03637   -0.00237   -0.01952    0.00421
C01F  1    0.892745    0.445545    0.412430    11.00000    0.04076    0.02615 =
         0.03641    0.00039   -0.01375    0.01094
C01G  1    0.788336    0.385517    0.398591    11.00000    0.04995    0.01858 =
         0.03485    0.00224   -0.01042    0.00980
AFIX  43
H01G  2    0.813228    0.331406    0.405669    11.00000   -1.20000
AFIX   0
C01H  1    0.623877    0.872837    0.318217    11.00000    0.04892    0.02324 =
         0.04823    0.01025    0.00031    0.00322
AFIX 137
H01E  2    0.540154    0.897422    0.336005    11.00000   -1.50000
H01F  2    0.590201    0.872838    0.287903    11.00000   -1.50000
H01H  2    0.723197    0.903646    0.321195    11.00000   -1.50000
AFIX   0
C01I  1    0.369820    0.346849    0.384048    11.00000    0.05694    0.02525 =
         0.04076   -0.00593    0.01711   -0.01064
AFIX 137
H01I  2    0.320144    0.394764    0.371457    11.00000   -1.50000
H01J  2    0.383951    0.354741    0.415177    11.00000   -1.50000
H01K  2    0.300888    0.300144    0.379023    11.00000   -1.50000
AFIX   0
C01J  1    0.593446    0.250539    0.378883    11.00000    0.07600    0.01538 =
         0.03532    0.00232   -0.01401    0.00147
AFIX 137
H01L  2    0.515199    0.208850    0.371566    11.00000   -1.50000
H01M  2    0.608313    0.252161    0.410263    11.00000   -1.50000
H01N  2    0.695786    0.238330    0.364895    11.00000   -1.50000
AFIX   0
C01K  1    0.644213    1.032509    0.417541    11.00000    0.04697    0.03901 =
         0.04579    0.01539   -0.00357   -0.00458
AFIX 137
H01O  2    0.633451    1.056031    0.388675    11.00000   -1.50000
H01P  2    0.738406    0.997465    0.418299    11.00000   -1.50000
H01Q  2    0.656659    1.075516    0.438893    11.00000   -1.50000
AFIX   0
C01L  1    1.034387    0.427401    0.440742    11.00000    0.05315    0.03541 =
         0.06284    0.00191   -0.03228    0.01308
AFIX 137
H01R  2    1.120191    0.465929    0.434703    11.00000   -1.50000
H01S  2    1.072494    0.372811    0.434842    11.00000   -1.50000
H01T  2    1.002789    0.431639    0.471134    11.00000   -1.50000
AFIX   0
HKLF 4


REM  exp_171_auto_a.res in P2(1)2(1)2(1)
REM wR2 = 0.0962, GooF = S = 1.056, Restrained GooF = 1.056 for all data
REM R1 = 0.0382 for 10628 Fo > 4sig(Fo) and 0.0441 for all 11883 data
REM 522 parameters refined using 0 restraints

END

WGHT      0.0523      0.4513

REM Highest difference peak  0.452,  deepest hole -0.374,  1-sigma level  0.041
Q1    1  -0.1624  0.7045  0.1612  11.00000  0.05    0.45
Q2    1   0.3042  0.5830  0.3019  11.00000  0.05    0.22
Q3    1  -0.1845  0.6020  0.1996  11.00000  0.05    0.21
Q4    1   0.1362  0.8763  0.4581  11.00000  0.05    0.21
Q5    1   0.1786  0.6816  0.3441  11.00000  0.05    0.20
Q6    1   0.0842  0.8802  0.2437  11.00000  0.05    0.20
Q7    1   0.6091  0.7431  0.3226  11.00000  0.05    0.20
Q8    1   0.2456  0.6249  0.3188  11.00000  0.05    0.20
Q9    1   0.0537  0.7555  0.2170  11.00000  0.05    0.20
Q10   1   0.0587  0.7859  0.4423  11.00000  0.05    0.19
Q11   1  -0.0208  0.6837  0.1996  11.00000  0.05    0.19
Q12   1   0.6379  0.5192  0.3774  11.00000  0.05    0.19
Q13   1  -0.0053  0.6991  0.2379  11.00000  0.05    0.19
Q14   1   0.6962  0.7607  0.3249  11.00000  0.05    0.18
Q15   1   0.7076  0.8844  0.2981  11.00000  0.05    0.18
Q16   1  -0.0044  0.8781  0.4573  11.00000  0.05    0.18
Q17   1   0.8829  0.4804  0.4017  11.00000  0.05    0.18
Q18   1   0.2982  0.6204  0.3983  11.00000  0.05    0.17
Q19   1   0.2241  0.6662  0.4205  11.00000  0.05    0.17
Q20   1   0.1052  0.7593  0.2837  11.00000  0.05    0.17
;
_shelx_res_checksum                49385
_shelx_hkl_file
;
   0   0  -3    0.27    0.29
   0   0   4  222.90    6.85
   0   0  -4  237.51    6.76
   0   0   5    0.20    1.05
   0   0   6 2178.98   60.72
   0   0   7    0.52    1.53
   0   0   8  123.37    4.53
   0   0   9    0.43    1.07
   0   0   9   -0.98    1.42
   0   0  10  101.33    4.21
   0   0 -10  100.92    4.22
   0   0  11    0.52    1.18
   0   0 -11    0.97    1.66
   0   0  12  319.27   10.30
   0   0 -12  372.26   10.95
   0   0  13    0.71    1.15
   0   0 -13    1.85    1.82
   0   0  14  297.34    9.23
   0   0 -14  285.15    9.79
   0   0  15    8.26    1.74
   0   0 -15   10.25    2.37
   0   0  16 1623.02   45.46
   0   0 -16 1638.15   46.19
   0   0 -16 1541.14   46.03
   0   0  17    1.48    1.49
   0   0 -17    2.65    2.26
   0   0 -17    0.87    2.07
   0   0  18    1.29    1.44
   0   0 -18    2.80    2.34
   0   0 -18    1.13    2.14
   0   0  19    2.42    1.55
   0   0 -19    2.41    2.30
   0   0 -19    1.95    2.05
   0   0  20  137.22    5.46
   0   0 -20  149.67    6.48
   0   0 -20  143.73    6.25
   0   0  21    3.74    1.73
   0   0 -21    7.44    2.80
   0   0 -21    3.38    2.38
   0   0  22  222.72    8.08
   0   0 -22  249.79    9.30
   0   0 -22  236.93    9.00
   0   0 -23   19.89    3.17
   0   0  23   12.02    2.24
   0   0 -24  734.95   23.58
   0   0  24  767.82   22.66
   0   0  25   13.72    2.36
   0   0 -25   12.13    3.31
   0   0  26  435.39   13.69
   0   0 -26  406.79   14.71
   0   0  27   19.71    2.79
   0   0 -27   29.91    4.10
   0   0  28  949.22   27.47
   0   0 -28  873.01   28.52
   0   0 -29    4.11    3.31
   0   0 -30   63.82    5.08
   0   0 -31    5.82    3.50
   0   0 -32  245.66   10.43
   0   0 -33    8.04    3.80
   0   0 -34  117.65    6.95
   0   0 -35    4.30    3.65
   0   0 -36    5.42    3.66
   0   0 -37    0.82    3.59
   0   0 -38   -0.84    3.80
   0   0  39   -2.27    3.21
   0   0 -39    0.63    3.82
   0   0  40   -0.19    3.25
   0   0 -40   -0.64    4.23
   0   0 -41    2.37    4.18
   0   0 -42   -4.77    4.49
   0   1   3  297.22    8.80
   0   1  -3  306.37    8.69
   0  -1   3  302.81    8.68
   0   1   4 1685.33   48.15
   0   1  -4 1798.34   48.07
   0   1   4 1690.00   48.17
   0   1   5  521.11   15.07
   0   1  -5  533.34   14.90
   0   1   5  504.50   15.03
   0   1   6 9103.18  247.45
   0   1  -6 8842.75  247.28
   0   1   6 8965.08  247.41
   0   1   7 1994.50   55.56
   0   1  -7 1976.77   55.37
   0   1   7 1983.06   55.51
   0   1  -8 1142.66   34.93
   0   1   8 1260.30   35.15
   0  -1  -8 1202.28   35.05
   0   1  -9 1034.43   29.91
   0   1  -9 1059.20   29.83
   0   1   9 1065.47   29.61
   0   1   9 1038.61   30.05
   0  -1  -9 1033.49   30.01
   0  -1  10  985.05   29.34
   0   1  10 1063.36   29.31
   0   1 -10 1016.05   29.64
   0   1 -10 1073.95   29.57
   0   1  10 1037.37   29.81
   0  -1 -10 1030.03   29.75
   0  -1  11  606.52   17.52
   0  -1 -11  582.69   17.91
   0   1  11  593.04   17.40
   0   1 -11  606.27   17.69
   0   1  11  590.07   17.95
   0   1 -11  616.84   17.87
   0  -1 -12  402.13   12.92
   0  -1  12  414.57   12.42
   0  -1 -12  388.82   12.82
   0   1  12  424.63   12.88
   0   1 -12  409.38   12.57
   0   1  12  410.09   12.28
   0   1 -12  422.64   12.81
   0  -1 -13  265.08    9.02
   0   1  13  263.85    8.30
   0  -1  13  262.35    8.42
   0  -1 -13  256.41    8.88
   0   1 -13  263.15    8.63
   0   1  13  263.39    8.91
   0   1 -13  261.67    8.83
   0  -1 -14   87.92    4.48
   0  -1  14   92.67    3.81
   0   1  14   94.97    3.72
   0  -1 -14   83.75    4.25
   0   1  14   87.92    4.29
   0   1 -14   94.76    4.34
   0  -1 -15   76.66    4.21
   0  -1  15   86.17    3.57
   0   1  15   78.06    3.33
   0  -1 -15   73.14    4.01
   0   1  15   73.20    3.99
   0   1 -15   73.89    3.96
   0  -1 -16    3.57    2.45
   0  -1  16    2.84    1.53
   0  -1 -16    1.69    2.18
   0   1  16    1.94    1.46
   0   1 -16    2.57    2.20
   0   1  16    1.41    2.24
   0  -1  17  497.81   15.43
   0   1  17  496.62   15.28
   0  -1 -17  502.31   16.11
   0   1  17  536.55   16.18
   0   1 -17  520.32   16.14
   0   1 -18  150.93    6.43
   0  -1  18  151.19    5.73
   0  -1 -18  165.80    6.55
   0   1  18  153.86    5.67
   0   1 -19  208.11    8.26
   0  -1  19  225.62    7.61
   0  -1 -19  205.99    8.21
   0   1  19  224.91    7.51
   0   1 -20    5.36    2.47
   0   1  20    2.72    1.61
   0  -1  20    3.86    1.76
   0  -1 -20    5.96    2.31
   0   1 -21   81.48    4.59
   0  -1  21   75.68    3.76
   0   1  21   66.62    3.54
   0  -1 -21   77.29    4.63
   0   1 -22  678.22   22.08
   0  -1  22  748.07   21.35
   0   1  22  739.45   21.22
   0   1 -22  685.02   22.03
   0  -1 -22  656.25   22.04
   0  -1  23  173.00    6.69
   0   1 -23  185.46    7.82
   0   1 -23  170.03    7.52
   0  -1 -23  176.81    7.55
   0   1  23  180.30    6.63
   0   1 -24    2.13    2.89
   0  -1 -24    1.95    2.76
   0   1 -24   -0.68    2.74
   0   1  24    1.52    1.87
   0  -1  24    3.52    1.93
   0   1 -25    7.88    3.28
   0   1  25    3.40    2.11
   0  -1  25    5.79    2.30
   0   1 -25    7.40    3.15
   0  -1 -25    4.96    3.10
   0   1  26  127.85    5.73
   0  -1  26  142.17    5.96
   0  -1 -26  158.23    7.22
   0   1 -26  143.89    6.99
   0   1 -26  158.22    7.39
   0   1  27  359.45   11.13
   0  -1  27  352.13   11.26
   0  -1 -27  273.98   11.90
   0   1 -27  300.37   12.06
   0  -1 -28  197.49    8.96
   0   1 -28  180.23    8.64
   0  -1 -29    3.19    3.25
   0   1 -29    2.13    3.25
   0  -1 -30   18.16    3.75
   0   1 -30   13.56    3.48
   0   1 -31   32.25    4.29
   0  -1 -31   38.78    4.42
   0   1 -32    6.67    3.47
   0  -1 -32    1.47    3.46
   0  -1 -33   44.77    4.77
   0   1 -33   49.42    4.81
   0  -1 -34   76.02    5.76
   0   1 -34   67.74    5.49
   0   1 -35    5.67    3.74
   0  -1 -35    9.50    3.82
   0  -1 -36   16.31    4.08
   0   1 -36   22.65    4.18
   0  -1 -37   15.14    4.18
   0   1 -37   15.10    4.30
   0  -1 -38    4.77    3.85
   0   1 -38    1.24    3.78
   0   1  39    7.91    3.33
   0  -1 -39    9.44    4.06
   0   1 -39    8.06    4.15
   0   1 -40   65.87    6.03
   0   1  40   55.45    5.10
   0   1 -41    5.46    4.30
   0   1 -42   -2.19    4.60
   0  -2   0  208.08    6.07
   0  -2   1  771.50   21.79
   0  -2  -1  783.79   21.74
   0   2  -2  411.86   12.39
   0  -2   2  458.47   12.41
   0   2  -3 1525.77   42.23
   0  -2   3 1507.11   42.23
   0   2  -4   -0.13    0.97
   0  -2   4    0.55    0.92
   0   2   5 6675.24  185.00
   0   2  -5 6717.25  184.80
   0  -2   5 6674.26  184.74
   0   2   6 9761.26  268.50
   0   2  -6 9687.87  268.31
   0   2   7  141.01    4.84
   0   2   7  136.55    4.88
   0   2   8  336.91   10.45
   0   2  -8  358.61   10.30
   0   2   8  342.58   10.50
   0   2  -9  405.07   11.84
   0  -2  -9  378.47   11.99
   0   2   9  382.25   11.95
   0   2   9  385.97   12.02
   0   2 -10  757.32   20.86
   0  -2 -10  709.77   21.03
   0   2  10  716.72   20.98
   0   2 -11   57.03    2.77
   0   2  11   51.12    2.97
   0  -2 -11   49.77    2.93
   0   2  11   48.71    2.91
   0   2 -12 2189.72   59.37
   0   2 -12 2028.50   59.34
   0   2  12 2104.45   58.24
   0  -2  12 2112.36   59.09
   0  -2 -12 2069.98   59.57
   0   2  12 2127.09   59.60
   0   2 -13 1748.53   52.34
   0   2 -13 1889.46   52.35
   0   2  13 1839.81   51.85
   0   2  13 1811.26   52.58
   0   2 -13 1859.66   51.15
   0   2  13 1863.97   51.13
   0  -2 -13 1773.44   52.54
   0  -2  13 1855.23   52.09
   0  -2  14    1.95    1.62
   0   2 -14    0.53    0.59
   0   2  14    0.29    0.55
   0  -2 -14    0.79    1.99
   0   2  14    0.10    1.30
   0   2 -14    0.30    1.74
   0   2  14   -1.31    2.09
   0   2 -14    0.92    2.03
   0   2  15  141.28    4.21
   0   2 -15  140.32    4.25
   0  -2  15  151.56    5.46
   0  -2 -15  144.48    6.04
   0   2 -15  137.30    5.68
   0   2  15  151.87    5.20
   0   2 -15  150.37    5.85
   0   2  15  144.82    6.01
   0   2 -16 1604.67   44.10
   0  -2  16 1603.58   45.30
   0  -2 -16 1550.36   45.93
   0   2 -16 1572.26   45.60
   0   2  16 1551.30   45.05
   0   2 -16 1604.68   45.78
   0   2  16 1598.62   45.93
   0   2  17  551.23   16.61
   0  -2  17  560.02   16.88
   0  -2 -17  557.59   17.59
   0   2  17  546.55   17.47
   0   2 -17  553.44   17.25
   0   2 -17  572.14   17.41
   0   2  18  200.09    6.68
   0  -2  18  189.70    6.90
   0  -2 -18  185.17    7.57
   0   2  18  190.96    7.57
   0   2 -18  190.91    7.39
   0   2  19  124.79    4.77
   0  -2 -19  109.42    5.55
   0   2  19  110.98    5.58
   0   2 -19  115.30    5.50
   0   2  20   42.31    2.62
   0  -2  20   35.97    2.69
   0  -2 -20   42.48    3.67
   0   2  20   40.47    3.48
   0   2 -20   42.02    3.45
   0   2  21  136.17    5.31
   0  -2  21  127.24    5.44
   0  -2 -21  145.05    6.42
   0   2  21  139.06    6.37
   0   2 -21  144.89    6.25
   0   2 -22  100.46    5.55
   0  -2  22  121.90    5.04
   0  -2 -22   98.33    5.66
   0   2  22  125.32    4.90
   0   2 -23  212.84    8.49
   0  -2  23  211.44    7.71
   0  -2 -23  205.43    8.65
   0   2  23  210.05    7.46
   0   2 -24  109.74    5.84
   0  -2  24  102.41    4.87
   0  -2 -24  112.56    5.98
   0   2  24  105.54    4.65
   0   2 -25   81.51    5.32
   0  -2  25   90.70    4.51
   0   2  25   92.14    4.24
   0  -2 -25   75.67    5.31
   0   2 -26   43.78    4.29
   0  -2  26   34.41    3.11
   0  -2 -26   31.60    4.19
   0   2 -26   33.03    4.08
   0   2  26   41.71    3.10
   0   2 -27  407.42   14.52
   0   2  27  412.07   13.25
   0   2 -27  408.29   14.51
   0  -2 -27  405.48   14.65
   0   2  28  272.30    9.44
   0  -2 -28  275.76   10.93
   0   2 -28  258.68   10.72
   0   2 -28  274.53   10.85
   0   2 -29    0.50    3.14
   0  -2 -29    2.58    3.33
   0   2 -29    6.61    3.52
   0   2  29    3.33    2.10
   0  -2 -30   52.19    4.78
   0   2 -30   49.58    4.67
   0  -2 -31   19.22    3.87
   0   2 -31   19.41    3.91
   0  -2 -32    0.74    3.22
   0   2 -32    0.91    3.37
   0  -2 -33   19.18    4.14
   0   2 -33   13.92    3.89
   0  -2 -34   18.99    4.00
   0   2 -34    7.82    3.57
   0  -2 -35    1.18    3.50
   0   2 -35    1.76    3.55
   0  -2 -36   16.01    3.98
   0   2 -36   17.31    4.14
   0   2 -37    7.94    3.85
   0   2 -38    8.35    3.91
   0   2 -39    3.83    4.15
   0   2  39    1.69    3.18
   0   2 -40    3.66    4.19
   0   2  40   11.43    3.67
   0   2 -41   92.48    6.91
   0  -3   0    1.00    0.93
   0  -3   1    8.34    1.07
   0  -3  -1    4.94    0.98
   0  -3   2   45.39    2.08
   0  -3   3  507.92   14.63
   0  -3   4   32.24    1.83
   0   3  -4   29.24    1.84
   0   3  -5    2.21    1.29
   0  -3   5    1.53    1.22
   0   3  -6 2975.58   83.38
   0  -3   6 3018.63   83.35
   0  -3   7   88.55    3.44
   0   3  -7   90.05    3.47
   0   3   7   90.34    3.82
   0   3  -8 7097.93  197.30
   0   3   8 7168.51  197.59
   0   3  -9  229.58    7.60
   0   3   9  227.57    7.83
   0   3   9  240.90    7.96
   0   3  10  578.34   17.26
   0   3  10  546.93   17.16
   0   3 -10  580.12   16.95
   0   3  11  732.58   22.11
   0   3 -11  755.66   21.89
   0   3  11  741.98   22.09
   0   3  12  913.57   26.74
   0  -3 -12  905.34   26.75
   0   3  12  910.13   26.70
   0   3 -12  902.21   26.45
   0  -3 -13    1.58    1.90
   0   3  13    1.00    1.99
   0   3  13    2.86    2.23
   0   3 -13    0.58    1.55
   0  -3 -14   56.67    3.76
   0  -3  14   67.92    3.24
   0   3  14   52.49    3.58
   0   3  14   56.37    3.65
   0   3  14   66.15    2.28
   0   3 -14   66.96    3.53
   0   3  15  280.84    9.17
   0   3 -15  248.41    7.34
   0   3  15  231.66    7.27
   0  -3  15  240.89    8.32
   0   3 -15  283.12    8.80
   0   3 -15  258.57    8.69
   0  -3 -15  276.68    9.18
   0  -3 -16  493.35   17.14
   0   3  16  569.50   15.53
   0   3 -16  560.94   15.56
   0  -3  16  553.10   16.65
   0   3  16  491.48   17.09
   0   3 -16  501.92   16.82
   0   3  16  539.07   16.27
   0   3 -16  557.92   17.01
   0   3 -17   34.91    3.11
   0   3 -17   48.63    3.20
   0   3  17   47.50    2.59
   0   3  17   50.10    1.81
   0   3 -17   50.52    1.88
   0  -3  17   48.86    2.88
   0   3  17   37.55    3.38
   0  -3 -17   37.56    3.43
   0   3 -18  144.80    6.01
   0   3 -18  139.85    5.98
   0   3  18  138.34    5.25
   0   3 -18  138.70    4.40
   0   3  18  145.07    4.36
   0   3  18  149.17    6.34
   0  -3  18  138.20    5.59
   0  -3  19    2.70    1.60
   0   3  19    4.99    2.31
   0   3 -19    5.69    2.21
   0   3  19    2.75    1.45
   0   3 -19    1.58    1.98
   0   3 -19    2.91    0.73
   0   3  19    2.96    0.65
   0  -3 -19    7.66    2.47
   0  -3  20    6.44    2.02
   0   3  20    5.81    1.65
   0   3 -20    4.32    2.30
   0   3 -20    5.56    2.47
   0   3  20    4.57    2.58
   0   3 -20    5.24    0.72
   0  -3 -20    3.31    2.56
   0   3 -21  493.68   15.96
   0  -3  21  490.45   15.32
   0  -3 -21  497.71   16.27
   0   3  21  478.65   14.95
   0   3  21  495.71   16.18
   0  -3  22   20.17    2.37
   0  -3 -22   12.57    2.98
   0   3  22   15.66    1.93
   0   3  22   12.26    2.85
   0   3 -22   13.56    2.92
   0   3  23    9.25    3.06
   0   3 -23    8.84    2.94
   0  -3 -23    7.89    2.93
   0   3  23   12.74    1.90
   0  -3  23   10.39    2.24
   0   3 -24   35.10    3.82
   0  -3  24   31.61    3.07
   0  -3 -24   27.97    3.99
   0   3  24   28.22    2.64
   0   3  24   27.62    3.69
   0  -3  25  733.97   22.55
   0   3  25  738.34   22.19
   0   3 -25  737.80   23.30
   0  -3 -25  762.13   23.74
   0   3  26  337.78   10.76
   0   3 -26  318.49   11.96
   0   3  27  366.92   11.87
   0  -3 -27  364.21   13.45
   0   3 -27  351.76   13.09
   0   3  28    2.28    2.14
   0  -3 -28    9.45    3.51
   0   3 -28    9.01    3.38
   0   3 -29   32.86    4.13
   0  -3 -29   35.38    4.40
   0   3 -29   36.38    4.17
   0   3  29   33.98    2.90
   0   3 -30    3.99    3.10
   0   3  30    6.19    2.23
   0  -3 -30    2.84    3.26
   0   3 -30    7.55    3.54
   0   3 -31    5.55    3.44
   0  -3 -31   10.55    3.71
   0   3 -31    6.22    3.51
   0   3 -32   26.27    4.23
   0   3 -33    4.92    3.66
   0   3 -34   22.66    4.17
   0   3 -35   -2.38    3.70
   0   3 -36    7.44    3.70
   0   3 -37    3.29    3.75
   0   3 -38   46.09    5.23
   0  -3  38   37.29    4.37
   0   3  38   39.35    4.33
   0   3 -39   14.46    4.38
   0  -3  39    9.08    3.48
   0   3  39   11.61    3.44
   0   3 -40   24.51    4.85
   0   3  40   29.67    4.24
   0  -3  40   27.32    4.17
   0   3 -41   21.80    5.10
   0  -4   0  241.81    7.39
   0  -4  -1  732.94   21.05
   0  -4   1  748.77   21.09
   0   4   2  223.92    6.81
   0  -4   2  223.03    6.94
   0   4   3  143.57    4.68
   0   4  -3  140.77    4.41
   0  -4   3  155.89    4.91
   0  -4   4 1120.74   31.68
   0  -4   5 1294.54   36.54
   0   4  -6 2455.30   71.53
   0  -4   6 2677.00   71.58
   0   4  -7  160.72    5.69
   0  -4   7  170.71    5.66
   0   4   8 1843.19   50.26
   0   4  -8 1724.16   49.82
   0  -4   8 1758.95   49.76
   0   4   9   35.33    2.72
   0   4  -9   37.76    2.38
   0  -4   9   36.36    2.29
   0   4 -10  761.03   22.29
   0   4  10  756.99   22.59
   0   4 -11  193.64    6.90
   0   4  11  191.85    7.13
   0   4  11  197.87    7.24
   0   4  12   21.66    2.58
   0   4 -12   25.80    2.35
   0   4  12   19.60    2.48
   0   4 -13   42.32    2.88
   0   4  13   37.05    3.14
   0   4  13   36.35    3.07
   0   4 -14 7822.33  216.89
   0   4  14 7916.14  217.13
   0   4  14 7698.31  217.16
   0   4 -15  161.80    6.50
   0   4  15  209.60    7.10
   0   4  15  201.59    7.12
   0   4  15  153.22    5.20
   0  -4  16  770.09   22.15
   0   4  16  778.51   22.81
   0   4 -16  748.44   22.54
   0   4  16  730.71   21.10
   0   4 -16  741.15   21.15
   0   4  16  732.64   22.77
   0   4  17  323.84   11.27
   0   4 -17  341.65   11.24
   0  -4  17  343.50   10.75
   0   4  17  300.37   11.26
   0   4  17  322.93    9.61
   0   4 -17  329.01    9.67
   0   4  18  100.10    3.54
   0   4 -18  116.01    5.27
   0   4  18  109.52    4.29
   0   4 -18  137.55    5.34
   0  -4  18  102.56    4.61
   0   4  18  137.36    5.76
   0   4 -18  100.86    3.59
   0   4 -19    0.10    2.17
   0   4  19    2.75    2.45
   0   4 -19    0.88    0.86
   0   4  19    0.66    0.81
   0   4  19    0.84    1.39
   0   4 -19   -1.33    2.08
   0  -4  19    0.61    1.70
   0   4  20  499.70   16.35
   0   4 -20  488.78   14.17
   0   4  20  493.79   14.11
   0   4 -20  507.71   15.87
   0   4 -20  494.29   15.98
   0   4  20  491.17   15.03
   0  -4  20  477.89   15.43
   0  -4  21   21.88    2.38
   0   4 -21   15.12    1.23
   0   4 -21   24.05    2.93
   0   4  21   18.33    3.14
   0   4 -21   23.81    3.04
   0   4  21   16.67    2.01
   0   4  21   18.26    1.18
   0  -4  22  124.59    5.32
   0   4  22  123.57    3.75
   0   4 -22  118.46    3.83
   0   4  22  100.67    5.90
   0   4 -22  108.41    5.56
   0   4 -22   98.41    5.51
   0   4  22  111.25    4.71
   0   4  23   71.08    3.63
   0   4 -23   70.73    2.53
   0  -4  23   74.45    4.01
   0   4 -23   64.02    4.43
   0   4  23   73.69    2.40
   0   4  23   66.28    4.78
   0   4 -24   89.55    5.31
   0   4 -24   92.43    2.99
   0   4  24   99.00    4.32
   0   4 -25  108.31    5.97
   0   4  25  124.37    5.04
   0   4 -26  240.26    9.36
   0   4  26  222.57    8.06
   0   4 -27  270.15   11.43
   0   4  27  342.27   10.58
   0   4 -28  163.55    7.77
   0   4  28  170.66    6.50
   0   4 -29    3.55    3.28
   0   4  29    5.72    2.07
   0   4 -30   51.70    4.72
   0   4  30   49.23    3.41
   0   4 -31   75.80    5.45
   0   4  31   72.40    4.03
   0   4 -32   10.07    3.74
   0   4 -32   10.34    3.67
   0   4 -33   20.79    4.20
   0   4 -33   27.33    4.31
   0   4 -34    7.49    3.68
   0   4 -35    8.05    3.76
   0   4 -36   22.28    4.39
   0   4  37   12.76    3.31
   0   4 -37   14.22    4.11
   0   4  38    3.46    3.17
   0  -4  38    5.09    3.30
   0   4 -38    5.29    4.07
   0   4  39  116.29    6.64
   0  -4  39  118.20    6.90
   0   4 -39  115.44    7.44
   0   4  40   24.28    4.06
   0  -4  40   18.53    3.97
   0   4 -40   23.63    4.94
   0   4 -41   47.11    5.77
   0  -5   0    0.04    1.18
   0   5   0    1.37    1.05
   0  -5  -1   12.31    1.34
   0  -5   1   13.72    0.93
   0  -5   1   14.41    1.41
   0   5   1   11.37    1.26
   0  -5   2   50.10    2.34
   0   5   2   47.74    2.17
   0   5   3  927.65   27.60
   0  -5   3  939.58   27.80
   0   5   4 1110.64   31.77
   0   5  -4 1128.61   31.49
   0  -5   4 1138.70   32.02
   0  -5   5  159.59    5.49
   0  -5   6 2233.72   62.58
   0  -5   7   11.95    1.57
   0   5  -8  397.61   12.78
   0  -5   8  435.91   12.78
   0   5  -9  591.41   18.24
   0  -5   9  617.41   18.20
   0   5   9  636.76   18.75
   0   5 -10   37.45    2.65
   0  -5  10   40.87    2.52
   0   5  11   40.29    3.16
   0   5 -11   41.51    2.81
   0  -5  11   40.25    2.62
   0   5  12   31.24    2.87
   0   5 -12   13.12    2.07
   0   5  13  308.13   10.75
   0   5  13  312.50   10.82
   0   5 -13  314.83   10.48
   0   5  14   66.03    4.01
   0   5  14   65.34    3.90
   0   5  15    4.11    2.18
   0   5 -15    2.83    1.93
   0   5  15    1.74    2.21
   0   5  16   42.91    3.52
   0   5 -16   49.83    3.42
   0   5  16   46.08    3.62
   0  -5  17  233.40    7.88
   0   5  17  218.17    6.78
   0   5  17  208.86    8.35
   0   5 -17  219.70    8.20
   0   5  17  194.93    8.27
   0   5  18    8.85    2.53
   0  -5  18    5.10    1.87
   0   5  18    8.15    2.51
   0   5 -18    4.23    1.11
   0   5  18    3.18    0.98
   0   5 -18    3.66    2.13
   0   5  19  336.14   11.65
   0   5 -19  339.42   11.41
   0  -5  19  337.37   10.95
   0   5 -19  326.58    9.80
   0   5  19  316.97    9.71
   0   5  19  310.52   11.59
   0   5  20  125.13    4.20
   0   5  20  123.28    6.03
   0   5 -20  126.50    5.84
   0   5  20  122.79    4.87
   0   5 -20  121.27    5.68
   0   5 -20  122.75    4.25
   0  -5  20  127.82    5.42
   0   5  20  122.47    6.09
   0   5 -21  386.64   13.31
   0   5 -21  374.11   12.96
   0   5  21  383.97   12.09
   0   5  21  389.43   11.35
   0   5 -21  383.66   11.43
   0  -5  21  393.53   12.75
   0   5  21  373.23   13.48
   0   5 -22  206.25    8.46
   0   5  22  201.32    7.31
   0   5 -22  189.11    8.17
   0   5 -22  213.14    6.62
   0   5  22  218.34    6.56
   0  -5  22  211.74    7.94
   0   5  22  212.91    8.89
   0   5 -23  202.51    8.49
   0   5  23  210.10    7.35
   0   5 -23  221.69    8.50
   0   5 -23  204.75    6.49
   0   5  23  206.76    6.41
   0   5  24  131.98    5.40
   0   5 -24  137.91    4.50
   0   5  24  135.30    4.38
   0   5 -24  138.60    6.63
   0   5 -24  125.99    6.40
   0   5 -25    5.20    1.05
   0   5  25    5.99    1.02
   0   5  25    4.01    1.93
   0   5 -25    1.93    3.01
   0   5  26   81.14    3.93
   0   5 -26   76.71    2.64
   0   5 -26   69.41    4.89
   0   5  26   68.72    2.34
   0   5  27   78.63    3.86
   0   5 -27   76.44    5.10
   0   5 -27   65.11    2.25
   0   5 -28  261.23   10.53
   0   5  28  274.22    9.30
   0   5 -29   65.42    5.00
   0   5  29   68.63    3.81
   0   5 -30   13.46    3.70
   0   5  30   14.42    2.37
   0   5 -31  138.48    7.42
   0   5  31  154.10    6.18
   0   5 -32   32.62    4.25
   0   5 -33    0.73    3.44
   0   5 -34   30.37    4.48
   0   5 -35   -0.62    3.58
   0   5 -36   20.16    4.55
   0   5  36   18.97    3.27
   0   5 -37    6.61    4.17
   0   5  37    9.22    3.38
   0  -5  37    6.24    3.27
   0   5 -38  104.49    7.17
   0   5  38  103.86    6.35
   0  -5  38  108.91    6.49
   0   5 -39   12.32    4.60
   0   5  39   14.00    3.53
   0  -5  39   10.02    3.74
   0   5 -40  113.99    7.69
   0   5 -41  103.02    7.43
   0   6   0  818.39   24.00
   0  -6   0  858.99   24.10
   0   6  -1 1223.24   36.60
   0   6   1 1272.64   36.58
   0  -6   1 1366.29   36.13
   0  -6  -1 1261.07   36.64
   0  -6   1 1281.12   36.70
   0   6  -2    2.07    1.31
   0   6   2    2.22    1.16
   0  -6   2    2.23    1.36
   0   6   3 5019.74  142.22
   0  -6   3 5262.48  142.24
   0  -6   3 5249.31  143.11
   0   6   3 5243.80  142.89
   0   6   4   16.37    1.46
   0  -6   4   19.68    1.83
   0   6   5  100.86    3.87
   0   6  -5  112.60    3.64
   0  -6   5  102.46    4.19
   0   6   6  202.32    6.42
   0  -6   6  188.06    6.69
   0  -6   7   31.77    2.27
   0  -6   8   34.25    2.47
   0  -6   9   74.77    3.62
   0   6 -10   90.90    4.33
   0  -6  10  108.35    4.37
   0  -6  11  146.52    5.66
   0   6 -11  142.51    5.84
   0   6  11  159.47    6.37
   0  -6  12  335.09   10.78
   0   6 -12  349.92   10.97
   0  -6  13 1193.64   35.45
   0   6  13 1272.60   36.23
   0   6 -13 1234.34   35.82
   0   6  14  426.41   14.00
   0   6  14  415.01   13.95
   0   6 -14  416.66   13.52
   0   6  15   41.35    3.65
   0   6 -15   44.95    3.23
   0   6  15   46.61    3.56
   0   6  16   42.43    3.50
   0   6 -16   44.93    3.34
   0   6  16   47.67    3.66
   0   6  17    8.33    2.72
   0   6 -17    6.56    2.17
   0   6  17    5.91    2.52
   0   6  18   25.81    3.25
   0   6  18   25.16    3.09
   0   6 -18   19.70    2.57
   0   6  18   17.23    1.49
   0  -6  19   48.32    3.21
   0   6  19   47.30    3.85
   0   6  19   47.02    3.90
   0   6 -19   47.49    3.57
   0   6  19   40.13    2.15
   0   6 -19   41.81    2.27
   0   6 -20  117.43    5.88
   0   6  20  122.72    6.04
   0   6  20  121.90    6.09
   0   6  20  119.00    4.24
   0   6 -20  120.11    4.33
   0  -6  20  113.91    5.33
   0   6 -21  102.31    4.00
   0   6  21  138.38    6.37
   0  -6  21  107.05    5.20
   0   6  21  133.78    6.14
   0   6 -21  118.12    5.86
   0   6  21  104.25    3.97
   0   6  22  814.06   25.59
   0   6 -22  843.23   25.53
   0   6 -22  807.01   25.06
   0   6  22  802.16   24.02
   0   6  22  831.28   23.46
   0   6 -22  811.24   23.52
   0   6 -23  358.06   13.20
   0   6  23  390.42   12.28
   0   6 -23  391.06   13.76
   0   6  23  388.57   11.61
   0   6 -23  396.64   11.71
   0   6  24   27.37    2.39
   0   6 -24   20.81    3.35
   0   6 -24   26.34    3.54
   0   6  24   22.17    1.68
   0   6 -24   24.11    1.76
   0   6 -25  159.23    5.61
   0   6 -25  167.53    7.50
   0   6  25  174.12    5.54
   0   6 -25  170.61    7.89
   0   6  25  175.42    6.39
   0   6 -26    2.00    2.86
   0   6 -26    1.34    1.19
   0   6  26    1.56    1.12
   0   6  26    1.91    1.85
   0   6 -27    7.68    3.18
   0   6  27    8.78    1.19
   0   6 -27    7.10    1.26
   0   6  27    7.71    2.07
   0   6 -28  185.98    5.68
   0   6  28  176.07    6.72
   0   6  28  181.22    5.42
   0   6 -29  108.61    6.29
   0   6  29  122.56    5.09
   0   6 -29  114.69    3.69
   0   6 -30    1.94    3.24
   0   6  30    2.97    1.97
   0   6 -31   10.80    3.52
   0   6  31   12.07    2.30
   0   6 -32   20.75    3.98
   0   6  32   12.85    2.34
   0   6 -33   30.23    4.20
   0   6 -34   74.64    5.75
   0   6  35   16.61    3.46
   0   6 -35   16.62    4.08
   0   6  36   20.75    3.53
   0  -6  36   14.09    3.41
   0   6 -36   15.70    4.32
   0  -6  37    9.79    3.46
   0   6  37    8.59    3.18
   0   6 -37    8.07    4.19
   0   6 -38   37.25    5.22
   0  -6  38   40.30    4.55
   0   6  38   31.10    4.20
   0  -6  39    4.14    3.47
   0   6  39    2.85    3.40
   0   6 -39    3.81    4.27
   0   6 -40  108.17    7.57
   0  -7   0   -0.89    1.32
   0   7   0   -0.10    1.28
   0  -7  -1  560.28   16.68
   0  -7   1  574.82   16.73
   0   7   1  558.16   16.56
   0   7  -1  551.58   16.58
   0  -7   1  566.10   16.01
   0  -7   2   79.38    3.55
   0   7   2   83.48    3.38
   0   7  -2   79.93    3.46
   0  -7   3  291.53    8.45
   0   7  -3  300.15    9.49
   0   7   3  308.63    9.31
   0  -7   3  319.93    9.57
   0   7   4 1447.28   42.82
   0   7   4 1486.66   42.13
   0   7  -4 1427.21   43.02
   0  -7   4 1492.48   43.10
   0   7   5   87.66    3.60
   0   7  -5   95.82    3.25
   0  -7   5   85.23    3.85
   0   7   5   90.13    2.96
   0  -7   6 2254.98   61.00
   0   7  -6 2082.85   60.20
   0   7   6 2217.41   60.60
   0  -7   7  109.67    4.35
   0   7   7  111.71    3.85
   0  -7   8  115.50    4.79
   0  -7   9  355.46   11.42
   0  -7  10  347.76   11.18
   0  -7  11   36.24    2.64
   0   7 -12   67.14    3.81
   0  -7  12   70.43    3.68
   0   7 -13   22.15    2.56
   0  -7  13   26.62    2.51
   0  -7  14  303.55   10.43
   0   7 -14  290.08   10.66
   0   7 -15  415.76   13.85
   0   7  15  417.84   14.30
   0   7  15  435.13   14.37
   0   7 -16   -0.34    1.96
   0   7  16    5.39    2.69
   0   7  16    3.05    2.58
   0   7  17  157.51    6.98
   0   7  17  149.12    6.95
   0   7 -17  154.74    6.60
   0   7  18    0.84    2.78
   0   7  18   -0.42    2.50
   0   7  18    1.36    1.18
   0   7 -18   -0.98    2.33
   0   7  19  424.28   14.73
   0   7 -19  425.30   12.92
   0   7  19  418.27   12.83
   0   7 -19  449.09   14.53
   0   7  19  422.66   14.67
   0   7  20    2.13    1.29
   0   7 -20    5.01    1.42
   0   7  20    3.22    2.84
   0   7 -20    4.28    2.58
   0   7  21    5.42    1.35
   0   7 -21    8.23    1.56
   0   7  21    8.73    3.09
   0   7 -21    9.81    2.74
   0   7 -22   48.51    2.57
   0   7  22   48.44    2.52
   0   7  22   40.78    4.16
   0   7 -22   53.59    4.27
   0   7  23   95.72    3.76
   0   7 -23   99.81    5.64
   0   7 -23   93.72    5.28
   0   7  23   92.22    4.23
   0   7 -23   96.41    3.86
   0   7  23   93.81    5.73
   0   7  24   25.10    2.39
   0   7 -24   27.15    3.72
   0   7  24   28.93    1.96
   0   7 -24   29.53    2.06
   0   7  25  107.11    4.62
   0   7 -25  106.50    6.15
   0   7 -25  109.98    5.83
   0   7 -25  102.85    4.08
   0   7  25  104.61    4.00
   0   7 -26   18.64    3.68
   0   7 -26   18.99    1.82
   0   7  26   20.59    1.72
   0   7 -26   17.39    3.41
   0   7  26   20.36    2.32
   0   7 -27    4.28    3.09
   0   7  27    8.42    1.46
   0   7 -27    6.14    1.48
   0   7  27    3.69    1.83
   0   7 -27    4.40    3.26
   0   7 -28   24.45    1.87
   0   7  28   25.23    1.75
   0   7  28   22.19    2.47
   0   7 -28   21.17    3.65
   0   7  29   10.46    2.19
   0   7 -29    5.44    1.42
   0   7  29    5.65    1.26
   0   7 -29    5.33    3.23
   0   7  30   17.41    1.19
   0   7  30   22.06    2.48
   0   7 -30   17.67    3.62
   0   7  31  132.12    5.41
   0   7 -31  120.73    6.75
   0   7 -32    4.92    3.46
   0   7 -33   34.66    4.45
   0  -7  34   -0.17    2.86
   0   7  34    3.59    2.74
   0   7 -34   -0.18    3.43
   0  -7  35   22.95    3.75
   0   7  35   19.22    3.41
   0   7 -35   25.39    4.22
   0   7  36   20.86    3.75
   0  -7  36   20.58    3.60
   0   7 -36   23.72    4.47
   0  -7  37   70.29    5.23
   0   7  37   66.89    5.06
   0   7 -37   65.00    5.63
   0  -7  38    1.34    3.23
   0   7  38    4.09    3.13
   0   7 -39   12.83    4.57
   0  -7  39   20.24    3.91
   0   7  39   11.39    3.66
   0   7 -40   -0.69    4.52
   0   8   0  252.25    8.32
   0  -8   0  259.49    8.44
   0   8  -1 1362.03   39.24
   0  -8   1 1339.74   38.55
   0   8   1 1392.28   39.23
   0  -8  -1 1429.31   39.37
   0  -8   1 1438.02   39.44
   0  -8   2  200.74    6.98
   0   8  -2  198.61    6.89
   0   8   2  200.71    6.75
   0   8  -3 1051.98   30.67
   0   8   3 1062.24   30.47
   0  -8   3 1077.91   30.77
   0   8  -4  942.72   31.19
   0   8   4  953.65   30.98
   0  -8   4  962.89   31.27
   0   8   4 1135.10   30.27
   0  -8   4 1155.09   30.30
   0   8   5  338.46   10.21
   0  -8   5  357.10   10.25
   0  -8   5  376.19   11.45
   0   8   5  374.64   11.05
   0   8  -5  374.61   11.37
   0  -8   6  142.94    4.45
   0   8   6  140.31    4.42
   0   8  -6  125.05    5.37
   0   8   6  138.91    5.09
   0  -8   6  145.45    5.58
   0   8  -6  143.01    4.68
   0  -8   7    4.02    1.71
   0   8   7    1.23    1.40
   0   8  -7   12.29    1.38
   0   8   7   11.59    1.04
   0   8   8    9.87    1.62
   0  -8   8   10.41    2.02
   0  -8   9  103.17    4.27
   0   8   9   98.41    3.72
   0  -8  10    3.35    1.83
   0  -8  11    9.89    2.04
   0  -8  12  325.77   10.86
   0   8  13  479.86   16.21
   0  -8  13  500.79   15.53
   0   8  14  169.82    7.27
   0   8 -14  158.19    6.71
   0  -8  14  166.10    6.48
   0   8  15  402.93   13.66
   0  -8  15  392.87   12.81
   0   8 -15  376.43   13.10
   0   8  16  125.10    6.20
   0   8  16  132.76    6.31
   0  -8  16  123.75    5.53
   0   8 -16  115.06    5.72
   0   8  17   22.37    3.30
   0   8  17   21.64    3.38
   0   8 -17   27.60    3.07
   0   8  18   18.57    3.26
   0   8  18   20.86    3.27
   0   8 -18   13.67    2.79
   0   8 -19  552.00   17.38
   0   8  19  527.91   15.78
   0   8  19  494.65   17.48
   0   8 -20  138.02    6.65
   0   8  20  133.89    5.04
   0   8 -20  137.22    5.12
   0   8  20  134.75    6.88
   0   8 -21   22.45    3.50
   0   8  21   21.83    1.92
   0   8 -21   19.73    2.01
   0   8  21   21.74    3.53
   0   8 -22  166.55    7.64
   0   8  22  171.36    7.95
   0   8  22  161.49    5.82
   0   8 -22  167.19    5.96
   0   8 -23    3.33    3.10
   0   8 -23    5.07    1.61
   0   8  23    4.13    1.44
   0   8  24  120.55    4.63
   0   8 -24  121.44    4.74
   0   8  24  118.08    4.95
   0   8 -24  130.17    6.62
   0   8 -25   16.18    3.25
   0   8 -25   23.74    2.14
   0   8  25   24.28    2.02
   0   8  25   23.41    2.30
   0   8 -25   17.72    3.65
   0   8 -26   19.35    3.40
   0   8 -26   16.38    1.95
   0   8  26   19.15    1.87
   0   8 -26   16.52    3.60
   0   8  26   18.78    2.24
   0   8 -27    2.00    1.56
   0   8  27    1.27    1.84
   0   8 -27    1.82    3.34
   0   8  27    1.76    1.50
   0   8 -27    5.54    3.19
   0   8  28  314.38   10.57
   0   8 -28  320.61   10.16
   0   8  28  329.06   10.06
   0   8 -28  311.49   11.96
   0   8 -28  339.74   12.90
   0   8  29  161.49    6.30
   0   8 -29  167.07    5.81
   0   8  29  171.66    5.69
   0   8 -29  150.26    7.54
   0   8  30   40.71    2.95
   0   8  30   36.95    2.17
   0   8 -30   42.82    4.41
   0   8 -31  149.73    7.65
   0   8  31  161.47    5.24
   0   8  32   12.60    3.00
   0  -8  32   16.92    3.15
   0   8 -32   14.31    3.77
   0   8  33    0.48    2.62
   0  -8  33    3.70    2.91
   0   8 -33    3.61    3.38
   0   8  34   -2.15    2.70
   0  -8  34    1.17    3.01
   0   8 -34   -3.01    3.56
   0  -8  35   94.91    6.07
   0   8  35  100.49    6.05
   0   8 -36   39.75    4.78
   0  -8  36   35.23    4.02
   0   8  36   39.49    4.39
   0   8 -37   20.45    4.35
   0   8  37   15.20    3.57
   0  -8  37   21.26    3.82
   0   8  38   38.96    4.37
   0  -8  38   39.15    4.48
   0   8 -38   36.95    4.95
   0  -8  39   36.47    4.53
   0   8  39   39.54    4.50
   0   8 -40   23.45    5.06
   0  -9   0   -0.65    1.62
   0   9   0    0.13    1.44
   0  -9   0   -0.26    0.97
   0   9  -1   38.28    2.48
   0   9   1   38.54    2.38
   0  -9   1   34.73    2.54
   0  -9  -1   36.61    2.45
   0  -9   2 1296.85   36.46
   0   9   2 1281.30   36.21
   0   9  -2 1218.34   36.27
   0  -9   3  265.37    8.70
   0   9  -3  243.77    8.52
   0   9   3  252.84    8.37
   0   9  -4    2.19    1.66
   0   9   4    2.79    1.51
   0  -9   4    2.50    1.80
   0  -9   4    3.43    0.53
   0  -9   5  120.16    3.86
   0   9   5  121.13    3.84
   0   9  -5  139.78    5.23
   0  -9   5  137.03    5.18
   0   9   5  137.73    4.86
   0   9   6  187.27    5.72
   0  -9   6  191.91    5.75
   0   9   6  187.88    6.52
   0  -9   6  196.01    6.96
   0   9  -6  182.13    6.88
   0   9   7  452.87   12.80
   0  -9   7  451.96   13.29
   0  -9   7  404.58   11.97
   0   9   7  397.56   11.95
   0   9  -7  434.12   13.20
   0   9  -7  394.75   12.16
   0   9  -8    2.54    1.83
   0  -9   8    2.71    0.89
   0   9   8    4.69    1.50
   0   9  -8    3.93    1.23
   0  -9   8    4.68    1.88
   0   9   8    2.45    0.89
   0   9   9  315.15    9.35
   0  -9   9  271.68    8.72
   0   9   9  276.64    8.74
   0   9  -9  290.60    9.00
   0  -9   9  319.60   10.01
   0   9 -10  140.63    4.88
   0   9  10  122.42    4.93
   0  -9  10  132.40    5.50
   0   9  11   19.39    1.83
   0  -9  11   23.31    2.43
   0  -9  12   26.91    2.75
   0   9  13   -0.56    2.51
   0  -9  13    1.32    1.90
   0   9  14    6.97    2.86
   0  -9  14    1.36    2.11
   0  -9  15   30.13    3.06
   0   9  15   38.42    3.84
   0  -9  16  101.58    5.06
   0   9  16  105.41    5.86
   0   9 -16  104.80    5.39
   0   9  17    5.30    3.03
   0   9 -17   10.93    2.79
   0   9  18  344.77   12.98
   0   9 -18  365.48   12.65
   0   9 -19  121.72    6.30
   0   9  19  128.23    4.92
   0   9  19  121.77    6.60
   0   9 -20  176.03    7.82
   0   9 -20  177.22    6.30
   0   9  20  166.02    6.18
   0   9  21   71.39    3.43
   0   9 -21   75.85    3.56
   0   9  22    8.08    1.70
   0   9 -22    9.03    1.87
   0   9 -22    5.06    3.16
   0   9 -23   51.37    2.94
   0   9  23   49.94    2.86
   0   9 -23   47.50    4.41
   0   9  24   22.82    2.17
   0   9 -24   27.07    2.33
   0   9 -24   29.93    3.97
   0   9  25   29.74    2.33
   0   9 -25   29.08    2.39
   0   9  25   32.69    2.61
   0   9 -25   28.85    4.06
   0   9  26   65.01    3.24
   0   9 -26   62.82    3.33
   0   9 -26   63.96    4.72
   0   9 -26   67.34    5.33
   0   9  26   64.93    3.48
   0   9  27   43.03    2.66
   0   9 -27   43.67    2.76
   0   9  27   40.54    2.91
   0   9 -27   39.77    4.34
   0   9 -27   41.68    4.21
   0   9  28  195.65    6.68
   0   9 -28  194.10    6.75
   0   9  28  188.29    6.92
   0   9 -28  193.91    9.19
   0   9 -29    2.16    1.71
   0   9  29    1.56    1.61
   0   9  29    2.63    2.57
   0   9  29    1.34    1.91
   0   9 -29    0.81    3.44
   0   9 -29    1.72    3.13
   0   9 -30  111.80    6.30
   0   9  30  121.14    4.43
   0  -9  30   96.72    5.68
   0   9  30   99.83    5.67
   0   9  31    5.35    1.57
   0  -9  31    7.77    2.84
   0   9  31    7.19    2.81
   0   9 -31    8.55    3.45
   0   9  32  139.90    6.80
   0  -9  32  129.99    6.66
   0   9 -32  136.73    7.14
   0   9 -33   11.42    3.70
   0   9  33   10.80    3.08
   0  -9  33   10.84    3.14
   0   9 -34   -0.69    3.53
   0  -9  34    2.69    2.79
   0   9  34    5.49    3.04
   0   9 -35   29.20    4.41
   0   9  35   26.16    3.63
   0  -9  35   24.44    3.69
   0   9 -36   21.81    4.24
   0   9  36   28.31    3.86
   0  -9  36   35.29    4.13
   0   9  37   62.48    5.06
   0  -9  37   62.11    5.13
   0   9 -37   59.77    5.44
   0   9  38   46.64    4.66
   0  -9  38   44.05    4.63
   0   9 -38   37.59    5.04
   0   9  39    7.56    3.53
   0 -10   0    6.21    1.10
   0  10   0    3.29    1.54
   0 -10   0    4.94    1.81
   0  10   1   73.53    3.52
   0  10  -1   79.98    3.69
   0 -10   1   67.15    2.67
   0 -10   1   76.27    3.79
   0 -10  -1   78.48    3.73
   0 -10   2  101.71    4.50
   0  10  -2   94.41    4.35
   0  10   2  104.72    4.33
   0 -10   3    8.13    1.90
   0  10  -3    5.77    1.70
   0  10   3    7.97    1.73
   0  10  -4   16.92    2.07
   0 -10   4   18.21    2.36
   0  10   4   21.15    2.06
   0  10   5  213.66    6.22
   0  10  -5  188.27    7.53
   0 -10   5  199.22    7.66
   0  10   5  193.33    7.25
   0 -10   6  693.92   19.06
   0  10   6  688.40   19.03
   0  10  -6  629.50   20.30
   0  10   6  636.03   19.91
   0 -10   6  641.15   20.37
   0  10   7   46.39    1.96
   0 -10   7   45.27    1.96
   0  10  -7   57.08    3.35
   0 -10   7   60.53    3.38
   0  10   7   60.76    2.94
   0 -10   8   30.32    1.49
   0  10   8   30.65    1.47
   0  10  -8   14.78    2.25
   0 -10   8   15.31    2.37
   0  10   8   13.15    1.86
   0  10  -9  422.63   12.46
   0  10   9  413.88   12.24
   0 -10   9  400.12   12.22
   0  10   9  429.75   12.91
   0  10  -9  424.03   13.53
   0 -10   9  417.33   13.47
   0  10 -10   38.71    2.28
   0 -10  10   41.13    3.17
   0  10  10   33.91    1.94
   0 -10  10   38.22    1.98
   0  10  10   42.58    2.56
   0  10 -10   39.10    3.14
   0 -10  11    9.56    2.29
   0 -10  11   15.56    1.46
   0  10  11   15.73    1.44
   0  10 -11   17.44    1.78
   0  10  11   10.08    1.75
   0 -10  12   38.57    2.12
   0  10  12   39.29    2.10
   0  10 -12   40.12    2.44
   0 -10  12   22.42    2.79
   0  10  12   21.03    2.13
   0 -10  13   17.01    2.66
   0  10  13   20.99    1.75
   0  10 -13   22.64    2.08
   0  10  13   15.28    1.99
   0 -10  14   83.22    4.33
   0  10  14   79.62    3.54
   0  10  15   57.21    4.60
   0  10  16  207.00    9.08
   0  10  17   87.07    5.64
   0  10 -18  174.53    7.75
   0  10 -19 1046.30   31.40
   0  10  19 1014.41   29.86
   0  10 -20  121.09    6.39
   0  10 -20  118.02    5.01
   0  10  20  119.53    4.90
   0  10 -21    2.22    2.87
   0  10  21    0.91    1.60
   0  10 -21    0.57    1.71
   0  10 -22   26.37    3.66
   0  10 -22   29.87    2.52
   0  10  22   29.25    2.39
   0  10  23    1.05    1.65
   0  10 -23    2.97    1.82
   0  10 -23    1.71    3.17
   0  10  24    1.35    2.11
   0  10  24    8.82    1.86
   0  10 -24    9.15    1.95
   0  10 -24    4.80    3.16
   0  10  25   38.24    2.70
   0  10  25   39.42    3.22
   0  10 -25   31.39    4.24
   0  10 -25   37.41    2.78
   0  10  26  120.74    4.80
   0  10 -26  131.18    5.00
   0  10 -26  132.30    7.15
   0  10  26  116.78    4.80
   0 -10  26   85.69    5.15
   0  10  26   90.02    5.24
   0  10 -27  111.13    4.73
   0  10  27  104.24    4.53
   0 -10  27   99.78    5.42
   0  10  27  107.25    5.46
   0  10 -27  104.24    6.62
   0  10 -27  109.29    6.04
   0  10  27  106.36    4.63
   0  10  28    6.55    1.87
   0  10 -28    5.52    1.94
   0 -10  28    2.52    2.26
   0  10  28    6.17    2.57
   0  10 -28    6.24    3.80
   0  10  28    3.56    1.93
   0  10 -28    7.47    3.20
   0  10  29   99.44    4.37
   0 -10  29   98.99    5.44
   0  10  29  112.15    5.59
   0  10 -29   93.06    5.84
   0  10 -29  104.98    6.74
   0  10 -30  175.13    8.75
   0  10  30  185.82    6.25
   0  10 -30  157.24    7.77
   0  10  30  155.70    7.31
   0 -10  30  149.28    7.28
   0  10  31   31.31    2.39
   0  10 -31   23.59    3.94
   0  10  31   29.37    3.54
   0 -10  31   28.02    3.52
   0  10 -32    3.84    3.53
   0  10  32   -0.16    2.73
   0 -10  32    0.78    2.67
   0  10 -33  131.41    7.12
   0  10  33  137.16    6.86
   0 -10  33  130.88    6.78
   0  10 -34    3.78    3.58
   0  10  34    9.74    3.21
   0 -10  34    5.82    3.09
   0  10  35   14.65    3.36
   0 -10  35   10.80    3.22
   0  10 -35   15.87    4.06
   0  10 -36   43.24    4.89
   0  10  36   51.40    4.56
   0 -10  36   50.32    4.66
   0  10  37   20.05    3.67
   0 -10  37   19.64    3.84
   0  10  38  158.28    7.88
   0 -10  38  155.87    7.92
   0 -11   0    0.71    1.84
   0 -11   0    0.39    1.02
   0  11   0   -0.49    1.61
   0  11   1   -0.08    1.63
   0 -11   1    1.45    0.95
   0 -11  -1    3.98    1.23
   0  11  -1    0.92    1.74
   0 -11   1    0.91    1.81
   0  11  -2  232.35    8.26
   0  11   2  237.84    8.13
   0 -11   2  234.80    8.37
   0  11   3   67.62    3.47
   0  11  -3   64.83    3.55
   0 -11   3   68.80    3.80
   0 -11   4  118.46    5.24
   0  11  -4  116.27    5.10
   0  11   4  120.60    4.89
   0 -11   5   25.92    2.65
   0  11  -5   21.73    2.39
   0  11   5   26.59    2.30
   0  11   6  232.41    7.88
   0 -11   6  235.48    8.38
   0  11  -6  210.57    8.16
   0 -11   6  227.29    6.70
   0  11   6  230.39    6.64
   0 -11   7    1.50    1.84
   0  11   7    1.82    1.54
   0 -11   7    0.36    0.70
   0  11   7   -0.02    0.65
   0  11  -7    0.98    1.82
   0  11  -8    2.04    1.96
   0  11   8    3.43    1.65
   0 -11   8    2.12    1.91
   0  11   8    4.07    0.87
   0 -11   8    3.96    0.87
   0  11  -9   30.11    2.85
   0 -11   9   21.75    1.46
   0  11   9   21.58    1.44
   0  11   9   30.12    2.27
   0 -11   9   29.72    2.80
   0  11  10   22.01    2.16
   0  11 -10   18.71    2.76
   0  11 -10   25.60    1.89
   0 -11  10   21.70    2.72
   0 -11  10   19.31    1.52
   0  11  10   21.50    1.51
   0  11  11  257.80    8.38
   0  11 -11  246.87    9.17
   0 -11  11  259.19    9.17
   0  11  11  232.25    7.72
   0 -11  11  242.92    7.76
   0  11 -11  251.40    8.00
   0 -11  12   17.12    2.89
   0  11 -12   19.16    2.89
   0  11  12   20.41    2.22
   0  11 -12   33.52    2.30
   0 -11  12   31.83    1.97
   0  11  12   28.02    1.87
   0  11  13    1.71    1.32
   0 -11  13    2.00    1.29
   0  11 -13    2.66    1.73
   0  11 -14   67.08    3.42
   0  11  14   70.57    3.19
   0 -11  14   64.03    3.09
   0  11 -15  229.91    7.87
   0 -11  15  237.99    7.72
   0  11  15  237.45    7.71
   0  11 -16   50.71    3.22
   0  11  16   54.31    2.95
   0 -11  16   52.08    2.95
   0  11  17  226.05    8.29
   0 -11  17  213.79    8.21
   0  11  18  656.91   19.21
   0 -11  18  608.68   19.05
   0  11  19    3.60    1.90
   0 -11  19    5.47    1.93
   0  11  19    5.85    1.95
   0  11  20    4.48    1.81
   0  11 -20    6.01    1.95
   0  11  20    7.79    2.03
   0  11 -20    7.02    3.00
   0 -11  20    5.60    1.94
   0  11  21   16.94    2.16
   0  11 -21   19.10    2.30
   0 -11  21   20.25    2.49
   0  11  21   22.22    2.46
   0  11 -21   15.39    3.46
   0  11  22   32.83    2.63
   0  11 -22   32.25    2.76
   0  11 -22   36.59    4.17
   0  11  22   41.10    3.10
   0 -11  22   32.22    2.87
   0 -11  23   19.58    2.57
   0  11 -23   20.26    2.43
   0  11  23   20.78    2.65
   0  11 -23   18.91    3.58
   0  11  23   16.96    2.22
   0  11  24    2.61    2.08
   0  11 -24    4.78    3.33
   0 -11  24    1.35    2.07
   0  11  24    1.08    1.78
   0  11 -24    3.19    1.82
   0  11 -25   89.15    4.27
   0  11  25   79.60    4.55
   0 -11  25   72.62    4.44
   0  11 -25   88.95    5.96
   0  11  25   88.82    4.13
   0  11 -26   24.95    4.28
   0  11  26   27.47    3.06
   0 -11  26   19.00    2.82
   0  11 -26   24.10    2.62
   0  11  26   24.08    2.49
   0  11  27   29.64    2.64
   0  11 -27   34.87    2.80
   0  11  27   28.82    3.19
   0 -11  27   23.30    3.14
   0  11 -27   30.31    4.50
   0  11  28    7.22    2.39
   0 -11  28    6.70    2.64
   0  11 -28   11.04    3.46
   0  11 -28   17.66    2.39
   0  11  28   18.04    2.32
   0  11 -28   15.21    3.93
   0  11  29    0.74    1.83
   0  11  29    3.33    2.52
   0 -11  29    1.25    2.54
   0  11 -29    1.88    3.23
   0  11 -29   -0.86    3.73
   0  11 -30   30.06    5.02
   0  11  30   31.82    2.70
   0 -11  30   36.58    3.67
   0  11 -30   32.42    4.15
   0  11 -31    8.65    4.18
   0 -11  31    8.19    2.87
   0  11  31   14.74    3.16
   0  11 -31    9.61    3.59
   0  11  32   61.01    4.58
   0 -11  32   57.87    4.55
   0  11 -32   53.79    4.90
   0 -11  33   84.18    5.26
   0  11  33   91.57    5.44
   0  11 -33   72.81    5.61
   0 -11  34    0.16    2.72
   0  11  34    2.28    2.85
   0  11 -34    1.70    3.65
   0  11  35  109.92    6.16
   0 -11  35  110.83    6.23
   0  11 -35   95.37    6.33
   0 -11  36   73.90    5.33
   0  11  36   78.41    5.38
   0  11  37  129.16    7.05
   0 -11  37  133.74    7.18
   0  11  38   58.55    5.12
   0 -11  38   53.51    5.09
   0 -12   0   12.56    1.34
   0  12   0    6.57    1.94
   0 -12   0    8.07    2.17
   0  12  -1    7.86    2.07
   0 -12   1    6.97    2.32
   0  12   1    9.19    2.14
   0 -12   2  272.27    9.33
   0  12   2  254.32    8.90
   0  12  -2  255.29    9.04
   0  12  -3   14.79    2.31
   0 -12   3   10.88    2.40
   0  12   3   10.57    2.09
   0  12  -4  123.51    5.52
   0  12   4  132.88    5.35
   0 -12   4  131.29    5.70
   0  12   5   31.21    2.54
   0  12  -5   32.37    2.94
   0 -12   5   24.92    2.88
   0 -12   6    9.19    2.30
   0  12   6   12.98    2.04
   0  12  -6    8.45    2.34
   0 -12   7  292.79    9.86
   0 -12   7  263.76    7.83
   0  12   7  260.02    7.73
   0  12  -7  283.07    9.72
   0  12   7  303.45    9.23
   0  12   8    4.92    1.78
   0 -12   8    5.86    2.23
   0  12   8    0.94    0.76
   0 -12   8    1.96    0.80
   0  12  -8    3.63    2.20
   0  12   9   34.55    2.55
   0 -12   9   37.91    3.14
   0 -12   9   21.11    1.45
   0  12   9   21.36    1.41
   0  12  -9   32.28    3.06
   0  12  10  240.52    8.70
   0  12  10  263.95    8.03
   0 -12  10  272.14    8.06
   0  12 -10  246.26    9.45
   0  12  11  174.88    5.98
   0 -12  11  145.58    5.14
   0  12  11  141.19    5.10
   0  12 -11  171.57    6.87
   0  12  12  118.90    4.76
   0  12 -12  106.34    5.62
   0  12 -12  106.90    4.31
   0  12  12  108.78    4.10
   0 -12  12  107.45    4.11
   0  12 -13  226.62    8.32
   0 -12  13  239.40    8.18
   0  12  13  233.93    8.15
   0  12 -13  338.28   10.35
   0  12  13  335.52    9.12
   0  12 -14 1774.22   53.40
   0  12  14 1797.02   52.24
   0  12 -14 1928.43   52.19
   0 -12  14 1822.25   51.93
   0  12  14 1849.76   51.93
   0  12  15  278.98    9.42
   0  12 -15  279.61    9.63
   0 -12  15  276.58    9.41
   0 -12  16  213.43    7.28
   0  12  16  210.04    7.27
   0  12 -17   24.28    2.65
   0  12  17   19.60    2.34
   0 -12  17   21.62    2.18
   0  12  17   17.81    2.09
   0  12 -18   33.06    2.87
   0  12  18   36.66    2.56
   0 -12  18   37.47    2.67
   0  12 -19    2.10    2.11
   0  12  19    0.39    1.77
   0  12  19    0.28    1.86
   0 -12  19   -0.69    1.74
   0  12  19    1.55    1.79
   0 -12  20   42.36    2.98
   0  12  20   38.64    2.89
   0  12  20   42.39    3.00
   0  12 -20   42.96    3.14
   0  12  20   41.44    2.89
   0  12  21   72.47    3.82
   0 -12  21   72.04    3.83
   0  12  21   61.86    3.63
   0  12 -21   65.58    3.80
   0  12  21   58.95    3.48
   0  12  22   24.73    2.53
   0  12 -22   22.12    2.60
   0  12 -22   26.07    3.87
   0  12  22   16.71    2.36
   0 -12  22   13.96    2.36
   0  12  23  297.50    9.58
   0  12 -23  303.68    9.76
   0  12 -23  306.83   11.54
   0  12  23  250.01    9.58
   0 -12  23  236.03    9.48
   0  12 -24   34.34    2.98
   0  12  24   35.30    2.85
   0 -12  24   35.58    3.13
   0  12  24   36.00    3.12
   0  12 -24   35.60    4.55
   0  12  25  127.91    5.62
   0 -12  25  122.03    5.62
   0  12 -25  119.90    5.26
   0  12 -25  114.51    6.84
   0  12 -26  334.03   10.50
   0  12  26  311.11   10.30
   0  12 -26  330.46   12.53
   0  12  26  272.47   10.57
   0 -12  26  265.56   10.56
   0  12 -27    2.48    2.15
   0  12  27    0.18    1.89
   0  12 -27   -0.63    3.64
   0  12  27    3.67    2.41
   0 -12  27    2.04    2.42
   0  12  28    3.46    1.95
   0  12 -28    1.96    2.10
   0  12  28    0.13    2.38
   0 -12  28    4.78    2.47
   0  12 -28    2.58    3.75
   0 -12  29    2.34    2.57
   0  12  29    2.59    2.44
   0  12  29   -0.36    2.00
   0  12 -29    0.31    3.20
   0  12 -29   -2.65    3.57
   0  12  30    6.32    2.66
   0 -12  30    5.98    2.70
   0  12  30    9.90    2.16
   0  12 -30    7.79    3.46
   0  12 -30   13.17    4.41
   0  12  31   45.33    3.95
   0 -12  31   47.34    4.01
   0  12 -31   38.94    4.42
   0  12 -31   42.33    5.43
   0  12  32  100.97    5.59
   0 -12  32   91.65    5.43
   0  12 -32   81.94    5.75
   0  12 -33   18.21    4.06
   0 -12  33   19.60    3.34
   0  12  33   22.24    3.38
   0 -12  34   39.80    4.14
   0  12  34   33.91    3.90
   0 -12  35   16.04    3.58
   0  12  35   13.13    3.44
   0 -12  36  280.20   11.34
   0  12  36  290.35   11.35
   0  12  37   51.28    4.83
   0 -12  37   51.02    4.88
   0  12  38   13.64    3.77
   0  13   0    0.87    2.05
   0 -13   0    1.70    1.08
   0 -13   1   -1.95    2.27
   0 -13  -1    0.53    1.24
   0  13   1   -0.09    2.03
   0  13  -1    1.67    2.10
   0 -13  -2    1.68    1.37
   0 -13   2    1.65    2.28
   0  13   2    3.44    2.08
   0  13  -2    1.41    2.12
   0 -13   3  640.85   19.53
   0  13   3  614.62   19.00
   0  13  -3  613.56   19.28
   0 -13   4  161.05    6.65
   0  13   4  145.14    5.97
   0  13  -4  150.72    6.38
   0 -13   5  106.36    5.20
   0  13   5  100.69    4.67
   0  13  -5   96.56    4.98
   0 -13   6  101.46    5.18
   0  13   6   97.78    4.53
   0  13  -6   93.45    4.85
   0  13  -7  211.40    8.49
   0 -13   7  236.72    8.83
   0  13   7  237.58    8.17
   0  13  -8   -1.77    2.32
   0  13   8    1.26    1.94
   0 -13   8    1.52    0.74
   0  13   8    0.86    0.56
   0  13   9   43.42    3.07
   0  13   9   49.96    1.98
   0 -13   9   48.64    2.03
   0  13  10   76.05    3.83
   0  13 -10   70.01    4.45
   0  13  10   68.84    2.70
   0 -13  10   68.51    2.75
   0  13 -11   37.35    3.58
   0  13  11   39.82    2.86
   0  13  11   34.51    1.91
   0 -13  11   32.75    2.00
   0  13 -12   63.03    4.17
   0 -13  12   48.09    2.49
   0  13  12   50.99    2.49
   0  13  12   60.15    3.36
   0  13  13  177.51    6.11
   0 -13  13  177.68    6.12
   0  13 -13  185.96    7.94
   0  13  13  187.32    6.75
   0  13  14  503.88   15.59
   0 -13  14  520.58   15.68
   0  13 -14  495.52   15.73
   0  13 -14  552.42   17.51
   0  13  14  581.37   16.26
   0  13 -15   53.63    3.15
   0  13  15   56.76    3.28
   0  13 -15   52.27    4.40
   0 -13  15   47.52    2.80
   0  13  15   50.84    2.84
   0  13 -16   83.21    4.01
   0  13  16   90.07    4.10
   0  13 -16   87.29    5.30
   0  13  16   78.44    3.68
   0 -13  16   76.65    3.73
   0  13  17   54.77    3.15
   0 -13  17   58.90    3.22
   0  13  17   63.99    3.44
   0  13 -17   59.34    3.48
   0  13 -18    9.85    2.27
   0  13  18   13.04    2.14
   0 -13  18    9.62    1.91
   0  13  18    9.17    1.92
   0  13  19   55.42    3.43
   0  13 -19   78.28    4.00
   0 -13  19   74.07    3.71
   0  13  19   75.57    3.68
   0  13  19   57.81    3.77
   0  13 -20   39.83    3.18
   0  13  20   35.66    3.02
   0  13  20   34.28    2.75
   0 -13  20   34.71    2.76
   0  13  20   36.81    2.77
   0  13  21   21.27    2.54
   0  13 -21   24.40    2.65
   0  13  21   19.33    2.28
   0 -13  21   13.32    2.26
   0  13  21   11.65    2.14
   0  13 -22   85.05    4.40
   0  13  22   78.07    4.20
   0  13  22   75.47    3.89
   0  13  22   81.35    4.17
   0 -13  22   79.20    4.17
   0  13  23    1.46    1.98
   0 -13  23    3.49    2.03
   0  13  23    1.27    1.85
   0  13 -23    4.39    2.14
   0  13  23    2.77    2.00
   0  13  24   90.44    4.40
   0 -13  24  104.59    5.02
   0  13 -24  103.00    4.97
   0  13  24  103.91    4.83
   0  13  24  100.28    4.94
   0  13 -24  101.99    6.44
   0  13 -25   30.71    3.00
   0  13  25   30.21    2.88
   0  13 -25   34.64    4.66
   0 -13  25   35.38    3.16
   0  13  25   26.42    2.53
   0  13  25   32.84    3.10
   0  13 -26   18.68    4.24
   0  13  26   19.51    2.75
   0 -13  26   21.20    2.86
   0  13  26   20.33    2.62
   0  13 -26   21.67    2.77
   0  13  26   21.30    2.41
   0  13  27   53.63    3.33
   0  13 -27   55.75    5.49
   0  13  27   49.97    3.94
   0 -13  27   51.67    3.94
   0  13  27   62.14    3.73
   0  13 -27   67.12    3.99
   0  13  28    1.80    2.28
   0 -13  28   -0.79    2.42
   0  13  28   -1.49    2.05
   0  13 -28    0.21    2.20
   0  13 -28   -1.34    3.53
   0  13  29   16.72    2.85
   0 -13  29   12.19    2.86
   0  13  29   15.57    2.44
   0  13 -29   17.48    4.52
   0  13  30   40.96    3.21
   0  13 -30   40.18    5.38
   0  13 -30   26.14    4.11
   0 -13  30   21.73    3.26
   0  13  30   29.61    3.41
   0  13 -31   80.22    6.61
   0  13  31   73.34    4.70
   0 -13  31   72.91    4.87
   0  13 -32   11.60    4.65
   0  13 -32    7.82    3.73
   0 -13  32    6.69    2.91
   0  13  32    4.30    2.85
   0  13  33   24.50    3.49
   0 -13  33   22.26    3.52
   0 -13  34   21.72    3.63
   0  13  34   17.15    3.34
   0  13  35  110.77    6.29
   0 -13  35  123.38    6.59
   0 -13  36   27.65    3.99
   0  13  36   24.03    3.86
   0 -13  37   41.64    4.51
   0  14   0  221.23    8.26
   0 -14  -1    0.33    1.20
   0  14  -1    3.09    2.28
   0  14   1    0.92    2.21
   0  14   2   92.10    4.90
   0 -14   2   92.89    5.29
   0  14  -2   89.64    5.06
   0 -14  -3  483.62   14.33
   0 -14   3  488.27   15.75
   0  14   3  481.93   15.28
   0  14  -3  459.10   15.42
   0 -14   4    2.20    2.59
   0  14   4    3.66    2.14
   0  14  -4    3.42    2.38
   0  14   5   33.95    2.96
   0  14  -5   36.06    3.34
   0  14   6   95.19    4.50
   0  14  -6   85.97    4.80
   0  14   7   46.78    3.26
   0  14  -7   45.48    3.76
   0  14   8    7.03    2.28
   0  14  -8    6.93    2.62
   0  14  -9 1438.00   42.97
   0  14   9 1480.27   42.17
   0  14  10    7.48    0.98
   0 -14  10    6.07    1.06
   0  14  10    4.72    2.15
   0  14 -10    4.01    2.61
   0  14  11   29.46    2.72
   0  14 -11   29.35    3.56
   0 -14  11   29.51    1.72
   0  14  11   30.02    1.67
   0 -14  12   29.03    1.82
   0  14  12   30.78    1.80
   0  14 -12   23.99    3.46
   0  14  12   24.44    2.68
   0  14  13  857.10   25.39
   0  14 -13  892.39   27.59
   0  14  13  945.37   26.31
   0 -14  13  885.53   25.49
   0  14 -14  209.87    8.76
   0  14  14  192.13    7.26
   0  14  14  199.92    6.72
   0 -14  14  204.78    6.77
   0  14 -15   34.89    3.91
   0  14  15   37.15    2.82
   0 -14  15   29.40    2.25
   0  14  15   31.48    2.25
   0  14 -16  228.23    9.57
   0  14  16  222.61    8.02
   0 -14  16  232.66    7.79
   0  14  16  236.47    7.76
   0  14 -17   99.26    5.91
   0 -14  17   87.50    4.03
   0  14  17   85.93    3.94
   0  14  17   92.11    4.25
   0  14 -18   15.69    3.48
   0  14  18   11.47    2.41
   0 -14  18   15.47    2.03
   0  14  18   16.17    2.02
   0  14  18   12.06    2.11
   0  14 -19    0.18    3.17
   0  14  19    0.11    2.07
   0  14 -19    1.06    2.15
   0  14  19    2.00    1.89
   0 -14  19   -0.08    1.69
   0  14  19   -0.97    1.76
   0  14 -20   66.86    4.12
   0  14  20   63.56    3.98
   0  14  20   62.81    3.49
   0 -14  20   59.47    3.53
   0  14  20   66.44    3.57
   0  14  21   35.36    2.99
   0  14 -21   37.47    3.28
   0  14  21   36.72    2.72
   0  14  21   23.34    2.50
   0 -14  21   23.54    2.55
   0  14 -22    2.35    2.33
   0  14  22    0.31    1.82
   0 -14  22    1.78    2.01
   0  14  22    0.29    1.88
   0  14  22    0.43    2.03
   0  14  23    3.26    1.91
   0  14 -23    5.94    2.37
   0  14  23    6.87    2.29
   0  14  23    4.84    2.07
   0 -14  23    1.57    2.04
   0  14  24  126.86    5.52
   0 -14  24  124.79    5.58
   0  14  24  109.47    5.40
   0  14 -24  121.41    5.67
   0  14  24  120.66    5.02
   0  14  25   11.99    2.13
   0 -14  25   12.59    2.51
   0  14  25   10.83    2.43
   0  14 -25   15.41    2.60
   0  14  25   17.02    2.58
   0  14  26    1.13    1.91
   0 -14  26    1.56    2.34
   0  14  26    2.65    2.23
   0  14 -26   -0.22    3.55
   0  14  26    0.65    2.21
   0  14 -26    2.20    2.36
   0  14  27  102.53    5.46
   0 -14  27  107.63    5.54
   0  14 -27  117.47    7.35
   0  14  27  114.53    5.36
   0  14  28   10.88    2.54
   0 -14  28   11.17    2.81
   0  14 -28   12.87    4.39
   0  14  28   13.20    2.57
   0 -14  29    2.97    2.55
   0  14  29    5.97    2.48
   0  14 -29    7.26    4.12
   0  14  29    5.75    2.36
   0 -14  30    5.75    2.71
   0  14  30    5.26    2.62
   0  14 -30    5.74    3.49
   0  14 -30    7.44    4.31
   0  14  31   23.57    3.23
   0 -14  31   22.21    3.36
   0 -14  32    3.15    2.84
   0 -14  33   21.01    3.45
   0 -14  34   14.43    3.47
   0 -14  35   13.27    3.43
   0 -14  36   -3.59    3.20
   0  15   0    0.45    2.17
   0  15  -1   88.85    4.75
   0  15   1   82.73    4.55
   0  15  -2   47.20    3.61
   0  15   2   54.64    3.58
   0 -15  -3   10.33    1.68
   0  15   3    4.02    2.28
   0  15  -3    6.56    2.62
   0  15   4   86.69    4.30
   0  15  -4   74.85    4.44
   0  15   5    0.10    2.08
   0  15  -5   -0.25    2.44
   0  15   6   49.83    3.43
   0  15  -6   46.82    3.87
   0  15   7   15.22    2.39
   0  15  -7    7.99    2.75
   0  15   8   98.00    4.73
   0  15  -8   97.95    5.47
   0  15   9   28.94    2.78
   0  15  -9   22.87    3.28
   0  15  10   72.96    4.04
   0  15 -10   64.31    4.68
   0  15  11  492.40   16.27
   0 -15  11  538.66   14.99
   0  15 -11  490.45   17.29
   0  15  12  422.34   12.38
   0  15  12  357.92   10.91
   0 -15  12  362.90   11.03
   0  15 -12  406.77   13.50
   0  15  13  103.24    4.56
   0  15 -13  105.98    5.81
   0  15  13   86.72    3.41
   0 -15  13   88.71    3.50
   0  15  14   70.85    3.58
   0  15 -14   67.28    4.87
   0  15  14   43.39    2.38
   0 -15  14   45.33    2.47
   0  15  15  264.73    8.31
   0  15 -15  249.52    9.78
   0  15  15  214.79    7.33
   0 -15  15  211.98    7.39
   0 -15  16   73.54    3.50
   0  15  16   73.21    3.45
   0  15  16   92.49    4.20
   0  15 -16   90.21    5.53
   0 -15  17   11.77    1.81
   0  15  17   10.74    1.79
   0  15  17   14.32    2.72
   0  15  17   12.51    2.22
   0  15 -17    7.79    3.24
   0  15  18   38.77    2.94
   0  15  18   42.97    2.70
   0 -15  18   46.85    2.81
   0  15  18   38.85    3.39
   0  15 -18   43.11    3.66
   0  15 -18   46.34    4.59
   0  15  19   54.23    3.28
   0  15 -19   45.68    4.77
   0 -15  19   62.03    3.27
   0  15  19   54.33    3.13
   0  15  19   52.66    3.77
   0  15 -19   56.63    4.07
   0  15 -20    2.46    3.22
   0  15 -20    4.22    2.47
   0  15  20    4.29    2.28
   0 -15  20    2.41    1.74
   0  15  20    2.54    1.79
   0  15  20    2.50    1.84
   0 -15  21    7.40    2.01
   0  15  21    5.93    1.88
   0  15 -21    0.58    3.33
   0  15  21    4.03    1.82
   0  15 -21    5.74    2.49
   0  15  21    4.37    2.28
   0  15 -22   16.11    2.86
   0  15  22   12.48    2.54
   0  15  22   12.04    2.10
   0  15  22   10.31    2.15
   0 -15  22   11.30    2.22
   0  15  23    3.13    2.27
   0  15 -23    2.77    2.46
   0  15  23    1.98    1.87
   0  15  23   -0.58    1.96
   0 -15  23   -0.20    2.00
   0  15 -24   10.65    2.67
   0  15  24    9.47    2.53
   0  15  24    9.57    2.08
   0  15  24    7.92    2.20
   0 -15  24    8.87    2.30
   0  15  25    2.89    2.35
   0  15 -25    2.26    2.47
   0 -15  25    1.70    2.14
   0  15  26  129.34    5.80
   0  15 -26  130.13    5.90
   0  15  27    2.31    2.49
   0  15 -27    0.50    2.49
   0 -15  27    1.86    2.36
   0  15  28   86.96    4.78
   0  15 -28   99.40    7.10
   0 -15  28   83.89    4.98
   0  15  29    2.74    2.45
   0  15 -29    4.82    4.32
   0 -15  29    1.61    2.46
   0 -15  30   21.05    3.25
   0 -15  31    0.29    2.73
   0 -15  32    3.88    2.97
   0 -15  33    2.00    2.92
   0  16   0    5.86    2.53
   0  16   1   58.46    3.95
   0  16  -1   56.91    4.06
   0  16   2  104.49    5.23
   0  16  -2  105.67    5.40
   0  16   3  198.96    7.74
   0  16  -3  203.82    8.02
   0 -16  -3  190.15    6.33
   0 -16  -4    5.10    1.67
   0  16   4    4.97    2.34
   0  16  -4    1.93    2.50
   0 -16  -5   13.88    2.04
   0  16   5   10.52    2.50
   0  16  -5    8.34    2.72
   0  16   6   42.03    3.44
   0  16  -6   46.01    3.83
   0  16   7   21.49    2.81
   0  16  -7   17.19    3.19
   0  16   8   66.37    3.95
   0  16  -8   65.93    4.67
   0  16   9    0.30    2.03
   0  16  -9    2.64    2.87
   0  16  10  230.21    8.43
   0  16 -10  237.05    9.45
   0  16  11  423.62   13.63
   0  16 -11  416.40   14.67
   0  16 -12  127.81    6.75
   0  16  12  135.34    5.70
   0  16 -13   69.83    5.09
   0  16  13   67.75    3.80
   0 -16  13   58.31    2.48
   0  16 -14   28.36    4.01
   0 -16  14   29.08    1.86
   0  16  14   23.61    2.69
   0  16  15    4.29    2.14
   0 -16  15    5.70    1.35
   0  16 -15    1.55    3.16
   0  16  16   12.84    2.30
   0 -16  16    8.91    1.59
   0  16  16   12.80    2.71
   0 -16  17  102.67    4.09
   0  16 -17   95.14    6.11
   0  16  17   92.12    4.45
   0  16 -17   97.08    5.36
   0  16  17   86.30    5.06
   0 -16  18   39.06    2.63
   0  16 -18   44.57    3.83
   0  16  18   41.87    3.61
   0  16 -18   46.89    4.58
   0  16  18   44.16    3.09
   0  16  19  129.01    5.98
   0  16 -19  130.36    6.14
   0  16  19  128.32    5.24
   0  16 -19  129.23    7.12
   0  16 -20   14.36    2.94
   0  16  20   14.50    2.79
   0  16 -20   10.85    3.70
   0 -16  20   11.62    2.01
   0  16  20   15.38    2.25
   0  16  21   31.52    3.31
   0  16 -21   32.62    3.43
   0 -16  21   28.88    2.60
   0  16  21   30.50    2.65
   0  16 -21   26.94    4.60
   0  16  22   19.26    2.36
   0  16  22   18.29    2.88
   0  16 -22   16.38    3.06
   0 -16  22   10.72    2.12
   0  16 -22   19.50    4.10
   0 -16  23   29.21    2.86
   0  16 -23   32.09    4.64
   0  16 -23   38.56    3.65
   0  16  23   39.90    3.50
   0  16 -24  114.15    5.68
   0  16  24  110.55    5.41
   0  16 -25    5.00    2.78
   0  16  25    7.69    2.61
   0 -16  25   11.64    2.50
   0 -16  26   76.44    4.45
   0  16 -26   72.64    4.76
   0  16  26   63.72    4.36
   0 -16  27   22.71    3.08
   0  16  27   25.84    3.17
   0  16  28   20.37    3.09
   0  17   0    1.40    2.52
   0  17  -1    4.13    2.62
   0  17   1    8.10    2.61
   0  17  -2    9.57    2.80
   0  17   2    8.76    2.66
   0  17  -3   23.07    3.24
   0  17   3   23.01    3.07
   0 -17  -4  290.40    9.22
   0  17  -4  317.52   11.21
   0  17   4  312.40   10.80
   0 -17  -5   56.63    2.89
   0  17  -5   51.54    4.23
   0 -17  -6    0.72    1.75
   0  17  -6    2.32    2.81
   0  17   6    1.12    2.33
   0  17  -7   42.39    4.17
   0  17   7   50.77    3.65
   0  17  -8   -0.91    2.88
   0  17   8    1.83    2.24
   0  17  -9   15.35    3.42
   0  17   9   14.61    2.57
   0  17 -10   60.79    4.70
   0  17  10   61.41    3.87
   0  17  11   46.37    3.42
   0  17 -11   46.93    4.43
   0  17  12  261.45    9.38
   0  17 -12  274.51   10.79
   0  17  13   62.09    3.74
   0  17 -13   63.92    5.05
   0  17  14  153.08    6.16
   0  17  14  151.16    7.02
   0  17 -14  146.75    7.49
   0  17  15   30.62    2.93
   0  17  15   38.41    3.76
   0  17 -15   33.48    3.77
   0  17 -15   29.89    4.06
   0  17  16   66.32    3.84
   0  17 -16   70.42    4.82
   0  17  16   69.81    4.65
   0  17 -16   68.64    5.33
   0  17  17    5.68    2.13
   0  17  17    9.29    2.78
   0  17 -17   10.32    3.01
   0  17 -17    9.15    3.51
   0  17  18    1.82    2.00
   0  17  18    1.68    2.45
   0  17 -18    1.49    2.71
   0  17 -18   -0.59    3.36
   0  17  19    1.76    1.99
   0  17  19    0.56    2.49
   0  17 -19    0.75    2.56
   0  17 -19    0.40    3.33
   0  17  20    3.29    2.51
   0  17 -20    3.27    2.81
   0  17 -20    2.88    3.45
   0  17  20    6.03    2.15
   0  17  21    3.92    2.55
   0  17 -21    3.53    2.64
   0  17 -21   10.98    4.06
   0  17 -22   38.25    4.93
   0  17 -22   39.41    3.87
   0  17  22   38.29    3.59
   0  17 -23   23.87    3.44
   0  17  23   26.87    3.27
   0  17 -23   24.75    4.70
   0  17 -24    4.07    2.92
   0  17  24    4.12    2.72
   0  17 -24    5.69    4.18
   0  17 -25   27.82    5.06
   0  17  25   31.57    3.53
   0  17 -25   37.09    3.87
   0  17  26    1.74    2.65
   0  17 -26    0.87    2.85
   0  17  27    8.69    2.80
   0  17  28    4.06    2.78
   0  18   0  469.46   15.69
   0  18   1   23.32    3.33
   0  18  -1   25.03    3.42
   0  18  -2  126.12    6.27
   0  18   2  128.50    6.14
   0  18   3  205.77    8.23
   0  18  -3  200.39    8.46
   0  18   4   90.71    5.08
   0  18  -4   97.53    5.54
   0 -18  -5    4.43    1.59
   0  18  -5    7.05    2.98
   0  18   5   11.20    2.76
   0 -18  -6    2.85    1.72
   0  18  -6    1.54    2.83
   0  18   6    3.31    2.49
   0 -18  -7   87.46    3.87
   0  18   7   71.61    4.44
   0  18  -7   76.94    5.21
   0  18   8    0.79    2.33
   0  18  -8    3.04    3.17
   0  18   9    6.76    2.53
   0  18  -9    4.42    3.12
   0  18  10  441.90   14.31
   0  18 -10  425.95   15.32
   0  18  11    8.34    2.50
   0  18 -11   15.79    3.75
   0  18 -12   81.36    5.66
   0  18  12   78.05    4.37
   0  18 -13   20.17    3.87
   0  18  13   17.19    3.27
   0  18  13   11.99    2.51
   0  18 -14  295.30   11.92
   0  18 -14  320.78   11.66
   0  18  14  301.77   11.35
   0  18  14  286.73   10.25
   0  18 -15  155.26    7.89
   0  18 -15  156.49    7.36
   0  18  15  152.28    7.16
   0  18  15  141.21    6.08
   0  18 -16   11.30    3.88
   0  18 -16    7.72    3.13
   0  18  16    9.88    2.97
   0  18  16    7.17    2.30
   0  18 -17   47.49    4.96
   0  18  17   44.99    4.05
   0  18 -17   51.91    4.34
   0  18  17   41.35    3.19
   0  18 -18   81.21    6.09
   0  18  18   87.96    5.20
   0  18 -18   81.46    5.34
   0  18  19    2.96    2.73
   0  18 -19    3.14    3.67
   0  18 -19    6.71    3.09
   0  18 -20   37.49    4.80
   0  18  20   36.54    3.78
   0  18 -20   38.13    4.08
   0  18 -21   32.62    4.93
   0  18  21   34.43    3.80
   0  18 -21   37.63    4.02
   0  18 -22    6.26    3.91
   0  18  22    5.61    2.84
   0  18 -22    8.13    3.24
   0  18 -23    7.57    4.15
   0  18  23    6.57    2.99
   0  18 -23    7.65    3.13
   0  18 -24   73.19    5.04
   0  18  24   70.96    4.79
   0  18 -25   26.96    3.81
   0  18  25   21.34    3.44
   0  18  26    1.70    2.73
   0  18  27   12.33    3.06
   0  19   0    1.54    2.74
   0  19  -1    1.30    2.84
   0  19   1    2.47    2.71
   0  19   2    8.19    2.83
   0  19  -2   13.15    3.21
   0  19  -3   25.83    3.58
   0  19   3   26.29    3.43
   0  19   4    4.02    2.70
   0  19  -4    7.00    3.02
   0  19   5   35.16    3.47
   0  19  -5   26.15    3.74
   0  19   6    0.12    2.41
   0  19  -6    1.29    3.07
   0  19   7    3.14    2.48
   0  19  -7    1.82    3.15
   0  19   8   14.37    2.82
   0  19  -8   17.21    3.52
   0  19   9   43.41    3.57
   0  19  -9   42.68    4.34
   0  19  10   15.14    3.43
   0  19  10   14.43    2.87
   0  19 -10   10.53    3.57
   0  19  11   66.29    4.15
   0  19 -11   76.99    5.28
   0  19  11   71.01    5.10
   0  19 -11   67.47    5.37
   0  19 -12   13.02    3.46
   0  19  12   12.28    3.20
   0  19  12    8.53    2.49
   0  19 -12    9.51    3.67
   0  19  13  105.42    5.21
   0  19 -13  107.52    6.69
   0  19 -13  118.24    6.47
   0  19  13  114.71    6.28
   0  19  14    3.44    2.29
   0  19  14    4.60    3.06
   0  19 -14    1.90    3.32
   0  19  15   10.41    2.49
   0  19 -15   11.74    3.50
   0  19  15   13.22    3.25
   0  19 -15   13.35    3.89
   0  19  16    6.49    3.00
   0  19 -16    8.27    3.28
   0  19 -16    8.79    3.89
   0  19 -17   51.44    4.54
   0  19  17   51.62    4.38
   0  19 -17   45.41    5.15
   0  19  18   73.27    5.08
   0  19 -18   77.81    5.39
   0  19 -18   67.42    5.94
   0  19 -19   15.80    3.52
   0  19  19   17.56    3.37
   0  19 -19   12.43    4.23
   0  19  20    1.09    2.80
   0  19 -20    0.51    3.07
   0  19 -20   -3.35    3.94
   0  19  21   45.78    4.20
   0  19 -21   42.62    4.37
   0  19  22   14.41    3.29
   0  19 -22    9.37    3.37
   0  19 -23   40.71    4.36
   0  19  23   38.08    3.99
   0  19  24   62.86    4.76
   0  19 -24   66.53    5.10
   0  19  25  136.92    6.90
   0  19  26    1.35    2.91
   0  20   0   65.00    4.71
   0  20   1   -1.74    2.91
   0  20  -1   -0.76    2.91
   0  20  -2   30.03    3.92
   0  20   2   29.78    3.62
   0  20  -3  329.07   12.39
   0  20   3  336.35   12.06
   0  20   4   41.12    3.93
   0  20  -4   44.08    4.39
   0  20  -5   13.93    3.51
   0  20   5   12.85    3.02
   0  20  -6   17.98    3.72
   0  20   6   18.86    3.72
   0  20   6   18.02    3.20
   0  20  -7    8.68    3.47
   0  20  -7   12.25    3.53
   0  20   7   10.66    3.40
   0  20   7   10.19    2.93
   0  20  -8   27.21    4.09
   0  20   8   27.68    3.92
   0  20  -8   28.21    4.10
   0  20   8   23.46    3.24
   0  20  -9   11.56    3.62
   0  20  -9   18.52    3.73
   0  20   9   16.99    3.63
   0  20   9   11.62    2.83
   0  20 -10   47.04    4.89
   0  20 -10   62.68    5.07
   0  20  10   55.22    4.80
   0  20  10   50.36    3.90
   0  20 -11    0.57    3.40
   0  20  11    1.06    3.19
   0  20 -11    6.10    3.45
   0  20  11    2.82    2.52
   0  20 -12   60.06    5.45
   0  20  12   62.17    4.96
   0  20 -12   58.67    5.03
   0  20  12   52.50    3.86
   0  20 -13    5.37    3.86
   0  20  13    5.45    3.25
   0  20 -13    0.18    3.20
   0  20  13    4.36    2.46
   0  20 -14  113.52    7.08
   0  20 -14  123.32    6.83
   0  20  14  114.81    6.63
   0  20 -15   69.51    5.84
   0  20 -15   71.42    5.44
   0  20  15   68.49    5.22
   0  20 -16    4.47    3.98
   0  20 -16   -0.55    3.09
   0  20  16    1.72    2.96
   0  20 -17    2.61    3.90
   0  20  17    2.21    3.14
   0  20 -17    0.73    3.24
   0  20 -18  111.00    7.36
   0  20 -18  130.08    7.03
   0  20  18  118.50    6.58
   0  20 -19   43.87    4.57
   0  20  19   36.41    4.23
   0  20 -20   30.81    4.22
   0  20  20   27.36    3.87
   0  20  21    6.74    3.22
   0  20 -21    8.94    3.47
   0  20 -22   10.87    3.62
   0  20  22    8.65    3.30
   0  20 -23   10.13    3.50
   0  20  23    3.42    3.11
   0  20 -24    2.49    3.33
   0  20  24    1.96    3.10
   0  20  25   -0.32    3.03
   0  21   0    0.94    3.13
   0  21   0    3.11    3.47
   0  21   1   15.79    3.52
   0  21  -1   19.60    3.66
   0  21  -1   21.03    3.92
   0  21  -2   63.79    5.29
   0  21  -2   51.11    4.66
   0  21   2   55.32    4.60
   0  21  -3   47.66    4.68
   0  21  -3   39.86    4.35
   0  21   3   38.83    3.98
   0  21  -4   10.71    3.51
   0  21   4   15.00    3.68
   0  21  -4   13.89    3.62
   0  21   4    9.57    3.15
   0  21   5   59.05    4.98
   0  21  -5   64.55    5.25
   0  21  -5   56.57    4.98
   0  21   5   52.74    4.32
   0  21  -6  100.42    6.21
   0  21   6  108.37    6.46
   0  21  -6  116.88    6.60
   0  21  -7   78.18    5.76
   0  21  -7   80.58    5.82
   0  21   7   82.16    5.76
   0  21   7   75.83    4.85
   0  21  -8  113.39    6.88
   0  21   8  124.65    6.97
   0  21  -8  129.77    7.15
   0  21   8  112.87    5.84
   0  21  -9   25.16    4.34
   0  21   9   32.79    4.34
   0  21  -9   34.17    4.37
   0  21   9   20.90    3.23
   0  21 -10    3.52    3.73
   0  21  10    3.97    3.35
   0  21 -10    2.36    3.48
   0  21  10   -0.83    2.64
   0  21 -11   32.11    4.49
   0  21 -11   27.67    4.27
   0  21  11   28.81    4.12
   0  21 -12    4.07    3.71
   0  21  12    3.75    3.27
   0  21 -12    1.96    3.48
   0  21 -13   69.95    5.92
   0  21  13   71.01    5.45
   0  21 -13   68.80    5.53
   0  21 -14   29.18    4.54
   0  21 -14   28.76    4.46
   0  21  14   32.00    4.23
   0  21 -15    6.72    3.97
   0  21 -15    8.19    3.72
   0  21  15    2.75    3.32
   0  21  16   57.51    4.99
   0  22   0   45.77    4.51
   0  22  -1    1.32    3.14
   0  22   1    0.16    3.27
   0  22   2    2.00    3.01
   0  22  -2    1.86    3.30
   0  22  -3    1.91    3.29
   0  22   3   -2.26    3.03
   0  22   4   17.20    3.48
   0  22  -4   17.33    3.88
   0  22  -5   14.27    3.74
   0  22   5   15.80    3.32
   0  22  -6   14.81    3.97
   0  22   6    6.77    3.04
   0  22  -7  244.17   10.46
   0  22   7  231.96    9.29
   0  22  -8   17.58    4.11
   0  22  -9    2.19    3.76
   0  22 -10   24.13    4.48
   0  22 -11    3.11    3.90
   0  23   0    1.34    3.36
   0  23  -1   -0.86    3.33
   0  23   1   -0.98    3.26
   0  23   2   27.11    3.98
   0  23  -2   28.27    4.30
   0  23  -3   46.46    4.85
   0  23   3   43.50    4.38
   0  23  -4   13.60    3.92
   0  23  -5    6.65    3.91
   0  23  -6    5.61    3.83
   0  23  -7    1.38    3.73
   0  23  -8    5.64    3.98
   0  24  -1    4.11    3.75
   0  24  -2   36.65    4.73
   0  24  -3    2.05    3.75
   1   0   0   -0.35    0.65
  -1   0   0   -0.16    0.65
   1   0   1  319.37    8.05
  -1   0  -1  314.43    8.04
  -1   0  -1  269.53    7.93
   1   0  -1  257.10    7.93
  -1   0   1  240.06    7.88
  -1   0  -1  262.51    7.86
   1   0   1  248.68    7.92
   1   0  -2  199.27    6.68
  -1   0  -2  204.64    6.67
  -1   0  -2  242.77    6.83
   1   0   2  236.52    6.73
  -1   0  -2  250.26    6.72
  -1   0  -3 1040.03   28.78
  -1   0  -3  996.03   28.61
   1   0   3 1027.15   28.81
  -1   0  -3 1061.61   28.80
   1   0  -3 1029.55   28.80
  -1   0  -4  973.29   26.13
  -1   0  -4  933.54   25.96
   1   0  -4  927.72   26.12
   1   0   4  884.49   26.18
  -1   0  -4  925.80   26.15
   1   0   5 8694.15  232.70
  -1   0  -5 8470.85  232.54
  -1   0   5 7851.94  232.49
   1   0  -5 8510.53  232.55
  -1   0  -5 8863.46  232.65
  -1   0  -5 8405.12  232.42
   1   0   6 5822.97  163.86
  -1   0   6 5883.42  163.88
  -1   0  -6 5899.36  163.90
   1   0   6 6138.56  164.15
  -1   0  -6 6221.94  164.09
   1   0  -6 5907.37  163.90
  -1   0  -6 5851.89  163.85
  -1   0  -7  546.84   15.47
  -1   0  -7  539.96   15.44
  -1   0   7  514.84   15.40
   1   0   7  541.22   15.47
   1   0  -7  517.20   15.36
   1   0   8  223.66    6.72
  -1   0  -8  214.22    6.38
   1   0  -8  192.31    6.29
  -1   0   8  188.50    6.54
   1   0   8  217.78    6.38
  -1   0  -8  208.26    6.24
  -1   0   8  213.12    6.23
  -1   0   9   -0.52    0.79
  -1   0  -9    0.24    0.82
   1   0   9    0.59    0.90
  -1   0   9    0.81    1.25
   1   0  -9    0.87    1.00
  -1   0  -9    1.00    0.91
  -1   0 -10   18.37    1.44
   1   0  10   20.38    1.41
  -1   0 -10   18.57    1.11
  -1   0  10   17.03    1.05
  -1   0  10   15.28    1.69
   1   0 -10   14.67    1.43
   1   0 -11   11.93    1.40
   1   0  11   19.28    1.69
  -1   0 -11    4.89    1.26
   1   0  11    6.49    1.20
  -1   0  11    5.74    0.77
  -1   0 -11    3.53    0.79
  -1   0  11   16.36    1.78
  -1   0 -12  386.28   11.95
  -1   0 -12  390.02   11.38
  -1   0  12  395.51   11.35
   1   0  12  388.84   11.86
   1   0 -12  432.80   12.11
  -1   0  12  439.12   12.40
  -1   0  13  525.62   16.10
  -1   0  13  542.68   15.04
  -1   0 -13  527.90   15.81
  -1   0 -13  535.65   15.08
  -1   0  13  512.59   16.06
   1   0 -13  528.99   15.84
   1   0  13  532.84   15.68
   1   0  14  379.45   11.74
  -1   0 -14  386.62   11.04
  -1   0 -14  399.70   11.95
  -1   0  14  380.37   12.14
  -1   0  14  383.86   10.99
   1   0 -14  407.78   12.04
  -1   0  14  408.85   12.29
  -1   0 -15  326.45   10.67
   1   0  15  314.55    9.49
  -1   0  15  303.03    9.86
  -1   0 -15  322.65    9.72
  -1   0  15  301.80    9.94
  -1   0 -15  308.85    8.63
  -1   0  15  288.28    8.56
   1   0 -15  304.80    9.73
   1   0 -16  406.09   11.98
   1   0  16  372.17   11.51
  -1   0 -16  397.89   12.78
  -1   0 -16  363.64   10.54
  -1   0  16  398.48   12.12
  -1   0 -16  378.32   11.73
  -1   0  16  381.33   11.94
   1   0  17 1409.24   40.14
   1   0 -17 1428.95   40.51
  -1   0 -17 1326.36   41.26
  -1   0  17 1445.72   40.59
  -1   0 -17 1400.58   40.42
  -1   0  17 1447.33   40.77
   1   0  18    4.07    1.53
  -1   0  18    6.03    1.87
   1   0 -18    8.73    2.03
  -1   0 -18    6.33    2.48
  -1   0 -18    6.89    2.61
  -1   0  18    4.93    2.07
   1   0  19   71.03    3.31
  -1   0 -19   66.27    4.43
   1   0 -19   69.62    3.66
  -1   0 -19   66.53    4.35
  -1   0  19   63.93    3.51
   1   0  20   39.34    2.50
  -1   0  20   38.23    2.83
  -1   0 -20   33.40    3.48
  -1   0 -20   37.74    3.55
   1   0 -20   41.94    2.99
  -1   0 -21    6.84    2.75
   1   0  21    8.75    1.73
  -1   0 -21    9.18    2.94
   1   0 -21    6.62    2.16
  -1   0  21    9.64    2.02
  -1   0  22   27.46    2.66
  -1   0 -22   40.57    3.81
   1   0 -22   41.62    3.13
  -1   0 -22   33.55    3.65
   1   0  22   23.30    2.40
   1   0  23    2.80    1.78
  -1   0  23    1.43    1.85
   1   0 -23    0.65    2.26
  -1   0 -23    2.47    2.76
  -1   0 -23    3.51    3.20
  -1   0 -24   65.59    5.13
  -1   0  24   78.93    4.24
  -1   0 -24   64.53    5.11
   1   0 -24   72.31    4.57
   1   0  24   81.47    3.91
  -1   0 -25  787.00   25.96
   1   0 -25  802.05   25.09
  -1   0 -25  771.88   25.93
   1   0  25  856.93   24.48
  -1   0  25  848.85   24.81
  -1   0 -26  302.38   12.19
   1   0 -26  317.19   11.46
  -1   0 -26  286.14   12.13
   1   0  26  331.64   10.75
  -1   0  26  344.42   11.16
   1   0 -27  184.05    7.87
   1   0  27  197.67    7.17
  -1   0 -27  176.32    8.66
  -1   0 -27  173.43    8.60
  -1   0 -28   84.50    6.12
   1   0  28  105.33    4.75
   1   0 -28   91.39    5.46
   1   0  28   86.77    5.25
  -1   0 -28   89.33    6.23
  -1   0 -29  291.70   12.15
   1   0 -29  295.21   11.26
   1   0  29  287.73   11.16
   1   0  29  317.44   10.48
  -1   0 -29  311.77   12.30
   1   0 -30   11.53    3.26
  -1   0 -30   12.73    4.05
  -1   0 -30   15.97    4.17
   1   0  30   18.89    3.21
  -1   0 -31    5.45    3.76
   1   0 -31    3.28    3.20
   1   0  31    6.98    2.76
   1   0  32    6.77    3.02
  -1   0 -32    6.00    3.76
   1   0 -32   14.50    3.36
   1   0  33    9.74    3.13
  -1   0 -33    3.40    3.71
   1   0 -33   10.11    3.24
   1   0  34    5.47    3.00
  -1   0 -34    5.25    3.98
   1   0 -34   10.00    3.39
   1   0  35   16.85    3.35
   1   0 -35   25.99    3.91
  -1   0 -35   23.84    4.62
   1   0  36    8.75    3.27
  -1   0 -36    9.22    4.12
   1   0 -36    5.68    3.38
   1   0  37    0.38    3.01
   1   0 -37    2.20    3.45
  -1   0 -37    2.58    4.18
   1   0  38    5.31    3.43
  -1   0 -38    2.86    4.16
   1   0  39   21.93    3.98
  -1   0 -39   18.00    4.76
   1   0  40    2.87    3.29
  -1   0 -40    3.22    4.66
  -1   0 -41   46.93    6.08
  -1   0 -42    1.02    4.71
  -1   0 -43    3.08    4.95
  -1   0 -44    0.77    4.83
  -1  -1 -43    2.78    4.76
  -1  -1 -42   25.45    5.25
  -1  -1 -41   19.25    5.23
  -1  -1 -40   32.91    5.41
   1   1 -39   14.55    3.96
  -1  -1 -39   14.93    4.70
   1   1 -38   32.29    4.41
  -1  -1 -38   31.36    5.23
   1   1 -37   21.96    3.96
  -1  -1 -37   17.26    4.63
  -1  -1 -36   12.05    4.28
   1   1 -36   17.22    3.84
   1   1 -35    4.44    3.29
  -1  -1 -35    6.76    3.93
   1   1 -34   29.93    3.97
  -1  -1 -34   28.23    4.70
   1   1 -33  117.50    6.40
  -1  -1 -33  113.17    7.35
   1   1 -32   39.61    4.11
  -1  -1 -32   33.25    4.70
  -1  -1 -31   78.67    6.11
   1   1 -31   72.34    5.08
   1   1 -30   20.23    3.43
  -1  -1 -30   22.02    4.34
   1   1 -29  110.49    5.94
  -1  -1 -29  115.18    6.87
   1   1 -28  143.08    7.06
  -1  -1 -28  151.28    7.97
  -1  -1 -27  273.61   11.17
   1  -1  27  266.93    9.28
   1   1 -27  241.83    9.73
  -1  -1 -27  268.80   10.92
  -1  -1 -26  145.72    7.44
  -1  -1 -26  129.36    7.14
   1   1 -26  125.71    6.19
   1  -1  26  138.55    5.72
  -1   1  26  130.30    5.79
  -1  -1 -25  242.60    9.88
  -1  -1 -25  228.09    9.68
   1   1 -25  225.32    8.65
   1  -1  25  216.91    7.99
  -1   1  25  214.85    8.19
  -1  -1 -24  311.84   12.11
  -1  -1 -24  315.93   12.07
   1   1 -24  314.28   11.14
   1  -1  24  333.56   10.71
  -1   1  24  316.05   10.87
  -1   1  23   49.04    3.31
   1  -1  23   49.88    3.17
  -1  -1 -23   40.96    4.19
   1   1 -23   49.00    3.55
  -1  -1 -23   40.25    4.22
  -1   1  23   40.91    3.72
  -1   1  22  106.01    4.69
   1   1 -22   91.72    4.75
  -1  -1 -22   94.76    5.57
   1  -1  22  105.41    4.47
  -1   1  22   95.83    5.15
  -1  -1 -22   93.94    5.60
  -1   1  21   15.58    2.78
  -1  -1 -21   21.94    3.30
   1   1 -21   16.66    2.48
   1  -1  21   18.24    2.16
  -1   1  21   18.98    2.28
  -1  -1 -21   23.17    3.37
  -1   1  20  151.02    6.36
  -1   1  20  164.75    6.05
  -1  -1 -20  143.88    6.84
   1   1 -20  145.58    6.02
  -1  -1 -20  140.59    6.88
   1  -1  20  154.00    5.74
  -1   1  19  103.82    5.01
  -1   1  19  107.49    4.70
   1   1 -19  100.94    4.70
  -1  -1 -19  103.68    5.56
  -1  -1 -19  101.97    5.49
   1  -1  19  115.28    4.53
  -1   1  18  524.96   15.78
  -1  -1 -18  487.77   16.66
   1   1 -18  522.62   15.79
  -1  -1 -18  473.24   16.52
  -1   1  18  510.36   16.10
   1  -1  18  519.32   15.49
  -1   1  17  793.93   23.58
  -1  -1 -17  786.43   24.56
  -1   1  17  790.59   23.91
  -1  -1 -17  785.52   24.43
   1  -1  17  817.49   23.35
  -1   1  16   57.94    3.18
  -1   1  16   58.96    3.49
   1  -1  16   56.89    2.93
  -1   1  16   54.28    1.90
  -1   1  15   28.57    1.26
   1  -1  15   25.96    2.08
  -1  -1 -15   27.00    3.13
  -1   1  15   23.94    2.52
   1  -1  14 1577.21   43.43
  -1   1  14 1512.21   42.66
   1   1 -14 1549.41   42.71
  -1  -1 -14 1538.87   44.46
  -1  -1 -14 1534.38   42.56
  -1   1  14 1512.47   43.82
  -1  -1 -13  276.50    7.89
  -1   1  13  274.74    8.00
   1   1 -13  272.77    8.02
  -1   1  13  247.43    8.95
   1  -1  13  285.62    8.67
  -1  -1 -13  259.61    9.55
  -1  -1 -12  510.48   16.60
  -1  -1 -12  537.11   15.63
  -1  -1 -12  546.54   15.13
  -1   1  12  519.09   16.10
   1  -1  12  545.06   15.78
  -1   1  12  539.87   15.21
   1   1 -12  522.28   15.23
  -1  -1 -11 1186.45   33.46
   1   1 -11 1188.67   33.20
  -1   1  11 1200.38   33.16
  -1   1  11 1185.17   33.94
   1  -1  11 1182.03   33.64
  -1  -1 -11 1177.36   33.07
  -1  -1 -10  506.03   14.35
   1   1 -10  505.44   14.46
  -1   1  10  544.86   15.20
  -1   1  10  502.42   14.45
  -1  -1 -10  510.24   14.64
   1  -1  10  478.03   14.79
  -1   1   9  582.24   16.42
   1  -1   9  568.28   16.48
  -1  -1  -9  568.15   16.09
  -1  -1  -9  571.50   16.25
   1   1  -9  555.91   16.18
  -1  -1  -8 1110.95   31.13
   1  -1   8 1116.69   31.36
  -1  -1  -8 1132.96   31.10
  -1   1   8 1090.67   31.28
  -1  -1  -8 1112.72   31.98
   1   1  -8 1107.11   31.16
   1  -1   7 4504.82  130.62
  -1  -1  -7 4826.50  131.19
  -1   1   7 4746.18  130.53
  -1  -1  -7 4754.47  130.37
  -1  -1  -7 4763.36  130.44
   1   1  -7 4738.53  130.50
  -1   1   6  276.03    8.11
  -1  -1  -6  274.46    7.89
  -1  -1  -6  259.46    8.82
  -1  -1  -6  271.59    8.07
   1   1  -6  268.29    8.14
  -1  -1  -5 4692.54  128.11
   1   1  -5 4539.90  128.41
  -1  -1  -5 4625.56  128.95
  -1  -1  -5 4616.96  128.84
  -1  -1  -5 4669.40  128.36
   1   1  -4 2365.44   66.39
  -1  -1  -4 2440.74   66.83
  -1  -1  -4 2391.52   66.70
  -1  -1  -4 2393.45   66.34
   1   1  -3 1321.35   38.52
  -1  -1  -3 1425.26   38.86
  -1  -1  -3 1412.14   38.74
  -1  -1  -3 1389.68   38.49
   1  -1   2  282.98    8.29
  -1  -1  -2  281.40    8.13
   1   1  -2  273.12    8.17
  -1  -1  -2  268.48    8.35
  -1  -1  -1 2107.26   58.64
   1   1  -1 2118.15   58.68
   1  -1   1 2094.09   58.73
  -1  -1  -1 2130.39   58.74
   1   1   0 1675.26   45.12
  -1  -1   0 1624.64   45.16
  -1  -1   0 1599.56   45.16
   1   1   0 1584.90   45.19
  -1   1  -1 2065.14   56.96
  -1   1  -1 2082.04   56.80
   1   1   1 2001.46   56.86
  -1  -1   1 1999.50   56.82
   1   1   1 2084.95   56.82
  -1   1  -2  268.31    7.91
  -1   1  -2  263.76    7.95
   1   1   2  259.60    7.91
  -1   1  -3 1489.40   39.26
  -1   1  -3 1349.80   39.21
  -1   1  -3 1406.38   39.39
   1   1   3 1359.87   39.52
   1   1   3 1418.89   39.26
  -1   1  -4 2370.14   65.98
   1   1   4 2378.06   66.04
  -1   1  -4 2385.47   66.00
   1   1   5 4598.23  125.41
  -1   1  -5 4575.72  125.75
   1   1   5 4625.39  125.81
  -1  -1   5 4358.80  125.62
  -1   1  -5 4387.74  125.72
  -1  -1   5 4652.76  125.49
  -1  -1   6  277.03    8.46
   1   1   6  276.64    8.53
  -1  -1   6  276.84    8.45
  -1   1  -6  280.68    8.65
   1   1   6  276.93    8.29
  -1   1  -7 4627.41  131.23
   1   1   7 4656.81  131.34
   1   1   7 4695.45  131.09
  -1  -1   7 4775.22  131.12
   1   1   7 4856.16  130.94
  -1  -1   7 4751.46  131.01
  -1   1  -8 1098.32   31.00
   1   1   8 1135.59   30.74
  -1  -1   8 1092.97   30.71
   1   1   8 1098.54   30.81
  -1  -1   8 1057.52   30.92
   1   1   8 1103.31   31.17
  -1  -1   9  561.73   16.16
   1   1   9  568.52   16.74
   1   1   9  568.85   16.29
  -1   1  -9  565.94   16.56
   1   1   9  580.08   16.28
  -1  -1   9  587.02   16.56
   1  -1  -9  575.44   16.51
  -1  -1  10  497.29   14.21
  -1  -1  10  517.52   14.78
   1   1  10  488.31   14.89
   1   1  10  502.01   14.36
  -1   1 -10  494.08   14.71
   1   1  10  503.72   14.43
   1  -1 -10  512.49   14.72
  -1  -1  11 1169.65   32.73
   1  -1 -11 1201.80   33.37
  -1   1 -11 1181.40   33.37
   1   1  11 1178.09   33.53
  -1   1 -11 1134.51   32.90
   1   1  11 1184.23   32.87
  -1  -1  11 1221.13   33.43
   1   1  11 1169.89   33.03
   1  -1 -12  528.93   15.73
  -1   1 -12  542.27   15.74
   1   1  12  543.81   15.41
  -1   1 -12  534.49   15.16
   1   1  12  547.93   15.14
  -1  -1  12  538.83   15.82
  -1  -1  12  507.36   14.96
   1   1  13  277.43    8.23
  -1  -1  13  253.09    7.66
  -1   1 -13  243.66    9.16
   1   1  13  286.87    7.87
   1  -1 -13  255.44    8.55
  -1   1 -13  267.62    7.85
  -1   1 -13  275.70    8.57
   1   1  14 1518.35   42.64
  -1  -1  14 1540.22   43.24
  -1   1 -14 1506.43   43.78
   1  -1 -14 1540.57   43.08
  -1   1 -14 1496.21   42.20
  -1   1 -14 1525.33   43.03
   1   1  15   33.92    1.98
  -1   1 -15   21.48    2.84
  -1   1 -15   26.62    1.32
  -1   1 -15   25.74    2.13
  -1  -1  15   29.46    2.37
   1  -1 -15   21.54    2.25
   1   1  16   55.09    2.72
  -1  -1  16   62.45    3.31
  -1   1 -16   59.01    2.08
   1  -1 -16   53.69    3.21
  -1   1 -16   59.55    3.15
  -1   1 -16   67.74    4.05
  -1   1 -17  797.95   23.45
  -1   1 -17  788.46   24.18
  -1   1 -17  794.25   22.12
   1  -1 -17  785.90   23.52
   1   1  17  779.97   22.95
  -1  -1  17  798.76   23.48
  -1   1 -18  495.03   15.31
   1   1  18  490.34   14.77
   1  -1 -18  496.59   15.42
  -1   1 -18  479.59   16.03
  -1  -1  18  501.54   15.35
  -1   1 -19  110.60    4.77
   1   1  19  107.52    4.28
   1  -1 -19  102.40    4.87
  -1   1 -19  100.60    5.44
  -1  -1  19  112.46    4.78
  -1   1 -20  156.22    6.24
   1   1  20  162.04    5.75
  -1  -1  20  163.39    6.21
  -1   1 -20  151.13    7.00
   1  -1 -20  155.56    6.39
   1   1  21   13.72    1.86
  -1  -1  21   16.33    2.28
  -1   1 -21   16.60    3.07
   1  -1 -21   16.96    2.57
   1   1  22  106.71    4.37
  -1  -1  22  107.80    4.85
  -1   1 -22  101.85    5.70
   1  -1 -22   98.46    5.05
   1   1  23   46.61    2.88
  -1  -1  23   49.11    3.30
  -1   1 -23   43.06    4.24
   1  -1 -23   47.31    3.74
  -1   1 -24  308.77   11.88
   1   1  24  327.43   10.37
  -1  -1  24  315.18   10.80
  -1   1 -24  307.83   11.92
   1  -1 -24  305.08   11.13
  -1   1 -25  219.83    9.33
   1   1  25  208.74    7.59
  -1  -1  25  208.22    8.09
   1  -1 -25  221.91    8.57
  -1   1 -25  225.04    9.42
   1   1  26  134.97    5.57
  -1   1 -26  137.11    7.20
   1  -1 -26  124.92    6.32
  -1   1 -26  141.81    7.25
   1   1  27  269.34    9.29
  -1   1 -27  270.59   11.10
   1  -1 -27  260.72   10.13
  -1   1 -27  275.59   11.04
  -1   1 -28  152.14    7.88
  -1   1 -28  150.90    7.92
   1  -1 -28  145.33    7.01
  -1   1 -29  124.25    7.16
   1   1  29  131.85    5.49
  -1   1 -29  122.50    7.12
   1  -1 -29  113.94    6.26
   1   1  29  120.77    6.27
  -1   1 -30   22.96    4.36
   1   1  30   23.35    2.69
   1   1  30   16.35    3.23
  -1   1 -30   19.84    4.09
   1  -1 -30   20.61    3.60
   1   1  31   83.78    5.16
  -1   1 -31   81.85    6.11
  -1   1 -31   80.88    6.18
   1  -1 -31   79.71    5.21
   1   1  32   35.64    3.92
  -1   1 -32   35.54    4.71
  -1   1 -32   45.17    5.19
   1  -1 -32   42.80    4.27
   1   1  33  117.68    6.43
  -1   1 -33  116.98    7.28
   1  -1 -33  120.16    6.52
  -1   1 -34   34.09    4.92
   1   1  34   30.74    3.90
  -1   1 -35    4.03    3.98
   1   1  35    6.87    3.16
  -1   1 -36   14.40    4.35
   1   1  36    9.65    3.38
  -1   1 -37   22.00    4.69
   1   1  37   21.04    3.65
  -1   1 -38   38.34    5.38
   1   1  38   23.72    4.08
  -1   1 -39   11.97    4.54
   1   1  39   12.43    3.57
  -1   1 -40   30.97    5.43
   1   1  40   39.06    4.63
  -1   1 -41   15.54    5.28
  -1   1 -42   27.08    5.53
  -1   1 -43   -5.68    5.19
  -1  -2 -40   14.71    4.71
   1   2 -39   36.63    4.66
  -1  -2 -39   33.54    5.37
   1   2 -38   14.49    3.74
  -1  -2 -38   19.67    4.70
  -1  -2 -37   45.89    5.44
   1   2 -37   42.51    4.58
   1   2 -36   43.68    4.47
  -1  -2 -36   32.09    4.98
   1   2 -35   32.17    4.06
  -1  -2 -35   38.21    5.15
   1   2 -34   31.61    4.00
  -1  -2 -34   31.14    5.11
   1   2 -33   69.80    5.09
  -1  -2 -33   77.79    6.26
  -1  -2 -32    3.62    3.83
   1   2 -32    1.51    3.06
   1   2 -31   48.91    4.37
  -1  -2 -31   50.64    5.21
   1   2 -30   73.94    4.90
  -1  -2 -30   65.27    5.61
   1   2 -29  150.27    6.98
  -1  -2 -29  144.37    7.88
   1   2 -28   32.47    3.64
  -1  -2 -28   32.69    4.60
  -1   2  27   27.95    2.92
  -1  -2 -27   26.20    4.04
   1   2 -27   23.63    3.35
   1  -2  27   32.59    3.03
   1  -2  26   22.57    2.71
  -1   2  26   21.90    2.71
  -1  -2 -26   13.95    3.86
   1   2 -26   14.33    3.06
  -1   2  26   16.65    3.51
   1  -2  25  512.97   15.80
  -1  -2 -25  493.82   17.32
   1   2 -25  486.21   16.19
  -1   2  25  502.10   16.68
  -1   2  25  495.15   15.79
   1  -2  24  245.03    8.64
  -1  -2 -24  223.72    9.87
   1   2 -24  244.53    9.09
  -1   2  24  247.99    9.58
  -1   2  24  241.21    8.68
   1   2 -23   69.45    4.22
  -1  -2 -23   64.12    4.86
  -1   2  23   71.47    3.98
  -1   2  23   72.22    4.69
   1  -2  23   80.54    3.99
  -1  -2 -22  190.04    8.47
   1  -2  22  205.96    7.34
  -1  -2 -22  216.49    8.79
  -1   2  22  194.19    8.00
  -1   2  22  192.45    7.34
  -1  -2 -21   17.71    3.30
  -1   2  21   20.70    2.38
  -1  -2 -21   22.68    3.49
   1  -2  21   23.64    2.32
  -1   2  21   20.60    2.96
  -1  -2 -20 1083.46   33.09
  -1  -2 -20 1085.84   33.19
  -1   2  20 1093.25   31.96
   1  -2  20 1135.23   31.89
  -1   2  20 1060.43   32.54
  -1  -2 -19   98.47    5.45
  -1  -2 -19  103.26    5.64
   1   2 -19  109.99    4.87
  -1   2  19   92.97    4.34
   1  -2  19  105.26    4.39
  -1   2  19   99.48    4.95
  -1   2  19   93.78    2.98
  -1   2  18  162.22    6.42
  -1   2  18  148.50    4.52
   1   2 -18  144.64    4.59
   1  -2  18  150.20    5.68
  -1  -2 -18  156.76    6.85
   1   2 -18  152.62    6.00
  -1   2  17  133.59    6.14
  -1  -2 -17  129.06    6.46
   1  -2  17  160.00    5.76
   1   2 -17  168.99    4.86
  -1   2  17  154.60    4.75
   1   2 -17  137.50    5.87
  -1   2  16  298.01    9.88
   1   2 -16  285.83    8.48
  -1  -2 -16  267.19   10.32
   1  -2  16  280.02    9.29
  -1   2  16  287.98    8.42
   1   2 -16  295.16    9.53
  -1   2  15  231.80    8.27
   1   2 -15  227.94    7.87
   1  -2  15  240.35    7.81
  -1  -2 -15  228.54    8.81
   1   2 -15  231.91    7.02
   1   2 -14  544.77   16.23
  -1   2  14  538.86   16.65
   1  -2  14  545.26   16.16
  -1  -2 -14  537.69   17.14
   1   2 -14  534.54   15.48
   1   2 -13  439.06   12.78
   1  -2  13  413.20   12.70
  -1   2  13  443.42   13.24
  -1   2  13  418.17   12.80
  -1  -2 -13  404.49   13.60
   1   2 -13  400.32   12.09
  -1   2  12  215.30    7.17
  -1   2  12  213.51    7.51
   1   2 -12  205.71    7.03
   1   2 -12  221.76    6.59
   1   2 -11 1665.08   46.58
  -1   2  11 1653.55   47.10
   1  -2  11 1673.69   47.08
   1   2 -11 1660.14   46.93
  -1  -2 -11 1683.67   46.43
   1   2 -10  126.04    4.08
   1  -2  10  125.55    4.47
  -1   2  10  116.64    4.44
   1   2 -10  119.19    4.28
  -1  -2 -10  131.64    5.20
  -1  -2 -10  123.71    3.89
   1   2  -9  819.20   23.50
  -1  -2  -9  846.18   23.37
   1   2  -9  827.75   23.60
  -1  -2  -9  880.67   24.53
  -1   2   9  843.02   23.87
   1  -2   9  789.66   23.79
   1   2  -8  315.13    8.94
   1   2  -8  291.52    8.87
  -1  -2  -8  291.33    9.73
  -1   2   8  292.24    9.16
  -1  -2  -8  306.83    8.80
   1   2  -7  244.22    7.18
   1   2  -7  232.62    7.02
  -1  -2  -7  240.80    7.91
  -1  -2  -7  233.85    7.04
   1   2  -6 6849.91  188.33
  -1  -2  -6 6940.66  188.90
   1   2  -6 6777.38  188.06
  -1  -2  -6 6427.65  188.96
  -1  -2  -6 6973.19  188.25
  -1  -2  -5  729.70   20.70
  -1  -2  -5  784.09   21.32
  -1  -2  -5  765.48   21.45
   1   2  -4 2156.05   61.26
  -1  -2  -4 2188.05   61.20
  -1  -2  -4 2263.95   61.60
  -1  -2  -4 2254.55   61.79
   1   2  -3 2386.23   68.16
  -1  -2  -3 2426.44   68.10
  -1  -2  -3 2562.82   68.37
  -1  -2  -3 2488.01   68.57
  -1  -2  -2  235.40    6.94
   1  -2   2  209.43    6.89
  -1  -2  -2  229.42    7.16
  -1  -2  -2  233.18    6.81
   1   2  -2  222.18    6.84
   1   2  -1 2571.32   71.57
  -1  -2  -1 2611.99   71.53
  -1  -2  -1 2521.69   71.23
  -1  -2  -1 2675.06   71.52
   1   2   0  246.75    7.39
  -1  -2   0  254.99    7.36
   1   2   0  233.34    7.14
  -1  -2   0  253.04    7.16
  -1  -2   1 2437.37   69.22
  -1  -2   1 2389.26   69.32
   1   2   1 2432.90   69.38
  -1   2  -1 2604.36   69.50
  -1   2  -1 2647.49   69.26
  -1  -2   2  219.07    6.61
  -1   2  -2  217.67    6.52
  -1   2  -2  208.90    6.73
   1   2   2  215.98    6.54
  -1   2  -2  238.39    6.83
  -1   2  -3 2592.59   68.84
   1   2   3 2364.79   69.23
  -1  -2   3 2500.98   68.94
  -1   2  -3 2528.88   69.07
   1   2   3 2448.73   68.84
  -1   2  -3 2407.62   68.95
  -1   2  -4 2216.70   60.41
   1   2   4 2179.99   60.95
  -1  -2   4 2193.15   60.58
  -1   2  -4 2217.73   60.65
  -1   2  -4 2094.85   60.54
   1   2   4 2148.03   60.46
  -1   2  -5  815.10   20.92
   1   2   5  783.88   20.95
  -1  -2   5  715.99   21.03
  -1  -2   5  660.03   20.73
   1   2   5  765.05   21.49
  -1   2  -5  713.60   20.96
   1   2   6 6598.83  186.13
   1   2   6 6841.76  186.02
   1   2   6 6770.10  186.70
  -1  -2   6 6749.94  185.92
  -1  -2   6 7050.40  186.32
  -1   2  -6 6447.39  186.17
  -1   2  -7  226.98    7.36
   1   2   7  238.09    7.14
  -1  -2   7  231.43    7.01
   1   2   7  239.58    6.77
  -1  -2   7  240.93    7.55
   1   2   7  230.25    7.76
   1   2   7  245.60    7.35
   1   2   7  227.01    7.92
  -1  -2   8  307.42    9.52
   1   2   8  319.62    9.11
  -1  -2   8  295.68    8.93
   1   2   8  289.57    9.31
   1   2   8  321.11    8.82
  -1   2  -8  312.89    9.38
   1   2   8  298.25    9.94
   1   2   8  287.01    9.80
   1   2   9  869.37   23.54
   1   2   9  838.80   23.10
   1   2   9  833.00   24.01
  -1   2  -9  808.37   23.44
   1   2   9  837.92   22.90
  -1  -2   9  792.24   22.92
   1   2  10  125.71    4.56
  -1  -2  10  126.80    3.94
   1   2  10  127.22    4.12
   1   2  10  126.13    5.09
   1   2  10  124.74    3.99
  -1   2 -10  121.21    4.48
   1   2  11 1580.75   46.85
   1   2  11 1614.95   47.43
   1   2  11 1703.95   46.34
  -1   2 -11 1663.68   46.85
   1   2  11 1676.04   46.31
   1   2  12  231.88    6.83
   1   2  12  214.24    7.92
  -1   2 -12  229.21    7.40
   1   2  12  237.33    6.81
   1   2  13  414.96   13.22
  -1   2 -13  405.43   12.54
   1   2  13  401.05   11.95
   1   2  13  411.31   11.86
   1   2  14  534.35   16.93
   1   2  14  540.90   15.69
   1   2  14  540.88   15.48
  -1   2 -14  539.73   16.28
   1   2  15  237.06    7.03
  -1   2 -15  234.79    7.94
  -1  -2  15  219.60    7.94
   1   2  15  232.44    7.32
  -1   2 -16  275.21   10.00
   1  -2 -16  296.10    9.57
   1   2  16  286.58    8.42
  -1   2 -16  280.06    9.46
  -1  -2  16  282.54    9.47
   1   2  16  285.33    8.83
  -1   2 -17  130.71    6.38
   1  -2 -17  136.13    5.88
  -1   2 -17  152.68    4.82
   1   2  17  165.00    4.79
  -1  -2  17  152.78    5.89
  -1   2 -17  149.56    5.87
   1   2  17  154.93    5.30
  -1   2 -18  164.93    6.69
   1   2  18  147.15    5.25
   1  -2 -18  153.09    6.05
  -1   2 -18  147.90    4.67
  -1  -2  18  150.60    5.92
  -1   2 -18  151.83    5.96
  -1  -2  19  102.26    4.62
   1   2  19  105.25    4.03
  -1   2 -19   98.81    3.26
  -1   2 -19  103.29    4.73
  -1   2 -19  101.60    5.27
   1  -2 -19   97.20    4.79
  -1  -2  20 1104.71   32.29
   1   2  20 1127.01   31.67
  -1   2 -20 1104.93   30.72
  -1   2 -20 1114.13   32.49
  -1   2 -20 1052.88   33.03
   1  -2 -20 1089.32   32.47
  -1  -2  21   23.71    2.52
  -1   2 -21   16.06    3.13
   1   2  21   19.94    1.96
  -1   2 -21   17.77    2.53
   1  -2 -21   20.83    2.74
  -1  -2  22  224.51    7.96
  -1   2 -22  210.02    8.80
   1   2  22  211.50    7.30
  -1   2 -22  219.41    8.14
   1  -2 -22  209.89    8.18
  -1  -2  23   72.78    4.12
  -1   2 -23   68.51    4.91
   1   2  23   68.65    3.45
  -1   2 -23   70.28    4.24
   1  -2 -23   70.82    4.43
  -1  -2  24  247.46    8.77
  -1   2 -24  232.91    9.71
   1   2  24  228.31    8.02
   1  -2 -24  238.87    9.16
  -1   2 -25  505.36   16.99
   1   2  25  492.13   15.23
   1  -2 -25  489.84   16.24
   1  -2 -26   20.94    3.27
   1   2  26   24.89    2.47
  -1   2 -27   27.19    4.07
   1  -2 -27   23.94    3.39
   1   2  27   25.54    2.55
   1   2  27   32.77    3.43
  -1   2 -28   35.44    4.46
  -1   2 -28   33.03    4.39
   1   2  28   38.78    2.91
   1   2  28   39.06    3.64
  -1   2 -29  150.15    8.01
  -1   2 -29  152.95    7.96
   1   2  29  162.91    6.26
   1   2  29  154.11    7.14
  -1   2 -30   69.38    5.70
  -1   2 -30   70.09    5.65
   1   2  30   55.18    4.50
  -1   2 -31   40.80    4.91
   1   2  31   46.41    4.21
  -1   2 -31   45.45    4.97
   1   2  32    1.32    2.63
  -1   2 -32    7.12    3.94
  -1   2 -32   -0.63    3.62
  -1   2 -33   73.70    6.06
  -1   2 -33   78.40    6.13
   1   2  33   69.86    5.05
  -1   2 -34   34.77    5.02
   1   2  34   33.15    4.06
  -1   2 -34   36.66    4.91
   1   2  35   32.11    3.92
  -1   2 -35   32.51    4.92
  -1   2 -36   31.92    4.97
   1   2  36   39.84    4.23
  -1   2 -37   42.53    5.56
   1   2  37   45.26    4.56
  -1   2 -38   13.86    4.65
   1   2  38   17.60    3.70
  -1   2 -39   40.14    5.64
   1   2  39   31.84    4.36
  -1   2 -40    9.70    4.70
   1   2  40   10.45    3.67
  -1   2 -41   19.23    5.37
  -1   2 -42   10.50    4.94
  -1   2 -43   50.58    6.35
   1  -3  40   15.25    3.88
   1   3 -39    8.19    3.70
   1  -3  39    9.31    3.61
   1   3 -38    5.98    3.55
   1  -3  38    2.97    3.39
  -1  -3 -37   38.55    5.29
   1   3 -37   26.21    4.20
   1  -3  37   30.73    4.22
  -1  -3 -36    3.71    4.13
   1   3 -36    3.37    3.35
   1  -3  36    1.51    3.17
  -1  -3 -35   20.78    4.54
   1  -3  35   17.85    3.61
   1   3 -35   22.79    3.84
   1  -3  34   15.93    3.42
   1   3 -34   18.56    3.70
  -1  -3 -34   21.07    4.52
   1   3 -33   42.62    4.23
  -1  -3 -33   37.61    5.07
   1  -3  33   37.07    4.02
   1   3 -32   53.71    4.51
  -1  -3 -32   52.32    5.32
   1  -3  32   54.04    4.41
   1   3 -31   40.31    4.14
  -1  -3 -31   43.76    5.13
   1  -3  31   49.62    4.23
   1   3 -30   -1.02    2.90
  -1  -3 -30    3.50    3.64
   1  -3  30   -0.77    2.61
   1   3 -29   17.03    3.29
  -1  -3 -29   22.66    4.31
   1  -3  29   15.26    3.06
  -1   3  28   11.92    2.50
   1  -3  28    7.09    2.73
   1   3 -28    9.93    3.04
  -1  -3 -28    9.76    3.69
   1  -3  27  112.43    5.78
   1   3 -27  106.83    5.81
  -1   3  27  111.82    5.26
  -1  -3 -27  126.40    6.98
  -1   3  26  618.49   19.17
   1  -3  26  604.75   19.62
  -1  -3 -26  634.79   20.86
  -1   3  25   48.82    4.37
  -1   3  25   47.83    3.56
  -1  -3 -25   42.03    4.59
   1  -3  25   52.03    3.63
  -1   3  24  139.12    5.82
  -1   3  24  129.16    6.53
   1  -3  24  140.93    5.86
  -1  -3 -24  128.93    7.03
  -1  -3 -23  380.38   14.42
  -1   3  23  407.24   13.13
   1   3 -23  410.05   13.53
   1  -3  23  415.64   13.22
  -1   3  23  396.65   13.91
   1  -3  22  112.96    4.97
  -1  -3 -22  103.14    6.11
   1   3 -22  108.87    3.50
   1   3 -22  112.73    5.33
  -1   3  22  108.69    4.93
  -1   3  22  109.36    5.67
   1  -3  21  407.47   12.75
  -1  -3 -21  369.65   13.80
  -1   3  21  396.25   11.28
   1   3 -21  398.11   11.40
   1   3 -21  385.01   12.92
  -1   3  21  379.73   12.64
  -1   3  21  382.75   13.36
  -1   3  20    1.49    0.84
  -1  -3 -20    2.51    2.82
  -1   3  20    0.24    2.38
   1  -3  20    2.30    1.87
   1   3 -20    0.98    0.93
   1   3 -20    3.12    2.18
  -1   3  19  349.81   12.25
   1   3 -19  352.67   11.74
   1  -3  19  369.09   11.69
   1   3 -19  366.93   10.60
  -1  -3 -19  335.94   12.67
   1   3 -18  105.36    4.66
  -1   3  18   97.44    5.03
   1  -3  18  104.44    4.53
   1   3 -18  106.62    3.63
  -1  -3 -18   98.61    5.45
  -1  -3 -17   23.28    3.10
   1  -3  17   15.33    2.06
   1   3 -17   16.79    2.19
  -1   3  17   17.57    2.59
   1   3 -17   16.63    1.35
  -1   3  16  125.00    5.31
   1   3 -16  132.94    4.39
   1  -3  16  143.49    5.29
  -1   3  16  119.69    5.63
   1   3 -16  124.41    5.13
  -1  -3 -16  137.24    6.25
  -1  -3 -15  216.17    8.78
  -1   3  15  219.86    8.05
  -1   3  15  217.10    8.33
   1  -3  15  260.05    8.05
   1   3 -15  213.65    7.75
   1   3 -15  247.57    7.22
  -1  -3 -14   38.60    3.52
   1  -3  14   58.54    2.99
  -1   3  14   45.27    3.07
  -1   3  14   48.72    3.33
   1   3 -14   60.52    2.36
   1   3 -14   46.44    2.79
   1  -3  13 2220.85   61.44
   1  -3  13 2197.67   61.40
  -1   3  13 2189.44   61.54
   1   3 -13 2168.71   60.79
  -1  -3 -13 2137.46   62.34
   1   3 -13 2169.06   61.20
  -1   3  12  110.97    4.38
   1  -3  12  103.42    4.13
   1  -3  12  112.60    4.18
   1   3 -12   96.00    3.90
  -1  -3 -12  110.55    5.09
   1   3 -12   93.94    3.56
   1   3 -11  382.64   11.87
   1   3 -11  404.23   12.08
  -1   3  11  421.54   12.53
   1  -3  11  379.94   12.32
  -1  -3 -11  435.05   13.24
   1  -3  11  437.01   12.40
   1   3 -10  294.23    9.21
  -1  -3 -10  344.38   10.48
  -1   3  10  310.49    9.79
   1   3 -10  301.26    9.91
   1   3 -10  293.42    9.28
   1  -3  10  334.07    9.69
   1   3  -9   91.48    3.40
  -1  -3  -9  101.77    4.46
  -1   3   9   97.58    3.89
   1  -3   9  102.35    3.71
   1   3  -9   95.18    3.41
   1   3  -9   95.99    4.04
  -1  -3  -8  694.21   19.99
   1   3  -8  667.96   19.68
   1   3  -8  674.58   19.12
   1  -3   8  643.34   19.24
   1   3  -7  656.09   18.61
   1  -3   7  642.39   18.70
  -1  -3  -6 1072.56   32.31
   1  -3   6 1093.93   31.63
   1   3  -6 1151.70   31.62
  -1  -3  -6 1142.25   31.51
   1  -3   5  576.31   16.89
  -1  -3  -5  590.60   16.84
  -1  -3  -5  594.55   16.83
   1   3  -5  594.65   16.95
   1   3  -4 2460.71   68.28
  -1  -3  -4 2498.16   68.19
   1  -3   4 2278.42   68.37
  -1  -3  -4 2540.15   68.14
   1  -3   4 2450.21   68.16
   1   3  -3  320.38    9.54
   1  -3   3  316.64    9.67
  -1  -3  -3  317.58    9.45
   1  -3   3  318.69    9.38
  -1  -3  -3  323.78    9.33
  -1  -3  -2 1723.45   47.92
   1  -3   2 1748.66   48.51
  -1  -3  -2 1724.31   48.29
  -1  -3  -2 1753.78   48.13
   1   3  -2 1741.42   48.37
   1  -3   2 1712.79   48.17
  -1  -3  -1 8640.17  240.72
  -1  -3  -1 8780.16  241.03
  -1  -3  -1 8835.31  240.85
   1   3  -1 8726.90  241.11
   1   3   0   48.24    1.93
  -1  -3   0   50.73    2.18
  -1  -3   0   47.06    1.87
   1   3   0   49.81    2.27
  -1   3  -1 8708.81  239.40
  -1  -3   1 8719.68  239.07
   1   3   1 8787.89  238.93
  -1  -3   1 8270.38  239.15
   1   3   1 8477.78  239.23
  -1   3  -1 8879.29  239.01
  -1   3  -2 1714.07   48.92
   1   3   2 1760.09   48.62
  -1  -3   2 1700.36   48.67
   1   3   2 1734.01   48.37
  -1   3  -2 1802.00   48.57
  -1   3  -2 1776.05   48.89
  -1   3  -3  304.55    9.64
   1   3   3  328.52    9.39
  -1  -3   3  321.90    9.48
  -1   3  -3  335.06    9.69
  -1   3  -3  326.83    9.32
  -1   3  -4 2469.58   70.26
  -1  -3   4 2590.90   70.17
  -1   3  -4 2612.61   69.97
   1   3   4 2490.57   70.01
   1   3   4 2477.36   70.68
  -1   3  -4 2434.69   70.23
   1   3   5  592.74   17.46
  -1   3  -5  597.89   16.69
   1   3   5  589.23   16.76
  -1   3  -5  581.64   16.99
  -1  -3   5  597.57   16.92
  -1   3  -5  611.24   17.01
  -1  -3   5  537.43   16.65
   1   3   6 1115.40   32.02
  -1   3  -6 1053.72   31.45
  -1  -3   6 1185.51   31.52
   1   3   6 1092.94   31.28
   1   3   6 1111.45   31.25
   1   3   7  668.31   19.75
  -1   3  -7  625.59   19.14
  -1  -3   7  698.58   19.21
   1   3   7  666.54   18.99
   1   3   7  649.18   18.86
  -1   3  -8  677.91   19.94
   1   3   8  673.23   20.51
   1   3   8  666.29   19.59
   1   3   8  698.17   19.16
  -1  -3   8  727.61   20.02
   1   3   8  653.41   19.76
   1   3   9   90.93    4.25
   1   3   9   92.78    3.52
  -1   3  -9   90.43    3.62
   1   3   9   86.15    4.14
   1   3   9   90.09    2.88
  -1  -3   9   95.04    3.75
   1   3   9   89.75    3.24
   1   3  10  323.32   10.56
   1   3  10  302.73    9.40
   1   3  10  343.42    9.86
  -1   3 -10  302.81    9.83
  -1  -3  10  304.99    9.90
   1   3  10  317.12    9.11
   1   3  10  317.42   10.42
   1   3  11  416.69   11.88
   1   3  11  398.68   12.09
   1   3  11  423.55   12.57
  -1   3 -11  395.69   12.59
   1   3  11  421.67   13.30
   1   3  11  433.56   13.25
   1   3  12  104.36    3.52
   1   3  12  104.04    3.67
   1   3  12  107.95    4.21
  -1   3 -12   97.83    4.19
   1   3  12  108.63    4.98
   1   3  12  106.53    4.92
  -1   3 -13 2154.76   61.23
   1   3  13 2177.68   60.54
   1   3  13 2115.97   61.77
   1   3  13 2179.53   60.47
   1   3  13 2206.17   61.21
   1   3  14   57.54    2.34
   1   3  14   56.18    2.32
  -1   3 -14   54.87    3.08
   1   3  15  262.05    7.66
   1   3  15  252.94    7.74
  -1   3 -15  248.96    8.53
   1   3  16  140.66    4.66
  -1   3 -16  140.80    5.65
   1   3  16  148.70    4.84
   1   3  17   19.12    2.78
   1   3  17   19.37    1.57
  -1  -3  17   20.20    2.24
  -1   3 -17   16.38    2.19
   1   3  17   18.01    1.36
  -1   3 -18  101.53    4.74
  -1  -3  18  109.58    4.75
   1   3  18  104.93    3.96
   1   3  18   98.31    5.34
   1   3  18  108.28    3.66
   1   3  19  337.73   12.37
  -1   3 -19  345.02   12.32
   1   3  19  351.22   10.97
   1   3  19  368.91   10.53
  -1   3 -19  353.78   11.87
  -1  -3  19  367.51   11.79
  -1   3 -20    0.71    1.97
  -1   3 -20    0.77    2.54
   1   3  20    2.83    1.32
  -1  -3  20    3.34    2.00
   1   3  20    0.66    0.87
   1   3  21  408.39   12.17
  -1  -3  21  397.64   12.87
  -1   3 -21  380.69   11.49
   1   3  21  402.70   11.39
  -1   3 -21  397.27   13.19
  -1   3 -21  388.32   13.65
  -1   3 -22  101.16    3.39
   1   3  22  103.74    4.22
  -1  -3  22  113.67    5.01
  -1   3 -22  102.22    5.70
  -1   3 -22  108.41    5.21
  -1   3 -23  404.36   13.02
  -1   3 -23  404.31   10.77
  -1   3 -23  381.85   13.52
  -1  -3  23  406.50   12.69
   1   3  23  411.70   11.92
  -1   3 -24  130.83    6.04
  -1   3 -24  124.32    6.56
   1   3  24  129.54    5.06
   1   3  25   47.57    3.68
  -1   3 -25   45.24    3.90
   1   3  25   45.02    2.94
  -1   3 -25   44.76    4.45
   1   3  26  634.86   18.68
   1   3  26  596.22   19.69
  -1   3 -26  620.04   20.53
   1   3  27  116.98    4.86
   1   3  27  116.91    5.79
  -1   3 -27  111.99    6.49
   1   3  28   12.23    2.09
  -1   3 -28   10.73    3.68
   1   3  28    9.88    2.75
  -1   3 -29   24.64    4.11
   1   3  29   18.28    3.05
   1   3  29   31.09    2.61
   1   3  30    1.20    1.87
   1   3  30    1.53    2.72
  -1   3 -30    4.11    3.49
  -1   3 -31   49.66    5.12
   1   3  31   49.71    4.23
   1   3  31   41.42    3.15
  -1   3 -31   45.35    4.93
  -1   3 -32   54.58    5.47
   1   3  32   52.43    4.48
   1   3  32   60.91    3.64
  -1   3 -32   53.54    5.31
   1   3  33   40.95    4.12
  -1   3 -33   43.52    5.03
  -1   3 -33   43.68    5.07
  -1   3 -34   18.88    4.45
   1   3  34   23.08    3.60
  -1   3 -34   17.85    4.40
  -1   3 -35   24.19    4.80
   1   3  35   24.45    3.83
  -1   3 -35   20.65    4.68
  -1   3 -36    3.73    4.04
   1   3  36   -1.11    2.99
  -1   3 -36   -1.13    4.16
   1   3  37   24.71    3.93
  -1   3 -37   25.41    4.94
   1   3  38    2.92    3.26
  -1   3 -38   10.60    4.68
  -1   3 -39    3.68    4.43
   1   3  39   10.52    3.62
  -1   3 -40   16.74    5.01
   1   3  40   20.03    4.02
  -1   3 -41   63.76    6.56
  -1   3 -42    8.47    5.00
  -1   3 -43   40.05    6.19
   1  -4  39   14.08    3.86
   1   4 -39    9.35    3.84
   1  -4  38   19.35    3.80
   1   4 -38   18.20    3.94
   1  -4  37    9.83    3.52
   1   4 -37    6.46    3.49
   1   4 -36   62.87    5.05
   1  -4  36   51.52    4.88
   1   4 -35    0.84    3.19
   1  -4  35    0.55    3.02
   1   4 -34   66.68    5.16
   1  -4  34   72.65    5.16
   1  -4  33   13.89    3.17
   1   4 -33   11.96    3.48
   1  -4  32   24.08    3.56
  -1  -4 -32   23.07    4.40
   1   4 -32   27.28    3.86
  -1  -4 -31   28.94    4.61
   1  -4  31   37.92    3.92
   1   4 -31   30.40    3.92
   1   4 -30   65.60    4.94
   1  -4  30   76.58    4.94
  -1  -4 -30   70.54    5.86
   1  -4  29  153.99    7.11
  -1  -4 -29  144.16    8.03
  -1   4  28   23.70    2.85
  -1  -4 -28   23.06    4.18
   1  -4  28   17.69    3.13
  -1   4  27  530.01   16.71
   1  -4  27  513.41   17.20
  -1  -4 -27  536.14   18.50
   1  -4  26  537.52   17.74
  -1  -4 -26  542.89   18.89
   1   4 -26  555.51   17.82
  -1   4  26  550.63   17.26
  -1   4  25   61.83    3.84
  -1  -4 -25   64.21    5.33
   1  -4  25   58.87    4.06
   1   4 -25   65.27    4.34
   1   4 -25   59.97    2.19
   1   4 -24  367.58   12.31
   1  -4  24  372.04   12.38
   1  -4  24  367.52   12.04
  -1   4  24  353.86   10.18
  -1  -4 -24  379.91   13.61
  -1   4  24  362.34   12.97
  -1   4  24  350.61   10.27
   1   4 -24  359.31   10.46
  -1   4  24  363.13   11.90
  -1   4  23   36.29    3.89
   1   4 -23   37.73    3.42
   1   4 -23   46.92    2.06
   1  -4  23   44.15    3.41
  -1  -4 -23   31.03    4.17
  -1   4  23   43.14    1.70
  -1   4  23   44.46    1.93
  -1   4  23   39.55    3.12
  -1  -4 -22  120.38    6.60
   1  -4  22  121.22    5.41
   1   4 -22  121.59    4.19
   1   4 -22  127.44    5.60
  -1   4  22  121.07    6.15
  -1  -4 -21   88.86    5.60
  -1   4  21   88.31    5.14
   1   4 -21   93.39    4.66
   1  -4  21   96.87    4.63
   1   4 -21   99.63    3.54
  -1  -4 -20   45.58    4.26
   1   4 -20   45.70    2.26
  -1   4  20   46.50    3.85
   1   4 -20   51.93    3.30
   1  -4  20   55.71    3.29
  -1  -4 -19   70.06    4.74
   1  -4  19   74.79    3.88
   1   4 -19   68.69    2.86
  -1   4  19   75.23    4.44
   1   4 -19   75.17    3.82
  -1   4  18  114.14    5.35
  -1  -4 -18  124.44    6.20
   1  -4  18  125.36    5.13
   1   4 -18  123.73    4.24
   1   4 -18  117.18    5.03
  -1   4  18  116.51    5.72
  -1   4  17   68.16    3.81
  -1  -4 -17   60.38    4.39
   1  -4  17   75.02    3.66
  -1   4  17   61.59    4.05
   1   4 -17   74.61    2.86
   1   4 -17   62.12    3.48
  -1   4  16   48.46    3.25
  -1  -4 -16   41.36    3.68
   1  -4  16   54.10    3.09
  -1   4  16   46.71    3.54
   1   4 -16   52.31    2.33
   1   4 -16   46.44    2.87
   1  -4  15  264.31    8.58
   1   4 -15  276.55    7.91
   1   4 -15  232.73    8.22
   1  -4  15  219.64    8.30
  -1   4  15  250.55    8.75
  -1  -4 -15  252.40    9.53
   1  -4  14 1364.26   38.66
   1   4 -14 1299.97   38.00
   1   4 -14 1393.34   38.34
   1   4 -14 1357.90   39.12
   1  -4  14 1334.73   38.53
  -1   4  14 1377.83   38.88
  -1  -4 -14 1319.35   39.63
  -1   4  13  475.04   13.87
  -1  -4 -13  422.30   14.42
   1   4 -13  421.83   12.96
   1  -4  13  412.60   13.33
   1   4 -13  436.90   13.96
   1   4 -13  455.70   13.22
   1  -4  13  445.45   13.55
  -1   4  12 1494.02   41.45
   1   4 -12 1437.99   40.64
   1  -4  12 1433.32   41.02
   1   4 -12 1485.33   41.55
   1  -4  12 1387.71   41.12
  -1   4  11 1945.61   56.13
   1   4 -11 1970.74   56.29
   1   4 -11 2039.32   55.52
   1  -4  11 1950.68   55.80
   1   4 -10   65.96    3.33
   1   4 -10   61.07    2.69
   1  -4  10   67.94    2.94
   1   4  -9  786.88   24.90
   1  -4   9  834.05   24.50
   1   4  -8  280.83    8.48
   1  -4   8  270.86    8.51
   1   4  -7  854.86   23.28
   1  -4   7  776.48   23.17
   1   4  -6  333.60    9.84
   1  -4   6  326.36    9.73
   1  -4   6  313.55   10.02
   1   4  -5   97.83    3.58
  -1  -4  -5   98.25    3.34
   1  -4   5   94.94    3.40
   1  -4   5  103.55    3.83
   1   4  -4  249.65    7.48
   1  -4   4  243.67    7.24
   1  -4   4  249.94    7.73
  -1  -4  -4  227.56    7.13
   1  -4   3 1529.38   42.90
  -1  -4  -3 1539.60   42.82
   1  -4   3 1453.21   43.18
   1  -4   3 1554.03   43.37
  -1  -4  -3 1562.59   42.69
   1   4  -3 1562.44   43.17
   1   4  -2 3945.38  111.38
  -1  -4  -2 3991.34  110.97
  -1  -4  -2 4061.85  111.03
   1  -4   2 4077.33  111.08
   1  -4   2 3952.61  111.55
   1  -4   2 4120.48  111.45
   1   4  -2 3933.42  111.30
   1   4  -1  250.38    7.42
   1  -4   1  250.98    7.62
   1   4  -1  244.37    7.56
  -1  -4  -1  247.56    7.20
  -1  -4  -1  231.88    7.14
   1   4   0 4702.64  130.65
  -1  -4   0 4700.89  130.63
   1   4   0 4799.35  130.92
   1   4   1  224.64    7.35
   1   4   1  237.45    7.04
  -1  -4   1  252.04    7.23
  -1   4  -1  234.64    6.99
   1   4   2 4047.52  112.23
   1   4   2 3943.59  112.11
  -1  -4   2 4121.10  112.38
  -1   4  -2 4159.35  112.17
   1   4   3 1573.34   42.34
  -1  -4   3 1621.97   42.81
  -1   4  -3 1476.41   42.99
   1   4   3 1506.93   42.58
  -1   4  -3 1444.13   42.84
  -1   4  -3 1489.58   42.48
  -1   4  -4  216.65    6.89
   1   4   4  229.53    6.99
  -1   4  -4  224.52    7.30
  -1   4  -4  237.11    7.47
   1   4   4  234.37    6.67
   1   4   5   97.13    3.47
  -1  -4   5  103.16    3.76
  -1   4  -5  100.04    3.93
   1   4   5  102.53    4.36
  -1   4  -5  105.30    3.86
  -1   4  -6  306.35   10.03
   1   4   6  346.61   10.79
   1   4   6  321.46    9.81
   1   4   6  342.91    9.94
  -1  -4   6  346.52   10.11
  -1   4  -6  321.97   10.14
   1   4   7  821.62   24.63
   1   4   7  856.67   23.79
  -1  -4   7  862.27   24.04
  -1   4  -7  875.28   24.10
   1   4   8  268.82    9.20
   1   4   8  252.47    8.28
  -1   4  -8  269.02    8.65
   1   4   8  280.13    8.28
  -1  -4   8  279.12    8.63
   1   4   9  881.72   26.59
   1   4   9  922.15   25.59
  -1   4  -9  908.65   26.02
   1   4   9  863.71   25.69
  -1  -4   9  911.17   25.99
   1   4  10   67.82    3.78
  -1   4 -10   59.40    3.10
   1   4  10   64.41    2.70
  -1  -4  10   61.83    3.15
   1   4  11 1920.22   55.59
   1   4  11 1972.95   56.46
  -1   4 -11 1973.40   55.81
   1   4  11 1981.53   54.91
   1   4  11 1994.09   55.28
   1   4  11 1918.74   56.29
  -1  -4  11 2056.18   55.85
   1   4  12 1392.05   40.83
   1   4  12 1405.81   41.76
  -1   4 -12 1478.61   41.11
   1   4  12 1449.55   40.14
   1   4  12 1378.14   41.55
  -1  -4  12 1495.69   41.09
   1   4  12 1433.70   40.44
   1   4  13  411.95   13.42
   1   4  13  457.31   13.00
  -1   4 -13  450.36   13.74
   1   4  13  437.68   14.26
   1   4  13  427.09   14.32
   1   4  13  439.86   12.75
   1   4  14 1332.08   39.00
   1   4  14 1369.00   39.90
   1   4  14 1378.58   38.39
   1   4  14 1367.75   38.22
  -1   4 -14 1390.97   39.24
   1   4  14 1312.75   39.73
   1   4  15  276.49    8.15
  -1   4 -15  272.07    9.02
   1   4  15  271.34    8.03
   1   4  15  254.71    9.52
   1   4  15  256.91    9.49
   1   4  16   51.84    2.31
   1   4  16   52.21    2.28
  -1   4 -16   53.06    3.13
   1   4  16   41.38    3.50
   1   4  16   40.10    2.74
   1   4  17   72.65    2.85
   1   4  17   72.98    2.90
  -1   4 -17   71.91    3.83
   1   4  18  120.99    4.23
   1   4  18  124.47    5.95
   1   4  18  124.57    4.37
  -1   4 -18  114.53    5.26
   1   4  19   66.79    2.73
  -1  -4  19   63.86    3.70
   1   4  19   67.50    4.39
   1   4  19   65.47    2.92
  -1   4 -19   72.73    3.96
  -1   4 -20   50.04    3.48
   1   4  20   50.42    2.54
   1   4  20   49.14    2.27
  -1  -4  20   49.04    3.30
   1   4  20   49.48    3.96
   1   4  21   97.03    3.82
  -1   4 -21   85.98    4.71
   1   4  21   98.51    3.46
  -1  -4  21   93.39    4.63
  -1   4 -21   86.10    5.19
   1   4  21   84.79    5.23
   1   4  22  127.24    5.47
   1   4  22  117.49    4.01
   1   4  22  124.26    6.29
  -1   4 -22  121.17    6.20
  -1   4 -22  118.54    5.66
   1   4  22  112.46    4.46
  -1  -4  22  113.43    5.36
   1   4  23   46.34    1.98
  -1   4 -23   42.86    3.70
  -1   4 -23   33.21    3.90
   1   4  23   42.86    2.52
   1   4  23   28.25    3.08
  -1   4 -24  358.68   10.47
   1   4  24  373.09   11.40
   1   4  24  384.89   12.57
  -1   4 -24  362.37   12.76
  -1   4 -24  362.40   13.16
   1   4  24  363.09   10.51
  -1   4 -24  361.41   10.64
  -1   4 -25   55.51    2.18
   1   4  25   63.03    4.04
   1   4  25   66.46    3.22
  -1   4 -25   58.84    4.96
  -1   4 -25   55.89    2.04
  -1   4 -25   59.06    4.47
   1   4  26  530.44   17.37
  -1   4 -26  543.94   18.23
   1   4  26  527.85   16.19
  -1   4 -26  544.04   17.74
   1   4  27  529.72   17.30
  -1   4 -27  514.66   17.94
   1   4  27  527.20   15.99
  -1   4 -27  522.00   17.50
   1   4  28   25.96    2.45
   1   4  28   19.40    3.15
  -1   4 -28   23.19    4.00
   1   4  29  149.83    5.90
   1   4  29  159.26    7.18
  -1   4 -29  157.82    7.87
   1   4  30   68.21    3.66
  -1   4 -30   72.04    5.54
   1   4  30   72.56    4.78
  -1   4 -31   31.39    4.58
   1   4  31   27.60    3.56
   1   4  31   28.30    2.60
  -1   4 -32   21.81    4.44
   1   4  32   26.99    3.54
   1   4  32   28.45    2.67
  -1   4 -33   14.49    4.25
   1   4  33   11.20    2.26
   1   4  33   17.47    3.45
   1   4  34   72.79    5.16
  -1   4 -34   77.17    6.44
  -1   4 -34   78.61    6.12
   1   4  35   -1.08    2.91
  -1   4 -35    2.77    4.27
  -1   4 -35    3.42    3.94
   1   4  36   54.91    4.85
  -1   4 -36   57.59    5.86
  -1   4 -36   55.17    5.68
  -1   4 -37   15.03    4.54
  -1   4 -37    7.70    4.21
   1   4  37   12.12    3.57
  -1   4 -38   26.50    5.21
   1   4  38   27.47    4.04
  -1   4 -39   10.21    4.87
   1   4  39   10.97    3.58
  -1   4 -40   15.59    5.09
  -1   4 -41   -2.30    4.86
  -1   4 -42   41.41    6.18
  -1   4 -43   13.25    5.23
   1  -5  39   37.87    4.65
   1  -5  38   11.91    3.72
   1   5 -38   13.89    3.92
   1  -5  37   26.11    4.12
   1   5 -37   18.41    4.05
   1  -5  36    8.05    3.35
   1   5 -36    4.78    3.42
   1  -5  35    4.92    3.15
   1   5 -35    4.32    3.30
   1  -5  34   29.57    3.84
   1   5 -34   23.64    3.81
   1  -5  33   57.29    4.70
   1   5 -33   54.25    4.75
   1  -5  32   14.42    3.28
   1  -5  31   67.50    4.81
   1  -5  30   51.43    4.17
   1  -5  29  116.18    6.05
  -1   5  28  137.85    6.00
   1   5 -28  149.39    6.72
   1  -5  27  156.07    7.25
   1   5 -27  159.89    7.25
   1   5 -27  167.69    5.18
  -1   5  27  170.85    6.85
  -1   5  26   69.77    2.44
  -1   5  26   69.07    2.56
   1   5 -26   70.21    2.76
   1  -5  26   68.22    4.42
   1   5 -26   63.99    4.43
  -1   5  26   65.85    3.97
  -1   5  25  180.23    7.05
   1   5 -25  180.76    5.81
   1   5 -25  189.35    7.49
  -1   5  25  174.64    5.48
   1  -5  25  177.48    7.47
   1   5 -24   17.84    1.65
   1   5 -24   21.60    3.04
  -1   5  24   17.26    1.25
   1  -5  24   23.26    2.80
   1  -5  23   11.92    2.49
   1  -5  23   15.48    2.54
   1   5 -23    8.53    2.56
   1   5 -23   10.20    1.46
   1  -5  22   65.49    4.10
   1  -5  22   84.07    4.28
   1   5 -22   85.38    3.25
   1   5 -22   68.59    4.14
  -1   5  22   77.24    5.07
  -1   5  21  470.21   15.89
   1   5 -21  463.21   14.93
  -1   5  21  484.08   15.53
   1  -5  21  449.14   15.03
   1   5 -21  471.50   14.01
   1  -5  21  492.75   15.14
   1   5 -20  117.94    5.12
  -1   5  20  129.91    6.07
  -1   5  20  120.80    5.62
   1  -5  20  106.66    5.02
   1   5 -20  112.83    4.22
   1  -5  20  107.64    5.09
   1   5 -19   30.91    2.84
  -1   5  19   30.00    3.40
  -1   5  19   34.97    3.28
   1  -5  19   33.04    2.71
   1  -5  19   49.15    3.06
   1   5 -19   46.44    2.26
   1   5 -18  469.43   13.54
   1  -5  18  479.25   14.42
  -1   5  18  442.57   15.05
   1  -5  18  413.33   14.13
  -1   5  18  464.21   14.74
   1   5 -18  435.49   14.07
   1   5 -17  247.52    9.43
   1   5 -17  252.12    8.57
   1   5 -17  263.45    8.11
  -1   5  17  253.61    9.20
   1  -5  17  265.67    8.92
   1  -5  17  239.24    8.68
  -1   5  17  258.15    9.58
   1  -5  16   86.25    3.88
   1   5 -16   77.64    3.27
   1  -5  16   74.70    3.94
   1   5 -16   77.22    4.33
   1   5 -16   86.77    3.80
  -1   5  16   84.46    4.36
   1  -5  15  159.68    6.27
   1   5 -15  164.27    5.61
   1  -5  15  171.17    6.19
   1   5 -15  163.63    6.67
  -1   5  15  166.39    6.61
   1  -5  14  568.87   17.33
   1  -5  14  551.54   17.06
  -1   5  14  578.21   17.62
   1   5 -14  561.59   17.68
   1   5 -14  570.74   16.65
  -1   5  13   45.53    3.17
   1   5 -13   37.50    2.94
   1   5 -13   39.33    2.26
   1  -5  12  524.25   15.30
   1   5 -12  486.93   15.85
   1   5 -12  499.29   14.99
  -1   5  12  516.59   15.86
   1  -5  11  633.44   17.91
   1   5 -11  620.99   17.70
   1  -5  10  809.87   24.23
   1   5 -10  873.93   24.23
   1  -5   9  430.89   12.55
   1   5  -9  405.87   12.50
   1  -5   8  473.86   14.41
   1   5  -8  511.65   14.57
   1  -5   7  382.95   12.42
   1   5  -7  389.07   12.11
   1  -5   6  840.45   24.24
   1  -5   6  843.90   23.78
   1   5  -6  820.25   23.98
   1   5  -5 1087.96   31.64
   1  -5   5 1136.81   31.38
   1  -5   5 1108.42   31.90
   1  -5   4  735.42   20.74
   1  -5   4  700.53   21.29
   1   5  -4  710.75   21.08
   1   5  -4  662.50   21.09
   1  -5   3   54.31    1.97
  -1  -5  -3   60.91    1.90
  -1  -5  -3   37.40    1.83
   1  -5   3   35.65    2.42
   1   5  -3   39.89    2.22
   1  -5   3   68.15    2.55
   1   5  -3   36.56    2.20
  -1  -5  -2  249.20    7.12
   1  -5   2  259.41    7.71
   1   5  -2  232.13    7.54
  -1  -5  -2  236.94    7.21
   1   5  -2  235.24    7.64
   1  -5   2  233.28    7.81
   1  -5   1 2181.06   63.19
  -1  -5  -1 2301.50   62.48
  -1  -5  -1 2271.72   62.66
   1   5  -1 2219.20   63.02
   1   5  -1 2190.64   62.79
   1  -5   1 2298.16   62.98
  -1  -5   0   67.36    2.40
  -1  -5   0   50.87    1.99
  -1   5   0   48.98    1.97
   1   5   0   63.28    2.35
   1   5   0   64.06    2.64
  -1  -5   1 2255.60   62.93
  -1   5  -1 2357.43   62.63
   1   5   1 2257.36   62.81
   1   5   2  231.56    7.06
  -1  -5   2  233.39    7.33
  -1   5  -2  243.17    6.97
  -1   5  -3   61.87    1.93
   1   5   3   54.72    1.98
  -1  -5   3   37.37    2.14
  -1   5  -4  741.42   20.62
   1   5   4  708.36   20.48
  -1  -5   4  699.52   20.97
   1   5   4  735.54   20.72
  -1   5  -5 1148.36   30.93
  -1  -5   5 1074.86   30.87
   1   5   5 1106.95   30.55
  -1   5  -5 1027.40   31.02
   1   5   5 1072.03   30.21
  -1   5  -6  838.54   23.31
   1   5   6  828.49   23.17
  -1   5  -6  773.96   23.36
   1   5   6  825.21   22.96
   1   5   6  767.81   22.52
   1   5   6  852.37   24.06
  -1  -5   6  839.59   23.28
   1   5   7  371.38   11.72
   1   5   7  404.11   12.73
  -1  -5   7  385.94   11.90
  -1   5  -7  379.85   12.03
   1   5   7  405.72   11.63
  -1   5  -7  417.27   11.98
   1   5   7  386.93   11.12
  -1   5  -8  511.21   15.54
  -1  -5   8  531.50   15.47
   1   5   8  521.07   16.24
   1   5   8  479.78   15.07
   1   5   8  531.21   14.61
   1   5   8  510.55   15.19
   1   5   9  414.72   12.17
  -1  -5   9  399.56   12.43
   1   5   9  393.81   12.08
  -1   5  -9  396.38   12.53
   1   5   9  424.87   13.28
   1   5  10  848.45   25.76
  -1   5 -10  866.43   25.11
  -1  -5  10  885.76   25.03
   1   5  10  872.03   24.60
   1   5  10  817.96   24.66
   1   5  11  613.40   17.99
  -1   5 -11  608.47   18.55
  -1  -5  11  631.93   18.50
   1   5  11  617.37   18.19
   1   5  11  615.46   19.24
   1   5  12  490.67   14.72
  -1   5 -12  482.66   15.33
  -1  -5  12  495.08   15.27
   1   5  12  520.77   15.07
   1   5  12  505.97   16.06
   1   5  13   46.75    3.55
  -1   5 -13   33.35    2.68
  -1  -5  13   36.22    2.73
   1   5  13   36.97    2.14
   1   5  13   42.35    3.43
   1   5  14  544.13   17.55
  -1   5 -14  545.42   16.86
  -1  -5  14  566.75   16.79
   1   5  14  549.37   15.73
   1   5  14  565.93   16.08
   1   5  14  523.67   16.50
   1   5  14  506.76   17.25
   1   5  15  172.05    7.23
  -1   5 -15  165.81    6.52
   1   5  15  171.52    5.47
   1   5  15  162.43    5.68
   1   5  15  178.41    7.18
   1   5  15  180.04    6.36
  -1   5 -16   79.12    4.07
   1   5  16   79.32    3.06
   1   5  16   77.29    3.22
   1   5  16   78.76    4.67
   1   5  16   83.43    4.76
   1   5  16   90.97    3.96
   1   5  17  256.55    7.95
  -1   5 -17  264.82    9.22
   1   5  17  265.08    8.14
   1   5  17  253.34    9.73
   1   5  17  243.11    8.75
   1   5  17  257.95    9.69
   1   5  18  475.18   13.76
   1   5  18  473.73   13.65
  -1   5 -18  472.23   14.91
   1   5  18  451.75   15.47
   1   5  18  437.92   15.31
   1   5  18  425.69   14.44
   1   5  19   43.77    2.25
   1   5  19   37.46    3.73
   1   5  19   38.60    2.94
   1   5  19   42.79    2.22
  -1   5 -19   42.60    3.27
  -1  -5  20  102.70    4.98
   1   5  20  106.01    4.07
   1   5  20  108.81    5.85
   1   5  20  105.68    4.98
  -1   5 -20  111.21    5.39
   1   5  20  118.81    4.15
  -1  -5  21  491.05   15.43
   1   5  21  494.05   14.26
  -1   5 -21  470.28   15.75
   1   5  21  494.10   14.39
   1   5  21  450.88   15.33
   1   5  21  451.83   16.16
   1   5  22   83.03    3.44
  -1   5 -22   81.86    4.65
   1   5  22   82.74    3.25
   1   5  23   12.58    1.46
   1   5  23   10.15    1.64
   1   5  23   13.85    2.52
  -1   5 -23    8.85    3.15
  -1   5 -23   11.00    2.73
  -1   5 -24   19.82    3.20
   1   5  24   16.47    1.51
   1   5  24   18.37    2.77
   1   5  24   17.20    1.89
  -1   5 -24   12.24    3.39
  -1   5 -25  173.76    5.54
   1   5  25  196.09    7.56
  -1   5 -25  176.99    7.72
  -1   5 -25  176.88    8.26
   1   5  25  174.70    6.20
   1   5  25  177.77    5.69
   1   5  26   79.15    4.66
  -1   5 -26   71.28    2.66
   1   5  26   72.44    3.47
  -1   5 -26   66.38    5.22
  -1   5 -26   74.69    4.92
   1   5  26   72.23    2.71
  -1   5 -27  160.78    7.51
  -1   5 -27  159.80    5.10
   1   5  27  170.29    6.01
   1   5  27  160.41    7.18
  -1   5 -27  162.21    4.98
  -1   5 -27  151.81    7.86
  -1   5 -28  112.73    3.52
   1   5  28  133.79    4.92
  -1   5 -28  114.06    3.56
  -1   5 -28  132.33    7.09
   1   5  28  129.98    6.13
  -1   5 -28  136.55    6.71
   1   5  29  101.99    5.79
   1   5  29  118.11    4.76
  -1   5 -29  109.66    6.61
   1   5  30   48.21    4.19
   1   5  30   48.82    3.05
   1   5  31   67.95    4.79
  -1   5 -31   69.89    5.51
   1   5  31   68.75    3.60
  -1   5 -32   15.08    4.01
   1   5  32   22.39    2.42
   1   5  32   11.19    2.99
   1   5  33   52.36    4.43
  -1   5 -33   44.22    5.06
   1   5  34   29.77    3.79
  -1   5 -34   23.00    4.49
   1   5  35    1.80    2.95
  -1   5 -35    5.32    4.19
   1   5  36    8.66    3.29
  -1   5 -36    3.91    4.09
  -1   5 -36    1.68    4.09
   1   5  37   22.62    3.81
  -1   5 -37   27.00    4.80
  -1   5 -37   19.09    4.87
   1   5  38   14.79    3.68
  -1   5 -38   21.11    5.03
  -1   5 -38   20.16    5.08
   1   5  39   46.61    4.74
  -1   5 -39   45.90    5.86
  -1   5 -39   39.45    5.89
  -1   5 -40   21.04    5.40
  -1   5 -41   24.63    5.61
  -1   5 -42   41.95    6.17
  -1   5 -43   11.05    5.29
   1  -6  39  179.80    8.82
   1   6 -38   21.30    4.31
   1  -6  38   26.25    4.05
   1   6 -37    9.55    3.77
   1  -6  37   15.23    3.64
   1   6 -36   33.05    4.41
   1  -6  36   21.96    3.74
   1   6 -35   60.09    5.20
   1  -6  35   50.40    4.61
   1  -6  34   91.34    5.71
   1  -6  33    9.39    3.17
   1  -6  32   24.98    3.63
   1  -6  31   33.01    3.83
   1  -6  30    0.15    2.58
   1   6 -30    4.11    3.15
   1   6 -29  196.65    8.51
   1   6 -29  212.34    6.47
  -1   6  29  220.76    8.12
   1  -6  29  195.83    8.54
  -1   6  28   49.17    2.00
  -1   6  28   52.67    2.20
   1   6 -28   47.13    4.08
   1   6 -28   47.51    2.35
   1  -6  28   46.36    3.90
  -1   6  28   38.82    3.46
  -1   6  27   28.67    2.96
   1  -6  27   24.96    3.27
  -1   6  27   28.05    1.60
   1   6 -27   24.03    3.44
  -1   6  26  337.23   10.00
   1  -6  26  332.47   11.90
   1   6 -26  345.48   10.39
  -1   6  26  332.76   11.42
   1   6 -26  322.20   11.73
   1   6 -25  145.17    5.17
  -1   6  25  137.63    4.78
   1   6 -24   93.50    3.75
  -1   6  24   91.54    3.36
   1  -6  24   85.94    4.80
   1   6 -24   90.80    4.86
   1   6 -23    6.24    2.44
  -1   6  23    7.75    2.91
   1  -6  23   10.30    2.45
   1   6 -23    9.11    1.54
   1   6 -22   29.35    3.03
   1   6 -22   40.51    2.32
   1  -6  22   25.94    2.95
  -1   6  22   35.28    3.59
   1  -6  21   31.01    2.85
   1  -6  21   34.61    3.13
  -1   6  21   29.57    3.73
   1   6 -21   33.31    2.21
  -1   6  21   33.12    3.46
   1   6 -21   30.79    2.90
   1   6 -20  233.52    8.44
   1   6 -20  244.78    9.43
   1  -6  20  256.66    8.79
  -1   6  20  232.50    9.12
   1   6 -20  254.16    7.90
   1  -6  20  215.61    8.48
  -1   6  20  224.05    9.35
   1   6 -19  416.61   14.42
   1   6 -19  415.77   13.47
   1  -6  19  432.10   13.87
  -1   6  19  416.01   14.18
   1   6 -19  436.90   12.99
   1  -6  19  428.85   13.73
  -1   6  19  425.23   14.60
   1   6 -18  241.43    9.28
   1   6 -18  230.90    8.31
   1  -6  18  268.05    8.96
  -1   6  18  233.32    9.03
   1   6 -18  255.63    8.00
   1  -6  18  234.69    8.55
  -1   6  18  232.88    9.37
   1  -6  17  319.96   10.41
  -1   6  17  294.76   10.60
   1   6 -17  316.18    9.55
   1   6 -17  303.90   10.84
   1  -6  16  525.38   16.00
   1  -6  16  489.75   15.57
  -1   6  16  487.53   16.22
   1   6 -16  507.31   16.45
   1   6 -16  519.52   15.22
   1  -6  15  864.73   25.59
  -1   6  15  883.61   26.33
   1   6 -15  867.21   26.36
   1   6 -15  874.18   25.23
   1   6 -14  187.73    7.18
   1   6 -14  195.45    6.21
  -1   6  14  177.24    7.00
   1  -6  13  239.68    7.80
  -1   6  13  241.47    8.58
   1   6 -13  231.44    7.54
   1  -6  12  109.29    3.96
   1   6 -12   77.76    3.56
   1  -6  11 2274.92   64.96
   1   6 -11 2356.27   64.95
   1  -6  10 1432.81   41.88
   1   6 -10 1536.20   42.01
   1   6  -9 1244.20   37.29
   1  -6   9 1280.27   37.72
   1   6  -8   60.47    2.99
   1  -6   8   66.52    3.45
   1  -6   7  692.87   19.23
   1   6  -7  654.95   19.48
   1  -6   7  637.25   19.75
   1   6  -6  115.51    4.70
   1   6  -6  129.16    4.58
   1  -6   6  113.42    4.10
   1  -6   6  136.31    4.93
   1  -6   5 1330.92   38.02
   1  -6   5 1337.50   37.29
   1   6  -5 1299.70   37.72
   1   6  -5 1346.80   37.91
  -1  -6  -4  680.38   19.75
   1  -6   4  686.87   20.48
   1   6  -4  713.46   20.34
   1   6  -4  674.23   20.23
   1  -6   4  713.52   19.77
   1  -6   3  413.64   12.25
   1   6  -3  431.16   12.37
   1  -6   3  382.24   11.77
  -1  -6  -3  428.03   11.96
  -1   6   3  429.74   12.64
   1  -6   3  435.80   12.68
  -1  -6  -3  382.92   11.65
   1   6  -3  436.73   12.47
   1  -6   2  383.50   11.87
  -1   6   2  410.23   12.23
   1  -6   2  391.18   12.21
  -1  -6  -2  392.57   11.25
  -1  -6  -2  407.63   11.59
   1   6  -2  389.90   11.99
   1   6  -2  383.11   11.83
   1  -6   1   22.15    1.89
   1  -6   1   36.36    2.31
  -1   6   1   34.97    2.32
  -1  -6  -1   39.15    1.86
   1   6  -1   37.52    1.95
   1   6  -1   43.70    2.22
  -1  -6  -1   25.97    1.28
   1   6   0 1608.29   45.93
  -1  -6   0 1658.97   45.62
  -1   6   0 1648.39   45.18
  -1  -6   0 1606.35   45.18
   1   6   0 1607.45   45.59
   1   6   1   37.88    1.82
   1   6   1   35.99    2.13
  -1  -6   1   40.50    1.98
  -1   6  -2  394.10   11.33
   1   6   2  397.64   11.63
  -1  -6   2  403.86   11.88
   1   6   3  379.19   11.36
   1   6   3  431.74   11.49
  -1  -6   3  429.41   11.91
  -1   6  -3  364.95   11.22
  -1   6  -4  700.33   20.01
   1   6   4  675.28   19.51
  -1  -6   4  693.76   20.02
   1   6   4  693.90   19.60
   1   6   5 1323.74   36.63
  -1   6  -5 1328.09   37.02
  -1  -6   5 1346.59   37.10
   1   6   5 1265.86   36.42
  -1   6  -6  104.57    4.58
   1   6   6  131.81    4.59
  -1  -6   6  131.04    4.65
   1   6   6  113.24    4.10
   1   6   6  131.49    3.91
  -1   6  -6  111.80    4.49
   1   6   7  615.31   18.11
  -1  -6   7  645.84   18.32
   1   6   7  663.04   17.88
   1   6   7  570.41   17.45
  -1   6  -7  609.17   18.42
  -1   6  -7  659.06   18.27
   1   6   8   69.54    3.15
   1   6   8   73.52    4.19
  -1   6  -8   67.55    3.58
  -1  -6   8   65.87    3.39
   1   6   8   87.05    3.08
  -1   6  -8   83.63    3.48
   1   6   8   69.40    2.57
  -1   6  -9 1290.96   38.33
   1   6   9 1430.98   37.92
   1   6   9 1422.69   39.28
   1   6   9 1324.49   37.33
  -1  -6   9 1311.21   38.21
   1   6   9 1290.38   37.93
   1   6  10 1447.19   42.72
  -1  -6  10 1577.62   43.19
  -1   6 -10 1522.37   43.29
   1   6  10 1529.48   44.02
   1   6  10 1519.98   42.79
   1   6  11 2213.79   65.50
   1   6  11 2339.88   66.77
  -1   6 -11 2358.19   66.04
  -1  -6  11 2446.85   65.96
   1   6  11 2367.13   65.50
   1   6  12   73.53    3.36
  -1  -6  12   78.50    3.93
  -1   6 -12   75.65    3.93
   1   6  13  242.20    7.87
   1   6  13  243.63    9.04
   1   6  13  231.10    7.60
  -1   6 -13  219.45    8.26
  -1  -6  13  236.48    8.13
   1   6  14  162.81    6.45
   1   6  14  171.78    7.58
   1   6  14  201.62    6.36
  -1   6 -14  197.54    7.10
  -1  -6  14  191.20    6.94
  -1   6 -15  856.20   25.66
  -1  -6  15  885.06   25.54
   1   6  15  868.12   26.40
   1   6  15  892.63   25.31
   1   6  15  848.00   24.80
   1   6  15  793.07   26.10
   1   6  16  491.97   16.23
   1   6  16  487.89   14.71
  -1  -6  16  497.12   15.46
  -1   6 -16  496.56   15.69
   1   6  16  488.82   16.31
   1   6  16  489.13   15.20
   1   6  16  491.70   14.33
   1   6  17  305.87    9.27
  -1   6 -17  313.11   10.38
   1   6  17  268.38   10.56
   1   6  17  283.56   10.81
   1   6  17  263.02    9.66
   1   6  17  297.76    8.91
   1   6  18  260.61    9.95
   1   6  18  241.66    9.71
   1   6  18  237.42    8.75
  -1   6 -18  259.19    9.24
   1   6  18  261.02    7.89
   1   6  18  251.18    8.16
   1   6  19  414.90   14.75
   1   6  19  432.31   14.73
   1   6  19  430.96   13.80
   1   6  19  436.45   12.68
  -1   6 -19  419.33   14.11
   1   6  19  414.68   12.89
  -1   6 -20  250.95    9.11
   1   6  20  242.12    7.57
   1   6  20  214.58    8.43
   1   6  20  229.14    9.51
   1   6  20  244.50    7.74
   1   6  20  224.27    9.47
   1   6  21   32.34    2.87
   1   6  21   33.60    2.16
   1   6  21   30.02    1.99
  -1   6 -21   33.27    3.31
   1   6  22   31.97    3.05
   1   6  22   37.33    2.26
   1   6  22   37.99    2.24
  -1   6 -22   38.46    3.73
   1   6  23   11.21    2.57
   1   6  23    8.65    1.59
  -1   6 -23    6.00    2.75
   1   6  23    8.90    1.57
   1   6  24   88.28    4.88
   1   6  24   93.85    3.83
  -1   6 -24   81.42    5.27
   1   6  24   93.25    3.69
  -1   6 -25  136.00    4.97
   1   6  25  154.77    5.47
  -1   6 -25  165.30    7.65
  -1   6 -25  150.66    7.22
   1   6  25  149.32    5.22
   1   6  26  348.11   10.73
  -1   6 -26  348.31   12.66
  -1   6 -26  340.70   12.81
  -1   6 -26  329.17   10.22
   1   6  26  341.41   12.11
   1   6  26  349.08   10.40
  -1   6 -27   32.94    1.81
   1   6  27   22.23    3.14
   1   6  27   36.01    1.99
  -1   6 -27   28.59    3.91
  -1   6 -27   25.31    4.07
   1   6  27   30.79    2.34
   1   6  28   46.92    2.15
  -1   6 -28   46.60    2.13
   1   6  28   45.07    3.91
   1   6  28   48.65    2.85
  -1   6 -28   42.99    4.36
  -1   6 -28   39.11    4.61
  -1   6 -29  199.26    9.26
  -1   6 -29  208.29    6.33
   1   6  29  212.17    7.24
   1   6  29  197.55    8.56
  -1   6 -29  211.17    9.25
  -1   6 -30    4.29    3.53
   1   6  30    1.21    1.71
   1   6  30    4.92    2.67
  -1   6 -30    1.96    3.31
   1   6  31   32.78    3.61
  -1   6 -31   26.23    4.29
   1   6  31   24.81    2.38
  -1   6 -32   32.62    4.67
   1   6  32   29.74    2.56
   1   6  32   26.04    3.58
   1   6  33   10.36    3.16
  -1   6 -33    8.21    3.99
   1   6  34   95.89    5.88
  -1   6 -34   94.03    6.68
   1   6  35   45.04    4.50
  -1   6 -35   56.77    5.61
   1   6  36   22.17    3.74
  -1   6 -36   31.27    4.91
   1   6  37   16.19    3.71
  -1   6 -37   17.61    4.70
   1   6  38   24.42    4.12
  -1   6 -38   28.87    5.46
  -1   6 -38   26.68    5.34
   1   6  39  182.27    8.85
  -1   6 -39  189.23   10.16
  -1   6 -39  173.47    9.57
  -1   6 -40   18.73    5.24
  -1   6 -40   17.14    5.01
  -1   6 -41   29.48    5.67
  -1   6 -42    5.32    5.12
   1  -7  39    2.44    3.19
   1   7 -38   12.28    4.08
   1  -7  38   14.26    3.70
   1   7 -37   74.28    5.80
   1  -7  37   72.07    5.46
   1  -7  36   44.00    4.46
   1  -7  35   30.95    4.09
   1  -7  34   35.59    4.02
   1  -7  33    4.75    2.89
   1  -7  32  156.11    7.49
   1   7 -31   30.24    3.71
   1  -7  31   25.60    3.56
  -1   7  30   19.67    1.55
   1  -7  30   16.46    3.23
  -1   7  30   18.44    1.33
   1   7 -30   18.46    3.27
   1  -7  29   18.94    3.14
   1   7 -29   17.35    1.84
  -1   7  29   18.30    2.85
   1   7 -29   19.84    3.32
  -1   7  29   18.53    1.51
   1  -7  28   72.61    4.96
  -1   7  28   87.09    4.57
   1   7 -28   95.81    3.74
   1   7 -28   75.07    4.95
  -1   7  28   89.36    3.35
   1   7 -27  115.28    4.45
   1   7 -27  114.71    5.75
   1  -7  27  119.18    5.90
  -1   7  27  111.04    4.11
  -1   7  27  121.77    5.42
   1   7 -26   52.60    2.77
   1   7 -26   48.92    3.91
   1  -7  26   47.98    3.88
  -1   7  26   48.24    2.39
   1   7 -25  177.11    6.13
  -1   7  25  170.45    7.81
   1   7 -25  160.84    7.05
   1  -7  25  165.93    7.20
  -1   7  25  174.18    5.70
   1   7 -24  186.31    6.46
   1  -7  24  185.91    7.52
   1   7 -24  179.33    7.36
  -1   7  24  178.76    8.06
   1   7 -23   37.18    2.54
   1  -7  23   47.73    3.50
  -1   7  23   42.22    4.01
   1   7 -23   39.23    3.38
   1  -7  22  149.97    6.48
  -1   7  22  156.96    7.21
   1   7 -22  152.10    6.43
   1   7 -22  167.78    5.87
   1  -7  21   35.09    2.90
  -1   7  21   27.99    3.53
   1   7 -21   31.92    2.89
   1   7 -21   24.69    3.54
   1   7 -21   23.04    2.18
   1  -7  20  489.52   15.15
  -1   7  20  481.56   15.86
   1   7 -20  474.80   14.91
   1   7 -20  458.42   15.93
   1   7 -20  459.76   14.36
   1  -7  19  274.75    9.40
  -1   7  19  240.96    9.64
   1   7 -19  254.79    9.81
  -1   7  19  249.17    9.98
   1   7 -19  260.35    8.45
   1  -7  19  245.06    8.96
   1  -7  18  275.03    9.41
   1  -7  18  267.63    9.71
   1   7 -18  271.85    8.96
  -1   7  18  285.69   10.30
   1   7 -18  278.69   10.27
  -1   7  17  112.16    5.68
   1  -7  17  110.66    4.91
   1   7 -17  117.14    4.62
   1  -7  17  124.76    5.41
   1   7 -17  114.68    5.76
   1   7 -16  431.67   13.36
   1  -7  16  445.13   13.74
  -1   7  16  447.83   14.59
   1   7 -16  415.61   14.44
   1   7 -15  317.47   10.04
   1  -7  15  316.88   10.28
  -1   7  15  323.13   11.20
   1   7 -15  297.86   10.89
   1  -7  14   78.61    3.80
  -1   7  14   84.28    4.73
   1   7 -13  402.73   12.66
   1  -7  13  423.19   12.79
   1   7 -12  402.65   12.53
   1  -7  12  411.01   12.55
   1   7 -11  574.48   16.62
   1  -7  11  532.60   16.43
   1  -7  11  557.90   17.11
   1   7 -10  103.16    4.09
   1  -7  10   94.01    3.83
   1  -7  10  102.28    4.54
   1   7  -9  709.73   21.25
   1  -7   9  754.44   21.01
   1  -7   9  695.65   21.61
   1   7  -8 1228.62   37.47
   1   7  -8 1314.53   37.20
   1  -7   8 1321.12   36.83
   1  -7   8 1336.15   37.59
   1   7  -7  136.11    5.55
   1  -7   7  136.91    5.62
   1   7  -7  128.07    5.24
   1  -7   6  991.32   27.95
   1  -7   6  990.02   28.83
   1   7  -6  979.77   28.68
   1   7  -6  984.87   28.52
   1   7  -5  544.29   15.57
   1  -7   5  552.08   15.80
   1  -7   4  690.95   18.86
   1   7  -4  634.03   19.47
  -1  -7  -4  653.78   19.03
   1  -7   4  643.13   19.75
  -1   7   4  657.50   19.69
   1  -7   3  546.84   15.42
   1   7  -3  507.11   15.49
  -1  -7  -3  515.82   15.15
  -1   7   3  514.55   15.77
   1  -7   3  508.50   15.82
   1  -7   2  262.11    7.93
  -1  -7  -2  235.08    7.65
  -1   7   2  238.30    8.18
   1  -7   2  226.39    8.21
  -1  -7  -2  254.16    7.14
   1   7  -2  230.83    7.83
  -1   7   1  611.84   17.29
  -1  -7  -1  662.44   17.89
   1  -7   1  659.37   18.54
  -1   7   1  672.46   18.48
  -1  -7  -1  588.37   17.23
   1   7  -1  650.47   18.01
   1  -7   1  551.63   17.90
  -1   7   0   36.14    2.34
  -1  -7   0   32.99    1.87
   1   7   0   25.72    1.71
  -1   7  -1  597.79   18.07
  -1  -7   1  648.19   17.78
  -1   7  -1  589.54   16.97
   1   7   1  638.60   17.59
  -1  -7   1  595.10   17.05
  -1  -7   2  239.17    7.73
   1   7   2  231.47    7.44
  -1   7  -2  244.59    7.00
   1   7   3  523.54   15.06
  -1  -7   3  511.98   15.38
   1   7   4  677.27   19.21
   1   7   4  662.51   19.29
  -1  -7   4  693.99   19.82
  -1  -7   5  574.58   15.72
   1   7   5  555.55   15.02
   1   7   5  514.38   15.02
   1   7   5  475.16   15.54
  -1   7  -5  472.31   15.38
   1   7   6  939.12   26.98
  -1  -7   6  973.78   27.70
  -1   7  -6  982.87   27.56
   1   7   6  946.32   27.11
   1   7   6  970.23   27.68
  -1   7  -7  184.74    5.58
   1   7   7  126.15    5.19
   1   7   7  171.29    4.98
  -1  -7   7  133.68    5.31
   1   7   7  128.97    4.58
   1   7   8 1293.21   36.01
  -1  -7   8 1334.62   36.93
  -1   7  -8 1319.97   36.77
   1   7   8 1308.82   36.75
   1   7   8 1305.95   36.36
   1   7   9  709.75   21.07
   1   7   9  752.10   22.30
   1   7   9  734.37   20.79
  -1   7  -9  673.08   21.43
  -1  -7   9  717.95   21.28
   1   7   9  712.90   20.36
  -1   7  -9  729.93   21.18
   1   7  10  101.94    4.02
   1   7  10   96.72    5.12
   1   7  10   91.99    3.73
  -1  -7  10   98.15    4.26
  -1   7 -10   89.92    4.03
  -1   7 -10   94.64    4.34
   1   7  10   98.24    3.34
   1   7  11  570.45   15.96
   1   7  11  539.00   16.45
  -1   7 -11  521.22   17.06
  -1  -7  11  567.33   16.98
   1   7  11  551.87   16.59
   1   7  11  567.34   17.98
   1   7  12  426.79   12.46
  -1  -7  12  391.97   12.80
  -1   7 -12  396.56   12.96
   1   7  12  384.01   12.36
   1   7  12  423.58   13.92
   1   7  13  432.89   12.87
   1   7  13  426.62   14.24
   1   7  13  399.87   12.68
  -1  -7  13  414.00   13.22
  -1   7 -13  405.01   13.33
  -1   7 -14   98.15    4.62
  -1  -7  14  107.26    4.56
   1   7  14   79.97    3.89
   1   7  14   97.16    3.92
   1   7  14   86.52    5.09
   1   7  15  321.49   10.39
   1   7  15  326.77   11.67
  -1  -7  15  329.12   10.80
  -1   7 -15  311.42   10.89
   1   7  15  310.92   10.09
   1   7  16  439.88   13.56
   1   7  16  416.04   13.13
  -1  -7  16  429.26   13.84
  -1   7 -16  434.44   14.09
   1   7  16  435.58   14.83
   1   7  17  114.74    6.09
   1   7  17  121.36    5.04
   1   7  17  107.55    5.90
   1   7  17  116.54    4.60
  -1   7 -17  124.59    5.52
  -1  -7  17  124.74    5.40
  -1  -7  18  269.82    9.68
   1   7  18  284.75   10.75
   1   7  18  293.17    9.54
  -1   7 -18  269.51    9.98
   1   7  18  269.34   10.45
   1   7  18  268.09    8.89
   1   7  18  272.41    8.45
   1   7  19  253.33   10.17
   1   7  19  240.11    8.91
  -1   7 -19  256.55    9.50
   1   7  19  239.47    9.95
   1   7  19  258.88    7.93
   1   7  19  256.13    8.33
   1   7  20  476.02   14.99
   1   7  20  458.69   14.15
   1   7  20  464.27   13.82
  -1   7 -20  463.64   15.46
   1   7  20  479.17   16.23
   1   7  21   27.55    2.18
   1   7  21   31.20    3.88
   1   7  21   25.78    1.90
  -1   7 -21   26.35    3.24
   1   7  22  158.07    6.67
   1   7  22  164.68    5.85
  -1   7 -22  163.93    7.35
   1   7  22  163.19    5.57
   1   7  23   42.81    3.41
   1   7  23   38.00    2.45
   1   7  23   43.12    2.36
  -1   7 -23   38.14    3.92
   1   7  24  175.12    7.42
   1   7  24  189.38    6.39
  -1   7 -24  178.01    8.07
   1   7  24  181.88    6.22
   1   7  25  169.34    7.42
  -1   7 -25  185.76    8.20
   1   7  25  183.96    6.17
   1   7  25  173.73    6.17
  -1   7 -26   51.85    2.57
  -1   7 -26   48.90    4.45
  -1   7 -26   58.05    4.93
   1   7  26   51.56    3.87
   1   7  26   52.84    2.82
   1   7  26   55.07    2.78
  -1   7 -27  115.46    4.27
  -1   7 -27  120.63    6.65
  -1   7 -27  119.81    6.52
   1   7  27  113.18    4.59
   1   7  27  124.53    6.05
   1   7  27  121.51    4.52
  -1   7 -28   87.69    3.49
   1   7  28   89.51    3.88
   1   7  28   95.57    3.67
  -1   7 -28   98.55    5.94
  -1   7 -28   77.66    5.76
   1   7  28   76.51    4.90
   1   7  29   20.40    2.08
  -1   7 -29   20.05    1.65
   1   7  29   20.38    1.77
  -1   7 -29   17.34    3.70
  -1   7 -29   18.33    3.87
   1   7  29   20.56    3.27
   1   7  30   13.65    1.97
   1   7  30   16.67    1.49
  -1   7 -30   15.36    3.78
  -1   7 -30   15.07    3.95
   1   7  30   14.32    3.16
  -1   7 -31   22.98    3.95
  -1   7 -31   21.44    4.22
   1   7  31   22.48    3.40
   1   7  32  153.65    7.45
  -1   7 -32  169.17    8.44
  -1   7 -33    4.80    3.98
   1   7  33    3.04    2.97
  -1   7 -34   40.79    5.14
   1   7  34   38.45    4.22
  -1   7 -35   24.48    4.48
   1   7  35   31.41    4.07
  -1   7 -36   43.95    5.34
   1   7  36   45.67    4.54
  -1   7 -37   78.81    6.46
   1   7  37   78.70    5.72
   1   7  38   15.40    3.70
  -1   7 -38   13.96    4.48
   1   7  39    7.81    3.73
  -1   7 -39    4.28    4.58
  -1   7 -40    9.25    5.08
  -1   7 -40   10.14    4.78
  -1   7 -41   91.71    7.71
  -1   7 -41  101.15    7.47
  -1   7 -42   32.80    6.02
   1  -8  39    7.26    3.62
   1  -8  38   45.52    4.73
   1  -8  37    1.72    3.07
   1  -8  36   10.61    3.33
   1  -8  35   39.41    4.23
   1  -8  34   14.73    3.37
   1   8 -33   47.19    4.28
   1  -8  33   39.73    4.25
   1  -8  32   12.93    3.30
   1   8 -32   13.87    3.42
  -1   8  31   65.68    2.67
   1  -8  31   55.34    4.51
   1   8 -31   61.46    4.55
   1  -8  30    3.66    2.55
   1   8 -30    7.25    3.04
  -1   8  30    9.37    1.43
   1   8 -29   62.68    3.27
  -1   8  29   69.44    2.96
  -1   8  29   68.08    4.12
   1   8 -29   69.10    4.62
   1  -8  29   63.92    4.56
  -1   8  28   10.28    1.56
   1  -8  28   13.21    2.75
  -1   8  28    8.82    2.43
   1   8 -28   12.09    3.00
   1   8 -28   10.58    1.93
   1  -8  27   21.33    3.11
   1   8 -27   26.51    2.33
   1   8 -27   20.05    3.12
  -1   8  27   26.48    1.93
   1  -8  26  118.26    5.97
   1   8 -26  118.78    5.94
  -1   8  26  127.78    4.68
   1  -8  25  224.42    8.92
  -1   8  25  234.08    7.59
   1   8 -25  224.40    8.79
   1   8 -25  249.06    8.12
   1   8 -24  412.57   14.03
   1   8 -24  451.53   13.44
   1  -8  24  407.37   14.20
  -1   8  24  431.30   15.09
   1   8 -23  135.46    5.08
   1  -8  23  107.03    5.51
   1   8 -23  112.65    5.49
   1   8 -23  128.08    6.77
  -1   8  23  122.12    6.47
   1   8 -22   67.29    3.52
   1  -8  22   71.94    4.10
   1   8 -22   70.05    5.14
   1   8 -22   63.93    4.00
  -1   8  22   58.86    4.69
   1   8 -21   62.49    3.30
   1  -8  21   62.28    3.81
   1   8 -21   57.81    3.73
   1   8 -21   60.78    4.58
  -1   8  21   56.65    4.50
   1   8 -20   58.85    3.26
   1  -8  20   60.50    3.73
   1   8 -20   60.93    4.52
  -1   8  20   61.24    4.57
   1   8 -19  218.41    7.61
   1   8 -19  216.65    8.95
   1  -8  19  214.63    7.96
  -1   8  19  223.10    8.99
   1   8 -18   96.69    4.49
   1   8 -18   95.96    5.59
   1   8 -17    4.64    2.55
   1  -8  17   10.78    1.97
   1   8 -17    5.75    1.70
  -1   8  17   12.34    2.88
   1  -8  16  751.50   23.73
  -1   8  16  793.54   24.91
   1  -8  15   53.58    2.85
  -1   8  15   43.21    3.64
   1   8 -14  218.70    7.31
   1  -8  14  199.42    7.17
   1  -8  13   18.34    2.57
   1  -8  13   14.81    1.74
   1   8 -13   18.16    1.97
   1  -8  12  775.30   22.66
   1  -8  12  722.74   21.79
   1   8 -12  752.91   22.06
   1  -8  11   13.70    2.16
   1   8 -11   10.51    1.69
   1  -8  10  351.47   11.45
   1  -8  10  364.51   10.68
   1   8 -10  342.26   10.97
   1  -8   9  274.79    9.76
   1   8  -9  284.85    9.82
   1  -8   9  305.62    9.09
   1   8  -9  286.52    9.45
   1  -8   8  406.97   12.84
   1  -8   8  405.50   11.93
   1   8  -8  387.51   12.70
   1   8  -8  388.49   12.42
   1  -8   7  171.27    5.76
   1   8  -7  181.52    6.67
   1   8  -7  183.39    6.45
   1  -8   7  191.57    6.81
   1  -8   6   43.85    3.02
  -1   8   6   36.92    2.77
   1   8  -6   36.04    2.73
   1   8  -5  517.22   15.91
  -1   8   5  498.12   15.95
   1  -8   5  517.12   16.16
   1  -8   5  538.46   15.09
   1   8  -4  122.29    4.66
   1  -8   4  111.24    4.89
  -1   8   4  114.58    4.80
   1  -8   4  111.89    3.78
   1   8  -3  449.97   14.51
  -1   8   3  482.52   14.83
  -1  -8  -3  472.01   14.26
   1  -8   3  469.02   14.93
   1  -8   2  587.35   16.53
   1  -8   2  536.97   16.93
  -1  -8  -2  547.09   16.34
  -1   8   2  556.28   16.87
   1   8  -2  544.85   16.54
  -1   8   1 1611.20   47.44
  -1  -8  -1 1657.69   46.20
  -1   8   1 1729.00   46.25
   1  -8   1 1695.77   47.09
   1   8  -1 1586.50   47.05
  -1  -8  -1 1599.51   46.99
  -1   8   0  155.45    4.81
  -1  -8   0  159.09    4.84
   1   8   0  191.39    5.83
  -1   8   0  188.15    6.32
  -1  -8   0  204.63    5.94
  -1   8  -1 1666.35   46.12
  -1  -8   1 1605.33   47.01
  -1   8  -1 1575.47   47.37
   1   8   1 1575.66   46.83
  -1  -8   1 1735.29   46.20
   1   8   2  506.91   15.29
  -1   8  -2  523.85   15.95
  -1  -8   2  534.72   15.60
   1   8   3  456.57   13.49
  -1  -8   3  481.82   13.93
  -1  -8   4  117.42    4.64
   1   8   4  119.09    4.17
   1   8   5  537.23   14.97
   1   8   5  504.46   15.08
  -1  -8   5  504.60   15.62
   1   8   6   40.22    2.03
  -1  -8   6   39.13    2.65
   1   8   6   39.53    2.63
   1   8   7  170.32    5.74
  -1   8  -7  167.94    6.20
  -1  -8   7  193.31    6.61
   1   8   7  185.75    5.74
   1   8   7  185.53    6.49
   1   8   8  395.54   11.69
  -1  -8   8  407.75   12.39
   1   8   8  376.45   11.46
   1   8   8  389.90   12.23
  -1   8  -8  395.45   12.13
   1   8   9  294.10    8.87
  -1  -8   9  276.69    9.41
   1   8   9  279.68    8.52
  -1   8  -9  298.85    9.30
   1   8   9  265.11    9.22
   1   8  10  345.26   11.18
  -1  -8  10  356.32   11.44
   1   8  10  367.07   12.50
   1   8  10  349.22   10.43
   1   8  10  365.28   10.85
  -1   8 -10  380.78   11.30
   1   8  11   13.08    1.73
   1   8  11    3.95    1.26
  -1  -8  11   12.83    2.18
  -1   8 -11   13.81    2.06
  -1   8 -11    5.56    1.70
   1   8  11    6.46    2.64
   1   8  11   13.28    1.23
   1   8  11    8.71    2.55
   1   8  12  729.37   21.87
   1   8  12  760.31   23.36
  -1  -8  12  781.50   22.34
  -1   8 -12  725.91   22.38
   1   8  12  731.06   21.66
   1   8  12  760.47   21.17
  -1   8 -12  721.93   21.96
   1   8  12  694.48   22.78
   1   8  13   12.48    1.66
  -1   8 -13   17.37    2.41
  -1  -8  13   15.71    2.19
   1   8  13   15.48    2.96
   1   8  13   16.44    1.79
   1   8  13   14.52    1.35
   1   8  14  206.67    8.61
   1   8  14  193.29    7.07
   1   8  14  208.66    7.19
  -1  -8  14  220.12    7.76
  -1   8 -14  208.58    7.94
   1   8  15   34.40    2.47
  -1  -8  15   28.32    2.96
  -1   8 -15   33.12    2.98
   1   8  16  842.97   26.58
   1   8  16  879.79   24.98
  -1  -8  16  907.72   25.69
  -1   8 -16  849.43   25.84
   1   8  17   14.50    1.94
   1   8  17   12.49    3.23
  -1   8 -17    8.26    2.42
   1   8  17    7.30    1.72
  -1  -8  17    5.24    2.18
   1   8  18  116.08    6.18
   1   8  18  120.20    4.89
   1   8  18   95.51    4.30
  -1   8 -18   93.56    5.26
  -1   8 -19  214.71    8.56
   1   8  19  224.47    7.98
   1   8  19  225.09    9.31
   1   8  19  202.95    7.36
   1   8  19  213.36    6.85
   1   8  20   63.02    2.81
   1   8  20   64.87    3.72
   1   8  20   60.45    3.25
  -1   8 -20   67.15    4.29
   1   8  21   52.20    3.56
   1   8  21   54.91    3.02
  -1   8 -21   58.36    4.22
   1   8  21   51.42    2.55
   1   8  22   67.06    4.00
   1   8  22   62.55    3.30
  -1   8 -22   67.65    4.59
   1   8  22   64.18    2.89
   1   8  23  130.88    4.64
  -1   8 -23  130.39    6.48
   1   8  23  134.93    5.09
   1   8  24  424.12   14.49
   1   8  24  436.12   13.16
  -1   8 -24  446.89   15.31
   1   8  24  442.98   13.57
  -1   8 -25  260.62   10.08
   1   8  25  241.10    7.82
   1   8  25  251.12    8.24
  -1   8 -26  130.93    4.90
   1   8  26  137.07    5.16
   1   8  26  132.82    4.89
  -1   8 -26  140.69    7.17
   1   8  26  127.37    6.13
   1   8  27   27.18    2.20
   1   8  27   24.81    2.03
  -1   8 -27   25.48    2.00
   1   8  27   18.30    2.97
  -1   8 -27   26.74    3.99
   1   8  28   12.01    2.81
  -1   8 -28   10.12    3.58
   1   8  28    7.80    1.79
  -1   8 -28   14.34    3.77
  -1   8 -28   10.55    1.63
   1   8  28   10.49    1.71
   1   8  29   58.33    4.51
   1   8  29   68.28    3.26
   1   8  29   73.49    3.30
  -1   8 -29   67.41    5.48
  -1   8 -29   72.58    5.46
  -1   8 -29   68.01    3.12
  -1   8 -30    6.33    3.47
   1   8  30    7.50    2.84
   1   8  30    9.01    1.71
  -1   8 -30    8.67    3.75
  -1   8 -31   60.34    5.51
   1   8  31   66.40    2.91
  -1   8 -31   66.55    5.62
   1   8  31   63.65    4.79
  -1   8 -32   11.75    4.02
   1   8  32   10.23    3.09
  -1   8 -32    9.82    3.71
   1   8  33   37.46    4.09
  -1   8 -33   46.59    5.11
   1   8  34   11.41    3.35
  -1   8 -34   16.47    4.30
   1   8  35   40.25    4.29
  -1   8 -35   45.49    5.22
   1   8  36   12.03    3.56
  -1   8 -36   11.12    4.29
   1   8  37    5.33    3.37
  -1   8 -37    5.75    4.26
   1   8  38   53.34    5.00
  -1   8 -38   47.29    5.64
   1   8  39    1.60    3.38
  -1   8 -39    0.89    4.35
  -1   8 -40   31.71    5.28
  -1   8 -41    4.89    5.04
  -1   8 -41    9.64    4.80
   1  -9  38   15.04    3.68
   1  -9  37   61.68    5.24
   1  -9  36   16.24    3.60
   1  -9  35   28.76    4.01
   1  -9  34   17.39    3.57
   1   9 -34   15.27    3.51
   1  -9  33   27.69    3.72
   1   9 -33   28.72    3.77
   1  -9  32    4.58    2.95
   1   9 -32    4.42    3.07
   1  -9  31   38.73    4.01
   1   9 -31   43.45    3.99
  -1   9  31   46.99    2.51
   1  -9  30   48.71    4.11
  -1   9  30   56.12    2.80
   1   9 -30   45.08    4.02
  -1   9  29    5.48    1.53
  -1   9  29    5.74    2.39
   1   9 -29    3.30    2.75
   1  -9  29    3.24    2.60
   1   9 -29    5.81    1.96
   1   9 -28   13.42    2.09
  -1   9  28   14.00    1.80
   1   9 -28    6.80    2.82
   1  -9  28    8.91    2.60
   1   9 -27  262.85    8.63
   1  -9  27  232.34    9.49
  -1   9  27  248.42    8.07
   1   9 -27  234.75    9.31
   1   9 -26    3.39    2.62
  -1   9  26    1.31    1.38
   1   9 -26    2.04    1.89
   1  -9  26    4.45    2.44
  -1   9  25   22.95    2.00
   1  -9  25   33.33    3.10
   1   9 -25   25.68    2.52
   1   9 -25   27.61    3.25
   1  -9  24  312.08   11.27
   1   9 -24  337.55   10.75
   1   9 -24  309.10   11.15
   1   9 -24  338.48   12.70
   1  -9  23  265.69    9.99
   1   9 -23  298.95    9.66
   1   9 -23  271.44    9.97
   1   9 -23  298.78   11.51
   1   9 -22    3.69    3.14
  -1   9  22    5.08    3.14
   1   9 -22    5.09    1.95
   1  -9  22    4.59    2.05
   1   9 -21   83.14    5.44
  -1   9  21   77.14    5.31
   1   9 -21   81.96    3.97
   1  -9  21   73.45    4.17
   1   9 -20   40.07    2.97
   1   9 -20   42.36    4.31
  -1   9  20   50.68    4.36
   1   9 -19   67.18    3.64
   1  -9  19   69.07    3.84
   1   9 -19   63.28    4.72
  -1   9  19   65.59    4.90
   1  -9  18   47.40    3.11
  -1   9  18   43.47    4.20
   1   9 -18   34.85    2.74
   1  -9  17   41.12    2.81
  -1   9  17   40.61    3.92
   1   9 -17   32.44    2.65
   1  -9  16  228.30    8.44
  -1   9  16  249.89    9.82
   1  -9  15  309.67    9.98
   1  -9  15  295.27   10.72
   1   9 -15  301.50   10.02
   1  -9  14  309.47   10.42
   1  -9  14  339.16   11.31
   1   9 -14  337.39   10.70
   1  -9  13  347.25   10.75
   1  -9  13  336.49   11.53
   1   9 -13  328.32   10.95
   1  -9  12  442.42   13.86
   1   9 -12  444.21   13.37
   1  -9  12  418.18   12.92
   1  -9  11   74.74    4.09
   1   9 -11   72.48    3.64
   1  -9  11   82.68    3.40
   1   9 -11   72.49    4.21
   1  -9  10  348.67   11.22
   1   9 -10  331.42   10.75
   1  -9  10  319.23   10.18
   1   9 -10  330.61   11.18
   1   9  -9    2.68    1.96
   1  -9   9    2.64    1.91
   1   9  -9    2.06    1.57
   1  -9   9    6.45    1.20
   1  -9   8   29.20    1.72
   1   9  -8   27.58    2.57
   1   9  -8   24.67    2.27
   1   9  -8   29.60    1.46
  -1   9   8   24.07    2.38
   1  -9   8   23.73    2.51
  -1   9   7  235.71    8.27
   1  -9   7  245.06    8.64
   1  -9   7  239.01    7.43
   1   9  -7  237.94    8.41
  -1   9   6  258.94    9.24
   1  -9   6  264.22    9.51
   1  -9   6  290.83    8.39
   1   9  -6  270.39    9.34
   1   9  -5   54.95    3.06
  -1   9   5   55.28    3.16
   1  -9   5   57.34    3.39
   1   9  -4  632.53   19.38
  -1   9   4  660.30   19.58
   1  -9   4  651.29   19.72
  -1  -9  -3  279.16    9.03
  -1   9   3  287.60    9.60
   1  -9   3  279.10    9.70
   1  -9   3  296.72    9.07
   1   9  -3  279.87    9.32
  -1   9   2 1246.69   34.95
   1   9  -2 1255.56   36.05
   1  -9   2 1227.19   35.84
   1  -9   2 1289.44   36.56
  -1  -9  -2 1311.88   35.95
  -1   9   2 1284.94   36.43
   1   9  -1  556.73   17.10
   1  -9   1  609.01   17.08
  -1  -9  -1  567.60   17.09
  -1   9   1  559.90   17.49
  -1   9   0  149.58    5.62
  -1  -9   0  149.66    5.26
   1   9   0  144.97    5.14
  -1   9  -1  550.76   16.84
  -1  -9   1  546.59   16.41
   1   9   1  546.48   16.27
   1   9   2 1266.66   35.97
  -1   9  -2 1300.68   36.65
  -1  -9   2 1338.12   36.31
  -1  -9   2 1244.30   35.14
  -1  -9   3  294.38    9.35
  -1   9  -3  284.98    9.65
   1   9   3  277.37    8.89
  -1  -9   4  664.26   19.14
  -1   9  -4  619.19   19.40
   1   9   4  633.74   18.59
  -1  -9   5   56.66    3.12
   1   9   5   57.44    2.58
  -1   9  -5   51.11    3.15
   1   9   6  260.39    8.39
  -1  -9   6  272.06    9.13
   1   9   6  281.01    8.25
  -1  -9   7  241.80    8.22
   1   9   7  235.74    7.43
   1   9   7  236.35    7.37
   1   9   7  236.98    8.22
   1   9   8   21.55    2.22
  -1   9  -8   28.59    2.24
  -1  -9   8   21.37    2.19
   1   9   8   28.31    1.65
   1   9   8   26.09    1.67
  -1  -9   9    3.10    1.82
   1   9   9    2.99    1.07
   1   9   9    5.98    1.25
   1   9   9    2.97    1.57
   1   9  10  346.33   10.00
   1   9  10  340.81   10.81
  -1  -9  10  331.33   10.99
   1   9  10  318.01   10.19
  -1   9 -10  315.63   10.63
   1   9  11   86.54    5.14
   1   9  11   76.33    3.11
   1   9  11   79.85    3.86
   1   9  11   87.09    3.49
  -1  -9  11   79.07    4.16
  -1   9 -11   95.22    4.03
   1   9  12  428.93   13.21
   1   9  12  425.61   12.35
   1   9  12  422.71   12.80
  -1   9 -12  414.08   13.17
   1   9  12  403.99   14.11
   1   9  12  421.94   14.59
  -1  -9  12  438.79   13.57
   1   9  13  313.32   10.54
   1   9  13  319.29    9.77
   1   9  13  340.46   10.38
  -1   9 -13  298.12   11.07
   1   9  13  317.12   11.64
  -1   9 -13  339.53   10.74
   1   9  13  340.19   12.14
  -1  -9  13  326.84   10.93
   1   9  14  321.75   10.64
   1   9  14  349.21    9.96
   1   9  14  319.98   10.51
  -1   9 -14  319.70   11.27
   1   9  14  310.56   11.78
  -1   9 -14  308.23   10.75
   1   9  14  337.36   12.27
  -1  -9  14  338.41   11.18
  -1  -9  15  299.99   10.39
   1   9  15  313.86   11.61
  -1   9 -15  286.22   10.57
   1   9  15  299.39    9.14
   1   9  15  294.07    9.85
   1   9  15  301.69    9.82
  -1  -9  16  269.90    9.39
   1   9  16  252.19   10.27
   1   9  16  236.96    8.60
   1   9  16  256.14    7.96
  -1   9 -16  260.16    9.56
   1   9  16  256.10    8.65
   1   9  17   38.78    2.71
   1   9  17   40.05    2.81
  -1   9 -17   35.82    3.28
   1   9  17   42.22    4.24
   1   9  18   36.01    2.72
  -1   9 -18   41.82    3.71
   1   9  18   41.52    2.96
   1   9  19   65.53    3.53
  -1   9 -19   68.53    4.62
   1   9  19   67.38    3.83
   1   9  20   34.76    2.78
  -1   9 -20   46.27    4.12
   1   9  21   73.67    4.31
  -1   9 -21   84.83    5.28
   1   9  21   80.65    3.29
   1   9  21   82.60    3.93
   1   9  22    4.66    1.37
   1   9  22    4.53    1.80
   1   9  22    5.80    2.27
  -1   9 -22    0.91    2.88
   1   9  23  279.52   10.18
   1   9  23  290.84    9.55
  -1   9 -23  290.48   11.11
   1   9  23  281.22    8.87
   1   9  24  312.70   11.38
   1   9  24  331.19   10.74
   1   9  24  330.71   10.11
  -1   9 -24  330.94   12.34
   1   9  25   25.34    2.49
   1   9  25   26.31    1.96
  -1   9 -25   27.92    3.72
   1   9  26    2.18    1.77
   1   9  26    4.91    2.62
   1   9  26    2.42    1.40
  -1   9 -26    2.82    1.53
  -1   9 -26    3.83    3.32
   1   9  27  241.94    9.84
   1   9  27  265.85    8.38
  -1   9 -27  258.79   10.90
  -1   9 -27  259.17    8.60
   1   9  27  272.67    8.90
   1   9  28    9.18    2.73
   1   9  28   14.44    2.04
  -1   9 -28   12.56    3.73
  -1   9 -28   11.83    1.82
   1   9  28   12.30    1.64
  -1   9 -29    5.11    3.48
   1   9  29    6.11    1.82
  -1   9 -29    5.68    1.62
  -1   9 -29    6.00    3.35
   1   9  29    4.91    2.77
  -1   9 -30   56.81    5.18
  -1   9 -30   58.85    5.41
   1   9  30   61.78    3.21
   1   9  30   55.19    4.40
  -1   9 -31   44.05    4.87
  -1   9 -31   50.30    4.96
   1   9  31   42.56    4.14
   1   9  31   45.41    2.76
   1   9  32    4.28    2.73
  -1   9 -32    4.47    3.74
  -1   9 -32    6.97    4.00
   1   9  33   30.68    3.85
  -1   9 -33   31.34    4.76
  -1   9 -33   27.66    4.70
   1   9  34   19.43    3.62
  -1   9 -34    0.20    4.51
   1   9  35   26.03    3.90
  -1   9 -35   22.66    4.64
   1   9  36   21.03    3.70
  -1   9 -36   19.84    4.53
   1   9  37   62.39    5.10
  -1   9 -37   50.71    5.65
   1   9  38   18.86    3.99
  -1   9 -38   16.46    4.69
  -1   9 -39   15.98    4.78
  -1   9 -40   53.90    5.89
  -1  10  38    9.73    3.42
   1 -10  38   14.63    3.93
  -1  10  37   34.57    4.05
   1 -10  37   39.94    4.50
   1 -10  36   60.43    5.06
   1 -10  35   18.01    3.71
   1  10 -34   23.46    3.72
   1 -10  34   31.50    3.98
   1  10 -33   10.33    3.25
   1 -10  33   16.24    3.44
   1  10 -32   86.46    5.29
   1 -10  32   86.81    5.38
  -1  10  31    4.69    1.68
   1  10 -31    6.04    3.01
   1 -10  31    4.09    2.88
   1  10 -30   67.33    4.64
   1 -10  30   69.17    4.79
  -1  10  30   82.58    3.62
   1  10 -29   17.36    3.21
   1 -10  29   15.66    3.14
  -1  10  29   25.30    2.18
   1 -10  28   10.16    2.76
  -1  10  28    9.74    1.75
   1  10 -28    5.31    2.76
   1  10 -28   12.12    2.21
   1 -10  27   47.62    3.74
  -1  10  27   48.55    2.80
   1  10 -27   45.24    3.89
   1  10 -27   51.00    3.29
  -1  10  26   50.41    2.87
   1  10 -26   50.09    3.89
   1 -10  26   52.21    3.94
   1  10 -26   51.30    3.36
   1  10 -25   36.27    3.44
   1  10 -25   34.34    4.39
   1 -10  25   41.45    3.47
   1  10 -25   32.73    2.91
   1  10 -24   60.93    4.06
   1  10 -24   59.79    5.09
   1 -10  24   61.45    3.99
   1  10 -24   49.34    3.44
   1  10 -23   69.43    5.32
   1 -10  23   61.60    3.95
   1  10 -23   69.98    3.91
   1  10 -22    9.75    3.40
   1 -10  22    6.49    2.28
   1  10 -22   14.55    2.32
   1  10 -21   30.11    4.23
   1  10 -21   32.20    2.88
   1  10 -20  117.81    5.03
   1 -10  20   96.09    4.83
  -1  10  19  155.61    7.60
   1 -10  19  139.58    6.10
   1  10 -18   14.63    2.31
  -1  10  18   11.38    3.47
   1 -10  18   16.64    2.23
   1  10 -17    7.80    2.04
  -1  10  17   11.71    3.28
   1 -10  17    8.50    1.86
   1  10 -16  156.74    6.44
  -1  10  16  172.04    7.74
   1 -10  16  177.30    6.39
   1  10 -15   59.81    3.50
   1 -10  15   55.56    3.11
   1  10 -14   72.15    4.56
   1  10 -14   71.65    4.03
   1  10 -13  300.03   10.52
   1 -10  13  315.61   10.41
   1  10 -13  305.07    9.87
   1  10 -12  128.93    5.91
   1 -10  12  134.48    5.79
   1 -10  12  118.98    4.67
   1  10 -12  121.40    5.21
   1  10 -11   31.13    2.98
   1 -10  11   33.59    3.11
   1 -10  11   32.95    2.07
   1  10 -11   30.62    2.56
   1  10 -10  100.78    4.98
   1 -10  10   94.11    3.76
   1  10 -10   94.49    3.50
   1  10 -10  103.83    4.56
  -1  10  10  104.36    4.62
   1  10  -9   25.39    2.61
   1  10  -9   34.58    1.59
  -1  10   9   28.37    2.55
   1 -10   9   30.33    2.95
   1  10  -9   29.50    2.52
   1 -10   9   26.94    1.77
   1 -10   8    0.60    0.92
   1 -10   8    3.99    2.13
   1  10  -8    3.53    1.96
  -1  10   8    2.01    1.78
   1 -10   7   17.92    1.31
   1 -10   7   14.88    2.35
   1  10  -7   10.93    2.17
  -1  10   7   15.86    2.21
  -1  10   6  106.90    4.67
   1 -10   6  102.02    4.85
   1  10  -6  105.25    4.63
   1 -10   6   97.12    3.48
   1 -10   5  508.53   15.66
  -1  10   5  472.54   15.30
   1  10  -5  492.87   15.29
   1 -10   4   69.30    3.78
  -1  10   4   60.24    3.46
   1  10  -4   62.33    3.43
   1  10  -3  102.73    4.47
   1 -10   3   98.82    4.81
  -1 -10  -3   96.40    4.21
  -1  10   3  105.20    4.66
   1 -10   3  113.39    4.17
   1  10  -2  227.77    7.82
   1 -10   2  209.54    7.50
  -1  10   2  232.23    8.11
   1 -10   2  239.65    8.37
  -1 -10  -2  239.75    7.77
  -1 -10  -1  146.02    5.49
  -1  10   1  140.46    5.85
   1  10  -1  140.12    5.46
   1 -10   1  159.54    5.47
  -1 -10   0  192.39    7.03
  -1  10   0  187.06    7.35
   1  10   0  190.66    6.89
  -1 -10   1  136.86    5.30
  -1  10  -1  145.39    5.74
   1  10   1  133.27    5.10
  -1  10  -2  247.57    8.46
  -1 -10   2  229.14    7.97
   1  10   2  233.73    7.74
  -1 -10   3  104.85    4.46
  -1 -10   3  106.76    3.20
   1  10   3   96.83    4.04
  -1  10  -3  102.34    4.76
  -1 -10   4   67.89    3.44
   1  10   4   61.13    2.93
  -1  10  -4   67.26    3.64
  -1 -10   5  489.01   14.87
   1  10   5  482.23   14.28
  -1  10  -5  457.90   15.12
  -1 -10   6  105.52    4.59
   1  10   6  100.83    3.49
   1  10   6  103.03    3.89
  -1  10  -6   95.05    4.79
   1  10   7   16.28    1.51
  -1 -10   7   14.60    2.21
  -1  10  -7   11.67    2.34
   1  10   7   15.16    1.26
   1  10   8    2.93    1.19
  -1 -10   8    2.61    1.87
   1  10   8    1.82    1.01
   1  10   8    3.41    1.76
   1  10   9   28.84    1.77
  -1 -10   9   27.06    2.66
  -1  10  -9   32.30    2.48
   1  10   9   26.36    2.38
   1  10   9   29.09    1.86
   1  10  10  113.63    4.75
  -1 -10  10  114.93    4.98
   1  10  10  101.19    3.94
   1  10  10  110.22    3.91
   1  10  11   27.91    3.55
   1  10  11   30.48    2.54
  -1 -10  11   28.37    2.77
   1  10  11   30.16    1.89
  -1  10 -11   32.10    2.51
   1  10  11   31.55    2.04
   1  10  12  126.52    5.24
  -1 -10  12  114.28    5.31
   1  10  12  131.42    4.40
   1  10  12  118.73    6.38
  -1  10 -12  114.80    5.02
   1  10  12  121.90    4.68
  -1  10 -13  254.54    9.61
  -1 -10  13  321.70   10.35
   1  10  13  314.85    8.98
   1  10  13  270.15   10.70
   1  10  13  270.65    9.29
   1  10  13  281.10   11.16
   1  10  13  307.18    9.92
   1  10  14   74.83    3.19
  -1 -10  14   70.45    4.31
   1  10  14   94.71    3.85
   1  10  14   95.91    5.63
  -1  10 -14   73.15    4.61
  -1  10 -14  100.22    4.36
   1  10  14   83.60    5.11
   1  10  14   73.01    3.96
  -1  10 -15   51.48    3.50
   1  10  15   54.94    3.09
   1  10  15   61.43    2.65
  -1  10 -15   57.94    3.98
   1  10  15   53.87    3.28
  -1  10 -16  176.39    6.77
   1  10  16  178.63    6.47
   1  10  16  173.74    5.73
  -1  10 -16  162.54    7.18
   1  10  16  163.08    6.49
   1  10  17    4.79    1.84
  -1  10 -17    7.74    2.38
   1  10  17    7.10    2.04
   1  10  17   11.11    1.53
  -1  10 -17   11.61    2.89
   1  10  18   12.09    2.05
   1  10  18   14.56    2.26
   1  10  18   14.09    1.65
  -1  10 -18   17.52    3.17
   1  10  19  163.72    6.34
   1  10  19  166.91    5.52
  -1  10 -19  176.69    7.58
   1  10  20  105.81    5.09
  -1  10 -20  117.19    6.13
   1  10  20  114.85    5.00
  -1  10 -21   35.74    3.90
   1  10  21   33.47    2.82
  -1  10 -22   12.38    3.20
   1  10  22    7.23    2.27
   1  10  22    9.74    1.51
   1  10  22    8.33    2.08
   1  10  23   63.91    3.64
   1  10  23   68.25    2.98
  -1  10 -23   66.35    4.81
   1  10  23   72.20    4.20
   1  10  24   49.66    3.25
  -1  10 -24   57.73    4.70
   1  10  24   49.56    2.52
   1  10  24   54.05    3.73
   1  10  25   33.00    2.85
  -1  10 -25   39.22    4.38
   1  10  25   35.10    2.10
   1  10  26   49.70    3.21
   1  10  26   53.73    3.77
  -1  10 -26   48.21    4.80
   1  10  26   48.98    2.53
   1  10  27   46.57    2.51
  -1  10 -27   50.44    4.70
  -1  10 -27   50.78    2.99
   1  10  27   49.70    3.18
   1  10  27   50.11    3.95
  -1  10 -28   14.23    2.02
  -1  10 -28   15.17    3.93
   1  10  28   14.72    3.06
   1  10  28   12.50    2.21
  -1  10 -29   26.86    4.08
   1  10  29   16.29    3.19
   1  10  29   22.36    2.38
  -1  10 -30   75.13    5.92
  -1  10 -30   69.54    5.76
   1  10  30   79.28    3.90
   1  10  30   78.52    4.96
   1  10  31    6.81    2.00
   1  10  31    3.32    2.75
  -1  10 -31    6.48    3.77
  -1  10 -31    5.09    3.79
   1  10  32   95.67    5.70
  -1  10 -32   91.26    6.46
  -1  10 -32  110.04    6.99
   1  10  33   19.40    3.58
  -1  10 -33   14.50    4.30
  -1  10 -33   21.09    4.71
   1  10  34   30.41    3.99
  -1  10 -34   22.27    4.57
  -1  10 -34   32.08    5.05
  -1  10 -35   16.85    4.48
   1  10  35   15.02    3.51
  -1  10 -36   62.08    5.84
   1  10  36   62.84    5.13
  -1 -10  37   33.48    4.06
  -1  10 -37   32.94    5.14
   1  10  37   38.15    4.43
  -1 -10  38   13.63    3.66
  -1  10 -38   11.20    4.52
   1  10  38   11.13    3.79
  -1  11  38   41.47    4.45
  -1  11  37   15.67    3.29
   1 -11  37    4.54    3.38
  -1  11  36    4.66    3.12
   1 -11  36    8.08    3.52
  -1  11  35   40.99    4.15
   1 -11  35   40.91    4.45
   1 -11  34    8.99    3.28
   1 -11  33    6.02    3.03
   1  11 -32   19.77    3.45
   1 -11  32   22.53    3.58
   1 -11  31  111.64    5.94
   1  11 -31   96.24    5.54
   1 -11  30   85.02    5.42
   1  11 -30   85.28    5.14
  -1  11  30  100.00    4.27
   1 -11  29   15.31    3.03
   1  11 -29    8.41    2.96
  -1  11  29    9.01    1.88
   1  11 -28   21.30    2.65
  -1  11  28   16.65    2.04
   1 -11  28   25.31    3.12
   1  11 -28   18.94    3.16
   1  11 -27   21.52    2.70
   1  11 -27   18.64    3.08
   1 -11  27   23.83    3.11
  -1  11  27   19.90    2.17
   1  11 -26   10.06    2.38
  -1  11  26   11.54    1.91
   1 -11  26   12.77    2.58
   1  11 -26   10.22    2.80
   1  11 -26   13.98    3.87
   1  11 -25  126.20    6.00
   1  11 -25  133.68    7.40
   1  11 -25  136.75    5.82
   1 -11  25  128.51    6.02
   1  11 -24   37.34    4.45
   1  11 -24   41.33    3.17
   1 -11  24   32.97    3.11
   1  11 -23   69.76    5.45
   1 -11  23   79.32    4.42
   1  11 -23   70.89    4.07
   1 -11  22  154.29    6.79
   1  11 -22  191.85    6.99
   1 -11  21   44.11    3.34
   1  11 -21   51.39    3.45
   1 -11  20   11.72    2.26
   1  11 -20   10.24    2.32
   1 -11  19   55.97    3.55
   1  11 -19   64.39    3.76
   1 -11  18  158.54    6.58
   1  11 -18  195.73    7.04
   1  11 -17    2.06    2.08
   1 -11  17    3.22    1.84
   1  11 -16   64.54    4.52
   1  11 -16   69.03    3.73
   1  11 -15  209.77    8.53
   1 -11  15  199.14    7.28
   1  11 -15  220.12    7.84
   1  11 -14   65.90    4.52
   1  11 -14   77.69    3.87
   1  11 -13  209.33    8.31
   1  11 -13  200.57    6.65
   1  11 -13  202.18    7.59
   1 -11  13  201.45    6.96
  -1  11  12  149.27    5.70
   1  11 -12  152.76    6.27
   1 -11  12  115.01    4.71
   1  11 -12  116.87    4.46
   1  11 -12  149.27    5.75
   1 -11  11  167.08    6.94
  -1  11  11  167.96    6.43
   1  11 -11  157.38    6.78
   1  11 -11  159.67    6.35
   1  11 -11  157.76    5.22
   1 -11  11  159.13    5.57
  -1  11  10    3.90    2.01
   1  11 -10    7.48    2.40
   1  11 -10    7.77    1.08
   1  11 -10    5.34    1.96
   1 -11  10    7.13    1.29
   1 -11  10    8.61    2.39
   1  11  -9   96.27    4.87
   1  11  -9   99.23    4.67
   1 -11   9  103.35    3.75
  -1  11   9   98.33    4.64
   1 -11   9   96.62    5.10
   1  11  -8  116.59    5.24
  -1  11   8  121.09    4.98
   1 -11   8  118.44    5.38
   1 -11   7  273.70    8.44
   1  11  -7  284.50    9.82
  -1  11   7  280.94    9.65
   1 -11   7  293.49   10.11
   1 -11   6    7.70    2.29
  -1  11   6   10.91    2.24
   1  11  -6    7.12    2.07
   1  11  -5   51.06    3.23
   1 -11   5   60.85    3.78
  -1  11   5   56.93    3.46
   1  11  -4   87.98    4.21
   1 -11   4   89.55    4.63
  -1  11   4   89.77    4.37
   1  11  -3  106.52    4.81
  -1  11   3  117.83    5.03
   1 -11   3  111.89    5.20
   1  11  -2  734.91   22.24
   1 -11   2  742.04   21.89
  -1 -11  -2  759.57   22.24
  -1  11   2  759.64   22.61
   1  11  -1   89.51    4.32
  -1 -11  -1   92.22    4.42
  -1  11   1   98.64    4.80
   1  11   0  418.17   13.24
   1 -11   0  401.33   13.03
  -1  11   0  440.39   13.83
  -1 -11   0  458.17   13.49
   1  11   1   96.76    4.41
  -1  11  -1   91.42    4.87
  -1 -11   1   97.39    4.65
  -1  11  -2  748.81   22.72
  -1 -11   2  762.06   22.39
   1  11   2  739.93   22.03
  -1  11  -3  113.78    5.20
  -1 -11   3  123.64    5.02
   1  11   3  111.76    4.52
  -1 -11   4   83.20    4.05
   1  11   4   80.73    3.55
  -1  11  -4   82.48    4.27
  -1 -11   5   59.10    3.47
  -1  11  -5   52.61    3.48
   1  11   5   55.83    2.80
   1  11   6    6.40    1.51
  -1  11  -6    8.98    2.25
  -1 -11   6    9.95    2.05
  -1 -11   7  286.32    9.55
  -1  11  -7  268.06    9.73
   1  11   7  282.31    8.76
   1  11   7  267.26    8.26
   1  11   8  118.27    4.24
  -1  11  -8  107.85    5.14
  -1 -11   8  122.51    5.14
   1  11   8  125.60    5.14
   1  11   9  101.86    4.66
   1  11   9   94.69    3.77
   1  11   9  102.37    3.71
  -1 -11   9  100.10    4.73
  -1  11  -9   87.19    4.85
   1  11  10    7.84    1.32
   1  11  10    4.94    1.35
  -1 -11  10    7.35    2.25
   1  11  10    5.47    2.02
   1  11  11  165.83    6.59
  -1 -11  11  167.35    6.76
   1  11  11  169.16    5.78
  -1  11 -11  164.33    6.27
   1  11  11  170.51    5.71
   1  11  12  167.94    6.15
  -1 -11  12  156.90    6.35
   1  11  12  167.25    5.11
  -1  11 -12  106.54    5.35
   1  11  12  125.74    5.06
   1  11  13  198.49    7.53
   1  11  13  196.98    6.58
  -1  11 -13  220.85    7.54
   1  11  13  198.90    6.93
   1  11  14   69.65    3.76
   1  11  14   76.67    2.92
  -1  11 -14   45.56    3.43
   1  11  14   48.40    3.01
   1  11  15  215.23    7.97
   1  11  15  210.63    7.51
   1  11  15  219.57    7.00
  -1  11 -15  219.92    8.01
   1  11  16   73.36    3.82
   1  11  16   50.72    3.27
   1  11  16   79.94    3.05
  -1  11 -16   50.19    3.69
  -1  11 -16   67.54    4.52
  -1  11 -17    0.14    2.51
   1  11  17    2.03    1.77
  -1  11 -17    1.62    2.32
   1  11  17   -0.05    1.43
   1  11  17    0.66    1.92
  -1  11 -18  190.89    7.97
   1  11  18  194.00    7.18
   1  11  18  175.84    6.90
   1  11  18  196.79    6.21
   1  11  19   53.16    3.50
   1  11  19   66.82    2.91
   1  11  19   65.75    3.72
  -1  11 -19   52.61    3.84
  -1  11 -19   69.83    4.76
   1  11  20   10.47    2.27
   1  11  20    9.28    1.56
   1  11  20    8.14    2.17
  -1  11 -20   10.26    2.63
  -1  11 -20   12.13    3.32
   1  11  21   43.22    3.26
  -1  11 -21   44.77    4.40
   1  11  21   49.69    2.56
  -1  11 -21   42.48    3.61
   1  11  21   50.66    3.31
   1  11  22  184.16    5.96
   1  11  22  185.89    6.91
   1  11  22  166.11    5.78
   1  11  22  156.74    6.89
  -1  11 -22  179.98    8.18
   1  11  23   66.54    3.13
   1  11  23   70.87    3.94
   1  11  23   69.72    3.04
  -1  11 -23   82.51    5.30
   1  11  23   81.60    4.36
   1  11  24   39.80    2.37
   1  11  24   42.70    3.10
   1  11  24   42.37    2.25
  -1  11 -24   36.78    4.22
   1  11  24   36.35    3.35
   1  11  25  130.27    5.53
   1  11  25  121.52    5.89
  -1  11 -25  136.55    7.23
   1  11  25  122.93    4.48
  -1  11 -26   14.65    3.68
   1  11  26   15.45    2.73
  -1  11 -26   14.20    2.15
   1  11  26   12.50    2.30
  -1  11 -27   18.03    3.89
   1  11  27   23.55    3.13
  -1  11 -27   18.69    2.24
   1  11  27   26.93    2.69
  -1  11 -28   18.10    4.12
   1  11  28   24.81    3.18
  -1  11 -28   17.74    2.25
   1  11  28   16.91    2.47
  -1  11 -29    5.19    3.65
   1  11  29    8.67    2.86
   1  11  29    9.27    2.27
  -1  11 -30  103.42    6.96
   1  11  30   90.51    5.49
   1  11  30  101.86    4.68
  -1  11 -31  101.79    6.65
  -1  11 -31  109.14    6.98
   1  11  31  106.28    5.95
   1  11  32   27.71    3.73
  -1  11 -32   27.39    4.72
  -1  11 -32   19.77    4.27
   1  11  33    5.72    2.95
  -1  11 -33    8.31    4.07
  -1  11 -33    7.07    3.99
   1  11  34   10.25    3.35
  -1  11 -34    3.21    4.00
  -1  11 -34    6.41    4.29
  -1  11 -35   36.13    5.08
   1  11  35   36.86    4.28
  -1 -11  35   38.43    4.15
  -1  11 -36    2.89    4.31
   1  11  36    3.31    3.18
  -1 -11  36    4.42    3.19
  -1  11 -37    9.33    4.39
   1  11  37   13.76    3.80
  -1 -11  37    5.98    3.11
   1  11  38   29.02    4.40
   1 -12  37   34.10    4.49
  -1  12  37   33.44    4.10
  -1  12  36    0.83    2.92
   1 -12  36    3.44    3.32
  -1  12  35    5.15    3.10
   1 -12  35    4.76    3.23
   1 -12  34    3.94    3.21
  -1  12  34    1.56    2.74
   1 -12  33    3.84    3.04
  -1  12  33    5.86    2.78
   1 -12  32   17.18    3.40
  -1  12  32   15.16    2.99
   1 -12  31   46.91    4.24
   1  12 -30   70.71    4.84
   1 -12  30   79.80    5.15
  -1  12  30   87.03    4.07
   1 -12  29   43.22    3.97
   1  12 -29   40.23    3.87
  -1  12  28   71.50    3.57
   1  12 -28   55.75    4.22
   1 -12  28   58.08    4.35
   1  12 -28   72.64    4.23
  -1  12  27   18.11    2.23
   1  12 -27   17.60    2.69
   1  12 -27   11.91    2.97
   1 -12  27   14.84    2.92
   1  12 -27   15.28    4.23
   1  12 -26   11.75    2.60
   1 -12  26   18.20    2.95
  -1  12  26   13.83    2.10
   1  12 -26   15.54    3.01
   1  12 -26   19.49    4.40
   1  12 -25    5.95    3.67
  -1  12  25    5.95    1.90
   1 -12  25    1.76    2.29
   1  12 -25    2.63    2.21
   1 -12  24   36.15    3.28
   1  12 -24   37.48    3.25
   1 -12  23   59.94    3.89
   1  12 -23   57.10    3.83
   1 -12  22   18.85    2.63
   1  12 -22   28.03    2.90
   1 -12  21   12.39    2.30
   1  12 -21   16.26    2.68
   1 -12  20   38.68    3.04
   1  12 -20   40.48    3.25
   1 -12  19  164.68    6.54
   1  12 -19  170.33    6.87
   1  12 -18   15.92    3.53
   1 -12  18   10.20    2.04
   1 -12  17  189.54    6.76
   1  12 -17  173.38    8.08
   1  12 -17  167.96    7.02
   1 -12  16  241.78    8.76
   1  12 -16  281.37    9.53
   1  12 -16  266.94   10.35
  -1  12  16  263.96    9.36
  -1  12  15 1220.57   36.47
   1  12 -15 1264.88   36.68
   1 -12  15 1228.94   35.98
   1  12 -15 1282.65   35.65
   1  12 -15 1234.56   37.42
   1  12 -14   27.24    3.08
   1  12 -14   37.41    3.88
   1  12 -14   60.69    2.72
  -1  12  14   25.25    3.10
   1 -12  14   52.45    2.89
   1  12 -13  761.72   23.89
   1 -12  13  739.87   22.32
  -1  12  13  790.20   23.16
   1  12 -13  814.80   23.35
   1  12 -13  748.82   21.93
   1  12 -12  110.64    5.81
   1 -12  12  110.38    4.41
  -1  12  12  117.39    5.26
   1  12 -12  118.86    5.38
   1  12 -12  118.25    4.02
   1  12 -11  536.79   16.76
  -1  12  11  543.02   16.63
   1  12 -11  510.93   17.06
   1 -12  11  521.13   15.64
   1  12 -10  202.17    7.45
   1  12 -10  198.90    7.69
  -1  12  10  199.02    7.30
  -1  12   9  196.81    7.31
   1 -12   9  180.35    6.09
   1  12  -9  186.80    7.60
   1  12  -9  205.45    7.51
  -1  12   8   73.38    4.14
   1 -12   8   82.46    4.67
   1 -12   8   78.19    2.97
   1  12  -8   75.50    4.43
   1  12  -8   75.70    4.20
  -1  12   7   91.10    3.07
  -1  12   7   98.83    4.66
   1 -12   7   98.84    5.07
   1  12  -7   95.76    4.74
  -1  12   6   11.11    0.75
  -1  12   6   10.79    2.29
   1  12  -6   10.72    2.31
   1 -12   6    9.32    2.69
   1  12  -5  323.26   11.00
  -1  12   5  319.87   10.97
   1 -12   5  337.54   11.47
   1  12  -4  261.34    9.47
  -1  12   4  280.68    9.66
   1 -12   4  283.82   10.01
   1  12  -3  109.35    4.94
  -1  12   3  117.51    5.23
   1 -12   3  107.13    5.36
  -1 -12  -2  303.58   10.22
  -1  12   2  299.55   10.54
   1  12  -2  282.09   10.16
  -1 -12  -1  454.93   14.26
  -1  12   1  454.23   14.58
   1  12  -1  425.56   14.09
   1 -12   1  469.78   13.87
  -1 -12   0  186.86    7.24
  -1  12   0  195.88    7.61
   1  12   0  176.53    7.04
  -1  12  -1  470.35   14.65
   1 -12  -1  437.74   13.77
  -1 -12   1  461.81   14.24
   1  12   1  430.47   13.87
  -1 -12   2  310.24   10.32
   1  12   2  298.22    9.91
  -1  12  -2  302.51   10.51
  -1 -12   3  123.08    5.17
   1  12   3  109.20    4.64
  -1  12  -3  111.21    5.29
  -1 -12   4  278.30    9.51
   1  12   4  266.40    8.93
  -1  12  -4  278.42    9.81
  -1 -12   5  314.12   10.60
   1  12   5  310.42   10.00
  -1  12  -5  313.29   10.93
  -1 -12   6   11.00    0.82
  -1  12  -6   10.40    2.28
   1  12   6    8.48    1.68
  -1 -12   6   10.81    2.28
   1  12   7   95.57    4.76
  -1  12  -7   95.53    5.04
   1  12   7   97.64    4.01
  -1 -12   7  100.99    4.80
   1  12   8   73.77    4.11
  -1 -12   8   77.08    4.24
   1  12   8   70.49    3.28
  -1  12  -8   71.22    4.32
   1  12   9  203.61    6.69
  -1  12  -9  198.02    7.79
   1  12   9  188.80    6.26
  -1 -12   9  204.29    7.66
   1  12   9  193.00    7.53
   1  12  10  197.31    7.45
   1  12  10  201.04    6.50
  -1 -12  10  202.37    7.57
  -1  12 -10  203.13    7.86
  -1  12 -11  487.14   16.96
   1  12  11  537.77   16.78
   1  12  11  529.32   15.64
   1  12  11  538.32   15.68
  -1  12 -12  114.97    5.04
   1  12  12  123.30    5.47
   1  12  12  112.82    4.47
   1  12  12  122.27    4.49
  -1  12 -13  735.74   22.96
   1  12  13  742.32   22.50
   1  12  13  817.79   22.39
   1  12  13  775.06   23.47
   1  12  14   27.74    3.05
   1  12  14   27.06    2.26
   1  12  15 1266.20   36.24
   1  12  15 1218.45   36.80
  -1  12 -15 1252.19   36.64
   1  12  15 1279.23   35.74
   1  12  16  242.14    8.69
   1  12  16  253.14    9.23
  -1  12 -16  239.95    9.11
   1  12  17  197.68    6.91
  -1  12 -17  207.80    7.43
   1  12  17  169.80    7.13
   1  12  17  172.48    6.08
   1  12  18   28.78    1.93
   1  12  18   22.01    2.74
   1  12  18   12.68    2.16
  -1  12 -18   10.80    2.70
  -1  12 -18   24.61    3.42
   1  12  19  157.06    6.33
   1  12  19  157.05    5.43
  -1  12 -19  163.80    6.76
  -1  12 -19  161.97    7.55
   1  12  19  158.78    6.51
   1  12  20   40.61    3.06
   1  12  20   38.71    2.25
  -1  12 -20   43.10    3.57
  -1  12 -20   38.95    4.08
   1  12  20   38.52    3.13
   1  12  21    8.00    2.15
   1  12  21   12.69    1.64
  -1  12 -21    7.51    2.62
  -1  12 -21   13.06    3.16
   1  12  21   11.70    2.41
   1  12  22   21.20    1.86
  -1  12 -22   22.49    3.61
   1  12  22   23.39    2.67
   1  12  22   23.86    2.73
  -1  12 -22   22.59    3.16
   1  12  23   56.71    2.70
  -1  12 -23   59.27    5.05
   1  12  23   57.92    3.75
   1  12  23   64.07    3.90
   1  12  23   51.45    2.60
  -1  12 -23   58.60    4.20
  -1  12 -24   38.06    4.33
   1  12  24   34.81    3.02
   1  12  24   33.55    3.16
   1  12  24   32.13    2.10
   1  12  24   32.03    2.02
   1  12  25    3.07    1.40
   1  12  25    1.67    2.09
  -1  12 -25    3.79    3.44
   1  12  25    2.38    2.24
   1  12  26    9.38    1.59
   1  12  26   13.63    2.49
  -1  12 -26    8.28    2.22
  -1  12 -26   15.02    3.95
   1  12  27   16.54    1.78
  -1  12 -27   21.91    2.53
  -1  12 -27   21.86    4.17
   1  12  27   16.12    2.48
   1  12  28   62.36    4.48
  -1  12 -28   75.04    6.01
   1  12  28   72.95    4.11
  -1  12 -28   69.54    3.82
   1  12  29   58.98    3.75
  -1  12 -29   50.88    5.21
   1  12  29   43.92    4.01
   1  12  30   90.69    4.67
   1  12  30   84.08    5.31
  -1  12 -30   99.44    6.84
   1  12  31   46.02    4.20
  -1  12 -31   48.99    5.40
  -1  12 -31   54.70    5.27
   1  12  32   12.34    3.20
  -1  12 -32    9.04    4.34
  -1  12 -32   11.27    4.01
   1  12  33    5.62    2.95
  -1 -12  33    6.89    2.97
  -1  12 -33   -0.47    4.04
  -1  12 -33    8.81    4.02
   1  12  34    1.53    3.08
  -1 -12  34    1.11    2.92
  -1  12 -34    1.71    4.30
  -1  12 -34    2.58    4.05
  -1  12 -35   -5.47    4.17
  -1 -12  35    3.62    3.04
   1  12  35    2.27    3.06
   1  12  36    1.98    3.25
  -1 -12  36    0.34    2.98
  -1 -12  37   31.32    4.12
   1  12  37   27.54    4.30
   1 -13  37   12.80    3.76
  -1  13  36    9.06    3.22
   1 -13  36   14.64    3.81
   1 -13  35    8.97    3.38
  -1  13  35   13.17    3.26
   1 -13  34   16.24    3.59
  -1  13  34   21.64    3.36
  -1  13  33    4.15    2.83
   1 -13  33    4.14    2.98
   1 -13  32   23.43    3.66
  -1  13  32   25.69    3.40
   1 -13  31   41.35    4.08
  -1  13  31   42.57    3.81
   1 -13  30   44.51    4.03
  -1  13  30   44.04    3.13
  -1  13  30   42.59    3.68
  -1  13  29    8.18    2.13
   1  13 -29    5.31    2.96
   1 -13  29    6.94    2.81
  -1  13  29   15.49    2.77
   1  13 -28   34.42    3.30
   1  13 -28   25.94    3.39
  -1  13  28   27.77    2.65
  -1  13  28   30.72    3.12
   1 -13  28   33.77    3.46
   1  13 -27    2.40    2.69
   1  13 -27    2.60    2.40
   1  13 -27   -0.67    3.96
  -1  13  27    2.27    1.93
  -1  13  27    2.35    2.28
   1 -13  27    1.08    2.54
   1  13 -26   15.99    2.79
  -1  13  26   12.23    2.16
   1 -13  26   12.58    2.69
   1  13 -25   35.95    3.38
  -1  13  25   33.88    2.89
   1 -13  25   28.97    3.22
   1  13 -24    6.92    2.49
   1 -13  24    4.06    2.35
   1  13 -23    9.88    2.55
   1 -13  23    7.43    2.29
   1  13 -22   13.97    2.66
   1 -13  22    6.42    2.14
   1 -13  21   17.16    2.44
   1  13 -21   17.46    2.80
   1  13 -20  199.25    7.52
   1  13 -20  197.86    8.84
   1  13 -19    2.11    3.20
  -1  13  19    1.25    2.31
   1 -13  19    2.05    1.82
   1  13 -19    3.86    2.38
   1 -13  18  123.69    5.27
  -1  13  18  118.71    5.55
   1  13 -18  128.58    5.84
   1  13 -18  125.63    6.82
   1  13 -18  127.50    5.04
   1 -13  17  157.85    5.89
  -1  13  17  137.52    6.18
   1  13 -17  152.30    7.47
   1  13 -17  150.88    6.49
   1  13 -17  144.69    5.53
   1  13 -16  184.19    6.39
   1 -13  16  171.05    6.66
   1  13 -16  199.49    7.58
   1  13 -16  200.56    8.53
  -1  13  16  187.00    7.29
   1  13 -15  331.62   12.62
   1  13 -15  351.71   10.66
   1 -13  15  361.47   11.13
   1  13 -15  349.89   11.94
  -1  13  15  323.80   11.62
   1  13 -14  121.83    6.28
   1  13 -14  119.38    4.27
  -1  13  14  118.53    5.51
   1  13 -14  121.44    5.65
   1 -13  14  115.49    4.70
   1  13 -13   41.95    3.33
  -1  13  13   33.19    3.09
   1  13 -13   38.79    3.88
   1 -13  13   29.28    2.21
   1  13 -12   96.41    4.93
   1 -13  12   88.23    3.78
  -1  13  12   98.49    4.79
   1  13 -12   97.12    5.41
  -1  13  11    0.10    2.20
   1  13 -11    0.93    2.30
  -1  13  11    0.56    1.07
   1 -13  11    1.69    1.30
   1  13 -11    2.32    2.26
   1  13 -10  360.81   12.12
  -1  13  10  352.30   11.86
   1  13 -10  348.00   12.28
   1 -13  10  365.04   10.68
  -1  13  10  340.45   10.42
  -1  13   9    7.09    0.99
  -1  13   9    5.94    2.34
   1  13  -9    2.96    2.46
   1  13  -9    4.99    2.32
  -1  13   8  417.57   12.58
   1  13  -8  407.14   12.94
   1  13  -8  422.65   12.85
   1  13  -7  299.11    9.44
   1  13  -7  282.49    9.39
  -1  13   7  284.07    9.10
   1  13  -6   87.53    4.63
  -1  13   6   91.58    4.65
   1  13  -5  239.29    8.91
  -1  13   5  254.88    9.03
   1 -13   5  243.05    9.33
   1  13  -4   56.10    3.66
  -1  13   4   57.81    3.78
   1 -13   4   54.07    4.06
   1  13  -3  389.88   12.86
  -1  13   3  395.37   13.07
   1  13  -2  629.35   20.17
  -1  13   2  709.72   20.72
  -1 -13  -1   79.63    4.15
  -1  13   1   81.48    4.43
   1  13  -1   73.36    4.02
   1 -13   1   77.80    3.65
  -1 -13   0  293.38   10.40
   1  13   0  288.69   10.21
  -1  13   0  297.29   10.72
  -1 -13   1   74.65    4.16
   1  13   1   69.83    3.76
   1 -13  -1   75.62    3.68
  -1  13  -1   77.72    4.40
  -1 -13   2  714.77   21.20
   1  13   2  667.31   20.69
   1 -13  -2  716.65   20.72
  -1  13  -2  668.14   21.33
   1  13   3  385.93   12.54
  -1 -13   3  401.70   13.04
  -1  13  -3  403.52   13.31
   1  13   4   52.34    3.12
  -1 -13   4   55.38    3.66
  -1  13  -4   53.24    3.87
  -1 -13   5  253.48    8.97
  -1  13  -5  237.58    9.15
   1  13   5  241.27    8.26
   1  13   6   87.64    4.74
  -1 -13   6   88.16    4.60
  -1  13  -6   87.74    4.96
   1  13   6   91.21    4.01
   1  13   7  296.86    9.89
   1  13   7  284.64    8.83
  -1  13  -7  302.94   10.13
  -1 -13   7  297.88    9.71
   1  13   8  434.39   13.39
  -1  13  -8  433.76   13.60
   1  13   8  433.66   12.33
  -1 -13   8  447.82   13.37
   1  13   9    4.35    1.67
  -1  13  -9    7.93    2.76
  -1 -13   9    6.45    1.02
   1  13   9    6.43    2.38
   1  13  10  371.60   12.12
  -1  13 -10  352.45   12.42
  -1 -13  10  337.80   10.38
   1  13  10  356.69   10.99
   1  13  10  352.51   10.54
   1  13  11   -0.23    2.16
  -1  13 -11    3.30    2.63
   1  13  11    2.23    1.64
   1  13  11    0.29    1.24
  -1  13 -12   88.87    5.29
   1  13  12  101.97    3.93
   1  13  12   83.14    3.71
   1  13  12  104.11    5.05
  -1  13 -13   34.37    3.77
   1  13  13   32.89    2.28
   1  13  13   38.21    2.35
   1  13  13   40.12    3.30
   1  13  14  123.36    4.89
  -1  13 -14  135.04    5.56
   1  13  14  123.99    5.79
   1  13  14  129.52    4.77
   1  13  15  365.93   11.61
   1  13  15  336.42   12.32
   1  13  15  362.98   11.28
   1  13  16  202.54    6.62
   1  13  16  198.90    7.75
  -1  13 -16  195.26    7.48
   1  13  16  191.05    6.98
   1  13  17  147.46    5.34
   1  13  17  160.53    5.99
   1  13  17  151.84    6.45
  -1  13 -17  159.30    6.45
   1  13  18  121.28    5.71
   1  13  18  125.71    5.27
  -1  13 -18  122.19    5.65
   1  13  18  124.48    4.53
   1  13  19    2.13    1.94
   1  13  19    4.72    2.26
   1  13  19    1.56    1.42
  -1  13 -19    4.57    2.51
  -1  13 -20  159.60    7.25
   1  13  20  191.57    7.45
  -1  13 -20  186.14    8.53
   1  13  20  164.11    6.94
   1  13  20  204.07    6.25
   1  13  21   18.67    2.72
   1  13  21   18.29    2.56
  -1  13 -21   19.31    3.66
   1  13  21   17.86    1.73
   1  13  22   13.74    2.56
  -1  13 -22   14.25    3.58
   1  13  22   13.86    1.57
   1  13  23    7.89    2.40
   1  13  23    6.18    2.22
  -1  13 -23    9.49    3.56
   1  13  23    7.04    1.41
   1  13  24    5.27    2.34
   1  13  24    4.31    1.41
   1  13  24    3.06    2.38
  -1  13 -24    5.36    3.33
  -1  13 -25   30.75    4.41
   1  13  25   32.69    3.17
   1  13  25   28.20    1.96
   1  13  25   32.95    3.17
   1  13  26   15.46    2.87
  -1  13 -26   16.88    3.94
   1  13  26   15.38    2.67
  -1  13 -26   15.35    2.53
   1  13  27    4.12    2.60
  -1  13 -27    5.40    3.84
   1  13  27    2.58    2.40
  -1  13 -27    6.12    2.18
  -1  13 -28   29.21    2.92
   1  13  28   31.20    3.49
  -1  13 -28   30.89    4.74
   1  13  28   31.45    3.16
  -1 -13  29   10.11    2.64
   1  13  29    9.15    2.89
  -1  13 -29    4.88    3.97
   1  13  29    8.19    2.55
  -1 -13  30   33.97    3.68
   1  13  30   48.99    4.08
  -1  13 -30   47.13    5.54
   1  13  30   45.99    3.55
  -1 -13  31   38.07    3.84
   1  13  31   46.34    4.23
  -1  13 -32   18.65    4.24
  -1 -13  32   25.43    3.37
   1  13  32   22.41    3.57
  -1  13 -32   28.69    5.30
  -1 -13  33    8.12    2.99
   1  13  33    5.04    3.15
  -1  13 -33    2.16    3.88
  -1 -13  34   16.90    3.35
   1  13  34   18.25    3.49
  -1  13 -34   19.27    4.44
   1  13  35   10.15    3.39
  -1 -13  35   12.05    3.27
   1  13  36   10.40    3.57
  -1 -13  36   12.22    3.37
  -1 -13  37   10.36    3.49
   1 -14  36   13.56    3.66
   1 -14  35   10.05    3.44
   1 -14  34   19.55    3.73
   1 -14  33   10.97    3.26
   1 -14  32   16.03    3.40
   1 -14  31  126.38    6.57
   1 -14  30    3.27    2.78
  -1  14  30   11.64    2.71
   1 -14  29   21.25    3.28
  -1  14  29   22.85    2.63
  -1  14  29   21.21    2.87
   1 -14  28   14.54    2.92
  -1  14  28   20.69    2.56
  -1  14  28   22.04    2.87
   1 -14  27   72.75    4.52
  -1  14  27   64.50    3.83
   1  14 -27   70.67    4.51
  -1  14  27   71.73    4.23
  -1  14  26   41.19    3.05
  -1  14  26   26.76    2.93
   1  14 -26   37.19    3.47
   1 -14  26   27.00    3.22
  -1  14  25    7.97    2.24
   1  14 -25    6.00    2.57
  -1  14  25    6.01    2.07
  -1  14  25    6.48    2.41
   1 -14  25    7.50    2.39
   1 -14  24   12.40    2.50
   1  14 -24   12.67    2.88
  -1  14  24    9.57    2.52
  -1  14  24   10.14    2.23
   1 -14  23   48.95    3.64
  -1  14  23   57.70    3.54
   1  14 -23   62.11    4.23
  -1  14  23   62.90    3.90
   1  14 -22    2.81    3.41
  -1  14  22    3.12    1.87
   1  14 -22    3.87    2.49
  -1  14  22    4.69    2.32
   1 -14  22    1.72    2.07
   1  14 -21   17.69    3.95
  -1  14  21   18.23    2.21
   1  14 -21   21.12    3.01
  -1  14  21   16.73    2.67
   1 -14  21   17.10    2.47
  -1  14  20   38.71    2.75
   1  14 -20   37.20    3.48
   1  14 -20   39.60    4.47
   1 -14  20   38.76    3.01
  -1  14  20   36.94    3.20
  -1  14  19   68.81    3.31
   1  14 -19   43.05    3.73
   1  14 -19   50.69    4.90
   1 -14  19   62.06    3.53
  -1  14  19   47.47    3.57
  -1  14  18   41.02    2.69
   1  14 -18   42.78    3.70
   1  14 -18   45.69    4.56
   1 -14  18   46.43    3.00
  -1  14  18   46.98    3.46
  -1  14  17  299.54   10.32
   1  14 -17  350.64   11.68
   1  14 -17  358.36   12.69
   1 -14  17  316.77   10.63
  -1  14  17  350.31   11.33
  -1  14  16   28.22    2.23
   1  14 -16   35.75    4.10
   1 -14  16   31.29    2.45
   1  14 -16   39.20    3.44
  -1  14  16   36.95    3.25
   1  14 -15   21.25    3.62
   1  14 -15   21.52    2.91
   1 -14  15   12.11    1.82
  -1  14  15   18.27    2.66
  -1  14  15   11.21    1.64
  -1  14  14  348.21   11.69
   1 -14  14  340.37   10.81
   1  14 -14  367.05   12.16
   1  14 -14  348.98   12.72
  -1  14  14  332.80   10.55
  -1  14  13   40.34    3.46
   1 -14  13   50.50    2.70
   1  14 -13   43.76    4.26
  -1  14  13   52.90    2.47
   1  14 -13   46.54    3.75
   1  14 -12  117.44    5.28
  -1  14  12  112.59    4.95
   1 -14  12   82.72    3.52
   1  14 -12  112.44    5.71
   1  14 -11   42.43    3.54
   1 -14  11   34.42    2.02
  -1  14  11   32.89    1.80
   1  14 -11   38.39    3.75
  -1  14  11   39.17    3.30
  -1  14  10  300.86    8.99
  -1  14  10  306.07   10.61
   1  14 -10  314.19   11.24
   1  14 -10  313.15   11.01
   1  14  -9   61.03    4.21
  -1  14   9   65.94    3.85
   1  14  -9   65.53    4.12
   1  14  -8  334.78   12.00
  -1  14   8  355.72   11.76
   1  14  -8  337.32   11.99
   1  14  -7  312.66   11.38
  -1  14   7  326.67   11.22
   1  14  -7  331.58   11.54
   1  14  -6  241.80    9.29
  -1  14   6  264.00    9.42
   1  14  -6  256.02    9.57
   1  14  -5   27.29    3.10
  -1  14   5   27.67    3.14
   1  14  -5   32.39    3.28
   1  14  -4   49.44    3.58
  -1  14   4   48.42    3.65
   1  14  -4   53.16    3.87
  -1  14   3   24.92    3.14
   1  14  -3   20.44    2.76
   1  14  -2   66.82    3.97
  -1  14   2   74.56    4.42
  -1  14   1  120.02    5.64
   1 -14   1  110.37    4.54
  -1 -14  -1  113.08    5.27
   1  14  -1  109.18    5.12
  -1  14   0  266.29   10.58
  -1 -14   0  279.65   10.45
   1  14   0  277.39   10.25
   1  14   1  106.30    4.96
  -1  14  -1  116.48    5.60
  -1 -14   1  113.19    5.34
   1 -14  -1  110.70    4.71
   1  14   2   77.09    4.04
  -1  14  -2   76.19    4.66
   1 -14  -2   77.92    3.90
  -1 -14   2   85.41    4.51
   1 -14  -3   26.79    2.55
  -1  14  -3   20.56    3.00
   1  14   3   16.55    2.27
  -1 -14   3   21.54    2.88
  -1 -14   4   49.50    3.70
   1  14   4   51.62    3.19
  -1  14  -4   55.13    4.01
   1  14   5   27.51    3.07
  -1 -14   5   27.39    3.09
   1  14   5   26.69    2.51
  -1  14  -5   27.76    3.30
   1  14   6  265.68    9.71
   1  14   6  256.06    8.74
  -1  14  -6  252.04    9.68
   1  14   7  312.24   10.31
  -1  14  -7  314.22   11.40
   1  14   7  330.34   11.39
   1  14   8  357.41   11.32
   1  14   8  340.62   10.08
  -1  14  -8  358.70   11.53
   1  14   9   68.33    4.04
   1  14   9   66.43    3.23
  -1  14  -9   68.64    4.52
  -1 -14  10  303.88    9.03
   1  14  10  298.14    9.79
   1  14  10  316.46   10.99
  -1  14 -10  299.75   11.18
   1  14  11   42.60    3.50
  -1  14 -11   42.59    3.90
   1  14  11   44.41    2.73
  -1 -14  11   35.96    1.96
   1  14  12   85.46    3.55
   1  14  12  115.98    5.30
  -1  14 -12  105.56    5.59
   1  14  12  114.98    4.16
  -1 -14  12   74.78    3.36
   1  14  13   45.90    2.51
  -1  14 -13   43.54    4.14
   1  14  13   44.23    3.61
  -1 -14  13   44.40    2.40
   1  14  13   47.44    2.75
  -1  14 -14  333.83   12.53
   1  14  14  348.67   10.74
   1  14  14  339.78   10.76
   1  14  14  341.35   12.01
  -1 -14  14  346.42   10.63
  -1  14 -15   18.41    3.36
   1  14  15   17.60    1.90
   1  14  15   10.64    1.82
  -1 -14  15   12.80    1.73
   1  14  15   21.10    2.81
   1  14  16   33.23    2.49
   1  14  16   35.35    3.33
  -1  14 -16   33.26    3.08
   1  14  16   39.03    2.30
  -1 -14  16   33.01    2.36
   1  14  17  328.04   10.53
   1  14  17  333.33   11.47
   1  14  17  350.30   10.11
   1  14  18   42.06    2.88
   1  14  18   41.82    2.42
  -1 -14  18   38.22    2.67
   1  14  19   51.25    2.71
   1  14  19   49.99    3.76
  -1 -14  19   66.61    3.35
   1  14  19   61.39    3.44
   1  14  20   38.02    2.26
   1  14  20   41.55    3.56
  -1 -14  20   37.98    2.79
   1  14  20   42.71    3.01
   1  14  21   18.81    1.72
   1  14  21   17.79    2.41
   1  14  21   15.27    2.75
  -1 -14  21   19.18    2.28
  -1  14 -22    7.17    3.37
   1  14  22    2.78    2.26
   1  14  22    2.73    2.10
  -1 -14  22    4.94    1.92
   1  14  22    3.80    1.41
  -1  14 -23   58.24    5.19
   1  14  23   51.23    3.55
   1  14  23   56.27    2.58
   1  14  23   53.75    3.88
  -1 -14  23   50.82    3.53
   1  14  24   10.13    2.48
  -1  14 -24   14.35    3.90
   1  14  24   13.57    2.64
  -1 -14  24   12.22    2.29
  -1 -14  25    5.52    2.25
  -1  14 -25    3.69    3.56
   1  14  25    7.67    2.44
   1  14  25    4.20    2.38
  -1  14 -26   43.44    3.38
  -1  14 -26   43.45    5.01
  -1 -14  26   31.74    3.18
   1  14  26   36.11    3.39
   1  14  26   30.68    3.27
  -1  14 -27   76.46    4.27
  -1 -14  27   68.40    4.30
   1  14  27   68.98    4.51
  -1  14 -27   72.52    6.01
   1  14  27   72.75    4.43
   1  14  28   17.62    2.96
  -1  14 -28   18.20    4.51
  -1 -14  28   20.49    2.99
   1  14  28   17.30    3.05
   1  14  29   23.23    3.00
   1  14  29   23.76    3.24
  -1  14 -29   29.07    4.82
  -1 -14  29   21.15    3.06
   1  14  30    8.33    2.89
  -1  14 -30    3.05    4.05
  -1 -14  30    6.67    2.77
  -1 -14  31  116.10    5.99
  -1 -14  32   17.04    3.19
  -1  14 -32   10.66    4.18
  -1 -14  33    9.66    3.05
  -1 -14  34   25.64    3.68
  -1 -14  35    4.79    2.98
  -1 -14  36   19.14    3.63
   1 -15  33   26.11    3.86
   1 -15  32   10.13    3.22
   1 -15  31    8.43    3.16
   1 -15  30   30.07    3.66
  -1  15  29    3.35    2.25
   1 -15  29    0.43    2.70
   1 -15  28   95.57    5.42
  -1  15  28   93.97    4.81
  -1  15  27   23.46    2.80
   1  15 -27   26.80    3.43
   1 -15  27   27.22    3.31
   1  15 -26    4.37    2.72
  -1  15  26    8.39    2.59
   1 -15  26    6.95    2.51
  -1  15  26    6.15    2.30
   1  15 -25    2.24    3.90
   1  15 -25    3.14    2.67
  -1  15  25    2.10    2.28
   1 -15  25    0.24    2.23
  -1  15  25    3.15    2.16
   1  15 -24    5.69    3.80
   1  15 -24    1.23    2.62
  -1  15  24    3.69    2.32
   1 -15  24    2.53    2.18
  -1  15  24    3.29    2.32
   1  15 -23  154.44    6.76
   1  15 -23  148.12    7.91
  -1  15  23  125.69    5.55
  -1  15  23  143.08    6.06
   1 -15  23  127.72    5.90
  -1  15  22    8.53    1.92
   1  15 -22   10.59    3.75
   1  15 -22    3.74    2.75
  -1  15  22    5.37    2.36
   1 -15  22    8.99    2.20
  -1  15  21    0.66    1.65
   1  15 -21   -0.61    3.50
   1  15 -21    2.34    2.48
   1 -15  21    0.88    1.82
  -1  15  21    0.53    2.23
  -1  15  20    6.98    1.74
   1  15 -20    9.03    2.66
   1 -15  20    6.75    2.02
  -1  15  20    4.03    2.32
   1  15 -20    7.63    3.56
  -1  15  19   29.36    3.04
   1  15 -19   32.49    3.42
   1 -15  19   26.62    2.55
  -1  15  19   32.78    2.39
  -1  15  18   70.86    4.16
   1  15 -18   79.93    4.68
   1 -15  18   66.23    3.57
  -1  15  18   66.42    3.30
   1  15 -18   70.05    5.39
  -1  15  17   62.87    3.85
   1  15 -17   57.87    4.91
   1 -15  17   53.50    3.11
  -1  15  17   48.72    2.82
   1  15 -17   61.56    4.22
  -1  15  16   12.41    2.64
  -1  15  16   16.62    1.76
   1  15 -16   11.35    2.86
   1 -15  16   13.20    1.88
   1  15 -16   16.77    3.82
  -1  15  15   29.94    3.06
   1  15 -15   31.03    3.29
   1  15 -15   32.12    4.07
   1 -15  15   28.59    2.20
  -1  15  15   23.78    1.90
  -1  15  14   31.92    1.99
   1 -15  14   33.13    2.26
  -1  15  14   33.96    3.13
   1  15 -14   32.61    3.99
   1  15 -14   37.91    3.50
  -1  15  13  390.20   11.62
   1 -15  13  402.77   11.87
   1  15 -13  378.42   13.91
  -1  15  13  376.23   12.96
   1  15 -13  385.86   13.49
   1  15 -12  205.64    8.60
  -1  15  12  197.51    7.72
   1  15 -12  214.32    8.38
  -1  15  12  194.22    6.20
   1  15 -11  150.48    6.90
   1  15 -11  165.10    6.81
  -1  15  11  153.76    6.33
  -1  15  10  116.13    4.91
   1  15 -10  104.47    5.23
   1  15 -10  118.23    5.34
   1  15  -9  112.78    5.94
  -1  15   9  117.51    5.60
   1  15  -9  124.74    6.01
   1  15  -8    3.23    2.45
  -1  15   8    0.35    2.24
   1  15  -8    3.82    2.52
   1  15  -7   53.97    4.03
  -1  15   7   56.29    3.86
   1  15  -7   58.99    4.22
   1  15  -6   42.00    3.57
   1  15  -6   43.42    3.79
  -1  15   6   44.44    3.62
   1  15  -5   66.86    4.47
   1  15  -5   65.11    4.25
  -1  15   5   75.65    4.37
   1  15  -4   35.33    3.17
  -1 -15  -4   28.59    1.38
   1  15  -4   32.55    3.39
  -1  15   4   30.34    3.20
   1  15  -3    1.91    2.47
   1  15  -3    1.24    2.17
  -1  15   3    2.32    2.46
   1  15  -2   15.45    2.90
  -1  15   2   17.88    2.93
   1  15  -2   16.21    2.63
   1  15  -1  308.98   10.94
   1  15  -1  337.26   11.67
  -1  15   1  314.09   11.27
  -1 -15   0   86.20    4.79
   1  15   0   94.01    4.64
   1 -15   0   83.76    3.96
   1  15   0   89.37    5.13
  -1  15   0   92.91    5.09
   1 -15  -1  296.78    9.85
  -1 -15   1  318.74   10.78
  -1  15  -1  296.44   10.88
   1  15   1  295.85   10.32
  -1  15  -2   22.60    3.07
   1  15   2   18.02    2.55
  -1 -15   2   21.43    3.08
   1 -15  -2   18.96    2.32
  -1  15  -3    2.50    2.64
   1  15   3    2.85    1.94
  -1 -15   3    0.71    2.52
   1 -15  -3    2.73    1.94
   1 -15  -4   32.34    2.83
   1  15   4   27.47    2.64
  -1  15  -4   30.28    3.47
   1  15   5   71.92    4.60
   1  15   5   67.84    3.73
  -1  15  -5   67.40    4.50
   1  15   6   43.75    3.73
   1  15   6   41.17    2.97
  -1  15  -6   41.41    3.81
   1  15   7   57.26    3.29
  -1  15  -7   51.70    4.24
   1  15   7   53.14    4.05
  -1  15  -8    2.42    2.66
   1  15   8    3.39    1.86
   1  15   8    5.00    2.53
   1  15   9  126.77    6.08
   1  15   9  117.68    4.89
  -1  15  -9  115.44    6.18
   1  15  10  116.14    5.39
   1  15  10  111.47    4.16
  -1  15 -10  113.37    5.67
  -1 -15  11  136.79    4.57
   1  15  11  156.07    6.74
   1  15  11  146.69    5.48
  -1  15 -11  151.40    6.99
  -1 -15  12  192.89    6.34
   1  15  12  212.36    8.34
  -1  15 -12  220.78    8.89
   1  15  12  203.25    7.03
   1  15  13  384.75   12.17
  -1 -15  13  393.96   11.74
   1  15  13  401.06   11.82
   1  15  13  375.42   13.45
  -1  15 -13  390.64   13.97
   1  15  14   35.38    2.48
  -1 -15  14   30.89    2.04
   1  15  14   38.01    3.42
   1  15  14   34.56    2.23
  -1  15 -14   33.25    4.08
  -1 -15  15   24.29    1.98
   1  15  15   27.51    2.17
   1  15  15   31.51    2.28
   1  15  15   35.56    3.48
  -1  15 -15   31.10    3.87
   1  15  16   14.97    1.92
   1  15  16   13.54    2.78
   1  15  16   13.71    1.83
  -1  15 -16   12.97    3.45
  -1 -15  16   16.23    1.84
   1  15  17   60.04    2.93
  -1 -15  17   52.82    2.95
   1  15  17   55.09    3.10
  -1  15 -17   58.88    4.76
   1  15  18   66.41    3.11
  -1 -15  18   69.91    3.41
   1  15  18   67.99    3.51
   1  15  18   68.19    4.40
   1  15  19   33.38    3.35
   1  15  19   31.40    2.16
  -1 -15  19   30.15    2.42
   1  15  19   29.42    2.56
   1  15  20    5.34    2.60
   1  15  20    5.83    1.48
   1  15  20    5.68    1.86
  -1 -15  20    8.65    1.92
   1  15  21    2.61    2.53
   1  15  21    2.51    1.37
  -1 -15  21    1.50    1.74
   1  15  21    3.39    1.94
  -1 -15  22    8.78    2.10
   1  15  22   10.43    2.22
   1  15  22    3.62    2.47
   1  15  23  124.32    5.66
  -1 -15  23  125.77    5.57
  -1  15 -24    6.23    3.61
   1  15  24    2.31    2.45
  -1 -15  24    3.95    2.07
  -1  15 -25    3.02    2.33
  -1 -15  25    4.03    2.24
   1  15  25    2.56    2.46
  -1  15 -25    2.77    3.62
  -1  15 -26   11.64    2.70
  -1 -15  26    5.47    2.38
   1  15  26    6.90    2.75
  -1  15 -26    9.41    3.89
   1  15  27   21.55    3.16
  -1  15 -27   26.09    3.07
  -1  15 -27   24.76    4.64
  -1 -15  27   23.52    2.92
  -1 -15  28   98.24    5.25
   1  15  28   96.51    5.38
  -1  15 -28  101.53    7.16
  -1 -15  29    2.69    2.46
   1  15  29    3.42    2.56
  -1  15 -29    2.84    4.01
  -1 -15  30   28.51    3.35
  -1 -15  31   12.65    2.98
  -1 -15  32   12.16    3.09
  -1 -15  33   23.00    3.52
  -1  16  28   22.94    3.01
  -1  16  27   19.29    2.87
   1 -16  27   19.36    2.98
  -1  16  26   83.41    4.68
   1  16 -26   77.25    6.66
   1  16 -26   85.12    5.33
   1 -16  26   92.28    4.87
  -1  16  25   37.17    3.36
   1 -16  25   31.65    3.18
   1  16 -25   31.39    5.06
   1  16 -25   42.06    3.98
  -1  16  24   53.87    3.85
  -1  16  24   56.07    3.69
   1  16 -24   54.11    4.36
   1 -16  24   46.89    3.53
   1  16 -24   50.36    5.42
   1  16 -23    0.22    3.55
  -1  16  23    0.10    2.28
   1  16 -23    2.20    2.71
  -1  16  23    4.67    2.46
   1 -16  23    2.93    2.09
   1  16 -22   16.17    3.22
   1 -16  22   15.00    2.40
  -1  16  22   15.15    2.62
   1  16 -22   15.25    3.99
   1  16 -21    1.33    2.71
   1 -16  21    3.91    1.92
  -1  16  21    6.98    2.42
   1  16 -21    6.26    3.74
   1  16 -20   18.20    3.12
  -1  16  20   20.62    2.76
   1  16 -20   13.01    3.97
   1 -16  20   18.04    2.23
   1  16 -19   11.53    2.97
  -1  16  19    7.06    2.45
   1  16 -19    7.69    3.68
   1 -16  19    9.16    1.95
   1  16 -18   23.63    4.08
   1  16 -18   26.55    3.38
  -1  16  18   23.81    2.91
   1 -16  18   20.37    2.21
   1  16 -17  195.87    8.78
  -1  16  17  188.43    7.31
   1  16 -17  212.14    8.21
   1  16 -16  123.57    6.79
   1  16 -16  109.20    6.02
   1 -16  16  121.29    4.65
  -1  16  16  108.63    5.36
   1  16 -15   18.63    3.24
   1  16 -15   19.09    3.69
   1 -16  15   19.91    1.85
  -1  16  15   22.10    2.89
   1  16 -14   15.99    3.45
   1  16 -14   16.50    3.08
  -1  16  14   18.96    2.78
   1  16 -13    5.77    3.19
  -1  16  13    8.52    2.51
   1  16 -13    6.91    2.79
  -1  16  12  211.76    8.18
   1  16 -12  213.03    8.78
   1  16 -12  209.71    9.04
  -1  16  11   89.71    4.95
   1  16 -11   94.68    5.41
   1  16 -11   91.17    5.56
  -1  16  10   95.86    5.03
   1  16 -10   95.58    5.40
   1  16 -10   89.17    5.47
  -1  16   9   76.41    4.56
   1  16  -9   86.84    5.12
   1  16  -9   75.39    4.95
  -1  16   8   24.25    3.01
   1  16  -8   20.21    3.16
   1  16  -8   21.90    3.34
  -1  16   7   12.58    2.73
   1  16  -7   15.64    3.10
   1  16  -7   16.49    3.09
  -1  16   6  148.37    6.62
   1  16  -6  149.76    6.83
   1  16  -6  148.84    6.98
  -1  16   5    9.51    2.76
   1  16  -5    8.18    2.68
   1  16  -5   12.23    3.01
  -1 -16  -5    8.47    1.04
  -1  16   4   10.24    2.79
   1  16  -4    5.74    2.52
   1  16  -4    5.31    2.68
   1  16  -3  157.69    6.90
   1  16  -3  169.78    7.43
  -1  16   3  157.89    6.92
   1  16  -2   62.67    4.07
   1  16  -2   63.30    4.55
  -1  16   2   58.19    4.23
   1  16  -1  210.08    8.39
   1  16  -1  232.90    9.14
  -1  16   1  229.76    8.86
   1  16   0  189.31    7.56
  -1  16   0  197.96    8.17
   1  16   0  195.23    8.29
  -1  16  -1  220.56    8.44
   1  16   1  213.80    7.88
  -1  16  -2   56.82    4.23
   1  16   2   50.95    3.53
  -1  16  -3  155.20    7.23
   1  16   3  156.10    6.60
   1 -16  -4   10.21    2.36
   1  16   4    8.59    2.35
  -1  16  -4    3.53    2.83
   1  16   5    9.82    2.96
   1 -16  -5    8.04    2.34
   1  16   5   10.14    2.26
  -1  16  -5    9.15    2.87
   1  16   6  154.09    7.03
  -1  16  -6  152.76    7.13
   1  16   6  144.32    5.97
   1  16   7   10.36    2.86
  -1  16  -7    9.47    2.97
   1  16   7   10.91    2.18
   1  16   8   22.85    3.26
   1  16   8   21.82    2.46
  -1  16  -8   17.84    3.43
   1  16   9   81.60    4.93
  -1  16  -9   75.84    4.98
   1  16   9   77.78    3.91
   1  16  10   89.58    5.24
   1  16  10   89.12    4.13
  -1  16 -10   84.49    5.48
   1  16  11   85.58    5.22
   1  16  11   88.36    4.10
  -1  16 -11   89.59    5.50
  -1 -16  12  190.86    5.95
  -1  16 -12  191.62    8.69
   1  16  12  201.39    6.97
   1  16  12  201.53    8.30
   1  16  13    8.09    2.76
   1  16  13    8.25    1.95
  -1 -16  13   12.02    1.29
  -1  16 -13    8.35    3.29
  -1  16 -14   21.88    3.71
  -1 -16  14   19.63    1.61
   1  16  14   19.73    2.13
   1  16  14   17.47    3.06
  -1  16 -15   26.85    3.94
  -1 -16  15   22.33    1.79
   1  16  15   20.22    3.15
   1  16  15   21.17    2.17
   1  16  16  116.88    4.69
  -1  16 -16  127.32    6.79
   1  16  16  117.91    6.06
  -1 -16  16  129.07    4.66
  -1  16 -17  196.64    8.67
   1  16  17  179.16    6.14
   1  16  17  194.69    7.85
  -1  16 -18   21.80    3.96
  -1 -16  18   13.92    1.89
   1  16  18   26.27    3.32
   1  16  18   19.54    1.96
  -1  16 -19   11.93    3.59
   1  16  19   10.98    2.78
  -1 -16  19   10.55    1.84
   1  16  19    8.90    1.64
   1  16  20   21.70    3.19
  -1 -16  20   25.20    2.34
   1  16  21    5.00    2.64
  -1 -16  21    1.94    1.76
   1  16  22   15.97    3.08
  -1 -16  22   16.15    2.26
   1  16  23    3.70    2.69
  -1 -16  23    2.00    1.97
   1  16  24   54.06    4.12
  -1 -16  24   52.76    3.54
  -1  16 -24   53.81    4.05
   1  16  25   35.15    3.70
  -1 -16  25   28.65    2.94
  -1  16 -26   79.20    6.60
  -1  16 -26   83.76    5.00
   1  16  26   81.20    5.01
  -1 -16  26   91.80    4.75
  -1  16 -27   22.43    4.86
  -1 -16  27   20.52    2.86
   1  16  27   16.23    3.17
   1  16  28   27.97    3.58
  -1  17  28  112.74    5.71
  -1  17  27    8.96    2.77
  -1  17  26    9.44    2.70
   1  17 -26    9.45    3.23
   1  17 -25   40.93    4.20
   1  17 -25   36.15    5.14
  -1  17  25   35.80    3.54
   1  17 -24    9.38    3.26
   1  17 -24   11.89    4.40
  -1  17  24   12.00    2.78
   1  17 -23   15.06    3.45
  -1  17  23   20.47    3.08
   1  17 -23   24.43    4.78
  -1  17  22    9.60    2.46
   1  17 -22    7.10    2.99
  -1  17  22    9.51    2.70
   1  17 -22    9.77    4.25
  -1  17  21    1.96    2.27
   1  17 -21    2.06    2.97
   1  17 -21    1.52    3.84
  -1  17  20  117.56    5.42
   1  17 -20  116.06    6.25
   1  17 -20  113.72    7.10
  -1  17  19   43.80    3.41
   1  17 -19   52.71    4.36
   1  17 -19   40.53    4.80
  -1  17  18   36.45    3.27
   1  17 -18   37.87    3.88
   1  17 -18   40.94    4.80
  -1  17  17   41.07    3.48
   1  17 -17   44.27    4.16
   1  17 -17   37.78    4.61
  -1  17  16   94.77    4.94
   1  17 -16   94.19    5.56
   1  17 -16   87.81    5.94
  -1  17  15   22.67    3.02
   1  17 -15   21.88    3.51
   1  17 -15   17.99    3.77
   1  17 -14   48.48    4.26
  -1  17  14   52.10    3.75
   1  17 -14   44.94    4.45
   1  17 -13   86.01    5.32
   1  17 -13   87.74    5.75
  -1  17  13   86.05    4.75
  -1  17  12    6.22    2.59
   1  17 -12    1.58    2.77
   1  17 -12    1.18    3.02
  -1  17  11   72.39    4.48
   1  17 -11   73.87    5.21
   1  17 -11   76.23    5.06
  -1  17  10  127.35    5.94
   1  17 -10  121.93    6.55
   1  17 -10  126.12    6.48
  -1  17   9   90.49    4.98
   1  17  -9   95.69    5.49
   1  17  -9   91.01    5.57
   1  17  -8   17.78    3.22
   1  17  -8   15.77    3.21
  -1  17   8   14.45    2.84
   1  17  -7   19.54    3.32
   1  17  -7   15.82    3.24
  -1  17   7   16.00    2.94
   1  17  -6   79.99    5.01
   1  17  -6   88.70    5.01
  -1  17   6   77.16    4.64
  -1  17   5  152.27    6.92
   1  17  -5  162.91    7.22
   1  17  -5  165.93    7.61
  -1  17   4  134.80    6.37
   1  17  -4  129.12    6.35
   1  17  -4  139.23    6.83
  -1  17   3   11.34    3.04
   1  17  -3   19.24    2.99
   1  17  -3   16.18    3.36
  -1  17   2  131.00    6.31
   1  17  -2  130.37    6.61
   1  17  -2  122.25    5.96
  -1  17   1  125.23    6.16
   1  17  -1  106.86    5.58
   1  17  -1  121.10    6.26
  -1  17   0   18.23    3.31
   1  17   0   21.34    2.97
   1  17   0   23.45    3.51
   1  17   1  118.10    5.58
  -1  17  -1  116.28    6.08
   1  17   2  122.96    5.65
   1 -17  -2  114.65    4.93
  -1  17  -2  132.76    6.37
  -1  17  -3   16.85    3.33
   1 -17  -3   15.01    2.37
   1  17   3   16.69    2.64
   1  17   4  123.10    5.45
  -1  17  -4  138.50    6.48
  -1  17  -5  149.49    7.01
   1  17   5  151.72    6.12
   1  17   5  167.35    7.26
   1  17   6   78.55    4.19
  -1  17  -6   81.90    5.21
   1 -17  -6   71.38    4.12
   1  17   6   76.11    5.09
   1  17   7   12.14    2.40
  -1  17  -7   16.81    3.44
   1  17   7   18.02    3.25
  -1  17  -8   13.53    3.32
   1  17   8   15.23    2.34
   1  17   8   15.17    3.07
   1  17   9   93.95    4.45
  -1  17  -9   89.36    5.71
   1  17   9   95.39    5.55
  -1  17 -10  122.90    6.62
   1  17  10  118.08    5.10
   1  17  10  126.29    6.37
   1  17  11   70.15    3.74
  -1  17 -11   72.30    5.13
   1  17  11   76.13    4.95
  -1  17 -12    1.38    3.06
   1  17  12    1.79    1.91
   1  17  12    1.53    2.66
  -1  17 -13   76.83    5.61
   1  17  13   85.93    3.95
   1  17  13   76.71    5.01
   1  17  14   47.17    2.95
  -1  17 -14   50.71    4.66
   1  17  14   51.03    4.28
  -1  17 -15   21.89    3.80
   1  17  15   18.98    2.11
   1  17  15   26.65    3.51
   1  17  16   81.45    3.81
  -1  17 -16   93.42    6.07
   1  17  16   97.57    5.43
   1  17  17   34.85    2.46
  -1  17 -17   37.36    4.68
   1  17  17   45.05    3.91
  -1  17 -18   33.41    4.48
   1  17  18   38.01    3.82
  -1  17 -19   44.60    4.80
   1  17  19   41.81    4.03
  -1  17 -20  112.40    7.01
   1  17  20  118.81    6.16
  -1  17 -21    1.89    3.74
   1  17  21    2.07    2.76
  -1  17 -22    6.24    3.84
   1  17  22    4.84    2.77
  -1  17 -23   21.68    3.36
   1  17  23   20.14    3.32
  -1  17 -24   12.16    3.14
   1  17  24   10.26    3.06
  -1  17 -25   40.37    3.92
   1  17  25   33.50    3.82
  -1  17 -26    9.36    2.92
   1  17  26    5.44    2.97
   1  17  27    8.86    3.00
   1  17  28  115.83    6.14
  -1  18  27   16.33    3.09
  -1  18  26    1.46    2.56
   1  18 -25   48.07    4.67
  -1  18  25   44.20    4.02
   1  18 -24   11.84    3.62
  -1  18  24   11.91    2.96
   1  18 -23   38.01    5.28
   1  18 -23   40.93    4.37
  -1  18  23   42.20    3.84
   1  18 -22    8.72    4.06
   1  18 -22    2.51    3.00
  -1  18  22    6.69    2.75
   1  18 -21   12.11    4.26
  -1  18  21   11.01    2.92
   1  18 -21   18.29    3.63
   1  18 -20   46.81    4.45
  -1  18  20   43.01    3.49
   1  18 -20   40.51    5.24
   1  18 -19   47.82    4.45
  -1  18  19   40.33    3.39
   1  18 -19   34.55    4.80
   1  18 -18   12.24    3.83
   1  18 -18   11.55    3.30
  -1  18  18   10.86    2.65
   1  18 -17   58.59    5.35
  -1  18  17   48.79    3.71
   1  18 -17   52.08    4.56
   1  18 -16   46.94    4.97
  -1  18  16   49.52    3.77
   1  18 -16   53.44    4.57
   1  18 -15  101.92    6.49
  -1  18  15  100.97    5.21
   1  18 -15  106.49    6.14
   1  18 -14   14.91    3.58
  -1  18  14   21.64    2.99
   1  18 -14   16.80    3.91
   1  18 -13   17.27    3.45
   1  18 -13   13.28    3.69
  -1  18  13   15.56    2.88
   1  18 -12    0.18    3.04
   1  18 -12    5.05    3.07
  -1  18  12    5.86    2.68
   1  18 -11   54.52    4.62
  -1  18  11   54.37    4.07
   1  18 -11   47.14    4.56
   1  18 -10   42.62    4.26
   1  18 -10   44.38    4.41
  -1  18  10   48.91    3.85
   1  18  -9    0.16    2.91
   1  18  -9    1.19    2.94
  -1  18   9    1.52    2.54
   1  18  -8   42.65    4.21
   1  18  -8   44.09    4.21
  -1  18   8   38.27    3.60
   1  18  -7   21.46    3.49
   1  18  -7   22.29    3.53
  -1  18   7   19.16    3.10
   1  18  -6   42.40    4.06
   1  18  -6   50.08    4.39
  -1  18   6   47.53    3.90
   1  18  -5   40.52    3.92
   1  18  -5   42.93    4.14
  -1  18   5   38.26    3.78
   1  18  -4   41.81    3.89
  -1  18   4   42.69    3.98
   1  18  -4   40.20    4.09
   1  18  -3   27.08    3.68
  -1  18   3   27.36    3.52
   1  18  -3   29.76    3.50
   1  18  -2   30.12    3.74
  -1  18   2   26.37    3.49
   1  18  -2   19.71    3.17
   1  18  -1    3.91    3.03
  -1  18   1    4.48    2.72
   1  18  -1    5.82    2.56
   1  18   0   22.78    3.59
  -1  18   0   16.69    3.25
   1  18   0   14.06    2.94
  -1  18  -1    2.69    2.84
   1  18   1    2.43    2.39
  -1  18  -2   23.90    3.54
   1  18   2   24.71    3.08
   1 -18  -3   23.75    2.46
  -1  18  -3   30.42    3.66
   1  18   3   27.45    3.08
   1 -18  -4   29.77    2.75
   1  18   4   33.70    3.19
   1  18   5   38.78    4.14
  -1  18  -5   45.46    4.26
   1  18   5   36.71    3.31
   1  18   6   44.07    4.28
   1 -18  -6   49.76    3.40
   1  18   6   41.61    3.33
  -1  18  -6   47.22    4.37
   1 -18  -7   19.91    2.72
   1  18   7   19.79    3.39
   1  18   7   18.33    2.68
  -1  18  -7   21.69    3.62
   1  18   8   44.06    4.16
  -1  18  -8   42.80    4.32
   1  18   8   38.92    3.15
  -1  18  -9   -1.19    2.97
   1  18   9    1.12    2.08
   1  18   9   -0.50    2.86
   1  18  10   46.85    4.30
  -1  18 -10   53.39    4.61
   1  18  10   45.24    3.24
   1  18  11   61.19    4.60
   1  18  11   51.11    3.34
  -1  18 -11   57.36    4.97
   1  18  12    3.10    1.99
   1  18  12    1.79    2.85
  -1  18 -12   -2.89    3.30
   1  18  13   12.27    2.20
   1  18  13   14.76    3.37
  -1  18 -13   19.13    3.94
   1  18  14   11.83    2.10
   1  18  14   14.38    3.23
  -1  18 -14   11.27    3.70
   1  18  15  106.16    5.99
   1  18  15  101.63    4.41
  -1  18 -15  105.09    6.53
  -1  18 -16   56.22    5.11
   1  18  16   48.49    4.39
  -1  18 -17   57.56    5.37
   1  18  17   55.72    4.52
  -1  18 -18   15.04    4.04
   1  18  18   15.93    3.30
  -1  18 -19   45.53    5.07
   1  18  19   36.99    4.04
  -1  18 -20   38.33    4.98
   1  18  20   42.13    4.15
  -1  18 -21   16.23    4.11
   1  18  21   17.22    3.50
  -1  18 -22    1.34    3.55
   1  18  22    4.35    3.06
  -1  18 -22    4.00    2.88
   1  18  23   35.42    3.93
  -1  18 -23   35.85    3.89
   1  18  24   10.40    3.28
  -1  18 -24   11.54    3.23
   1  18  25   45.13    4.26
  -1  18 -25   49.32    4.33
   1  18  26   -0.76    2.98
   1  18  27   15.81    3.41
  -1  19  26   12.34    3.13
  -1  19  25    3.43    2.86
   1  19 -24   52.99    5.04
  -1  19  24   56.13    4.42
   1  19 -23    0.53    3.34
  -1  19  23    7.83    3.10
   1  19 -22   26.14    4.04
  -1  19  22   25.68    3.59
   1  19 -21    2.87    3.34
  -1  19  21    3.61    2.87
   1  19 -20   24.56    3.96
   1  19 -20   16.35    4.54
  -1  19  20   23.73    3.53
   1  19 -19   26.42    4.08
   1  19 -19   19.53    4.50
  -1  19  19   29.71    3.64
   1  19 -18   52.30    5.44
   1  19 -18   53.07    4.86
  -1  19  17    8.65    2.66
   1  19 -17    6.44    3.30
   1  19 -17    3.57    3.88
  -1  19  16   30.60    3.28
   1  19 -16   36.51    4.27
   1  19 -16   27.77    4.52
  -1  19  15   22.90    3.17
   1  19 -15   23.46    3.90
   1  19 -15   27.26    4.45
  -1  19  14   29.13    3.35
   1  19 -14   33.36    4.27
   1  19 -14   35.01    4.60
   1  19 -13   51.38    4.97
   1  19 -13   58.24    4.91
  -1  19  13   56.02    4.15
  -1  19  12   12.01    2.83
   1  19 -12   14.18    3.64
   1  19 -12   15.04    3.88
  -1  19  11   41.96    3.69
   1  19 -11   44.88    4.59
   1  19 -11   33.08    4.29
  -1  19  10    6.74    2.73
   1  19 -10    6.13    3.23
   1  19 -10    4.75    3.34
  -1  19   9  112.95    5.78
   1  19  -9  124.29    6.64
   1  19  -9  107.74    6.40
  -1  19   8   59.73    4.43
   1  19  -8   66.19    5.03
   1  19  -8   67.28    5.06
  -1  19   7    2.46    2.59
   1  19  -7    2.18    2.92
   1  19  -7    4.55    3.08
   1  19  -6   47.57    4.59
  -1  19   6   60.48    4.36
   1  19  -6   52.84    4.49
   1  19  -5   20.21    3.64
  -1  19   5   15.64    3.24
   1  19  -5   15.14    3.29
   1  19  -4    1.09    2.97
  -1  19   4    4.89    2.84
   1  19  -4    3.46    2.85
   1  19  -3   36.73    4.23
  -1  19   3   40.33    3.94
   1  19  -3   34.00    3.82
   1  19  -2   20.89    3.78
  -1  19   2   25.32    3.59
   1  19  -2   24.97    3.48
   1  19  -1   56.44    4.74
  -1  19   1   53.61    4.50
   1  19  -1   53.14    4.16
   1  19   0    0.53    2.56
  -1  19   0    2.76    2.99
   1  19   0    2.00    2.98
  -1  19  -1   54.48    4.57
   1  19   1   49.16    3.87
  -1  19  -2   25.56    3.78
   1  19   2   27.78    3.15
  -1  19  -3   33.20    3.99
   1  19   3   32.56    3.30
   1  19   4    0.35    2.35
  -1  19  -4    0.82    3.07
   1  19   4    0.72    2.99
   1  19   5   20.27    3.72
   1  19   5   20.19    2.90
  -1  19  -5   15.35    3.53
   1  19   6   55.10    4.69
  -1  19  -6   58.65    4.84
   1  19   6   55.42    3.87
   1 -19  -6   58.44    3.60
   1  19   7   -0.64    2.28
   1  19   7    5.51    3.13
   1 -19  -7   -0.27    2.25
  -1  19  -7    2.75    3.14
   1  19   8   64.02    4.94
   1 -19  -8   64.07    3.93
  -1  19  -8   62.50    5.10
   1  19   8   56.09    3.83
  -1  19  -9  120.08    6.73
   1  19   9  112.88    5.19
   1  19   9  124.63    6.58
   1  19  10    3.42    2.23
   1  19  10    5.25    3.09
  -1  19 -10    1.65    3.38
  -1  19 -11   43.57    4.78
   1  19  11   41.26    3.15
   1  19  11   44.47    4.43
   1  19  12   12.38    2.37
   1  19  12   10.25    3.19
  -1  19 -12   15.52    3.85
  -1  19 -13   56.36    5.16
   1  19  13   55.53    4.79
  -1  19 -14   23.82    4.30
   1  19  14   27.52    3.93
  -1  19 -15   26.94    4.42
   1  19  15   28.27    3.84
  -1  19 -16   35.43    4.66
   1  19  16   38.51    4.18
  -1  19 -17    9.30    3.77
   1  19  17    9.02    3.39
  -1  19 -18   49.02    5.08
   1  19  18   49.74    4.61
  -1  19 -19   27.75    4.58
   1  19  19   26.49    3.87
   1  19  20   20.14    3.60
   1  19  21    6.14    3.19
  -1  19 -21    2.14    3.06
   1  19  22   25.78    3.85
  -1  19 -22   25.38    3.89
   1  19  23    4.07    3.25
  -1  19 -23    4.56    3.34
   1  19  24   53.59    4.74
  -1  19 -24   62.54    4.92
   1  19  25    0.96    3.09
   1  19  26    8.29    3.34
  -1  20  25    1.68    2.89
  -1  20  24   21.23    3.53
   1  20 -24   17.48    4.00
   1  20 -23    6.95    3.62
  -1  20  23    6.88    3.13
  -1  20  22   86.79    5.57
   1  20 -22   84.70    6.06
  -1  20  21   55.07    4.65
   1  20 -21   57.72    5.19
  -1  20  20   66.18    5.01
   1  20 -20   65.84    5.47
  -1  20  19    6.52    3.16
   1  20 -19    8.27    3.79
   1  20 -18   16.66    3.98
  -1  20  18    9.71    3.14
   1  20 -18   10.57    4.44
   1  20 -17   14.56    3.92
   1  20 -17    9.22    4.09
   1  20 -16    7.81    3.51
   1  20 -16    4.91    4.02
   1  20 -15  117.84    7.20
   1  20 -15  105.72    6.60
  -1  20  15  110.59    5.52
   1  20 -14  100.33    6.33
  -1  20  14   88.06    4.94
   1  20 -13   45.44    5.03
   1  20 -13   49.17    4.82
  -1  20  13   44.65    3.89
   1  20 -12   30.06    4.34
   1  20 -12   38.07    4.66
  -1  20  12   28.27    3.48
  -1  20  11   48.05    4.09
   1  20 -11   59.71    5.06
   1  20 -11   46.66    4.97
  -1  20  10   88.38    5.18
   1  20 -10   99.09    6.30
   1  20 -10   83.41    6.03
   1  20  -9  103.11    6.29
   1  20  -9   91.67    6.06
  -1  20   8   52.82    4.28
   1  20  -8   50.96    4.73
   1  20  -8   49.61    4.75
   1  20  -7   20.73    3.71
   1  20  -7   19.03    3.84
  -1  20   7   19.49    3.38
   1  20  -6   13.67    3.52
   1  20  -6   23.26    3.88
  -1  20   6   18.10    3.33
   1  20  -5   32.93    3.99
   1  20  -5   30.37    4.14
  -1  20   5   30.08    3.76
  -1  20   4   39.50    4.06
   1  20  -4   48.32    4.71
   1  20  -4   42.85    4.26
  -1  20   3  138.23    6.98
   1  20  -3  140.36    7.06
  -1  20   2  129.25    6.76
   1  20  -2  135.61    6.70
   1  20  -2  143.44    7.46
   1  20  -1    5.38    3.35
  -1  20   1    1.88    2.99
   1  20  -1    5.87    3.05
   1  20   0  107.41    5.95
  -1  20   0  104.71    6.19
  -1  20  -1    5.03    3.31
   1  20   1    7.71    2.94
  -1  20  -2  126.82    6.84
   1  20   2  132.19    6.33
  -1  20  -3  142.97    7.15
   1  20   3  134.32    6.41
   1  20   4   35.07    3.47
  -1  20  -4   39.02    4.40
   1  20   4   44.86    4.60
  -1  20  -5   28.12    4.06
   1  20   5   35.11    3.37
   1  20   5   39.45    4.34
   1  20   6   16.27    3.72
  -1  20  -6   14.32    3.77
   1  20   6   15.07    2.74
   1  20   7   17.68    3.75
  -1  20  -7   18.02    3.96
   1  20   7   17.11    2.76
  -1  20  -8   50.45    4.98
   1  20   8   46.48    3.61
   1  20   8   51.95    4.78
   1  20   9   81.06    4.47
  -1  20  -9   92.51    6.13
   1  20   9   90.56    5.92
   1  20  10   77.81    4.35
  -1  20 -10   84.32    6.04
   1  20  10   93.08    5.90
  -1  20 -11   52.97    5.05
   1  20  11   52.36    4.86
  -1  20 -12   34.04    4.59
   1  20  12   39.00    4.34
  -1  20 -13   48.88    4.99
   1  20  13   52.95    4.82
   1  20  14   89.63    6.08
  -1  20 -14  103.26    6.64
   1  20  15  109.34    6.53
  -1  20 -15  107.57    6.92
   1  20  16    7.47    3.20
  -1  20 -16   11.25    4.08
   1  20  17   16.86    3.75
  -1  20 -17   10.99    4.09
   1  20  18   11.41    3.57
  -1  20 -19   12.39    3.65
   1  20  19    8.78    3.56
  -1  20 -20   62.24    5.09
   1  20  20   61.85    5.07
  -1  20 -21   53.61    4.83
   1  20  21   46.54    4.69
  -1  20 -22   99.65    6.06
   1  20  22   82.08    5.79
  -1  20 -23   11.79    3.52
   1  20  23    7.55    3.43
   1  20  24   17.34    3.76
   1  20  25    5.90    3.42
   1  21 -15   28.01    4.70
   1  21 -14   16.04    4.11
   1  21 -14   16.69    4.24
   1  21 -13   53.64    5.44
   1  21 -13   56.89    5.31
  -1  21  12   25.39    3.47
   1  21 -12   33.36    4.54
   1  21 -12   28.70    4.70
  -1  21  11   54.46    4.34
   1  21 -11   68.59    5.56
   1  21 -11   61.99    5.51
  -1  21  10   47.40    4.20
   1  21 -10   56.67    5.26
   1  21 -10   57.61    5.28
   1  21  -9   15.66    3.85
   1  21  -9   25.88    4.22
  -1  21   9   21.11    3.36
   1  21  -8   -1.65    3.37
   1  21  -8    0.20    3.35
  -1  21   8    1.84    2.86
   1  21  -7    9.32    3.65
   1  21  -7    5.29    3.61
  -1  21   7    5.06    3.09
  -1  21   6   35.52    3.99
   1  21  -6   46.40    4.86
   1  21  -6   36.43    4.37
   1  21  -5    2.04    3.32
   1  21  -5    3.87    3.36
  -1  21   5    1.65    3.06
   1  21  -4    3.48    3.14
   1  21  -4    3.45    3.40
  -1  21   4    4.90    3.12
   1  21  -3   24.99    3.79
   1  21  -3   24.57    4.08
  -1  21   3   23.02    3.75
   1  21  -2   18.34    3.62
   1  21  -2   11.96    3.80
  -1  21   2   16.76    3.55
  -1  21   1   96.55    6.00
   1  21  -1  102.25    5.92
   1  21   0    3.71    2.88
   1  21   0    4.86    3.45
  -1  21   0    1.98    3.24
   1  21   1  110.48    5.77
  -1  21  -1   84.32    5.74
   1  21   2   16.99    3.28
  -1  21  -2   12.24    3.66
   1  21   3   26.72    3.43
  -1  21  -3   25.27    4.13
   1  21   4    1.84    2.61
   1  21   4    5.43    3.56
  -1  21  -4    7.82    3.49
   1  21   5    3.05    2.63
   1  21   5    2.41    3.25
  -1  21  -5    3.80    3.51
  -1  21  -6   32.07    4.41
   1  21   6   41.58    3.67
   1  21   6   44.60    4.68
  -1  21  -7    6.62    3.64
   1  21   7    8.84    2.67
   1  21   7   10.56    3.65
  -1  21  -8    1.73    3.58
   1  21   8    6.57    3.52
  -1  21  -9   20.49    4.08
   1  21   9   15.06    3.92
   1  21  10   65.20    5.50
  -1  21 -10   56.99    5.34
   1  21  11   72.37    5.65
  -1  21 -11   64.68    5.66
  -1  21 -12   30.54    4.72
   1  21  12   31.71    4.31
   1  21  13   54.58    5.06
  -1  21 -13   59.46    5.65
   1  21  14   21.41    4.00
   1  21  15   30.64    4.38
   1  22 -12   38.39    5.04
   1  22 -11   65.53    5.80
   1  22 -10   52.21    5.38
  -1  22   9   25.17    3.61
   1  22  -9   24.57    4.40
  -1  22   8    4.34    3.10
   1  22  -8    3.46    3.75
   1  22  -7   15.35    4.06
  -1  22   7   11.38    3.30
   1  22  -6   49.21    4.87
  -1  22   6   37.89    4.17
   1  22  -5   23.44    3.96
  -1  22   5   17.18    3.62
   1  22  -4   20.43    3.88
  -1  22   4   18.91    3.65
   1  22  -3    2.87    3.29
  -1  22   3    6.25    3.28
   1  22  -2   19.83    3.76
  -1  22   2   20.22    3.78
   1  22  -1   34.08    4.12
  -1  22   1   37.62    4.30
   1  22   0    4.48    3.10
  -1  22   0    4.23    3.34
   1  22   1   38.81    4.05
  -1  22  -1   32.18    4.30
   1  22   2   24.17    3.56
  -1  22  -2   22.67    4.09
   1  22   3    2.82    2.97
  -1  22  -3    3.43    3.46
  -1  22  -4   18.77    3.96
  -1  22  -5   19.47    4.18
  -1  22  -6   41.15    4.68
  -1  22  -7    9.75    3.92
  -1  22  -8    8.54    3.83
  -1  22  -9   18.62    4.30
  -1  22 -10   42.51    5.05
   1  23  -9   22.76    4.56
   1  23  -8   31.09    4.65
   1  23  -7   14.18    4.28
  -1  23   6   -0.15    3.15
   1  23  -6    2.84    3.70
  -1  23   5   30.63    3.94
   1  23  -5   28.99    4.45
  -1  23   4   24.78    3.94
   1  23  -4   23.37    4.18
  -1  23   3   13.22    3.62
   1  23  -3   16.25    3.89
  -1  23   2   23.09    4.10
   1  23  -2   21.58    4.01
  -1  23   1   36.20    4.38
   1  23  -1   38.20    4.45
  -1  23   0   -3.86    3.52
   1  23   0    2.73    3.33
  -1  23  -1   37.39    4.55
  -1  23  -2   23.42    4.27
  -1  23  -3   11.07    3.97
  -1  23  -4   15.44    4.10
  -1  23  -5   29.29    4.52
   1  24  -5  113.44    6.98
  -1  24   2   62.42    5.24
  -1  24   1   46.60    4.91
  -1  24   0   49.49    5.00
   2   0   0 1729.69   47.58
   2   0   0 1672.59   47.55
  -2   0   0 1666.46   47.48
   2   0   1 3157.93   89.75
   2   0  -1 3283.69   89.79
   2   0   1 3487.85   89.83
  -2   0  -1 3304.10   89.73
  -2   0  -2   62.52    2.65
   2   0   2   63.15    3.04
  -2   0  -3 2685.94   76.40
  -2   0  -3 2742.07   76.32
   2   0   3 2764.75   76.42
   2   0   3 2847.89   76.53
   2   0  -3 2665.43   76.46
  -2   0  -4 2605.49   70.67
   2   0   4 2504.39   70.75
   2   0  -4 2525.21   70.81
  -2   0  -4 2491.96   70.74
  -2   0   5  875.37   25.86
  -2   0  -5  907.03   25.92
  -2   0  -5  857.33   25.55
  -2   0  -5  967.46   25.91
   2   0  -5  864.83   25.95
   2   0   5  992.32   26.08
   2   0   6  627.81   19.60
  -2   0  -6  661.85   19.50
  -2   0  -6  672.78   19.20
   2   0  -6  683.38   19.61
   2   0   6  691.64   19.62
  -2   0   6  682.33   19.53
  -2   0  -6  692.43   19.56
   2   0   7  590.65   16.78
  -2   0  -7  572.39   16.71
   2   0   7  583.40   17.20
  -2   0  -7  623.70   17.11
  -2   0  -7  582.64   17.04
  -2   0   7  574.10   17.02
   2   0  -7  554.77   17.05
  -2   0  -8  953.00   27.12
  -2   0  -8  939.72   27.19
   2   0   8  918.20   27.31
  -2   0   8  958.93   27.11
   2   0   8  959.68   26.88
  -2   0  -8  952.10   26.83
   2   0   9  110.99    3.82
   2   0   9   97.07    4.17
  -2   0  -9  112.40    3.75
  -2   0  -9   96.46    3.98
  -2   0   9  107.24    3.97
  -2   0  -9  112.21    4.01
  -2   0  10 1279.58   36.89
  -2   0 -10 1253.52   36.92
  -2   0 -10 1286.30   36.76
   2   0  10 1268.59   36.77
   2   0  10 1398.23   37.46
  -2   0 -10 1434.86   37.29
   2   0  11  398.14   11.87
  -2   0 -11  405.39   11.89
   2   0  11  382.91   12.42
  -2   0 -11  399.95   11.97
  -2   0  11  406.18   11.95
  -2   0  12  419.12   12.03
  -2   0 -12  416.80   12.05
   2   0  12  422.08   12.05
  -2   0 -12  414.07   12.03
   2   0  12  354.22   12.45
  -2   0  12  367.31   12.22
  -2   0  13  714.46   20.74
  -2   0 -13  711.16   20.79
   2   0  13  769.96   21.63
   2   0  13  720.39   20.88
  -2   0 -13  701.69   20.86
  -2   0  13  744.37   21.23
   2   0 -14 1815.25   51.62
  -2   0 -14 1894.66   52.00
  -2   0 -14 1866.59   51.77
  -2   0  14 1876.03   51.73
   2   0  14 1834.69   51.93
   2   0  14 1831.08   52.58
  -2   0  14 1812.86   52.25
   2   0 -15 2037.57   55.48
  -2   0 -15 1933.87   55.72
   2   0  15 2077.95   56.45
  -2   0  15 1929.10   55.34
   2   0  15 1966.24   55.67
  -2   0 -15 1964.75   55.41
  -2   0  15 2038.16   56.09
   2   0  16  369.93   11.01
  -2   0  16  347.53   11.34
   2   0 -16  344.88   10.76
  -2   0 -16  357.65   11.05
  -2   0  16  361.94   10.56
  -2   0 -16  367.58   10.62
  -2   0  17  154.49    5.01
  -2   0 -17  154.55    5.07
   2   0  17  149.39    6.14
  -2   0  17  152.79    5.95
   2   0 -17  153.44    5.41
   2   0  17  162.54    5.61
  -2   0 -17  154.97    5.62
  -2   0 -18  170.33    6.12
  -2   0 -18  176.66    5.45
   2   0 -18  165.63    5.90
  -2   0  18  173.71    6.66
  -2   0  18  169.20    5.37
   2   0  18  171.35    6.01
  -2   0  18  172.12    6.48
  -2   0 -19  577.63   16.02
   2   0 -19  536.57   16.61
  -2   0 -19  572.92   16.92
  -2   0  19  581.58   17.46
  -2   0  19  550.85   15.92
  -2   0 -19  510.18   18.12
  -2   0  19  547.96   17.20
   2   0  19  563.04   16.74
   2   0  19  526.05   17.46
   2   0  20   33.53    2.99
   2   0 -20   37.71    2.62
  -2   0  20   37.52    3.01
  -2   0 -20   37.04    2.66
  -2   0  20   36.45    2.95
  -2   0  20   34.29    1.61
  -2   0 -20   36.07    1.69
  -2   0 -20   38.44    3.82
   2   0  20   36.79    2.47
  -2   0 -20   38.11    3.94
  -2   0 -21   37.40    4.07
   2   0 -21   42.20    2.81
  -2   0  21   41.58    1.71
  -2   0  21   46.59    3.35
  -2   0  21   38.43    3.24
  -2   0 -21   41.76    2.81
  -2   0 -21   43.97    1.81
  -2   0 -21   40.04    4.15
   2   0  21   36.31    3.30
   2   0  21   46.45    2.73
   2   0 -22  215.34    7.75
   2   0  22  212.61    8.51
  -2   0  22  216.89    8.31
  -2   0  22  229.14    8.45
  -2   0 -22  243.90    8.11
  -2   0 -22  232.67    6.59
  -2   0  22  211.49    6.46
  -2   0 -22  212.78    9.30
   2   0  22  219.80    7.66
  -2   0 -22  227.33    9.61
   2   0 -23  964.94   28.37
   2   0  23  894.93   29.06
  -2   0  23 1029.19   29.07
  -2   0  23  971.16   28.98
  -2   0 -23  938.91   30.07
  -2   0 -23  945.96   30.29
   2   0  23  983.56   28.26
  -2   0 -23  968.17   26.95
  -2   0  24  846.25   24.48
  -2   0 -24  764.05   25.46
   2   0  24  748.07   24.53
   2   0  24  797.49   23.60
   2   0 -24  834.21   23.88
  -2   0 -24  746.97   25.52
  -2   0 -25  122.09    7.01
   2   0  25  101.40    4.91
  -2   0 -25  125.55    7.10
   2   0 -25  116.62    5.28
   2   0 -26   19.20    2.67
  -2   0 -26   23.32    4.25
   2   0  26   16.13    2.37
  -2   0 -26   18.05    3.94
  -2   0 -27   81.79    6.03
   2   0  27   68.84    4.93
   2   0 -27   73.33    4.40
  -2   0 -27   84.07    6.23
  -2   0 -28  254.26   10.98
   2   0  28  249.66    8.87
   2   0  28  253.74    9.96
  -2   0 -28  247.74   11.04
   2   0 -28  250.79    9.17
  -2   0 -29   11.42    4.24
   2   0  29    8.73    2.44
   2   0  29   11.79    3.10
  -2   0 -29    8.81    3.91
  -2   0 -30    0.86    3.88
   2   0  30    1.88    2.16
  -2   0 -30    3.52    3.77
   2   0  30    7.76    3.00
  -2   0 -31   27.41    4.58
  -2   0 -31   25.22    4.67
   2   0  31   23.69    3.64
  -2   0 -32    9.54    4.26
  -2   0 -32   13.44    4.36
   2   0  32   15.49    3.36
  -2   0 -33   48.60    5.68
  -2   0 -33   60.67    5.97
   2   0  33   52.63    4.74
  -2   0 -34   82.39    6.68
  -2   0 -34   92.78    6.97
   2   0  34   79.00    5.65
   2   0  35   27.94    4.06
  -2   0 -35   29.30    5.06
   2   0  36    0.20    3.26
  -2   0 -36    0.77    4.18
   2   0  37    4.89    3.54
  -2   0 -37   -1.05    4.32
   2   0  38   73.27    5.83
  -2   0 -38   75.12    7.04
   2   0  39   12.69    3.83
  -2   0 -39   22.17    5.49
  -2   0 -40   19.99    5.37
  -2   0 -41    6.48    5.24
  -2   0 -42   37.85    6.45
  -2   0 -43   10.16    5.60
  -2   0 -44   70.76    7.64
  -2  -1 -43   15.59    5.70
  -2  -1 -42   38.97    6.31
  -2  -1 -41   21.84    5.64
  -2  -1 -40   17.30    5.51
  -2  -1 -39   26.62    5.73
  -2  -1 -38   59.29    6.65
  -2  -1 -37  137.29    8.87
  -2  -1 -36    2.07    4.21
  -2  -1 -35   17.49    4.76
  -2  -1 -34   70.14    6.28
   2   1 -34   66.09    4.50
   2   1 -33   23.63    3.23
  -2  -1 -33   16.64    4.63
  -2  -1 -32   89.11    6.85
  -2  -1 -32   85.76    6.76
   2   1 -32   87.69    5.04
  -2  -1 -31   34.51    5.11
   2   1 -31   28.51    3.35
  -2  -1 -31   29.30    4.78
  -2  -1 -30  119.85    7.49
  -2  -1 -30  121.50    7.47
   2   1 -30  118.11    5.72
  -2  -1 -29  240.01   11.18
  -2  -1 -29  261.04   11.42
   2   1 -29  246.53    9.43
  -2  -1 -28   82.92    6.37
   2  -1  28   98.46    4.75
  -2  -1 -28   98.32    6.72
   2   1 -28   82.19    4.72
   2  -1  27  121.32    5.30
  -2  -1 -27  113.14    7.03
  -2  -1 -27  110.17    6.99
   2   1 -27  107.99    5.28
   2  -1  26   66.42    3.86
  -2  -1 -26   63.11    5.53
  -2   1  26   61.66    4.56
  -2  -1 -26   58.74    5.39
   2   1 -26   56.71    3.75
   2  -1  25  589.06   18.17
  -2  -1 -25  585.72   20.19
  -2   1  25  589.90   18.95
  -2  -1 -25  613.84   20.22
   2   1 -25  584.13   18.19
   2  -1  24  644.91   18.93
  -2  -1 -24  626.59   20.88
  -2   1  24  623.16   19.44
  -2   1  24  598.11   19.50
  -2  -1 -24  631.16   20.80
   2   1 -24  591.17   18.80
   2   1 -23    2.61    2.22
   2  -1  23    6.15    2.14
  -2  -1 -23    1.79    3.29
  -2   1  23    1.15    2.60
  -2   1  23    4.09    0.72
  -2  -1 -23    2.89    3.57
  -2   1  23    5.04    2.46
  -2   1  22   39.06    1.71
  -2   1  22   49.63    3.46
   2  -1  22   40.61    2.84
  -2   1  22   53.19    3.77
   2   1 -22   45.54    2.93
  -2  -1 -22   42.68    4.40
   2   1 -21   70.02    3.44
  -2  -1 -21   74.51    5.26
   2  -1  21   67.32    3.53
  -2   1  21   64.91    2.47
  -2  -1 -21   68.96    2.44
  -2  -1 -21   66.74    4.95
  -2   1  21   69.14    4.13
  -2   1  21   67.52    3.97
  -2   1  20   91.02    3.15
  -2   1  20   79.57    4.42
  -2  -1 -20   93.71    3.09
  -2  -1 -20   85.04    5.49
   2   1 -20   80.05    3.84
   2  -1  20   93.54    4.13
  -2  -1 -19  159.52    5.24
   2  -1  19  168.85    6.17
  -2   1  19  186.98    6.80
   2   1 -19  178.34    6.02
  -2  -1 -19  172.44    7.77
  -2  -1 -19  171.11    6.05
  -2   1  19  163.71    5.33
   2  -1  18  445.47   13.37
  -2  -1 -18  435.32   13.17
  -2   1  18  426.45   12.61
  -2  -1 -18  439.49   12.53
  -2  -1 -18  433.32   14.92
   2   1 -18  416.26   13.01
  -2   1  18  406.36   13.67
   2  -1  17  198.08    6.96
  -2  -1 -17  204.64    6.31
  -2  -1 -17  198.32    6.80
   2   1 -17  202.78    6.68
  -2  -1 -17  192.36    8.36
  -2   1  17  203.16    6.42
  -2   1  17  205.71    7.42
  -2  -1 -16  681.67   19.16
   2   1 -16  666.64   19.37
  -2  -1 -16  608.31   21.12
  -2   1  16  680.94   20.17
  -2   1  16  672.02   19.25
  -2  -1 -16  666.68   19.54
   2  -1  16  657.78   19.71
  -2  -1 -15  123.01    4.17
   2   1 -15  109.47    4.19
  -2   1  15  112.79    4.93
  -2   1  15  129.03    4.27
   2  -1  15  128.12    4.65
  -2  -1 -15  114.76    4.37
  -2   1  14    0.55    1.14
   2  -1  14    2.66    1.51
   2   1 -14   -0.09    1.22
  -2   1  14    1.17    1.82
  -2  -1 -14    1.18    1.13
   2   1 -14    0.35    1.25
  -2  -1 -14   -1.08    1.22
   2   1 -13  561.72   16.03
  -2  -1 -13  557.29   16.22
   2   1 -13  563.05   16.41
  -2   1  13  555.65   16.29
  -2  -1 -13  534.13   17.60
   2  -1  13  573.37   16.56
  -2  -1 -13  550.36   16.23
   2  -1  12   33.56    2.11
   2   1 -12   29.01    1.98
  -2   1  12   28.72    1.94
  -2  -1 -12   32.63    1.78
  -2  -1 -12   37.45    3.33
   2   1 -12   37.67    1.65
  -2  -1 -12   30.76    1.85
   2   1 -11    7.03    1.38
  -2   1  11    5.44    1.30
  -2  -1 -11    6.23    1.19
   2  -1  11    5.26    1.37
  -2  -1 -11    7.49    2.25
   2   1 -11    7.48    0.92
  -2  -1 -11    7.59    1.04
   2  -1  10 1158.09   32.44
  -2   1  10 1131.81   31.96
  -2  -1 -10 1159.16   32.36
  -2  -1 -10 1082.69   33.29
  -2  -1 -10 1164.66   32.08
   2   1 -10 1160.94   32.48
  -2   1  10 1184.54   32.45
   2  -1   9  523.21   15.98
  -2  -1  -9  536.06   15.63
  -2  -1  -9  542.80   15.97
  -2   1   9  583.35   15.53
  -2  -1  -9  569.07   17.12
  -2   1   9  517.69   15.99
   2   1  -9  536.26   16.08
  -2  -1  -8   50.82    3.32
   2  -1   8   54.35    2.56
  -2  -1  -8   51.74    2.48
  -2  -1  -8   52.29    2.09
  -2   1   8   59.23    2.03
   2   1  -8   51.67    2.56
  -2   1   8   55.84    2.59
  -2  -1  -7  410.02   12.75
   2   1  -7  395.67   11.99
   2  -1   7  390.85   11.84
  -2  -1  -7  392.82   11.44
  -2   1   7  398.67   11.95
  -2  -1  -7  407.02   11.92
  -2  -1  -6  153.74    5.15
  -2  -1  -6  146.92    4.69
   2   1  -6  145.74    5.25
  -2   1   6  158.54    5.31
  -2  -1  -6  163.71    5.94
  -2  -1  -5 1724.98   47.41
  -2  -1  -5 1676.94   46.95
  -2  -1  -5 1749.74   47.99
  -2   1   5 1641.93   47.45
   2   1  -5 1669.43   47.48
   2   1  -4  227.30    7.61
  -2  -1  -4  244.16    7.95
  -2  -1  -4  240.76    7.52
  -2  -1  -3 9999.00  270.19
  -2  -1  -3 9624.18  270.45
   2   1  -3 9886.73  270.28
   2  -1   3 9553.86  270.38
  -2  -1  -2 1372.81   37.12
  -2  -1  -2 1303.77   37.22
   2  -1   2 1308.45   37.26
   2   1  -2 1258.70   37.13
   2  -1   1 6078.67  162.26
  -2  -1  -1 6227.35  162.13
  -2  -1  -1 5944.46  162.11
   2   1  -1 5949.07  162.17
   2  -1   0 5864.33  160.33
  -2  -1   0 5610.26  160.03
  -2  -1   0 6015.51  160.20
   2   1   0 5701.58  160.22
  -2   1   0 5815.91  160.21
   2   1   0 5734.81  160.14
  -2  -1   1 6046.76  161.36
  -2   1  -1 5931.49  161.64
  -2  -1   1 5525.33  161.53
   2   1   1 5974.91  161.58
   2   1   1 5643.94  161.64
  -2  -1   2 1277.01   36.06
  -2   1  -2 1259.98   36.32
  -2   1  -2 1254.28   36.56
   2   1   2 1350.77   36.50
  -2   1  -2 1306.97   36.52
  -2   1  -3 9270.30  260.54
  -2   1  -3 9519.21  260.46
  -2   1  -3 9406.58  260.32
   2   1   3 9470.33  260.40
  -2  -1   3 9432.98  259.91
  -2   1  -4  230.10    7.57
  -2   1  -4  250.02    7.97
  -2   1  -4  246.90    7.81
  -2   1  -4  247.74    7.65
   2   1   4  246.64    7.76
   2   1   5 1757.34   47.91
  -2   1  -5 1667.67   47.63
  -2  -1   5 1703.02   47.75
  -2   1  -5 1683.82   47.74
  -2   1  -5 1694.26   47.87
  -2   1  -5 1712.38   48.08
   2   1   6  154.03    5.32
  -2   1  -6  141.76    4.99
  -2  -1   6  141.27    5.10
   2   1   6  142.19    5.26
  -2   1  -6  170.48    5.28
  -2   1  -6  153.69    5.28
  -2   1  -6  171.09    5.60
  -2   1  -7  399.06   12.02
  -2   1  -7  380.50   11.79
  -2  -1   7  401.18   11.89
  -2   1  -7  400.34   11.98
   2   1   7  403.99   12.02
   2   1   7  405.50   12.11
   2   1   8   53.08    2.63
  -2   1  -8   55.09    2.50
   2   1   8   53.54    2.18
  -2   1  -8   61.02    2.66
  -2   1  -8   54.26    2.70
   2   1   8   53.38    2.72
  -2  -1   8   56.30    2.50
   2   1   9  546.18   16.10
  -2   1  -9  528.09   16.36
   2   1   9  606.70   16.90
  -2   1  -9  636.35   16.71
  -2   1  -9  538.25   16.49
   2   1   9  564.29   16.55
  -2  -1   9  563.14   16.40
  -2   1 -10 1094.98   32.48
  -2  -1  10 1183.05   32.30
   2   1  10 1152.91   32.05
  -2   1 -10 1097.97   32.36
  -2  -1  10 1130.79   32.19
  -2   1 -10 1169.69   32.42
   2   1  10 1202.62   32.46
   2   1  10 1064.05   32.66
  -2   1 -11    8.28    1.44
   2   1  11    7.87    1.38
   2   1  11    7.22    1.09
  -2  -1  11    8.64    1.29
  -2  -1  11   10.22    1.48
  -2   1 -11    7.81    1.42
   2   1  11    8.87    1.67
   2   1  12   35.80    1.91
  -2   1 -12   37.31    2.17
  -2  -1  12   36.91    2.19
   2   1  12   35.06    2.17
  -2   1 -12   34.98    2.11
  -2  -1  12   32.12    1.90
   2   1  13  558.83   16.13
   2   1  13  568.09   16.34
  -2  -1  13  544.07   16.14
  -2   1 -13  550.57   16.28
  -2  -1  13  568.96   16.44
  -2   1 -13  537.93   16.45
   2   1  13  569.06   16.97
   2   1  14    3.21    1.74
  -2   1 -14    1.93    1.47
  -2  -1  14    2.69    1.66
   2   1  14    0.92    1.18
  -2   1 -14    0.58    1.23
  -2  -1  14   -0.19    1.15
  -2   1 -15  119.09    4.22
   2   1  15  123.41    4.26
  -2  -1  15  111.68    4.58
  -2   1 -15  116.16    4.54
  -2  -1  15  117.93    4.03
  -2   1 -16  667.77   19.54
  -2  -1  16  666.34   19.58
   2   1  16  670.97   19.18
  -2  -1  16  647.35   18.85
   2   1  16  646.00   20.03
  -2   1 -16  656.04   19.04
  -2   1 -17  201.38    7.07
  -2  -1  17  202.47    7.12
  -2  -1  17  203.31    7.46
   2   1  17  205.81    6.69
  -2  -1  17  201.37    6.26
   2   1  17  195.73    7.51
  -2   1 -17  200.61    6.44
  -2   1 -18  432.56   13.16
  -2  -1  18  410.78   12.17
   2   1  18  429.42   12.72
   2   1  18  398.81   13.57
  -2   1 -18  437.30   12.42
  -2  -1  18  405.38   13.16
  -2   1 -18  410.99   14.35
  -2  -1  18  411.29   13.55
  -2  -1  19  182.40    6.50
  -2  -1  19  171.13    6.64
  -2   1 -19  180.81    7.62
  -2  -1  19  155.67    5.14
   2   1  19  190.95    6.93
   2   1  19  156.93    5.76
  -2   1 -19  165.75    5.39
  -2   1 -19  174.53    6.30
   2   1  20   95.98    3.91
   2   1  20   88.16    4.66
  -2   1 -20   99.49    3.38
  -2   1 -20   95.00    4.33
  -2  -1  20   91.21    4.64
  -2   1 -20   89.02    5.45
  -2  -1  20   89.27    3.10
  -2   1 -21   69.11    2.66
   2   1  21   73.93    3.37
  -2  -1  21   69.05    3.99
  -2   1 -21   69.66    4.83
  -2   1 -21   74.00    3.85
   2   1  21   72.79    4.25
  -2   1 -22   42.04    1.87
  -2  -1  22   44.34    3.37
  -2   1 -22   48.19    3.24
  -2   1 -22   50.60    4.46
   2   1  22   52.29    3.65
   2   1  22   43.08    2.72
  -2   1 -23    3.25    2.30
  -2  -1  23    6.12    2.60
  -2   1 -23    1.53    0.92
  -2   1 -23    2.69    3.39
   2   1  23    2.14    2.57
   2   1  23    6.59    1.90
  -2   1 -24  637.55   18.97
   2   1  24  609.77   18.28
  -2   1 -24  616.54   20.39
   2   1  24  665.38   19.64
  -2   1 -24  592.99   16.97
   2   1  25  580.01   17.71
  -2   1 -25  586.70   20.01
  -2   1 -25  579.23   19.80
   2   1  25  595.11   18.99
  -2   1 -25  581.09   18.37
  -2   1 -26   62.57    5.29
   2   1  26   70.00    3.58
   2   1  26   59.06    4.45
  -2   1 -26   61.30    5.40
  -2   1 -27  109.01    6.80
   2   1  27  118.71    4.92
   2   1  27   97.23    5.68
  -2   1 -27  101.04    6.71
  -2   1 -28   99.89    6.45
   2   1  28   88.78    4.39
   2   1  28   96.64    5.55
  -2   1 -28   94.04    6.52
  -2   1 -29  244.30   10.95
   2   1  29  270.34    8.94
   2   1  29  238.60   10.06
  -2   1 -29  243.97   11.09
  -2   1 -30  113.02    7.22
   2   1  30  120.52    5.24
   2   1  30  127.37    6.51
  -2   1 -30  117.39    7.45
  -2   1 -31   42.97    5.12
   2   1  31   31.63    2.97
   2   1  31   28.95    3.94
  -2   1 -31   29.37    4.88
  -2   1 -32   88.21    6.83
  -2   1 -32  101.84    6.94
   2   1  32   91.51    5.80
  -2   1 -33   24.66    4.76
   2   1  33   21.65    3.81
  -2   1 -33   21.09    4.71
  -2   1 -34   87.57    6.80
   2   1  34   69.16    5.36
  -2   1 -34   82.31    6.60
  -2   1 -35   17.79    4.71
   2   1  35   16.93    3.62
  -2   1 -35   22.76    4.92
  -2   1 -36   -1.80    4.28
   2   1  36    5.55    3.42
  -2   1 -36    3.01    4.44
   2   1  37  137.37    7.55
  -2   1 -37  127.93    8.51
   2   1  38   63.47    5.59
  -2   1 -38   76.38    6.98
   2   1  39   28.42    4.67
  -2   1 -39   29.75    5.78
  -2   1 -40   15.88    5.43
  -2   1 -41   19.85    5.61
  -2   1 -42   28.96    6.11
  -2   1 -43    4.34    5.22
  -2   1 -44   -0.58    5.57
  -2  -2 -43   32.51    5.95
  -2  -2 -42   40.30    6.23
  -2  -2 -41   58.78    6.74
  -2  -2 -40   27.57    5.66
  -2  -2 -39   22.83    5.48
  -2  -2 -38   86.21    7.42
  -2  -2 -37   75.25    6.93
   2   2 -36   10.56    3.12
  -2  -2 -36    7.30    4.53
  -2  -2 -35   24.65    4.99
   2   2 -35   22.51    3.26
   2   2 -34    2.28    2.72
  -2  -2 -34    3.48    4.29
   2   2 -33   46.31    3.95
  -2  -2 -33   45.47    5.52
   2   2 -32  172.27    7.37
  -2  -2 -32  177.74    9.42
  -2  -2 -31   26.22    4.77
   2   2 -31   29.00    3.22
  -2  -2 -30   18.80    4.49
   2   2 -30   20.71    3.04
  -2  -2 -29  111.62    7.32
   2   2 -29  118.68    5.58
  -2  -2 -29  118.38    7.44
  -2  -2 -28  142.64    7.96
  -2  -2 -28  130.52    7.74
   2   2 -28  136.30    6.04
  -2  -2 -27   37.69    4.80
   2   2 -27   45.30    3.46
  -2   2  27   46.30    4.34
  -2  -2 -27   44.30    5.05
   2  -2  27   45.60    3.51
  -2  -2 -26   17.32    4.09
   2  -2  26   15.22    2.56
  -2   2  26   20.93    3.42
   2   2 -26   13.91    2.54
  -2  -2 -26   14.58    3.96
  -2  -2 -25   88.89    6.25
   2   2 -25   83.85    4.46
   2  -2  25  100.69    4.74
  -2  -2 -25   90.84    6.26
  -2   2  25   91.43    5.28
  -2   2  25  102.82    5.14
  -2  -2 -24  132.32    7.35
   2   2 -24  128.50    5.54
   2  -2  24  153.82    5.87
  -2   2  24  147.23    6.17
  -2   2  24  127.33    4.01
  -2   2  24  129.39    6.39
  -2  -2 -24  129.07    7.25
  -2   2  23  460.02   15.32
  -2  -2 -23  414.53   16.06
  -2   2  23  474.98   15.13
  -2   2  23  466.56   13.25
   2   2 -23  446.72   14.44
  -2  -2 -23  422.42   16.18
   2  -2  23  505.69   14.83
  -2   2  22  381.42   13.23
   2  -2  22  401.20   12.66
   2   2 -22  388.18   12.38
  -2  -2 -22  390.41   14.32
  -2   2  22  388.22   11.35
  -2   2  21  322.79    9.58
   2  -2  21  325.65   10.68
  -2   2  21  310.84   11.17
   2   2 -21  323.74   10.40
  -2  -2 -21  312.70   12.22
  -2   2  20    6.06    2.35
  -2  -2 -20    3.75    2.98
  -2   2  20    9.20    1.18
   2   2 -20    4.18    1.74
   2  -2  20    8.22    1.91
   2  -2  19   73.82    3.69
  -2   2  19   75.25    2.97
  -2   2  19   82.58    4.33
  -2  -2 -19   67.75    4.86
   2   2 -19   81.11    3.53
  -2  -2 -19   73.05    2.75
   2   2 -19   71.95    3.10
   2  -2  18  506.68   14.98
  -2   2  18  431.30   15.20
  -2  -2 -18  429.50   16.12
  -2  -2 -18  488.65   13.97
  -2   2  18  498.35   14.21
   2   2 -18  487.18   14.31
  -2  -2 -17   86.31    3.11
   2   2 -17   79.27    3.39
  -2   2  17   91.81    3.38
  -2   2  17   83.87    4.38
   2  -2  17   86.05    3.95
  -2  -2 -17   85.39    5.19
  -2  -2 -16  607.55   21.75
  -2   2  16  723.76   20.15
   2   2 -16  692.44   20.22
  -2   2  16  646.34   21.00
  -2  -2 -16  709.94   19.96
   2  -2  16  727.29   20.71
   2   2 -15  292.47    9.21
  -2   2  15  294.13    9.09
  -2  -2 -15  289.23    9.04
   2  -2  15  298.78    9.60
  -2  -2 -15  296.38   10.72
  -2  -2 -15  298.69    8.93
  -2  -2 -14  154.41    5.14
  -2  -2 -14  155.93    6.73
  -2  -2 -14  152.42    5.17
   2   2 -14  151.27    5.40
  -2   2  14  154.70    5.32
   2  -2  14  157.73    5.71
  -2   2  14  166.55    5.44
  -2  -2 -13  736.36   21.17
  -2  -2 -13  772.16   22.77
  -2  -2 -13  729.56   21.07
  -2   2  13  740.66   21.36
   2   2 -13  724.50   21.41
   2  -2  13  740.13   21.64
  -2   2  13  746.79   21.33
  -2  -2 -12  171.15    5.43
  -2   2  12  160.25    5.53
  -2  -2 -12  167.28    5.19
  -2   2  12  154.94    5.45
   2  -2  12  166.50    5.79
   2   2 -12  159.06    5.62
  -2  -2 -12  159.40    6.71
  -2  -2 -11  817.38   23.16
   2  -2  11  793.08   23.75
  -2  -2 -11  832.25   24.77
  -2   2  11  867.69   23.51
   2   2 -11  801.36   23.69
  -2  -2 -11  813.74   23.51
  -2  -2 -10   10.97    2.37
  -2   2  10   10.26    1.35
   2  -2  10   16.37    1.69
  -2  -2 -10   14.91    1.41
  -2  -2 -10    7.59    2.49
   2   2 -10   15.29    1.61
  -2  -2 -10   11.86    0.93
   2  -2   9  485.04   14.73
  -2  -2  -9  497.03   14.00
  -2  -2  -9  494.17   14.55
   2   2  -9  492.17   14.72
  -2  -2  -9  510.59   15.50
  -2  -2  -9  479.14   15.61
   2  -2   8 2138.92   60.11
  -2  -2  -8 2158.62   59.38
  -2  -2  -8 2148.02   59.97
  -2  -2  -8 2130.28   60.74
   2   2  -8 2094.28   60.14
  -2  -2  -8 2170.08   60.99
   2  -2   7 1775.23   50.44
  -2  -2  -7 1796.47   49.71
   2   2  -7 1796.29   50.51
  -2  -2  -7 1835.34   51.24
  -2  -2  -7 1783.39   50.35
  -2  -2  -7 1791.85   50.99
  -2  -2  -6  684.14   21.08
  -2  -2  -6  719.31   21.37
   2   2  -6  728.69   20.81
  -2  -2  -6  729.99   20.65
  -2  -2  -6  709.97   19.97
   2  -2   6  713.14   20.70
  -2  -2  -5    1.46    1.78
  -2  -2  -5    5.11    1.14
   2   2  -5    6.05    1.45
  -2  -2  -5    1.76    1.51
  -2  -2  -4  109.14    4.26
  -2  -2  -4  109.85    4.46
  -2  -2  -4   96.66    3.88
   2   2  -4  100.64    4.09
   2   2  -4  120.20    3.68
  -2  -2  -4  104.98    4.10
  -2  -2  -3 3416.21   96.44
  -2  -2  -3 3428.80   96.35
   2   2  -3 3673.01   96.10
   2   2  -3 3403.04   96.50
  -2  -2  -3 3323.19   96.33
  -2  -2  -3 3463.22   96.73
  -2  -2  -2   98.81    4.06
   2   2  -2  101.82    4.08
   2   2  -2  105.42    3.60
  -2  -2  -2  100.48    3.84
  -2  -2  -1 7109.85  196.50
  -2  -2  -1 6865.76  196.33
   2   2  -1 6755.66  196.46
   2   2  -1 7272.96  196.31
   2   2  -1 7148.50  196.25
  -2  -2  -1 7393.09  196.34
  -2  -2   0   11.22    1.59
  -2  -2   0   11.80    1.75
   2   2   0   12.33    1.83
   2   2   0   10.69    1.76
  -2  -2   1 7037.82  187.85
   2   2   1 6620.44  188.03
   2   2   1 7148.67  187.92
   2   2   1 7141.71  188.04
  -2   2  -2   94.09    4.13
  -2   2  -2  100.24    3.68
  -2   2  -3 3448.27   95.11
  -2   2  -3 3354.45   95.38
  -2   2  -3 3453.16   95.25
  -2   2  -4  112.34    3.91
  -2   2  -4  109.43    4.36
   2   2   4  111.02    4.02
  -2  -2   5    3.23    1.22
   2   2   5    1.09    1.25
  -2   2  -5    2.13    1.66
  -2   2  -5    1.44    1.06
  -2   2  -5    2.84    1.33
   2   2   6  724.79   21.09
  -2   2  -6  715.71   20.92
  -2  -2   6  729.37   20.91
  -2   2  -6  744.75   20.95
   2   2   6  707.92   21.05
  -2   2  -6  722.30   21.31
   2   2   7 1802.38   50.14
  -2  -2   7 1819.18   49.96
  -2   2  -7 1709.50   50.03
  -2   2  -7 1822.39   50.04
   2   2   7 1755.19   50.13
  -2   2  -7 1767.27   50.40
  -2   2  -8 2027.13   59.51
   2   2   8 2089.55   59.60
  -2  -2   8 2100.35   59.43
  -2  -2   8 2166.67   58.89
   2   2   8 2116.68   59.69
  -2   2  -8 2183.27   59.56
  -2   2  -9  524.73   14.87
  -2   2  -9  466.75   14.72
   2   2   9  492.17   14.85
  -2  -2   9  488.99   14.66
   2   2   9  506.17   14.20
  -2  -2   9  499.25   14.26
   2   2   9  510.42   15.05
  -2   2 -10    6.88    1.36
  -2  -2  10   17.43    1.46
  -2  -2  10    9.39    1.19
  -2   2 -10   14.35    1.65
   2   2  10    6.43    1.53
   2   2  10   15.17    1.05
   2   2  10   16.53    1.65
  -2  -2  11  806.12   23.42
   2   2  11  820.70   24.00
  -2  -2  11  826.18   23.30
  -2  -2  11  833.52   24.14
   2   2  11  836.70   23.68
  -2   2 -11  818.56   23.74
   2   2  11  807.56   23.08
  -2   2 -12  171.67    5.87
   2   2  12  158.70    6.08
  -2  -2  12  161.40    6.15
  -2  -2  12  154.06    5.43
   2   2  12  169.56    5.20
  -2  -2  12  165.12    5.44
   2   2  12  172.96    5.74
  -2   2 -13  724.63   21.34
   2   2  13  736.64   21.17
   2   2  13  734.66   21.68
   2   2  13  744.70   20.72
  -2  -2  13  704.04   20.86
  -2   2 -13  722.72   21.14
  -2   2 -14  149.50    5.54
   2   2  14  147.93    5.26
   2   2  14  168.44    5.99
   2   2  14  153.16    4.93
  -2  -2  14  144.91    4.96
  -2   2 -14  149.11    5.26
  -2   2 -15  297.28    9.32
   2   2  15  312.30    9.12
   2   2  15  304.32    9.36
  -2   2 -15  298.97    9.73
   2   2  15  297.25   10.04
  -2  -2  15  288.60    9.03
   2   2  16  651.09   21.05
  -2  -2  16  667.13   19.96
   2   2  16  726.10   20.32
  -2   2 -16  718.89   20.29
  -2   2 -16  690.46   20.80
   2   2  16  732.09   20.18
   2   2  17   79.76    3.26
   2   2  17   76.42    4.08
   2   2  17   84.51    3.20
  -2   2 -17   83.03    3.26
  -2   2 -17   85.01    3.90
  -2  -2  17   73.04    2.87
   2   2  18  505.80   14.02
  -2   2 -18  468.41   14.71
  -2  -2  18  461.36   14.97
  -2  -2  18  461.71   13.59
  -2   2 -18  488.58   13.96
   2   2  18  484.99   14.00
   2   2  19   66.67    3.96
   2   2  19   71.28    3.10
  -2   2 -19   74.02    3.78
  -2  -2  19   74.28    3.97
  -2   2 -19   71.54    3.00
   2   2  20    4.04    2.04
  -2   2 -20   10.70    2.09
  -2  -2  20    7.48    2.13
   2   2  20    9.13    1.50
  -2   2 -20    7.29    2.90
  -2   2 -20    8.24    1.29
   2   2  21  319.24   11.40
  -2   2 -21  331.29    9.93
   2   2  21  330.63   10.35
  -2   2 -21  323.23   12.21
  -2  -2  21  336.26   11.30
  -2   2 -21  336.42   11.13
   2   2  22  379.11   13.33
   2   2  22  396.12   12.23
  -2   2 -22  403.41   11.70
  -2   2 -22  389.80   13.02
  -2  -2  22  391.68   13.12
  -2   2 -22  406.47   14.27
  -2   2 -23  458.15   14.95
  -2   2 -23  440.01   15.99
   2   2  23  469.15   14.11
  -2   2 -23  480.21   13.37
  -2   2 -24  134.42    7.37
  -2   2 -24  148.49    6.44
   2   2  24  124.78    6.42
   2   2  24  151.97    5.60
  -2   2 -24  153.48    4.67
  -2   2 -25  100.81    5.16
   2   2  25  101.80    4.36
  -2   2 -25   86.23    6.10
  -2   2 -25   99.44    3.13
   2   2  25   88.76    5.23
   2   2  26   16.37    2.94
  -2   2 -26   12.43    2.80
   2   2  26   13.82    2.06
  -2   2 -26   13.04    3.88
   2   2  27   45.55    3.98
  -2   2 -27   43.57    3.75
  -2   2 -27   47.69    5.01
   2   2  27   43.49    2.99
  -2   2 -28  131.00    7.61
   2   2  28  128.87    6.73
  -2   2 -29  115.01    7.22
   2   2  29  110.36    6.21
  -2   2 -29  110.35    7.34
   2   2  30   22.05    3.44
   2   2  30   28.08    2.60
  -2   2 -30   20.06    4.34
  -2   2 -30   23.11    4.38
   2   2  31   26.73    3.77
  -2   2 -31   26.77    4.83
   2   2  31   35.02    2.91
  -2   2 -31   26.19    4.59
  -2   2 -32  198.93    9.80
   2   2  32  185.05    8.62
   2   2  32  201.30    7.33
  -2   2 -32  184.71    9.79
   2   2  33   54.97    3.55
  -2   2 -33   55.68    5.77
   2   2  33   41.97    4.31
  -2   2 -33   44.58    5.41
  -2   2 -34    4.21    4.21
   2   2  34    2.24    3.09
  -2   2 -34    3.99    4.12
  -2   2 -35   26.03    5.01
   2   2  35   18.87    3.79
  -2   2 -35   24.65    4.98
  -2   2 -36   14.46    4.70
   2   2  36   13.25    3.56
  -2   2 -36   14.56    4.84
  -2   2 -37   76.98    7.04
   2   2  37   88.18    5.96
  -2   2 -37   77.01    6.90
  -2   2 -38   86.96    7.52
   2   2  38   86.52    6.14
  -2   2 -38   99.56    7.49
  -2   2 -39   17.27    5.47
   2   2  39   17.40    4.19
  -2   2 -40   19.71    5.51
  -2   2 -41   48.29    6.38
  -2   2 -42   42.84    6.54
  -2   2 -43   27.43    6.05
  -2  -3 -41   20.04    5.40
  -2  -3 -40   39.18    6.03
  -2  -3 -39  150.16    9.39
   2  -3  39  156.36    8.42
  -2  -3 -38    0.27    4.63
   2  -3  38    8.45    3.76
  -2  -3 -37    5.59    4.81
   2  -3  37    5.54    3.65
   2   3 -36    1.72    2.97
  -2  -3 -36    4.19    4.50
   2  -3  36   -0.99    3.17
   2   3 -35    4.02    2.81
  -2  -3 -35   11.07    4.51
   2  -3  35   10.44    3.38
  -2  -3 -34    0.51    4.28
   2   3 -34    1.15    2.73
   2  -3  34    1.13    2.94
  -2  -3 -33   39.13    5.43
   2  -3  33   43.07    4.38
   2   3 -33   33.77    3.66
  -2  -3 -32   54.55    5.85
   2  -3  32   51.90    4.50
   2   3 -32   45.50    3.88
  -2  -3 -31   19.30    4.67
   2   3 -31   15.53    2.86
   2  -3  31   11.11    3.23
  -2  -3 -30   76.60    6.37
   2  -3  30   79.94    5.17
   2   3 -30   72.01    4.49
  -2  -3 -29   97.77    6.82
   2  -3  29  100.22    5.73
   2   3 -29   92.07    4.94
  -2  -3 -28   45.70    5.08
   2  -3  28   50.62    4.16
   2   3 -28   37.95    3.49
  -2  -3 -27   80.40    6.07
   2  -3  27   68.41    4.71
   2   3 -27   66.70    4.13
   2  -3  26    2.28    2.48
   2   3 -26    4.40    2.30
  -2  -3 -26    8.00    3.86
   2  -3  26    7.06    2.55
  -2  -3 -25  118.95    6.91
  -2   3  25  109.51    5.43
   2   3 -25  100.43    4.97
   2  -3  25  104.42    5.67
  -2   3  25   96.73    5.75
   2  -3  25  128.44    5.42
  -2  -3 -25  106.66    6.74
  -2   3  25  108.57    3.52
   2  -3  24   99.98    5.42
  -2   3  24  111.28    3.69
   2   3 -24  102.78    4.90
  -2  -3 -24   99.01    6.47
  -2   3  24  101.69    5.79
   2  -3  24  118.37    5.25
  -2   3  23   34.69    1.84
   2  -3  23   33.89    3.24
  -2  -3 -23   33.93    4.42
  -2   3  23   32.05    3.58
   2  -3  23   34.41    3.00
   2  -3  22   67.54    3.84
  -2   3  22   64.27    2.73
  -2  -3 -22   59.99    5.19
  -2   3  22   64.68    4.34
   2   3 -22   68.99    2.87
   2  -3  21   90.45    5.01
  -2  -3 -21   97.15    6.17
  -2   3  21  117.56    4.00
   2   3 -21  109.80    4.05
   2  -3  21  115.89    4.96
  -2   3  21   96.86    5.30
  -2  -3 -20   22.10    3.49
   2   3 -20   26.58    1.89
  -2   3  20   25.19    1.78
   2  -3  20   23.02    2.55
  -2   3  20   25.36    2.98
   2  -3  20   25.66    2.52
   2  -3  19   99.40    4.59
   2   3 -19  100.67    3.99
  -2   3  19  101.21    3.84
  -2  -3 -19  100.92    5.92
   2  -3  19  107.18    4.97
  -2   3  19  108.33    5.20
  -2   3  18  658.51   20.49
   2  -3  18  652.77   20.30
  -2  -3 -18  630.79   21.36
  -2   3  18  678.84   19.26
   2   3 -18  657.33   19.34
   2  -3  18  661.95   19.95
  -2   3  17   33.14    2.45
  -2  -3 -17   35.48    3.71
   2  -3  17   29.96    2.46
   2  -3  17   36.42    2.76
   2   3 -17   27.14    2.03
  -2   3  17   27.22    1.94
  -2  -3 -17   35.97    3.80
   2  -3  16  430.80   13.80
   2  -3  16  428.49   13.50
  -2   3  16  453.41   13.37
  -2  -3 -16  427.75   12.65
   2   3 -16  420.42   13.01
  -2  -3 -16  428.31   14.66
   2  -3  15  645.95   19.41
   2  -3  15  659.27   19.19
  -2   3  15  643.44   18.94
  -2  -3 -15  635.22   18.37
   2   3 -15  613.03   18.75
  -2  -3 -15  642.52   20.30
   2  -3  14   81.83    4.28
   2  -3  14  106.77    4.39
  -2   3  14   96.32    4.10
  -2  -3 -14  113.02    3.73
   2   3 -14  101.04    4.01
  -2  -3 -14   91.45    5.16
   2  -3  13  231.65    7.84
  -2  -3 -13  230.42    7.25
  -2   3  13  238.05    7.66
   2   3 -13  218.71    7.55
  -2  -3 -13  236.25    8.84
   2  -3  13  236.97    8.02
  -2  -3 -12  150.96    5.19
   2  -3  12  159.29    5.87
  -2   3  12  170.11    5.61
   2  -3  12  155.79    5.71
  -2  -3 -12  158.43    6.65
   2   3 -12  141.45    5.47
   2  -3  11  543.66   16.13
  -2  -3 -11  540.02   15.57
   2  -3  11  528.63   15.98
  -2  -3 -11  559.56   16.87
   2   3 -11  497.56   15.81
   2  -3  10  355.06   11.07
  -2  -3 -10  341.03   12.02
  -2  -3 -10  369.65   10.89
  -2  -3 -10  352.81   11.75
  -2  -3 -10  351.10   10.65
   2  -3  10  349.94   11.09
   2   3 -10  342.33   10.91
   2  -3   9  492.36   14.74
   2   3  -9  472.09   14.60
   2  -3   9  486.10   14.72
  -2  -3  -9  496.82   15.68
  -2  -3  -9  489.80   14.38
  -2  -3  -9  507.06   15.39
  -2  -3  -9  480.86   14.55
   2  -3   8  555.13   17.29
   2   3  -8  548.75   17.21
   2  -3   8  584.45   17.31
  -2  -3  -8  582.63   17.90
  -2  -3  -8  650.24   17.21
  -2  -3  -8  616.96   18.23
  -2  -3  -8  566.60   17.00
   2  -3   7  210.46    7.49
  -2  -3  -7  247.22    8.38
  -2  -3  -7  246.67    7.42
   2  -3   7  238.76    7.51
  -2  -3  -7  225.07    7.99
  -2  -3  -7  227.52    7.28
   2   3  -7  216.28    7.43
  -2  -3  -6  205.31    7.82
  -2  -3  -6  208.11    6.95
  -2  -3  -6  208.56    7.47
   2   3  -6  234.05    7.27
  -2  -3  -6  235.46    7.03
   2  -3   6  210.66    7.09
   2   3  -5  380.95   11.32
  -2  -3  -5  373.03   11.08
   2  -3   5  359.58   11.18
  -2  -3  -5  339.41   11.48
  -2  -3  -5  375.11   11.15
  -2  -3  -5  375.40   11.88
   2   3  -4  519.78   15.58
  -2  -3  -4  540.68   15.37
   2  -3   4  513.97   15.44
  -2  -3  -4  536.75   15.70
  -2  -3  -4  514.68   15.43
  -2  -3  -4  516.84   16.07
  -2  -3  -3   22.14    2.24
  -2  -3  -3   21.15    1.58
  -2  -3  -3   19.43    1.76
  -2  -3  -3   22.26    1.93
  -2  -3  -3   35.59    1.94
   2   3  -3   36.35    2.13
   2   3  -2 2921.61   81.10
  -2  -3  -2 2917.84   80.83
  -2  -3  -2 2817.58   80.81
  -2  -3  -2 2918.59   80.91
  -2  -3  -2 2921.39   80.96
   2   3  -2 2952.40   80.90
  -2  -3  -2 2888.42   81.30
   2   3  -1  276.95    8.69
  -2  -3  -1  285.74    8.48
   2   3  -1  298.03    8.45
  -2  -3  -1  288.79    8.48
  -2  -3  -1  250.01    8.51
   2   3  -1  244.69    8.63
   2   3   0 7003.55  189.56
   2   3   0 6839.26  189.21
  -2  -3   0 6852.55  189.12
  -2  -3   0 6730.22  189.40
   2   3   0 6816.25  189.55
   2   3   1  235.28    8.23
  -2  -3   1  268.92    7.79
  -2  -3   1  223.60    8.05
   2   3   1  278.32    8.04
   2   3   1  275.62    8.48
  -2   3  -1  272.79    8.10
  -2   3  -2 2849.26   78.61
  -2  -3   2 2810.63   78.17
  -2   3  -3   18.24    1.50
  -2   3  -3   14.01    1.99
  -2   3  -4  525.07   15.37
  -2   3  -4  561.91   15.91
   2   3   4  512.58   15.50
  -2   3  -4  512.15   15.65
   2   3   5  360.95   11.11
  -2   3  -5  370.24   11.00
  -2   3  -5  367.13   11.25
  -2  -3   5  376.41   11.18
  -2  -3   5  360.43   11.03
  -2   3  -5  348.68   11.38
  -2   3  -6  217.62    7.06
   2   3   6  221.55    7.09
  -2  -3   6  230.81    6.90
  -2   3  -6  196.23    6.77
   2   3   6  202.35    6.95
  -2   3  -6  182.03    7.13
  -2  -3   6  237.37    7.17
  -2   3  -7  209.74    7.29
   2   3   7  207.29    7.28
  -2  -3   7  223.78    7.12
  -2   3  -7  239.85    7.24
   2   3   7  229.94    7.33
  -2  -3   7  214.25    7.35
  -2   3  -7  237.04    7.70
  -2   3  -8  628.27   17.62
   2   3   8  590.42   17.96
  -2  -3   8  555.74   16.93
  -2  -3   8  577.55   17.32
   2   3   8  559.96   17.15
  -2   3  -8  620.93   17.13
  -2   3  -8  545.48   17.15
   2   3   8  600.89   17.28
  -2   3  -9  496.22   14.83
  -2   3  -9  489.54   14.99
   2   3   9  510.60   14.95
  -2  -3   9  511.64   14.72
  -2  -3   9  505.37   15.17
   2   3   9  478.34   14.99
   2   3   9  504.90   15.82
  -2  -3  10  364.86   11.41
  -2   3 -10  352.05   11.02
   2   3  10  353.55   11.28
   2   3  10  360.01   10.22
  -2  -3  10  358.02   10.82
  -2   3 -10  361.97   11.19
   2   3  10  364.09   11.12
  -2   3 -11  524.59   15.95
   2   3  11  545.21   16.09
   2   3  11  533.33   14.99
   2   3  11  540.44   15.83
  -2  -3  11  525.29   16.20
  -2  -3  11  514.56   15.50
  -2  -3  12  149.22    5.12
   2   3  12  146.89    5.50
  -2  -3  12  157.46    5.93
   2   3  12  156.33    4.71
  -2   3 -12  152.02    5.64
   2   3  12  159.74    5.85
  -2   3 -13  224.74    7.76
   2   3  13  232.64    7.97
   2   3  13  230.70    7.57
  -2  -3  13  244.08    8.09
   2   3  13  234.58    6.87
  -2  -3  13  216.18    7.16
  -2  -3  14   91.64    4.50
  -2  -3  14  101.26    3.67
  -2   3 -14   99.18    4.30
   2   3  14  108.17    4.15
   2   3  14  114.40    3.53
   2   3  14   87.22    4.39
  -2   3 -15  645.15   19.36
   2   3  15  646.66   19.59
   2   3  15  653.21   18.94
  -2  -3  15  631.03   18.52
   2   3  15  650.84   18.42
  -2   3 -16  410.90   13.04
   2   3  16  446.72   13.36
   2   3  16  406.67   12.54
   2   3  16  408.85   12.06
  -2  -3  16  407.30   12.10
  -2   3 -17   31.29    2.55
   2   3  17   29.02    2.05
   2   3  17   31.23    1.76
   2   3  18  661.51   19.14
   2   3  18  646.66   18.85
  -2   3 -18  645.97   19.82
  -2   3 -18  668.18   19.13
   2   3  18  633.64   20.02
   2   3  19   90.46    3.71
   2   3  19   92.77    3.60
  -2   3 -19  100.51    4.55
  -2   3 -19   98.22    3.77
   2   3  19  104.65    4.82
  -2  -3  20   25.35    2.67
  -2   3 -20   27.60    2.67
   2   3  20   25.39    1.83
  -2   3 -20   24.98    1.85
   2   3  20   23.15    2.68
   2   3  20   27.59    1.87
  -2   3 -21  104.77    4.04
   2   3  21  119.19    4.23
  -2  -3  21  109.68    5.14
  -2   3 -21  110.20    5.11
   2   3  21  112.83    4.10
   2   3  22   64.82    3.04
  -2   3 -22   67.13    2.85
   2   3  22   52.72    3.90
  -2   3 -22   62.26    4.87
  -2  -3  22   69.13    4.11
  -2   3 -22   67.47    3.95
  -2   3 -23   36.13    3.28
   2   3  23   33.35    2.30
   2   3  23   41.55    3.44
  -2   3 -23   35.96    2.02
  -2   3 -24  122.72    5.68
  -2   3 -24  109.92    6.58
  -2   3 -24  117.16    4.02
   2   3  24  104.60    5.53
   2   3  24  111.62    4.50
  -2   3 -25  124.30    5.82
  -2   3 -25  111.88    6.63
   2   3  25  111.38    4.58
  -2   3 -25  115.83    3.92
   2   3  25  108.46    5.69
   2   3  26    6.41    2.60
  -2   3 -26    3.89    3.67
  -2   3 -26    7.90    1.05
  -2   3 -26    8.07    2.68
   2   3  26   10.05    1.93
  -2   3 -27   67.66    5.63
   2   3  27   69.87    4.79
   2   3  27   83.17    3.69
  -2   3 -27   77.62    4.75
  -2   3 -27   69.13    2.28
  -2   3 -28   50.33    4.07
   2   3  28   52.58    4.29
  -2   3 -28   47.37    5.03
   2   3  28   43.37    2.92
  -2   3 -29   99.90    5.61
  -2   3 -29  103.05    6.69
   2   3  29   96.47    5.70
   2   3  29   98.82    4.43
  -2   3 -30   82.40    6.29
   2   3  30   72.07    5.13
   2   3  30   83.73    4.00
  -2   3 -31   18.02    4.51
   2   3  31   20.63    3.54
   2   3  31   22.12    2.48
   2   3  32   53.02    4.56
  -2   3 -32   41.28    5.50
   2   3  32   57.08    3.34
  -2   3 -32   54.10    5.57
   2   3  33   31.35    2.81
  -2   3 -33   35.15    5.13
  -2   3 -33   31.38    5.26
   2   3  33   38.57    4.09
  -2   3 -34    1.85    4.16
  -2   3 -34    1.00    4.18
   2   3  34    2.62    3.18
  -2   3 -35    5.01    4.20
  -2   3 -35   10.70    4.45
   2   3  35    5.00    3.14
  -2   3 -36    0.24    4.31
  -2   3 -36    2.35    4.50
   2   3  36    2.77    3.16
  -2   3 -37    1.50    4.40
  -2   3 -37    1.07    4.62
   2   3  37    4.48    3.49
  -2   3 -38   11.53    5.08
  -2   3 -38    2.71    4.85
   2   3  38    5.44    3.72
  -2   3 -39  160.46    9.44
   2   3  39  140.19    7.98
  -2   3 -39  141.00    9.26
  -2   3 -40   34.42    5.96
  -2   3 -41   13.66    5.35
  -2   3 -42   26.47    6.09
  -2   3 -43    6.69    5.31
   2  -4  39   14.54    3.98
   2  -4  38   63.57    5.65
   2  -4  37   33.12    4.55
  -2  -4 -37   37.82    5.83
   2  -4  36   28.32    4.23
   2   4 -36   27.43    3.64
  -2  -4 -36   32.61    5.47
   2  -4  35   30.92    4.09
   2   4 -35   28.95    3.64
  -2  -4 -35   36.76    5.28
   2  -4  34    8.63    3.23
   2   4 -34    8.91    2.88
  -2  -4 -34    7.33    4.35
   2  -4  33    9.27    3.16
  -2  -4 -33   10.42    4.48
   2   4 -33    8.98    2.88
   2  -4  32   24.78    3.73
   2   4 -32   18.88    3.22
  -2  -4 -32   20.69    4.65
   2  -4  31   56.66    4.58
   2   4 -31   50.69    3.99
  -2  -4 -31   57.70    5.76
   2  -4  30   15.50    3.18
   2   4 -30   10.59    2.75
  -2  -4 -30   12.35    4.33
   2  -4  29   10.67    2.93
   2   4 -29   16.41    2.86
  -2  -4 -29   15.04    4.25
   2  -4  28   99.75    5.66
  -2  -4 -28   98.41    6.88
   2   4 -28  103.29    5.21
  -2   4  27    5.51    0.88
  -2  -4 -27    4.34    3.78
   2  -4  27    2.52    2.54
  -2   4  26  457.26   13.14
  -2  -4 -26  451.33   16.77
   2  -4  26  437.93   15.28
  -2   4  25   18.37    1.59
   2   4 -25   18.34    1.72
  -2  -4 -25   21.28    4.27
   2  -4  25   21.87    3.10
   2  -4  24  234.80    9.44
  -2  -4 -24  244.92   10.85
  -2   4  24  254.19    9.96
  -2   4  24  255.13    7.90
   2   4 -24  251.83    8.01
   2  -4  24  265.04    9.29
  -2   4  23   14.71    1.60
   2   4 -23   17.88    1.75
   2  -4  23    9.96    2.57
   2  -4  23   18.46    2.70
  -2   4  23   11.84    3.18
  -2  -4 -23   14.24    3.78
  -2   4  22  278.43   10.49
   2  -4  22  284.27    9.87
   2  -4  22  285.30   10.22
  -2   4  22  285.00    8.78
   2   4 -22  272.97    8.93
  -2  -4 -22  268.84   11.38
  -2  -4 -21  550.08   18.49
  -2   4  21  547.51   15.81
  -2   4  21  539.61   17.43
   2  -4  21  522.26   16.98
   2   4 -21  517.47   15.86
   2  -4  21  527.06   16.72
   2  -4  20  109.36    5.26
   2  -4  20  108.87    5.00
  -2   4  20  110.41    5.60
   2   4 -20  109.33    4.30
  -2  -4 -20  112.13    6.43
   2  -4  19  289.15   10.52
   2  -4  19  316.16   10.40
  -2   4  19  303.87   10.26
  -2   4  19  308.18   10.97
  -2  -4 -19  307.34   11.68
   2   4 -19  305.30    9.66
  -2  -4 -19  305.11   11.82
   2  -4  18  254.63    9.58
   2  -4  18  299.46    9.66
  -2   4  18  268.29    9.37
  -2  -4 -18  286.87   10.85
   2   4 -18  278.83    8.91
  -2  -4 -18  270.22   10.82
   2  -4  17   65.78    3.79
  -2   4  17   68.77    3.65
  -2  -4 -17   66.51    4.82
   2   4 -17   77.77    3.39
  -2  -4 -17   68.03    4.89
  -2  -4 -16   86.10    5.06
   2  -4  16   81.71    4.09
  -2   4  16   89.11    4.09
   2  -4  16   85.05    4.21
   2   4 -16   84.62    3.65
  -2  -4 -15  894.20   27.47
  -2   4  15  896.68   26.27
   2  -4  15  916.17   26.44
   2  -4  15  896.18   26.49
   2   4 -15  880.40   25.93
   2   4 -14  569.03   16.58
   2  -4  14  518.19   16.94
  -2   4  14  557.89   16.85
  -2  -4 -14  561.53   17.97
   2  -4  14  568.44   16.97
  -2  -4 -13  429.85   14.56
   2   4 -13  436.22   13.32
   2  -4  13  412.50   13.60
  -2   4  13  439.76   13.50
   2  -4  13  441.55   13.62
  -2  -4 -13  447.50   12.95
  -2  -4 -12  178.74    7.47
   2  -4  12  173.04    6.58
   2   4 -12  191.47    6.43
   2  -4  12  185.81    6.65
  -2  -4 -12  189.80    6.07
  -2  -4 -11  332.51   11.43
   2   4 -11  325.64   10.43
   2  -4  11  322.21   10.60
   2  -4  11  333.05   10.72
  -2  -4 -11  343.90   10.13
   2  -4  10  895.87   26.65
   2   4 -10  920.63   26.58
  -2  -4 -10  954.53   26.26
  -2  -4 -10  894.43   27.38
   2  -4  10  933.94   26.80
  -2  -4 -10  865.99   27.62
   2  -4   9  168.15    6.24
  -2  -4  -9  169.43    5.85
  -2  -4  -9  165.19    7.09
   2  -4   9  170.24    6.08
  -2  -4  -9  186.01    5.80
   2   4  -9  176.59    6.11
  -2  -4  -9  168.52    6.79
  -2  -4  -8  220.97    7.12
  -2  -4  -8  208.13    8.21
  -2  -4  -8  221.09    7.11
  -2  -4  -8  225.13    7.96
   2   4  -8  228.82    7.39
   2  -4   8  216.27    7.31
  -2  -4  -7  328.71   11.48
  -2  -4  -7  333.02   10.42
  -2  -4  -7  350.54   10.47
   2  -4   7  343.64   10.64
   2   4  -7  351.74   10.75
  -2  -4  -7  345.94   11.17
  -2  -4  -6  556.11   16.64
   2   4  -6  575.39   16.86
  -2  -4  -6  579.42   17.20
   2  -4   6  564.29   16.74
  -2  -4  -6  547.79   17.51
  -2  -4  -6  571.65   16.56
   2  -4   5 1034.68   29.49
  -2  -4  -5 1014.53   29.45
  -2  -4  -5 1047.07   29.37
  -2  -4  -5 1063.06   29.90
   2   4  -5 1004.79   29.64
  -2  -4  -4 1607.43   46.31
  -2  -4  -4 1690.41   46.52
  -2  -4  -4 1693.08   45.69
  -2  -4  -4 1639.58   46.74
   2  -4   4 1493.37   46.76
   2  -4   4 1571.88   46.44
   2   4  -4 1721.83   46.74
   2   4  -3  328.94    8.88
   2   4  -3  302.98    9.68
   2  -4   3  285.83    9.78
  -2  -4  -3  312.44    9.36
  -2  -4  -3  320.82    9.69
  -2  -4  -3  305.35    9.51
  -2  -4  -3  314.06    9.34
  -2  -4  -3  283.61    8.79
  -2  -4  -2 1503.44   40.89
   2   4  -2 1418.82   41.25
  -2  -4  -2 1446.50   41.09
   2   4  -2 1494.40   40.59
  -2  -4  -2 1403.77   40.49
  -2  -4  -2 1417.44   40.91
   2   4  -2 1501.58   40.78
   2   4  -1  894.25   26.50
  -2  -4  -1  942.01   26.07
   2   4  -1  932.68   26.01
  -2  -4  -1  931.93   26.17
   2   4  -1  912.63   25.96
  -2  -4  -1  886.14   26.31
  -2  -4  -1  915.45   25.85
  -2  -4   0  178.72    6.34
   2   4   0  178.57    6.54
   2   4   0  202.40    6.75
   2   4   0  204.01    6.22
  -2  -4   0  187.86    6.01
   2   4   0  210.43    6.12
  -2  -4   1  823.82   25.69
  -2  -4   1  912.16   25.47
   2   4   1  957.89   26.20
  -2   4  -1  922.08   25.61
   2   4   1  925.31   25.66
   2   4   1  848.43   25.88
  -2   4  -2 1419.00   40.81
  -2   4  -2 1449.50   40.33
  -2  -4   2 1455.03   40.29
   2   4   2 1496.02   40.50
  -2   4  -3  317.19    9.62
  -2  -4   3  325.12    9.70
  -2   4  -3  315.84   10.12
  -2   4  -3  300.92   10.04
   2   4   3  320.80    9.90
   2   4   4 1596.26   46.34
  -2   4  -4 1590.73   46.18
  -2   4  -4 1532.83   46.63
  -2  -4   4 1784.19   46.41
  -2   4  -4 1720.23   46.71
   2   4   4 1670.04   46.57
  -2  -4   5  964.93   28.69
   2   4   5 1008.57   28.71
   2   4   5 1055.73   29.04
  -2  -4   5  968.48   28.60
  -2   4  -5  964.05   28.89
  -2   4  -5 1038.55   29.11
  -2   4  -5 1037.70   28.58
  -2  -4   6  555.19   16.26
   2   4   6  568.76   16.79
   2   4   6  536.22   16.41
  -2  -4   6  573.78   16.50
  -2   4  -6  543.98   16.59
   2   4   6  551.79   16.51
  -2   4  -6  539.54   16.70
  -2   4  -6  561.46   16.24
   2   4   7  328.61   10.46
  -2   4  -7  322.04   10.25
   2   4   7  337.44   10.92
  -2  -4   7  340.36   10.55
   2   4   7  354.16   10.59
  -2   4  -7  344.27   10.68
  -2   4  -7  323.82   10.76
  -2  -4   7  348.07   10.32
  -2   4  -8  210.21    7.70
   2   4   8  225.18    7.44
  -2  -4   8  235.66    7.25
  -2   4  -8  221.73    7.22
   2   4   8  227.88    7.49
  -2   4  -8  225.71    7.58
  -2  -4   8  230.41    7.60
   2   4   8  226.73    7.97
   2   4   8  219.19    8.26
  -2   4  -9  167.57    6.45
   2   4   9  172.41    6.96
  -2  -4   9  181.44    5.81
   2   4   9  176.99    6.11
  -2  -4   9  179.03    6.28
   2   4   9  169.90    6.09
  -2   4  -9  171.24    5.87
  -2   4  -9  176.24    6.23
   2   4  10  922.72   25.99
  -2  -4  10  928.66   25.67
  -2   4 -10  881.33   26.13
   2   4  10  876.18   26.89
  -2  -4  10  938.98   26.27
  -2   4 -11  337.79   10.68
  -2  -4  11  334.86   10.09
  -2  -4  11  327.29   10.70
   2   4  11  328.22   11.52
   2   4  11  312.59   10.59
   2   4  11  346.51   10.47
   2   4  12  190.05    5.51
  -2  -4  12  199.42    6.19
  -2  -4  12  190.47    6.87
   2   4  12  181.58    7.57
   2   4  12  193.24    6.52
  -2   4 -12  185.38    6.77
   2   4  12  179.55    6.69
   2   4  13  435.60   12.20
   2   4  13  422.25   13.12
  -2   4 -13  432.52   13.49
   2   4  13  395.95   13.38
  -2  -4  13  452.54   13.63
   2   4  14  526.60   17.26
  -2   4 -14  541.85   17.27
   2   4  14  584.71   16.94
  -2  -4  14  579.64   17.47
   2   4  14  578.09   16.08
   2   4  15  874.69   26.20
  -2   4 -15  877.48   26.13
  -2  -4  15  897.95   26.29
   2   4  15  885.53   25.66
   2   4  15  888.45   24.90
  -2   4 -16   73.27    3.96
   2   4  16   81.79    3.56
   2   4  16   84.01    2.88
   2   4  16   80.68    4.05
  -2   4 -17   83.52    4.03
   2   4  17   79.10    3.45
   2   4  17   77.75    2.82
  -2   4 -18  301.08    9.99
   2   4  18  287.77    9.28
   2   4  18  300.73    8.79
  -2   4 -19  317.95   10.66
   2   4  19  291.33   10.59
   2   4  19  305.84    9.78
   2   4  19  316.85    9.39
   2   4  20  104.15    5.15
   2   4  20  113.00    4.34
   2   4  20  111.43    4.00
  -2   4 -20  110.21    5.16
   2   4  21  548.09   17.28
   2   4  21  546.37   16.07
   2   4  21  545.82   15.84
  -2  -4  21  492.71   16.93
  -2   4 -21  554.36   17.19
   2   4  22  273.53    8.83
  -2   4 -22  271.94    8.82
   2   4  22  287.89   10.18
  -2   4 -22  282.41   10.06
   2   4  22  281.49    8.73
   2   4  23   16.48    1.73
  -2   4 -23   17.26    1.76
   2   4  23   14.36    2.66
  -2   4 -23   16.91    2.76
   2   4  23   19.30    1.78
   2   4  24  260.63    8.31
  -2   4 -24  253.25    8.15
   2   4  24  265.06    8.17
  -2   4 -24  256.09   10.62
  -2   4 -24  258.19    9.64
   2   4  24  242.87    9.63
   2   4  25   20.30    2.09
  -2   4 -25   22.69    4.04
  -2   4 -25   23.42    3.25
  -2   4 -25   18.04    1.73
   2   4  25   25.36    3.36
   2   4  26  470.10   13.92
  -2   4 -26  459.41   13.41
   2   4  26  417.18   15.28
  -2   4 -26  423.23   16.13
  -2   4 -26  478.13   15.51
   2   4  27    7.86    1.79
  -2   4 -27    2.09    3.67
  -2   4 -27    7.13    1.22
  -2   4 -27    9.42    2.98
   2   4  27    3.26    2.62
  -2   4 -28  108.55    3.53
  -2   4 -28  103.76    6.80
   2   4  28  116.79    4.59
  -2   4 -28  111.05    5.96
  -2   4 -29   13.90    4.08
   2   4  29   20.99    2.15
  -2   4 -29   17.79    3.37
  -2   4 -30   17.84    4.28
   2   4  30   12.87    2.11
  -2   4 -30   16.92    3.41
   2   4  30   13.98    3.21
  -2   4 -31   60.30    5.68
   2   4  31   52.87    4.55
   2   4  31   59.88    3.32
  -2   4 -32   23.73    4.55
   2   4  32   26.20    3.73
   2   4  32   21.17    2.40
  -2   4 -33   13.06    4.22
   2   4  33    8.34    3.17
  -2   4 -34   10.36    4.48
   2   4  34    6.91    3.12
  -2   4 -34   10.11    4.35
  -2   4 -35   35.35    5.38
   2   4  35   38.56    4.37
  -2   4 -35   36.72    5.46
  -2   4 -36   25.63    5.28
   2   4  36   25.35    3.96
  -2   4 -36   32.90    5.27
  -2   4 -37   41.47    5.87
   2   4  37   30.59    4.41
  -2   4 -37   40.13    5.87
  -2   4 -38   61.75    6.83
  -2   4 -38   63.06    6.59
   2   4  38   64.59    5.45
   2   4  39   15.47    4.14
  -2   4 -39    7.85    5.26
  -2   4 -39   22.96    5.35
  -2   4 -40   52.41    6.66
  -2   4 -40   44.69    6.14
  -2   4 -41   30.61    6.11
  -2   4 -41   41.16    6.11
  -2   4 -42    8.99    5.50
  -2   4 -43   19.69    5.81
   2  -5  39    9.98    3.95
   2  -5  38   28.99    4.40
   2  -5  37    8.44    3.66
   2   5 -36   10.36    3.14
   2  -5  36    8.98    3.64
   2  -5  35   40.01    4.38
   2   5 -35   30.58    3.72
   2  -5  34   62.89    5.08
   2   5 -34   50.17    4.23
   2  -5  33    0.18    2.99
   2   5 -33    2.25    2.80
   2  -5  32   30.58    3.90
   2   5 -32   31.18    3.55
   2   5 -31    3.41    2.70
   2  -5  31    5.27    3.05
  -2  -5 -31    5.97    4.08
   2   5 -30   16.28    2.97
   2  -5  30   18.09    3.42
  -2  -5 -30   21.78    4.62
   2  -5  29   62.47    4.59
  -2   5  29   62.52    2.06
  -2   5  29   62.45    2.10
  -2  -5 -28   53.35    5.51
   2  -5  28   54.29    4.36
  -2   5  28   63.49    2.47
   2  -5  27  194.47    8.40
   2   5 -27  204.16    6.49
  -2   5  27  192.24    6.26
  -2  -5 -27  184.17    9.44
   2   5 -26   21.84    1.97
  -2   5  26   24.93    1.85
   2  -5  26   19.16    3.21
   2   5 -25  274.19    8.85
  -2   5  25  276.06    8.68
  -2  -5 -25  271.03   11.63
   2  -5  25  277.88   10.37
  -2  -5 -24   69.01    5.70
   2  -5  24   70.01    4.52
   2   5 -24   68.10    3.29
  -2   5  24   73.41    3.28
  -2   5  23  188.05    8.60
   2  -5  23  187.20    8.04
   2  -5  23  226.64    8.18
   2   5 -23  215.38    7.10
  -2  -5 -23  206.01    9.54
  -2   5  22  127.18    6.51
   2  -5  22  128.74    6.04
   2   5 -22  140.18    5.15
  -2  -5 -22  130.28    7.38
   2  -5  22  136.32    6.03
  -2  -5 -21  131.16    7.35
   2  -5  21  141.65    6.09
  -2   5  21  144.63    6.81
  -2   5  21  143.54    6.10
   2   5 -21  133.47    5.24
   2  -5  21  144.53    6.19
  -2  -5 -20  324.83   12.81
   2  -5  20  339.78   11.40
  -2   5  20  341.36   12.09
   2  -5  20  338.03   11.52
   2   5 -20  322.72   10.58
  -2   5  20  341.36   11.39
  -2   5  19  360.93   12.34
   2  -5  19  354.16   12.45
  -2  -5 -19  351.58   13.69
   2   5 -19  387.18   11.77
   2  -5  18  109.16    4.76
   2   5 -18   92.68    3.92
  -2  -5 -18   91.98    5.80
   2  -5  18   73.49    4.41
  -2   5  18   88.31    4.48
   2  -5  17  453.25   14.35
   2   5 -17  438.84   13.72
  -2  -5 -17  446.18   15.72
  -2   5  17  455.97   14.32
   2  -5  17  452.29   14.39
   2   5 -16   16.34    1.81
  -2   5  16   11.60    2.20
   2   5 -16   12.41    1.53
   2  -5  16    7.26    1.98
   2  -5  16   18.72    2.32
   2   5 -15   95.50    4.02
  -2   5  15   97.74    4.50
   2  -5  15  101.29    4.55
   2  -5  15   93.87    4.43
   2   5 -15   94.84    3.60
   2  -5  14  730.23   21.57
  -2   5  14  727.35   21.52
   2   5 -14  714.20   21.14
   2   5 -14  710.23   20.51
   2  -5  14  713.36   21.51
   2   5 -13  390.84   11.02
   2  -5  13  372.66   11.32
   2   5 -13  330.59   10.09
   2  -5  13  301.67   10.97
   2   5 -12  401.90   11.72
   2  -5  12  400.98   12.07
   2   5 -12  358.11   10.76
   2  -5  12  351.91   11.72
   2   5 -11  280.17    9.54
   2  -5  11  286.84    9.86
   2   5 -11  300.21    8.65
   2  -5  10  632.73   18.96
   2   5 -10  642.68   18.97
   2   5  -9  381.91   12.81
  -2  -5  -9  466.07   12.71
   2  -5   9  436.02   12.89
  -2  -5  -9  393.13   12.51
   2   5  -8  355.68   11.17
  -2  -5  -8  355.85   10.81
  -2  -5  -8  351.00   10.77
   2  -5   8  351.67   10.98
   2   5  -7  367.88   11.78
   2  -5   7  384.33   11.66
  -2  -5  -7  374.16   11.45
  -2  -5  -7  384.06   11.43
  -2  -5  -6  144.12    4.44
   2  -5   6  138.12    4.58
  -2  -5  -6  107.35    4.31
   2   5  -6   93.20    4.49
   2  -5   5    8.02    1.35
  -2  -5  -5    4.56    0.60
  -2  -5  -5    8.75    1.29
   2   5  -5    4.62    1.65
   2  -5   5    8.03    1.83
  -2  -5  -5    6.01    1.34
   2   5  -4 1506.83   43.26
   2   5  -4 1530.99   42.36
  -2  -5  -4 1460.06   42.25
  -2  -5  -4 1584.91   42.82
   2  -5   4 1488.14   42.97
   2  -5   4 1612.22   43.47
  -2  -5  -4 1606.36   43.03
   2   5  -3  427.38   13.90
   2   5  -3  477.26   13.29
  -2  -5  -3  450.16   13.68
   2  -5   3  474.34   14.19
  -2  -5  -3  476.23   13.52
   2   5  -3  469.77   13.21
  -2  -5  -3  428.93   13.04
  -2  -5  -3  480.30   13.51
  -2  -5  -2  195.17    6.31
  -2  -5  -2  188.64    6.47
   2  -5   2  219.14    7.04
   2   5  -2  205.62    6.06
  -2  -5  -2  179.81    5.91
   2   5  -2  182.53    6.68
   2   5  -2  193.20    6.11
  -2  -5  -2  223.34    6.30
  -2  -5  -1   93.92    3.31
   2   5  -1   72.78    3.57
   2  -5   1  105.50    4.07
  -2  -5  -1  101.25    3.26
  -2  -5  -1   76.60    3.00
   2   5  -1   86.64    3.26
  -2  -5  -1   80.25    3.45
   2   5  -1   88.78    3.02
  -2  -5   0  303.94    9.39
  -2  -5   0  292.62    9.01
   2   5   0  281.97    9.56
   2   5   1   96.47    3.46
  -2   5  -1   92.82    3.21
  -2   5  -1   71.06    3.70
  -2  -5   1   73.44    3.30
   2   5   1   74.06    3.50
  -2  -5   1   80.79    3.11
  -2   5  -2  190.43    6.66
  -2  -5   2  170.94    5.99
  -2   5  -2  191.47    6.03
   2   5   2  185.48    6.84
   2   5   2  196.17    6.33
   2   5   3  484.82   13.83
  -2   5  -3  477.02   13.41
  -2   5  -3  426.15   13.98
  -2  -5   3  427.40   13.43
  -2   5  -4 1636.66   45.53
  -2   5  -4 1602.09   44.93
   2   5   4 1635.60   45.40
  -2  -5   4 1577.42   45.07
  -2   5  -4 1551.68   45.47
   2   5   5   10.40    1.95
  -2  -5   5    7.82    1.38
  -2   5  -5   11.72    1.90
   2   5   5    7.57    1.45
  -2  -5   5    7.30    1.51
  -2   5  -5    9.48    1.25
  -2   5  -5    5.34    1.79
  -2   5  -6  167.47    5.30
  -2   5  -6  106.35    4.78
   2   5   6  129.41    4.61
  -2  -5   6  112.08    4.56
   2   5   6  102.26    4.56
   2   5   6  136.87    5.11
  -2   5  -6  156.65    4.54
  -2  -5   6  100.82    4.31
  -2   5  -7  374.40   11.26
   2   5   7  375.59   11.48
  -2  -5   7  376.36   11.32
  -2   5  -7  373.67   11.88
   2   5   7  363.95   11.61
   2   5   7  391.68   12.05
  -2  -5   7  381.72   11.60
  -2   5  -7  347.14   11.72
  -2   5  -8  339.57   11.11
   2   5   8  342.69   10.74
  -2   5  -8  338.37   10.51
  -2  -5   8  358.31   10.57
  -2   5  -8  334.82   11.02
  -2  -5   8  359.98   10.94
   2   5   8  334.34   11.72
   2   5   8  337.56   10.87
   2   5   8  352.76   11.39
   2   5   9  439.87   13.62
  -2   5  -9  472.00   12.79
  -2   5  -9  454.68   13.45
  -2   5  -9  377.16   13.05
   2   5   9  435.67   13.98
   2   5   9  382.18   12.89
   2   5   9  428.15   12.94
  -2  -5   9  392.78   12.98
  -2   5 -10  647.96   19.19
   2   5  10  622.15   19.85
  -2   5 -10  622.56   19.01
   2   5  10  643.74   19.46
   2   5  10  630.41   18.79
  -2  -5  10  633.50   18.94
   2   5  10  627.35   18.79
   2   5  11  308.98   10.57
   2   5  11  274.97    9.28
  -2   5 -11  300.25    9.83
  -2  -5  11  276.69    9.58
   2   5  11  306.69    9.51
  -2   5 -11  279.28    9.58
  -2   5 -12  399.45   12.55
   2   5  12  398.80   12.21
  -2  -5  12  412.62   12.56
   2   5  12  364.85   12.28
   2   5  12  390.02   13.36
   2   5  13  368.00   10.90
  -2   5 -13  356.21   11.26
  -2  -5  13  367.34   11.32
   2   5  13  330.03   12.05
   2   5  14  738.99   22.45
   2   5  14  712.05   20.95
   2   5  14  702.06   19.85
  -2  -5  14  752.37   21.54
   2   5  14  719.78   21.37
  -2   5 -14  719.60   21.43
   2   5  15  100.92    5.42
   2   5  15  105.12    4.21
  -2   5 -15   94.40    4.53
   2   5  15   99.78    4.52
  -2  -5  15  105.85    4.70
   2   5  15  102.50    3.20
  -2   5 -16   14.78    2.22
   2   5  16   19.77    1.92
  -2  -5  16   16.99    2.25
   2   5  16   15.92    1.01
  -2   5 -17  433.38   14.56
   2   5  17  448.47   13.90
  -2  -5  17  462.18   14.59
   2   5  17  453.39   14.59
   2   5  17  462.83   13.08
  -2   5 -18   97.54    4.72
   2   5  18  101.47    4.08
   2   5  18   87.66    5.29
   2   5  18   99.84    3.30
   2   5  19  389.96   11.24
   2   5  19  379.71   11.94
   2   5  19  362.74   12.65
  -2   5 -19  384.19   12.76
   2   5  20  340.54   11.49
   2   5  20  328.73   10.58
  -2   5 -20  331.87   11.47
   2   5  20  334.21    9.95
   2   5  21  151.35    6.46
   2   5  21  139.09    5.41
  -2   5 -21  150.60    6.47
   2   5  21  150.15    4.94
   2   5  22  131.30    6.21
  -2   5 -22  141.62    6.41
   2   5  22  142.75    5.27
   2   5  22  144.17    4.85
   2   5  23  226.45    7.44
  -2   5 -23  218.43    8.64
   2   5  23  227.62    7.11
   2   5  24   75.52    4.60
   2   5  24   72.43    3.15
   2   5  24   72.17    3.38
  -2   5 -24   80.11    4.79
   2   5  25  274.84   10.30
  -2   5 -25  278.14    8.82
   2   5  25  275.38    8.76
  -2   5 -25  286.62   10.47
   2   5  25  267.13    8.67
  -2   5 -26   18.74    4.07
   2   5  26   20.99    1.87
  -2   5 -26   21.62    1.95
  -2   5 -26   21.55    3.44
   2   5  26   16.08    2.93
   2   5  26   24.36    2.01
   2   5  27  200.50    6.74
  -2   5 -27  195.61    6.49
  -2   5 -27  198.24    8.42
  -2   5 -27  203.34    9.38
   2   5  27  189.28    8.24
  -2   5 -28   61.79    5.56
  -2   5 -28   63.63    4.70
   2   5  28   65.85    3.17
   2   5  28   52.41    4.34
  -2   5 -29   72.42    5.86
  -2   5 -29   70.93    5.17
   2   5  29   63.24    4.77
   2   5  29   77.05    3.50
  -2   5 -30   24.20    3.81
   2   5  30   23.07    3.57
  -2   5 -30   21.01    4.40
   2   5  30   22.86    2.17
  -2   5 -31    5.93    3.26
   2   5  31    4.60    3.01
  -2   5 -31    7.55    4.04
   2   5  31    4.58    1.76
  -2   5 -32   36.44    4.98
  -2   5 -32   42.84    4.46
   2   5  32   38.87    4.20
   2   5  33   -0.73    3.05
  -2   5 -33    5.18    4.10
   2   5  34   68.38    5.16
  -2   5 -34   60.23    5.95
   2   5  35   44.10    4.68
  -2   5 -35   45.77    5.61
  -2   5 -36    9.11    4.65
   2   5  36    8.17    3.63
  -2   5 -36    9.09    4.65
  -2   5 -37    9.55    5.01
   2   5  37    8.99    3.54
  -2   5 -37   17.84    5.14
  -2   5 -38   20.02    5.71
   2   5  38   21.19    4.24
  -2   5 -38   20.06    5.12
  -2   5 -39    4.52    5.04
   2   5  39    8.37    3.76
  -2   5 -39   12.22    5.00
  -2   5 -40    8.03    5.18
  -2   5 -40    9.84    5.00
  -2   5 -41   33.84    6.32
  -2   5 -41   44.33    6.20
  -2   5 -42   14.10    5.67
  -2   5 -42   21.56    5.66
  -2   5 -43   38.08    6.65
   2  -6  38    1.05    3.39
   2  -6  37   30.78    4.25
   2  -6  36    9.98    3.68
   2   6 -35    7.11    3.15
   2  -6  35    5.62    3.44
   2   6 -34  153.66    7.13
   2  -6  34  140.99    7.50
   2   6 -33   73.38    4.94
   2  -6  33   84.84    5.60
   2  -6  32   23.74    3.72
   2  -6  31   12.60    3.19
  -2   6  30   70.78    2.50
  -2   6  30   72.03    2.65
   2  -6  30   65.18    4.80
   2   6 -29   93.96    3.64
  -2   6  29   87.09    3.37
  -2   6  29   85.34    3.06
  -2   6  28   15.11    1.73
   2   6 -28   12.68    1.83
   2  -6  28   12.24    3.17
   2   6 -27  236.67    7.99
  -2   6  27  253.06    7.88
   2  -6  26  187.39    8.07
   2   6 -26  185.04    6.64
  -2   6  26  195.98    6.59
   2  -6  25  196.46    8.15
   2   6 -25  193.16    6.84
   2  -6  24   47.43    3.86
   2   6 -24   58.61    3.15
   2  -6  23  335.48   11.37
   2   6 -23  305.48   10.20
  -2   6  23  316.09   11.28
   2  -6  22   54.49    3.98
   2   6 -22   63.55    3.30
  -2   6  22   65.30    4.28
  -2   6  21  378.43   12.95
   2   6 -21  365.23   11.98
  -2   6  21  388.36   13.66
   2  -6  21  410.89   13.04
   2  -6  21  378.93   12.89
  -2   6  20  135.56    6.03
   2  -6  20  140.57    6.10
   2   6 -20  135.33    5.28
   2  -6  20  123.60    5.80
   2   6 -20  138.05    5.23
   2  -6  19  123.56    5.60
   2  -6  19  129.63    5.84
   2   6 -19  137.50    5.15
  -2   6  19  127.54    5.80
   2   6 -19  121.89    4.87
   2  -6  18   61.17    3.68
   2  -6  18   59.66    3.80
   2   6 -18   59.69    3.20
  -2   6  18   64.76    3.90
   2   6 -18   60.95    2.97
   2   6 -17  351.17   11.03
   2  -6  17  354.91   11.65
  -2   6  17  342.71   11.60
   2   6 -17  333.85   10.50
   2  -6  17  339.15   11.47
   2   6 -16  161.00    5.88
   2  -6  16  169.03    6.46
  -2   6  16  156.80    6.39
   2   6 -16  151.96    5.29
   2  -6  16  147.03    6.16
   2   6 -15  207.72    6.86
   2  -6  15  171.31    6.93
   2   6 -15  183.62    6.09
  -2   6  15  187.64    7.22
   2  -6  15  205.11    7.33
   2  -6  14    7.47    1.76
   2   6 -14    9.03    1.32
   2   6 -14   19.58    2.02
   2  -6  14   20.28    2.38
   2   6 -13  131.86    5.20
   2  -6  13  132.73    5.33
   2   6 -13  133.85    4.44
   2  -6  13  137.55    5.68
   2   6 -12   62.54    3.10
   2   6 -12   45.38    2.06
   2  -6  12   43.34    2.81
   2  -6  12   60.78    3.36
   2   6 -11  391.11   11.61
   2  -6  11  336.97   11.36
   2   6 -10  270.62    9.11
   2  -6  10  282.46    9.04
   2   6  -9  613.80   18.54
   2  -6   9  620.67   18.34
   2   6  -8   74.30    3.84
  -2  -6  -8  103.15    3.60
   2   6  -8   76.49    4.12
   2  -6   8   95.97    3.79
   2   6  -7  142.45    5.39
   2  -6   7  135.37    5.08
  -2  -6  -7  139.22    4.85
   2   6  -7  144.06    5.61
   2   6  -6  180.80    6.56
   2  -6   6  175.62    6.10
  -2  -6  -6  177.96    5.90
   2   6  -6  187.14    6.52
   2  -6   6  179.82    6.70
   2   6  -5  765.42   22.91
   2   6  -5  797.29   22.90
   2  -6   5  759.32   22.53
   2  -6   5  770.19   22.98
   2  -6   5  777.53   23.13
  -2  -6  -5  772.43   21.83
  -2  -6  -5  809.26   22.35
   2   6  -4  396.50   12.04
  -2  -6  -4  369.93   11.34
   2  -6   4  347.88   11.95
  -2  -6  -4  389.48   10.97
   2   6  -4  384.49   11.82
  -2  -6  -3   72.71    2.70
   2  -6   3   67.92    3.65
  -2  -6  -3   74.36    2.99
   2   6  -3   75.80    3.63
   2   6  -3   76.55    3.38
  -2  -6  -2  110.97    3.59
  -2  -6  -2   97.09    3.64
   2  -6   2   96.58    4.40
  -2  -6  -2  104.85    3.77
   2   6  -2  108.28    4.09
   2   6  -2  111.94    4.40
  -2  -6  -1  223.75    6.96
   2   6  -1  243.02    7.30
  -2  -6  -1  215.45    7.07
   2   6  -1  228.46    7.28
   2   6  -1  225.80    7.70
  -2  -6  -1  227.70    6.89
   2  -6   1  221.55    7.79
   2   6   0    6.09    1.58
  -2   6   0    3.72    1.07
  -2  -6   0    4.28    1.04
   2   6   0    5.29    1.53
   2   6   0    5.69    1.23
   2   6   1  232.23    7.24
   2   6   1  232.36    7.59
   2   6   1  230.57    7.84
  -2  -6   1  229.15    7.26
  -2   6  -1  233.71    7.23
   2   6   2  100.34    3.51
  -2   6  -2   99.04    3.61
   2   6   2   91.35    4.06
  -2  -6   2  105.46    3.79
  -2  -6   3   74.86    3.12
  -2   6  -3   73.36    3.71
  -2   6  -3   75.61    2.92
   2   6   3   71.55    2.71
   2   6   3   72.75    3.53
  -2   6  -4  374.66   11.39
  -2  -6   4  404.58   11.69
   2   6   4  364.93   11.95
  -2   6  -4  383.24   12.20
  -2   6  -5  801.61   23.29
   2   6   5  758.98   22.76
  -2   6  -5  794.66   22.57
  -2   6  -5  799.64   23.33
  -2  -6   5  802.61   22.88
   2   6   5  770.03   23.25
  -2  -6   6  193.21    6.34
   2   6   6  188.74    6.50
  -2   6  -6  171.49    5.87
  -2   6  -6  178.27    6.59
   2   6   6  170.90    6.10
   2   6   6  187.41    6.75
  -2   6  -6  178.81    6.70
   2   6   7  127.78    4.97
  -2   6  -7  129.83    5.44
   2   6   7  146.01    5.34
   2   6   7  138.27    5.63
  -2  -6   7  144.24    5.23
  -2   6  -7  138.86    4.78
  -2   6  -7  142.10    5.56
  -2   6  -8   73.54    4.02
  -2   6  -8  102.72    4.28
   2   6   8   85.84    4.77
   2   6   8   94.98    4.40
   2   6   8   87.29    3.70
  -2  -6   8   79.19    3.83
  -2   6  -8   98.32    3.51
   2   6   8   74.70    3.74
   2   6   9  604.78   19.26
  -2   6  -9  609.34   18.47
   2   6   9  596.24   18.02
   2   6   9  627.09   18.80
  -2  -6   9  617.82   18.23
   2   6   9  606.27   18.21
  -2   6  -9  595.68   18.40
   2   6  10  266.29    8.83
   2   6  10  270.41    9.94
   2   6  10  274.51    9.66
   2   6  10  269.29    8.97
  -2   6 -10  270.09    9.27
  -2  -6  10  285.73    9.16
  -2   6 -10  262.63    9.21
   2   6  11  322.37   10.91
   2   6  11  361.55   11.10
  -2   6 -11  375.27   11.44
   2   6  11  343.34   11.80
  -2   6 -11  314.16   11.24
  -2  -6  11  376.13   11.35
   2   6  11  335.66   12.15
   2   6  12   58.27    2.95
  -2   6 -12   57.77    3.23
  -2   6 -12   38.97    3.07
   2   6  12   43.15    3.51
   2   6  12   43.35    2.75
   2   6  12   45.39    3.78
  -2  -6  12   53.85    3.20
  -2   6 -13  140.68    5.73
   2   6  13  142.72    6.60
   2   6  13  137.86    5.46
  -2  -6  13  141.39    5.66
   2   6  13  139.65    5.34
   2   6  14    8.16    1.85
   2   6  14   21.92    1.98
  -2  -6  14   20.40    2.33
  -2   6 -14   17.63    2.32
   2   6  14   10.82    2.75
   2   6  15  170.64    6.92
   2   6  15  205.06    6.85
  -2  -6  15  202.77    7.30
  -2   6 -15  194.99    7.32
   2   6  15  179.42    8.01
   2   6  16  146.93    7.00
   2   6  16  147.21    5.96
   2   6  16  146.63    5.55
   2   6  16  147.83    4.37
  -2   6 -16  149.12    6.11
  -2  -6  16  155.67    6.13
   2   6  17  355.11   12.74
   2   6  17  346.98   11.63
   2   6  17  350.40   11.12
   2   6  17  349.49    9.98
  -2  -6  17  346.38   11.69
  -2   6 -17  345.95   11.75
   2   6  18   65.37    4.74
  -2   6 -18   61.29    3.86
  -2  -6  18   59.93    3.78
   2   6  18   61.29    2.23
   2   6  18   69.19    3.80
   2   6  18   59.66    3.18
  -2  -6  19  137.93    5.92
  -2   6 -19  133.60    5.96
   2   6  19  124.00    5.81
   2   6  19  136.50    5.25
   2   6  19  135.14    4.28
  -2   6 -20  136.42    5.99
   2   6  20  116.65    5.67
   2   6  20  128.10    5.10
   2   6  20  131.93    4.23
   2   6  21  367.99   10.97
   2   6  21  362.10   11.77
  -2   6 -21  378.44   12.85
   2   6  22   63.46    2.57
   2   6  22   59.46    3.24
  -2   6 -22   62.33    4.27
   2   6  22   59.59    4.02
   2   6  23  322.44    9.71
   2   6  23  314.21   10.34
  -2   6 -23  327.57   11.63
   2   6  23  328.23   11.51
   2   6  24   56.27    2.53
   2   6  24   56.99    3.08
  -2   6 -24   54.86    4.25
   2   6  25  206.58    6.61
   2   6  25  203.24    6.99
  -2   6 -25  200.10    8.43
   2   6  25  194.31    8.21
   2   6  26  193.04    6.31
   2   6  26  184.12    7.97
  -2   6 -26  194.66    8.33
   2   6  26  185.17    6.55
   2   6  27  245.51    7.70
   2   6  27  210.84    9.26
  -2   6 -27  234.85    7.83
  -2   6 -27  232.95   10.34
  -2   6 -27  234.64    9.67
   2   6  27  244.09    7.85
  -2   6 -28   20.00    3.64
   2   6  28   15.90    3.12
  -2   6 -28   15.95    4.05
   2   6  28   14.44    1.78
   2   6  28   15.30    1.77
  -2   6 -29  100.22    5.88
  -2   6 -29   89.05    6.27
   2   6  29   91.77    3.80
   2   6  29   90.27    3.58
   2   6  29   82.69    5.45
   2   6  30   78.00    3.41
  -2   6 -30   67.67    5.15
  -2   6 -30   71.56    5.91
   2   6  30   62.73    4.84
   2   6  31    8.38    2.96
  -2   6 -31   12.20    3.36
  -2   6 -31    9.87    4.12
   2   6  32   22.86    3.63
  -2   6 -32   21.53    3.91
  -2   6 -32   14.80    4.59
   2   6  33   77.45    5.42
  -2   6 -33   85.96    5.91
  -2   6 -33   80.20    6.56
   2   6  34  133.17    7.40
  -2   6 -34  151.22    8.54
   2   6  35    9.50    3.40
  -2   6 -35    9.12    4.45
   2   6  36   11.56    3.71
  -2   6 -36   11.92    4.69
   2   6  37   26.98    4.22
  -2   6 -37   25.20    5.24
   2   6  38   -0.21    3.48
  -2   6 -38    1.41    4.84
  -2   6 -38    7.38    4.73
   2   6  39    3.84    3.54
  -2   6 -39    5.15    4.88
  -2   6 -39    6.83    4.90
  -2   6 -40   16.55    5.59
  -2   6 -40   20.01    5.44
  -2   6 -41   90.83    8.01
  -2   6 -41   72.82    7.02
  -2   6 -42   10.40    5.50
  -2   6 -42   13.28    5.35
   2  -7  38   10.61    3.75
   2  -7  37   22.35    4.08
   2  -7  36   -0.40    3.14
   2  -7  35    5.22    3.36
   2   7 -35   -0.89    3.03
   2  -7  34    9.94    3.43
   2  -7  33   38.24    4.25
   2  -7  32   41.59    4.22
  -2   7  31   12.83    1.28
   2  -7  31   10.42    3.24
  -2   7  30  119.56    4.12
   2  -7  30  128.44    6.59
   2  -7  29   13.38    3.01
   2   7 -29   16.39    2.09
  -2   7  29   17.21    1.94
   2  -7  28   34.73    3.68
   2   7 -28   33.74    2.61
  -2   7  28   37.57    2.55
   2  -7  27  103.34    5.51
   2   7 -27   80.39    3.97
   2  -7  26    1.29    2.52
   2   7 -26    8.38    2.00
   2  -7  25  136.34    6.52
  -2   7  25  138.64    6.74
   2   7 -25  149.65    5.71
   2   7 -24  272.01    9.58
  -2   7  24  291.42   10.79
   2   7 -23   33.22    2.64
  -2   7  23   31.41    3.56
   2  -7  23   32.73    3.33
   2   7 -23   32.18    2.81
   2   7 -22   46.15    2.99
   2   7 -22   43.51    2.99
  -2   7  22   48.52    3.92
   2  -7  22   42.81    3.55
   2   7 -21   12.40    2.06
   2   7 -21   15.95    2.18
   2  -7  21   16.64    2.54
  -2   7  21   15.10    2.99
  -2   7  20   68.02    4.46
   2   7 -20   78.91    3.73
   2  -7  20   64.03    4.03
   2   7 -20   66.12    3.39
  -2   7  19   73.66    4.55
   2  -7  19   76.08    4.53
   2   7 -19   79.21    3.86
   2  -7  19   77.50    4.15
   2   7 -19   71.33    3.44
  -2   7  18   64.12    4.10
   2  -7  18   59.07    3.96
   2   7 -18   59.06    3.37
   2  -7  18   65.02    3.79
   2   7 -18   63.82    3.02
  -2   7  17    5.60    2.52
   2  -7  17   10.08    2.43
   2   7 -17    6.79    1.92
   2   7 -17    4.78    1.51
   2  -7  17    6.51    1.88
   2   7 -16  101.32    4.51
   2  -7  16  107.47    5.03
   2   7 -16  102.79    3.90
   2  -7  16  102.42    4.71
  -2   7  16  103.36    5.12
   2   7 -15  542.18   15.85
   2  -7  15  491.31   15.83
   2   7 -15  494.64   14.89
   2  -7  15  531.07   16.27
   2  -7  14  369.54   11.41
   2  -7  14  338.44   11.64
   2   7 -14  335.73   11.23
   2   7 -13   79.08    3.89
   2  -7  13   81.32    3.86
   2  -7  12  254.70    8.83
   2   7 -12  280.05    9.10
   2   7 -11  206.43    7.83
   2  -7  11  195.93    7.06
   2   7 -11  214.87    7.39
   2   7 -10  107.44    5.08
   2   7 -10  107.86    4.73
   2   7  -9  346.62   11.75
   2  -7   9  379.56   11.26
   2   7  -9  341.14   11.41
   2  -7   8  316.60    9.82
   2   7  -8  309.83   10.17
   2  -7   8  282.72   10.29
   2   7  -8  320.69   10.40
   2   7  -7   14.40    1.94
   2  -7   7    8.75    1.45
   2   7  -7   13.46    2.06
   2  -7   7   18.11    2.27
  -2  -7  -7    7.70    1.25
   2   7  -6  337.99   10.85
   2  -7   6  327.17   10.33
   2   7  -6  336.95   10.86
  -2  -7  -6  330.08   10.08
   2  -7   6  340.91   11.12
   2   7  -5  539.84   17.07
   2   7  -5  551.25   17.04
   2  -7   5  559.07   16.61
  -2  -7  -5  597.50   16.41
   2  -7   5  580.80   17.16
  -2  -7  -5  552.84   16.05
   2  -7   5  549.40   17.31
  -2  -7  -4 1596.77   45.00
   2   7  -4 1623.31   45.66
   2   7  -4 1607.91   44.52
   2  -7   4 1543.40   45.75
   2   7  -4 1615.87   45.85
  -2  -7  -4 1616.22   44.78
   2   7  -3 1126.96   32.01
   2  -7   3 1134.87   32.29
  -2  -7  -3 1094.33   31.46
   2   7  -3 1122.03   32.28
  -2  -7  -3 1109.40   31.35
  -2  -7  -2   52.00    2.33
   2   7  -2   55.72    2.86
   2   7  -2   56.11    3.16
  -2  -7  -2   58.08    2.33
   2  -7   2   57.35    3.27
  -2  -7  -2   52.39    2.35
  -2  -7  -1  327.73   10.71
   2   7  -1  331.57   11.00
   2   7  -1  319.15   11.38
  -2  -7  -1  371.62   10.81
  -2  -7  -1  402.12   10.58
   2  -7   1  399.15   11.75
  -2   7   0 1207.33   34.98
  -2  -7   0 1249.32   35.02
  -2  -7   0 1298.45   35.12
   2   7   0 1208.85   35.23
   2   7   0 1275.09   35.84
   2  -7   0 1216.68   35.79
  -2  -7   1  302.43    9.94
   2   7   1  289.28   10.45
  -2   7  -2   48.83    2.29
   2   7   2   54.57    3.11
  -2  -7   2   53.14    2.58
   2   7   2   54.26    2.40
  -2   7  -3 1122.10   31.49
  -2  -7   3 1114.67   31.77
   2   7   3 1099.67   32.19
   2   7   3 1111.48   31.39
   2   7   4 1605.04   44.76
  -2  -7   4 1637.46   45.32
  -2   7  -4 1579.78   44.94
   2   7   4 1593.97   45.72
  -2   7  -5  528.26   17.09
  -2  -7   5  541.74   16.57
   2   7   5  551.74   15.89
   2   7   5  568.66   17.15
  -2   7  -5  585.98   16.24
   2   7   6  341.11   11.13
   2   7   6  318.01   10.38
   2   7   6  350.99   10.90
  -2  -7   6  351.78   10.63
  -2   7  -6  323.85   10.09
   2   7   6  333.40    9.67
  -2   7  -6  349.26   11.13
  -2   7  -6  332.31   10.90
   2   7   7   10.88    2.25
  -2  -7   7   16.16    1.93
  -2   7  -7   16.64    2.25
  -2   7  -7    6.65    1.23
   2   7   7    8.02    1.48
   2   7   7   16.21    2.00
   2   7   7   11.45    0.83
  -2   7  -7    8.14    1.99
  -2   7  -8  300.28   10.16
  -2  -7   8  310.34    9.97
  -2   7  -8  304.72   10.28
   2   7   8  304.33   10.47
   2   7   8  311.89   10.04
   2   7   8  304.34    9.72
   2   7   9  373.72   12.74
  -2   7  -9  394.56   11.96
  -2  -7   9  357.85   11.61
   2   7   9  387.37   12.28
   2   7   9  354.71   11.60
   2   7   9  377.64   11.42
   2   7  10  120.41    5.80
  -2   7 -10  133.60    5.16
   2   7  10  116.23    4.48
   2   7  10  120.43    5.37
   2   7  10  101.42    4.58
  -2  -7  10  102.29    4.70
  -2   7 -10  102.67    4.90
   2   7  11  191.00    6.94
   2   7  11  206.91    8.34
   2   7  11  196.01    7.82
   2   7  11  210.07    7.20
  -2   7 -11  187.46    7.34
  -2  -7  11  212.09    7.34
  -2   7 -11  210.02    7.57
   2   7  12  257.58    8.91
   2   7  12  266.58   10.26
  -2   7 -12  256.44    9.30
  -2  -7  12  284.93    9.32
   2   7  12  269.49    9.83
  -2   7 -12  277.29    9.48
   2   7  12  276.75    9.07
   2   7  13   77.89    3.73
  -2   7 -13   69.08    4.07
  -2   7 -13   77.92    4.13
   2   7  13   79.74    3.79
   2   7  13   82.70    4.71
  -2  -7  13   78.30    4.06
   2   7  13   81.95    4.88
   2   7  14  357.95   12.77
  -2   7 -14  369.58   11.87
  -2   7 -14  329.96   11.70
  -2  -7  14  356.34   11.72
   2   7  14  368.22   12.49
   2   7  14  341.54   11.33
   2   7  14  360.56   11.52
  -2   7 -15  511.74   16.20
  -2  -7  15  538.25   16.17
   2   7  15  489.88   15.80
   2   7  15  486.55   16.71
   2   7  15  505.71   17.13
   2   7  15  517.21   15.70
   2   7  16  102.46    5.88
   2   7  16  107.90    4.57
   2   7  16   99.13    4.65
  -2  -7  16  108.65    4.97
  -2   7 -16  106.38    5.13
   2   7  17    6.83    1.80
   2   7  17    5.74    2.89
  -2  -7  17    6.08    2.16
   2   7  17    5.12    1.91
  -2   7 -17    8.42    2.38
   2   7  18   64.41    4.81
  -2  -7  18   58.12    3.83
  -2   7 -18   53.54    3.93
   2   7  18   56.23    1.92
   2   7  18   59.33    3.66
   2   7  18   59.28    3.27
  -2   7 -19   80.71    4.58
   2   7  19   77.04    2.56
   2   7  19   75.50    4.19
   2   7  19   75.18    3.76
  -2   7 -20   77.10    4.51
   2   7  20   81.44    3.86
   2   7  20   80.72    2.72
   2   7  21   17.59    2.66
   2   7  21   14.59    2.14
   2   7  21   15.13    1.18
  -2   7 -21   12.96    2.91
   2   7  22   44.27    3.48
   2   7  22   39.07    2.82
  -2   7 -22   48.90    3.94
   2   7  22   42.77    1.94
   2   7  23   36.80    2.73
   2   7  23   38.17    3.51
  -2   7 -23   28.59    3.69
   2   7  23   34.92    1.83
   2   7  24  280.36    9.56
   2   7  24  304.22   10.74
  -2   7 -24  297.01   10.90
   2   7  24  285.37    8.69
   2   7  25  150.10    5.71
   2   7  25  146.53    4.89
  -2   7 -25  143.69    6.98
   2   7  25  138.24    6.66
   2   7  26    7.44    1.38
  -2   7 -26    7.60    3.20
   2   7  26    7.04    1.87
   2   7  26    6.79    2.72
   2   7  27   85.28    3.95
   2   7  27   86.50    3.46
  -2   7 -27   90.34    5.61
   2   7  28   32.68    2.12
  -2   7 -28   38.89    4.73
   2   7  28   35.17    2.50
   2   7  28   45.89    3.99
  -2   7 -28   40.52    4.18
   2   7  29   17.25    1.80
   2   7  29   17.41    1.97
   2   7  29   11.60    3.17
  -2   7 -29   19.88    3.67
  -2   7 -29   17.91    4.39
   2   7  30  123.82    4.63
  -2   7 -30  132.00    7.48
  -2   7 -30  124.57    6.96
   2   7  30  122.21    6.51
  -2   7 -31   13.34    3.56
   2   7  31   10.33    3.15
  -2   7 -31   11.53    4.27
   2   7  32   46.96    4.46
  -2   7 -32   41.86    5.30
  -2   7 -33   46.52    4.78
   2   7  33   47.10    4.40
  -2   7 -33   44.96    5.36
  -2   7 -34   11.08    3.95
  -2   7 -34   12.91    4.52
   2   7  34    6.42    3.45
  -2   7 -35    9.39    4.48
   2   7  35    0.97    3.12
  -2   7 -36   -0.24    4.27
   2   7  36    2.18    3.30
  -2   7 -37   21.03    5.18
   2   7  37   21.29    4.09
  -2   7 -38   11.50    4.86
   2   7  38   13.70    3.76
  -2   7 -39   17.10    5.14
  -2   7 -40    6.10    5.03
  -2   7 -40    4.12    4.96
  -2   7 -41   18.51    5.38
  -2   7 -41   27.35    5.99
   2  -8  38    0.42    3.48
   2  -8  37   73.11    5.57
   2  -8  36   33.34    4.40
   2  -8  35   11.82    3.60
   2  -8  34    5.94    3.19
   2  -8  33   20.93    3.72
   2  -8  32  141.77    7.29
  -2   8  31   43.69    2.20
   2  -8  31   32.53    4.02
  -2   8  30   40.19    2.18
   2  -8  30   43.36    4.20
   2  -8  29   79.05    5.13
   2   8 -29   76.46    3.87
   2  -8  28   80.53    5.07
   2   8 -28   77.23    3.95
   2  -8  27   10.10    2.90
  -2   8  27   15.46    3.53
   2   8 -27   17.65    2.33
   2  -8  26    8.59    2.80
  -2   8  26   13.19    3.21
   2   8 -26   13.05    2.26
   2  -8  25   68.43    4.68
  -2   8  25   81.10    5.13
   2   8 -25   75.06    4.02
   2   8 -25   84.68    4.10
   2   8 -24    2.95    2.03
  -2   8  24    3.87    2.93
   2   8 -24    3.13    1.94
   2  -8  24    1.73    2.28
   2  -8  23   28.56    3.29
   2   8 -23   35.10    2.81
  -2   8  23   29.54    3.65
   2   8 -23   26.03    2.56
   2  -8  22  691.29   21.65
   2   8 -22  731.41   21.09
  -2   8  22  726.89   22.13
   2   8 -22  656.03   20.57
   2  -8  21  169.15    7.10
   2   8 -21  182.13    6.74
  -2   8  21  169.46    7.55
   2   8 -21  171.84    6.27
  -2   8  20  225.89    9.08
   2   8 -20  217.94    7.67
   2  -8  20  222.55    8.57
  -2   8  19  278.94   10.40
   2  -8  19  275.63    9.90
   2   8 -19  301.30    9.66
   2   8 -19  263.65    8.90
  -2   8  18  377.66   12.83
   2  -8  18  369.91   12.27
   2   8 -18  403.00   12.17
   2   8 -17  227.57    7.59
  -2   8  17  201.70    8.09
   2  -8  17  184.66    7.41
   2  -8  17  216.05    8.08
   2   8 -17  187.04    6.58
   2  -8  16  183.23    7.56
   2   8 -16  191.31    7.20
   2  -8  15  151.33    5.98
   2   8 -15  148.04    5.96
   2  -8  14   27.40    2.42
   2   8 -14   24.35    2.46
   2   8 -13  102.59    5.18
   2   8 -13  107.25    4.56
   2   8 -12  694.73   21.34
   2  -8  12  695.52   20.54
   2   8 -12  672.97   20.73
   2   8 -11   82.33    4.40
   2   8 -11   79.73    3.93
   2   8 -10  461.21   14.60
   2  -8  10  430.16   13.72
   2   8 -10  467.18   14.25
   2  -8   9   53.81    2.72
   2  -8   9   43.70    3.33
   2   8  -9   46.69    3.36
   2   8  -9   48.77    3.09
   2  -8   8   62.61    3.87
   2  -8   8   77.19    3.29
   2   8  -8   70.71    3.86
   2   8  -8   68.64    3.65
   2  -8   7  141.87    5.83
   2   8  -7  139.10    5.57
   2   8  -7  147.07    5.57
   2   8  -6  268.82    8.79
   2  -8   6  241.79    7.99
  -2  -8  -6  242.99    7.72
   2   8  -6  254.96    8.69
   2  -8   6  251.93    8.93
   2  -8   5  171.01    6.53
  -2  -8  -5  160.90    5.24
  -2  -8  -5  161.98    5.33
   2   8  -5  165.65    6.30
   2  -8   5  159.83    6.13
   2   8  -5  164.61    6.20
   2   8  -4  519.87   15.99
  -2  -8  -4  525.40   14.99
   2  -8   4  492.02   15.79
  -2  -8  -4  521.52   14.97
  -2   8   4  500.63   16.11
   2   8  -4  505.74   15.71
  -2  -8  -3  490.66   14.62
   2   8  -3  503.66   15.60
  -2  -8  -3  521.58   14.61
  -2   8   3  476.40   15.68
   2  -8   3  533.15   15.60
   2   8  -3  473.73   15.18
  -2  -8  -2  202.53    6.47
   2   8  -2  202.39    7.35
   2  -8   2  191.04    7.21
  -2  -8  -2  199.24    6.30
  -2   8   2  206.87    7.52
   2   8  -2  201.75    6.88
  -2  -8  -2  200.88    6.16
  -2  -8  -1 1570.82   43.77
  -2  -8  -1 1660.42   44.00
   2   8  -1 1652.04   44.30
  -2   8   1 1574.53   44.97
  -2  -8  -1 1456.80   43.44
   2  -8   1 1506.78   44.59
  -2   8   1 1588.18   43.80
   2   8  -1 1640.46   44.85
   2   8   0  127.47    4.93
  -2  -8   0  119.67    4.71
  -2  -8   0  140.33    4.63
  -2   8   0  151.28    4.66
   2  -8   0  162.11    5.72
   2   8   0  124.08    5.41
  -2  -8   1 1605.89   44.61
   2   8   1 1504.35   45.47
  -2   8  -1 1574.93   44.54
   2   8   1 1590.92   44.83
  -2  -8   1 1647.53   44.91
  -2   8  -2  196.99    6.23
  -2  -8   2  204.23    6.65
   2   8   2  194.71    6.42
  -2  -8   3  496.24   15.24
   2   8   3  483.15   14.86
   2   8   4  511.10   15.68
   2   8   4  490.84   14.58
  -2   8  -4  510.59   14.63
  -2  -8   4  499.88   15.13
  -2  -8   5  163.48    5.84
   2   8   5  145.66    6.02
   2   8   5  162.21    5.13
  -2   8  -5  162.17    5.24
   2   8   5  159.21    6.28
   2   8   6  253.10    8.87
  -2  -8   6  264.89    8.37
   2   8   6  248.57    7.46
  -2   8  -6  233.44    7.68
   2   8   6  270.84    8.73
   2   8   6  243.90    8.00
  -2   8  -7  100.91    5.06
   2   8   7  118.02    4.69
   2   8   7  147.81    5.46
   2   8   7  134.57    4.12
  -2  -8   7  146.62    5.22
  -2   8  -7  141.37    5.68
   2   8   7  120.03    5.55
   2   8   8   59.20    3.48
  -2   8  -8   87.92    3.89
  -2  -8   8   66.04    3.38
  -2   8  -8   59.70    3.68
   2   8   8   60.29    2.25
   2   8   8   80.78    4.17
   2   8   8   77.04    3.20
   2   8   9   43.13    2.85
   2   8   9   54.11    4.01
  -2   8  -9   52.05    3.16
   2   8   9   40.71    1.56
   2   8   9   49.45    3.54
  -2   8  -9   47.09    3.08
   2   8   9   47.71    2.56
  -2  -8   9   43.99    2.83
   2   8  10  429.90   14.70
   2   8  10  424.73   13.18
  -2  -8  10  451.59   13.60
  -2   8 -10  417.20   13.91
   2   8  10  417.94   14.06
   2   8  10  440.85   13.59
  -2   8 -10  408.17   13.59
   2   8  11   71.52    4.72
   2   8  11   65.18    3.38
  -2  -8  11   83.52    3.93
  -2   8 -11   82.24    4.15
   2   8  11   70.82    4.36
   2   8  11   86.52    3.94
  -2   8 -11   64.70    3.81
   2   8  12  715.16   22.37
   2   8  12  721.29   20.82
   2   8  12  664.11   20.92
  -2   8 -12  666.26   21.30
   2   8  12  706.25   21.83
  -2  -8  12  698.20   21.08
  -2   8 -12  721.53   21.30
   2   8  13   84.71    4.10
   2   8  13   93.39    5.48
   2   8  13   93.41    5.17
   2   8  13  103.71    4.44
  -2   8 -13   82.50    4.53
  -2  -8  13  108.62    4.71
  -2   8 -13   99.57    4.85
   2   8  14   26.92    2.45
   2   8  14   31.21    3.55
   2   8  14   31.21    3.37
  -2   8 -14   37.00    3.05
   2   8  14   30.76    2.47
  -2   8 -14   23.99    2.81
  -2  -8  14   24.35    2.69
  -2   8 -15  143.01    6.42
  -2  -8  15  152.64    6.33
  -2   8 -15  168.62    6.57
   2   8  15  146.29    6.00
   2   8  15  163.80    7.18
   2   8  15  162.67    7.59
   2   8  15  164.87    6.21
  -2   8 -16  183.05    7.62
  -2  -8  16  188.31    7.44
  -2   8 -16  200.09    7.70
   2   8  16  184.77    7.09
   2   8  16  203.05    8.37
   2   8  16  215.78    7.45
   2   8  16  198.83    8.65
   2   8  17  217.41    7.40
   2   8  17  204.94    8.91
  -2   8 -17  175.16    7.61
   2   8  17  186.77    7.36
  -2   8 -17  214.60    8.12
   2   8  18  362.11   12.37
  -2   8 -18  386.29   12.97
   2   8  18  377.15   12.13
   2   8  19  273.82    9.84
  -2   8 -19  291.48   10.34
   2   8  19  270.91    9.44
  -2   8 -20  251.33    9.51
   2   8  20  242.04    7.00
   2   8  21  181.89    6.81
   2   8  21  170.72    7.24
   2   8  21  181.53    5.36
  -2   8 -21  177.61    7.64
   2   8  22  749.90   22.28
   2   8  22  716.35   22.92
   2   8  22  745.87   20.89
  -2   8 -22  741.25   23.45
   2   8  23   30.61    2.67
   2   8  23   32.35    1.57
   2   8  23   31.44    3.34
  -2   8 -23   31.78    3.79
   2   8  24    1.99    2.41
   2   8  24    4.54    1.06
   2   8  24    2.64    1.93
  -2   8 -24    3.02    2.64
   2   8  25   76.57    4.89
   2   8  25   82.45    3.02
   2   8  25   85.26    4.08
  -2   8 -25   86.66    5.41
   2   8  26    8.49    2.77
  -2   8 -26   13.14    3.39
   2   8  26   15.03    1.37
   2   8  26   14.44    2.18
  -2   8 -27   19.64    3.73
   2   8  27   16.93    1.43
   2   8  27   13.15    2.95
   2   8  27   14.98    2.21
   2   8  28   75.95    4.94
   2   8  28   78.29    3.06
   2   8  28   76.74    3.82
  -2   8 -28   79.17    5.53
   2   8  29   75.02    3.77
   2   8  29   80.22    5.22
  -2   8 -29   83.87    5.69
  -2   8 -30   40.65    5.09
  -2   8 -30   42.79    4.66
   2   8  30   47.77    4.33
   2   8  30   42.55    2.77
  -2   8 -31   44.67    4.74
  -2   8 -31   44.72    5.34
   2   8  31   50.10    2.81
   2   8  31   37.53    4.20
   2   8  32  136.94    7.27
  -2   8 -32  146.52    8.28
  -2   8 -32  156.44    8.07
   2   8  33   18.71    3.70
  -2   8 -33   26.70    4.34
  -2   8 -33   34.25    5.12
   2   8  34    8.97    3.34
  -2   8 -34    6.46    3.80
  -2   8 -34    7.59    4.50
   2   8  35    8.67    3.54
  -2   8 -35   11.59    4.12
  -2   8 -35   19.45    4.97
  -2   8 -36   33.10    5.30
   2   8  36   35.99    4.53
  -2   8 -37   68.51    6.51
   2   8  37   68.18    5.60
  -2   8 -38    4.14    4.68
   2   8  38    5.00    3.46
  -2   8 -39   10.34    4.81
  -2   8 -40   24.61    5.42
  -2   8 -41   27.19    5.65
   2  -9  38   89.73    6.32
   2  -9  37   47.43    4.86
   2  -9  36   77.08    5.81
   2  -9  35    9.92    3.34
   2  -9  34   12.43    3.60
   2  -9  33    9.55    3.34
   2  -9  32   39.36    4.19
  -2   9  31   24.75    1.94
   2  -9  31   24.65    3.73
  -2   9  30   17.50    1.76
   2  -9  30   14.72    3.34
   2  -9  29    2.37    2.74
   2  -9  28  201.60    8.82
   2   9 -28  225.84    8.00
   2  -9  27   18.59    3.13
   2   9 -27   16.69    2.48
   2   9 -26  144.60    5.79
   2  -9  26  143.72    6.64
   2   9 -25  132.48    5.45
   2  -9  25  126.55    5.98
   2  -9  24   46.63    3.79
   2   9 -24   42.69    3.02
   2   9 -24   39.79    3.15
  -2   9  24   42.89    4.20
   2  -9  23   28.89    3.05
   2   9 -23   28.13    2.57
   2   9 -23   19.94    2.61
  -2   9  23   30.32    3.77
   2  -9  22   88.22    4.68
   2   9 -22   72.48    3.72
   2   9 -22   81.20    4.20
  -2   9  22   78.34    5.22
   2   9 -21  143.97    6.06
   2   9 -21  141.06    5.50
  -2   9  21  154.15    7.11
   2  -9  21  145.56    6.38
  -2   9  20   64.78    4.57
   2  -9  20   64.33    3.85
   2   9 -20   59.63    3.21
   2   9 -20   59.70    3.74
   2   9 -19   91.52    4.50
   2   9 -19   79.74    3.73
   2  -9  19   87.33    4.59
  -2   9  19   88.95    5.29
   2   9 -18  232.55    8.29
   2   9 -18  215.90    7.43
  -2   9  18  231.91    9.09
   2  -9  18  223.27    8.27
   2   9 -17  227.92    8.09
  -2   9  17  202.58    8.63
   2  -9  17  214.67    8.01
   2  -9  16  291.67   10.66
   2   9 -16  355.22   11.05
   2  -9  15  261.50    8.88
   2   9 -15  251.06    8.99
   2   9 -15  242.76    9.78
   2  -9  14    5.26    1.72
   2   9 -14    4.81    1.97
   2   9 -14    7.36    2.63
   2  -9  13  267.61    8.90
   2   9 -13  263.43    9.21
   2   9 -13  253.71    9.72
   2   9 -12   90.73    4.88
   2   9 -12   95.43    4.36
   2  -9  11  133.07    5.95
   2  -9  11  142.96    5.20
   2   9 -11  128.04    5.87
   2   9 -11  122.32    5.47
   2  -9  10   94.38    4.88
   2  -9  10   92.68    3.97
   2   9 -10   89.82    4.85
   2   9 -10  101.69    4.60
   2  -9   9   83.09    4.40
   2   9  -9   81.34    4.05
   2   9  -9   79.96    4.26
   2  -9   8  263.30    9.50
   2   9  -8  274.99    9.32
   2   9  -8  257.62    9.35
   2  -9   8  262.47    8.51
   2  -9   7  722.74   21.17
   2   9  -7  723.59   21.96
   2  -9   7  726.41   22.23
   2   9  -7  732.09   22.00
   2   9  -6   93.78    4.38
   2   9  -6   86.82    4.23
   2  -9   6   85.69    4.57
   2   9  -5  342.40   11.20
   2   9  -5  341.31   11.37
  -2  -9  -5  334.02   10.20
   2  -9   5  363.80   11.72
  -2   9   5  331.94   11.45
  -2  -9  -5  347.47   10.34
  -2  -9  -4  172.52    5.89
  -2   9   4  167.53    6.95
   2   9  -4  174.06    6.79
   2   9  -4  171.59    6.54
  -2  -9  -4  191.95    5.74
   2  -9   4  185.38    6.75
  -2  -9  -3  568.08   16.87
   2   9  -3  612.28   17.81
  -2  -9  -3  600.01   17.21
  -2   9   3  605.78   18.34
   2   9  -3  625.43   18.21
  -2  -9  -3  575.08   16.81
   2  -9   3  572.46   17.87
   2  -9   2  300.25    9.98
  -2  -9  -2  302.99    8.79
   2   9  -2  303.93   10.18
   2   9  -2  287.96    9.67
  -2  -9  -2  289.88    9.28
  -2  -9  -2  301.79    8.97
  -2   9   2  296.74    9.04
  -2   9   2  303.00   10.30
   2  -9   1   65.90    3.72
  -2  -9  -1   71.46    2.83
  -2  -9  -1   91.94    3.43
   2   9  -1   83.68    3.58
   2   9  -1   85.44    4.06
  -2   9   1   71.52    2.88
  -2   9   1   85.50    4.26
   2  -9   0   36.60    2.89
  -2  -9   0   41.21    2.34
   2   9   0   39.07    2.41
  -2   9   0   38.00    1.85
  -2  -9   0   39.06    1.92
   2   9   0   36.50    2.83
  -2   9   0   41.13    3.02
   2   9   1   81.01    4.06
  -2  -9   1   89.38    3.54
  -2   9  -1   76.20    2.91
  -2   9  -1   93.12    4.48
  -2  -9   1   70.88    2.95
   2   9   1   88.81    3.50
   2   9   2  292.80    9.34
  -2  -9   2  290.58    9.49
  -2   9  -2  310.29    9.00
   2   9   3  576.54   17.03
  -2   9  -3  573.02   16.72
  -2  -9   3  603.43   17.40
  -2   9  -4  183.25    5.71
  -2  -9   4  180.39    6.38
   2   9   4  173.68    5.84
   2   9   5  337.84   10.06
  -2   9  -5  329.24    9.99
  -2  -9   5  349.63   10.76
   2   9   5  350.11   11.37
   2   9   5  313.58   11.04
   2   9   6  100.05    4.75
   2   9   6   87.87    4.33
  -2  -9   6   91.51    4.10
   2   9   6   88.93    3.27
   2   9   7  723.52   20.63
   2   9   7  704.20   21.39
   2   9   7  710.45   21.65
  -2  -9   7  705.52   21.03
   2   9   7  694.99   20.05
   2   9   8  271.53    8.61
   2   9   8  260.12    9.22
   2   9   8  266.63    7.89
  -2  -9   8  266.44    9.03
  -2   9  -8  261.39    9.15
   2   9   8  265.26    9.63
   2   9   9   71.98    2.50
   2   9   9   70.07    3.29
   2   9   9   73.67    4.74
  -2   9  -9   63.37    3.74
   2   9   9   71.52    4.35
  -2   9  -9   75.45    4.16
  -2  -9   9   78.24    3.84
   2   9   9   77.46    3.90
   2   9  10   87.87    3.81
   2   9  10   88.60    4.29
  -2   9 -10   86.31    4.49
   2   9  10   88.22    2.83
  -2   9 -10   84.08    4.32
   2   9  10   87.00    4.86
   2   9  10   89.47    5.36
  -2  -9  10   90.00    4.27
   2   9  11  140.91    4.86
   2   9  11  130.79    5.23
  -2   9 -11  120.73    5.40
   2   9  11  102.52    3.46
  -2   9 -11  155.18    5.60
  -2  -9  11  120.80    5.12
   2   9  11  138.88    5.95
   2   9  11  136.38    6.48
   2   9  12   98.18    4.36
  -2   9 -12   94.97    4.66
   2   9  12   78.87    4.89
   2   9  12   73.91    3.67
  -2   9 -12   68.12    4.10
  -2  -9  12   92.51    4.33
   2   9  12   79.19    5.24
   2   9  13  250.27    9.31
  -2   9 -13  254.58    9.69
  -2   9 -13  306.26    9.82
   2   9  13  275.94   10.30
   2   9  13  275.42   10.85
   2   9  13  288.41    9.21
  -2  -9  13  264.29    9.55
   2   9  14    5.87    2.07
  -2   9 -14   10.33    2.49
   2   9  14    7.14    3.01
   2   9  14    8.68    1.79
   2   9  14    7.52    2.84
  -2   9 -14    6.06    2.26
  -2  -9  14    3.97    2.13
  -2  -9  15  246.31    9.12
  -2   9 -15  242.46    9.33
  -2   9 -15  267.39    9.35
   2   9  15  243.70    8.84
   2   9  15  264.01   10.02
   2   9  15  250.85    8.74
   2   9  16  309.38   10.66
  -2   9 -16  337.42   11.46
   2   9  16  345.49   10.86
  -2   9 -17  234.95    8.85
  -2   9 -17  243.94    9.05
   2   9  17  225.56    8.32
   2   9  17  226.19    8.42
  -2   9 -18  205.94    8.55
  -2   9 -18  234.62    8.99
   2   9  18  235.80    8.32
   2   9  18  229.81    8.42
   2   9  19   85.40    4.58
   2   9  19   93.88    4.52
  -2   9 -19   87.64    4.98
  -2   9 -19   93.31    5.20
   2   9  20   52.73    3.48
  -2   9 -20   59.06    4.12
  -2   9 -20   49.73    4.13
   2   9  21  158.07    6.53
  -2   9 -21  144.52    6.91
   2   9  21  144.82    6.04
  -2   9 -22   88.91    5.31
   2   9  22   78.72    4.19
   2   9  22   82.88    4.71
   2   9  23   26.84    3.15
   2   9  23   18.23    0.98
  -2   9 -23   22.00    3.46
   2   9  23   20.20    0.93
   2   9  23   25.94    2.62
  -2   9 -24   44.47    4.19
   2   9  24   44.17    3.67
   2   9  24   35.54    1.46
   2   9  24   40.57    3.05
  -2   9 -25  126.58    6.72
   2   9  25  131.25    6.25
   2   9  25  126.53    3.94
   2   9  25  126.80    5.43
  -2   9 -26  140.79    7.20
   2   9  26  135.97    6.67
   2   9  26  142.92    5.80
   2   9  26  138.24    4.34
   2   9  27   14.12    2.33
   2   9  27   21.40    3.32
  -2   9 -27   17.33    3.59
   2   9  27   17.91    1.30
   2   9  28  229.30    8.12
  -2   9 -28  237.62    9.98
   2   9  28  208.20    9.05
   2   9  29    0.80    2.64
  -2   9 -29    1.86    3.20
   2   9  29   -0.17    1.97
  -2   9 -30   20.23    4.05
   2   9  30   18.43    3.42
   2   9  30   16.23    2.30
  -2   9 -31   24.50    4.37
   2   9  31   21.79    2.37
  -2   9 -31   21.48    4.57
   2   9  31   25.87    3.75
  -2   9 -32   41.96    5.32
  -2   9 -32   40.96    4.85
   2   9  32   38.54    4.28
  -2   9 -33    5.13    4.18
  -2   9 -33   12.06    4.08
   2   9  33    7.46    3.23
  -2   9 -34   12.30    4.45
  -2   9 -34   19.15    4.27
   2   9  34   11.84    3.46
  -2   9 -35    7.94    4.61
  -2   9 -35    8.85    4.18
   2   9  35   12.75    3.82
  -2   9 -36   76.39    6.70
  -2   9 -36   94.61    6.88
   2   9  36   76.79    5.85
  -2   9 -37   49.99    6.13
   2   9  37   45.97    4.96
  -2   9 -38   87.35    7.17
   2   9  38   86.84    6.28
  -2   9 -39    6.61    4.88
  -2   9 -40   20.45    5.22
  -2   9 -41   13.71    5.19
   2 -10  37   26.39    4.39
   2 -10  36   -1.36    3.47
   2 -10  35   82.50    5.83
   2 -10  34    3.88    3.27
   2 -10  33   21.38    3.80
   2 -10  32   57.59    4.90
   2 -10  31   22.34    3.66
   2 -10  30    1.97    2.84
  -2  10  30    6.29    1.59
   2 -10  29   34.76    3.81
   2  10 -28   34.63    3.11
   2  10 -28   33.11    3.01
   2 -10  28   39.91    3.96
   2 -10  27    7.12    2.75
   2  10 -27    7.28    2.31
   2  10 -27    8.58    2.39
   2 -10  26    9.72    2.80
   2  10 -26   11.09    2.40
   2  10 -26    7.44    2.18
   2 -10  25   18.41    3.06
   2  10 -25   12.03    2.29
   2  10 -25   18.14    2.63
   2  10 -24   58.99    3.52
   2 -10  24   66.57    4.29
   2  10 -23   30.95    3.05
   2  10 -23   27.61    2.58
   2 -10  23   28.73    3.16
   2  10 -22   70.91    4.07
   2  10 -22   58.22    3.36
   2 -10  22   64.34    4.06
  -2  10  21   64.10    4.72
   2 -10  21   56.67    3.79
   2  10 -21   61.70    3.87
   2  10 -21   51.23    3.13
  -2  10  20   57.87    4.56
   2 -10  20   62.37    3.90
   2  10 -20   51.45    3.71
   2  10 -20   50.79    3.06
   2  10 -19  294.72   10.04
  -2  10  19  272.41   10.76
   2 -10  19  271.22    9.89
   2  10 -18  251.12    8.99
   2 -10  18  240.13    8.84
  -2  10  18  236.50    9.77
   2 -10  17  173.92    6.67
   2  10 -17  161.46    6.69
   2  10 -17  153.09    7.52
   2 -10  16   31.69    2.77
   2  10 -16   33.16    3.03
   2  10 -16   30.84    3.83
   2 -10  15  482.03   15.65
   2  10 -15  519.79   16.11
   2  10 -15  517.50   16.88
   2 -10  14   11.65    1.98
   2  10 -14    7.15    2.28
   2  10 -14    6.46    2.72
   2  10 -13  225.75    8.67
   2  10 -13  223.28    7.99
   2  10 -12  691.49   20.70
   2 -10  12  645.71   19.98
   2  10 -12  668.59   21.09
   2 -10  12  689.47   21.11
   2  10 -11  219.00    8.10
   2 -10  11  214.92    7.47
   2  10 -11  213.81    8.45
   2 -10  11  226.84    8.60
   2 -10  10   70.34    3.43
   2  10 -10   83.07    4.26
   2  10 -10   72.52    4.40
   2 -10  10   82.21    4.60
   2  10  -9  472.52   14.58
   2  10  -9  452.42   14.68
   2 -10   9  425.38   13.61
   2 -10   9  467.32   14.87
   2  10  -8  140.48    5.89
   2  10  -8  130.79    5.96
   2 -10   8  137.14    5.04
   2 -10   8  144.88    6.22
   2  10  -7  152.01    6.24
   2  10  -7  145.78    6.19
  -2  10   7  149.26    6.32
   2 -10   7  160.25    6.63
   2  10  -6  657.68   20.52
  -2  10   6  671.40   20.68
   2 -10   6  686.23   20.86
   2  10  -6  667.28   20.45
  -2 -10  -5  115.87    4.22
  -2  10   5  110.47    5.27
   2  10  -5  113.33    5.16
   2  10  -5  109.39    4.99
   2  10  -4  133.09    6.10
  -2  10   4  144.95    6.31
  -2 -10  -4  143.84    5.37
  -2 -10  -4  172.43    5.06
   2 -10   4  171.37    6.20
   2  10  -4  149.93    6.01
   2  10  -3  275.58    9.43
  -2 -10  -3  276.48    8.53
  -2  10   3  270.00    9.53
   2  10  -3  265.47    8.98
   2 -10   3  258.06    9.10
  -2 -10  -3  272.27    7.93
  -2 -10  -3  249.93    7.93
  -2 -10  -2  108.18    3.85
  -2 -10  -2  134.06    4.58
  -2  10   2  141.24    5.63
  -2 -10  -2  105.95    3.64
   2 -10   2  114.45    4.98
   2  10  -2  148.27    5.57
  -2  10   2  121.72    3.99
   2  10  -2  127.20    4.90
  -2 -10  -1   28.62    1.49
   2  10  -1   23.22    2.56
  -2  10   1   24.35    2.78
  -2 -10  -1   23.71    1.99
  -2  10   1   25.83    1.51
   2  10  -1   25.81    2.24
  -2 -10   0   13.36    1.70
  -2  10   0   14.28    2.40
   2  10   0   10.87    1.70
   2  10   0   12.75    2.21
  -2  10   0    4.73    0.87
  -2 -10   0    5.08    0.92
   2 -10   0    3.30    1.84
   2  10   1   26.79    2.10
  -2 -10   1   27.12    2.20
  -2  10  -1   25.36    2.62
  -2  10  -1   29.13    1.50
   2  10   1   22.40    2.59
  -2 -10   1   29.28    1.59
  -2 -10   2  129.23    4.30
   2  10   2  140.98    4.88
  -2 -10   2  144.51    5.10
  -2  10  -2  134.62    5.79
  -2  10  -3  269.68    9.73
   2  10   3  266.09    8.56
  -2 -10   3  287.08    9.01
  -2  10  -3  265.39    8.08
  -2 -10   4  139.61    5.46
   2  10   4  146.16    5.04
  -2 -10   5  116.82    4.71
   2  10   5  105.35    5.04
   2  10   5  112.25    4.10
  -2 -10   6  674.45   20.10
   2  10   6  658.63   20.47
   2  10   6  673.07   19.28
   2  10   6  657.89   20.67
  -2 -10   7  155.43    6.09
   2  10   7  153.34    6.35
   2  10   7  157.73    5.16
   2  10   7  165.09    6.77
   2  10   8  140.24    6.26
  -2 -10   8  132.51    5.51
   2  10   8  141.64    4.98
   2  10   8  131.41    4.44
   2  10   8  131.21    5.73
   2  10   9  476.13   14.27
   2  10   9  427.83   14.45
   2  10   9  431.51   12.58
  -2 -10   9  445.14   13.89
   2  10   9  436.30   13.27
   2  10  10   65.74    4.88
  -2  10 -10   73.64    4.08
   2  10  10   78.67    2.72
   2  10  10   73.33    3.44
   2  10  10   75.13    4.77
   2  10  10   82.74    4.24
  -2 -10  10   81.96    4.12
   2  10  11  195.52    8.85
  -2  10 -11  212.63    7.73
   2  10  11  209.41    7.77
   2  10  11  212.06    8.37
   2  10  11  195.49    6.06
   2  10  11  215.45    7.17
  -2  10 -11  199.59    8.05
  -2 -10  11  217.09    7.73
   2  10  12  658.21   20.94
   2  10  12  663.25   18.95
   2  10  12  645.43   20.21
   2  10  12  687.27   19.63
  -2  10 -12  686.62   20.02
  -2 -10  12  707.17   19.67
  -2  10 -12  657.24   19.50
   2  10  13  190.03    8.45
  -2  10 -13  190.41    7.73
  -2  10 -13  219.53    8.24
  -2 -10  13  226.42    8.03
   2  10  13  194.92    7.25
   2  10  13  221.85    7.91
  -2  10 -14   14.50    2.69
   2  10  14    6.55    3.10
  -2  10 -14    6.73    2.66
   2  10  14   12.51    1.98
   2  10  14    6.29    2.17
  -2  10 -15  507.50   16.40
   2  10  15  501.75   15.61
  -2  10 -15  482.26   16.02
   2  10  15  508.32   15.94
  -2  10 -16   35.86    3.70
   2  10  16   31.42    2.75
  -2  10 -16   35.69    3.38
   2  10  16   32.38    2.97
  -2  10 -17  192.34    7.41
  -2  10 -17  157.34    7.23
   2  10  17  183.75    6.85
   2  10  17  155.81    6.77
  -2  10 -18  238.49    9.13
  -2  10 -18  239.18    9.48
   2  10  18  239.37    8.74
   2  10  18  241.30    8.78
  -2  10 -19  271.23   10.26
   2  10  19  289.67    9.92
  -2  10 -19  274.79   10.62
   2  10  19  278.12    9.94
  -2  10 -20   67.78    4.41
   2  10  20   53.34    3.66
   2  10  20   66.57    3.97
  -2  10 -20   51.12    4.26
   2  10  21   61.74    3.98
   2  10  21   62.09    3.81
  -2  10 -21   59.33    4.36
  -2  10 -21   63.63    4.58
   2  10  22   71.10    4.02
  -2  10 -22   72.95    5.03
   2  10  23   25.84    2.84
   2  10  23   31.32    3.16
  -2  10 -23   23.94    3.71
   2  10  24   80.18    4.26
   2  10  24   72.33    4.56
  -2  10 -24   67.21    5.12
   2  10  25   17.31    2.58
  -2  10 -25   16.07    3.50
   2  10  25   13.98    2.89
   2  10  26   11.04    2.34
  -2  10 -26   12.19    3.60
   2  10  26   15.26    2.99
   2  10  27    8.04    2.33
   2  10  27    5.07    2.66
  -2  10 -27    7.29    3.58
   2  10  28   36.63    3.76
  -2  10 -28   39.62    4.48
   2  10  28   30.30    2.89
   2  10  29   36.31    3.94
  -2  10 -29   36.18    4.51
   2  10  29   40.93    3.17
  -2  10 -30    6.17    3.52
   2  10  30    7.77    3.02
   2  10  30    4.45    2.24
  -2  10 -31   24.73    4.34
   2  10  31   21.16    3.61
   2  10  32   59.45    4.91
  -2  10 -32   58.24    5.73
  -2  10 -32   57.44    5.57
  -2  10 -33   17.31    4.74
   2  10  33   16.85    3.66
  -2  10 -33   22.23    4.59
  -2  10 -34    3.40    4.30
  -2  10 -34    7.57    4.16
   2  10  34    0.19    3.23
   2  10  35   84.21    5.96
  -2  10 -35   78.92    6.81
  -2  10 -35   83.71    6.44
  -2  10 -36    2.11    4.23
  -2  10 -36   -1.89    4.63
   2  10  36    1.37    3.37
  -2  10 -37   28.19    5.52
   2  10  37   28.99    4.40
  -2  10 -38    0.96    4.55
   2  10  38   -3.30    3.62
  -2  10 -39   28.32    5.50
  -2  10 -40   10.25    4.86
   2 -11  37   31.92    4.56
   2 -11  36   25.29    4.40
   2 -11  35   18.69    3.69
   2 -11  34   22.98    3.88
   2 -11  33    6.61    3.19
   2 -11  32    8.14    3.23
   2 -11  31   81.48    5.39
  -2  11  30  186.08    6.47
   2 -11  30  168.15    8.03
   2 -11  29    2.21    2.59
   2  11 -28   12.66    2.59
   2 -11  28   14.06    3.12
   2  11 -28   16.61    2.50
   2 -11  27   -1.62    2.70
   2  11 -27   -0.33    2.06
   2  11 -27    2.13    2.28
   2  11 -26   24.38    2.68
   2 -11  26   30.21    3.41
   2  11 -26   35.66    3.23
   2  11 -25   43.45    3.14
   2 -11  25   48.76    3.96
   2 -11  24   95.67    5.16
   2  11 -24   99.37    4.93
   2  11 -23   78.43    4.06
   2 -11  23   85.04    4.93
   2  11 -22   42.34    2.92
   2 -11  22   41.74    3.49
   2  11 -22   38.11    3.42
   2  11 -21   40.94    2.84
   2 -11  21   45.38    3.54
   2  11 -21   49.15    3.61
   2  11 -20   58.25    3.91
   2 -11  20   55.10    3.74
   2  11 -19  181.32    7.60
   2  11 -19  173.53    8.71
   2  11 -18  598.37   18.32
   2  11 -18  584.88   19.34
   2 -11  18  550.19   17.86
   2  11 -17  185.61    7.22
   2  11 -17  175.95    8.02
   2  11 -16  268.86    9.75
   2  11 -16  270.18   10.61
   2 -11  16  259.44    9.20
   2  11 -15   94.49    4.97
   2  11 -15   93.57    5.61
   2 -11  15  103.42    4.55
   2  11 -14  544.22   16.89
   2  11 -14  520.75   17.45
   2 -11  14  513.91   16.17
   2  11 -13   56.05    3.85
   2  11 -13   54.60    4.42
   2 -11  13   60.90    3.28
   2  11 -12  106.31    5.22
   2  11 -12  107.63    5.66
   2 -11  12  107.27    4.55
   2 -11  11  629.08   18.41
   2  11 -11  601.66   19.21
   2  11 -11  599.39   19.55
   2  11 -10  309.52   10.88
   2 -11  10  281.63    9.50
   2  11 -10  318.57   10.63
  -2  11   9  169.37    7.12
   2 -11   9  187.17    7.53
   2  11  -9  168.59    7.14
   2 -11   9  174.11    6.11
   2  11  -9  172.11    7.03
   2  11  -8   43.88    3.40
   2 -11   8   41.09    3.58
  -2  11   8   37.92    3.31
   2  11  -8   38.56    3.28
   2  11  -7  127.55    5.84
   2  11  -7  137.98    5.90
  -2  11   7  135.88    6.04
   2 -11   7  127.05    6.10
   2  11  -6  462.99   14.74
   2  11  -6  450.85   14.81
   2 -11   6  463.14   15.15
  -2  11   6  450.24   14.90
   2  11  -5  214.58    7.83
  -2  11   5  207.79    8.06
   2  11  -5  208.05    8.02
   2  11  -4   95.33    4.66
   2 -11   4  109.44    4.69
  -2  11   4  101.30    5.09
  -2 -11  -4   98.72    4.09
   2  11  -4  102.51    4.96
   2  11  -3  206.38    7.72
   2  11  -3  203.40    7.32
  -2 -11  -3  199.55    6.00
   2 -11   3  193.39    7.28
  -2  11   3  209.25    7.85
  -2 -11  -3  214.38    6.89
  -2  11   3  184.59    6.13
  -2  11   2  260.77    7.92
  -2 -11  -2  233.16    7.78
   2  11  -2  298.10    9.71
   2  11  -2  291.95    9.18
  -2  11   2  314.48    9.95
   2 -11   2  260.57    9.13
  -2 -11  -2  310.72    8.87
  -2  11   1  148.75    4.73
   2  11  -1  158.09    5.84
  -2 -11  -1  133.87    4.67
   2  11  -1  169.93    6.49
  -2  11   1  165.29    6.52
  -2 -11  -1  186.87    5.83
   2 -11   1  153.89    6.07
   2  11   0   64.18    3.34
  -2  11   0   65.72    2.39
  -2 -11   0   64.91    2.42
   2  11   0   63.41    3.87
  -2  11   0   73.33    4.10
  -2 -11   0   66.79    3.29
   2 -11   0   63.36    3.69
   2  11   1  158.88    6.53
   2 -11  -1  132.48    6.07
   2  11   1  171.56    5.87
  -2  11  -1  147.80    4.82
  -2 -11   1  152.47    4.91
  -2  11  -1  193.31    6.92
  -2 -11   1  183.26    6.02
   2  11   2  302.28    8.88
  -2  11  -2  245.07    7.86
  -2  11  -2  307.26   10.01
  -2 -11   2  306.57    9.16
  -2 -11   2  260.51    8.04
  -2 -11   3  188.33    6.21
   2  11   3  210.34    6.85
  -2  11  -3  209.28    7.96
  -2 -11   3  211.67    7.22
   2  11   4  105.56    4.10
  -2 -11   4  103.80    4.57
  -2  11  -4   99.46    5.17
  -2 -11   5  225.99    7.70
   2  11   5  208.32    6.93
   2  11   5  204.15    7.98
  -2  11  -5  207.96    8.22
   2  11   6  469.76   13.95
   2  11   6  463.99   15.18
  -2 -11   6  473.83   14.77
  -2 -11   7  130.58    5.44
   2  11   7  135.38    5.90
   2  11   7  135.38    6.19
   2  11   7  128.08    4.58
  -2 -11   8   38.85    2.98
   2  11   8   40.22    2.03
   2  11   8   36.93    3.61
   2  11   8   36.12    3.11
  -2 -11   9  178.37    6.79
   2  11   9  173.66    7.46
   2  11   9  167.35    5.49
   2  11   9  172.52    6.01
   2  11   9  169.27    6.96
  -2 -11  10  324.71   10.58
   2  11  10  309.15    9.05
   2  11  10  279.08   10.92
   2  11  10  319.48   10.72
   2  11  10  282.42    9.63
  -2  11 -11  647.83   18.66
   2  11  11  630.48   17.91
   2  11  11  560.83   16.94
   2  11  11  596.45   19.30
   2  11  11  609.22   18.77
  -2 -11  11  613.56   18.59
   2  11  12  105.85    5.12
  -2  11 -12  117.23    5.26
   2  11  12  108.20    5.94
   2  11  12  115.31    4.57
  -2 -11  12  108.99    5.17
   2  11  12   98.16    3.43
  -2  11 -13   55.98    3.99
   2  11  13   49.71    1.96
  -2  11 -13   62.94    3.96
   2  11  13   56.01    3.72
   2  11  13   58.15    3.21
  -2  11 -14  515.42   15.15
  -2  11 -14  516.44   14.59
   2  11  14  540.89   14.74
   2  11  14  503.76   13.90
  -2  11 -15   92.86    5.36
  -2  11 -15  108.22    5.24
   2  11  15   86.52    4.85
   2  11  15  105.34    4.61
  -2  11 -16  270.98   10.27
  -2  11 -16  281.81    9.99
   2  11  16  263.45    9.76
   2  11  16  270.09    9.37
  -2  11 -17  165.86    7.57
  -2  11 -17  164.77    7.12
   2  11  17  182.11    7.10
   2  11  17  166.24    6.65
  -2  11 -18  578.62   18.71
  -2  11 -18  535.41   18.07
   2  11  18  588.93   18.00
   2  11  18  565.24   17.70
   2  11  19  215.38    7.76
  -2  11 -19  182.54    8.40
   2  11  19  179.93    7.62
  -2  11 -19  221.87    8.36
   2  11  20   52.34    3.65
  -2  11 -20   58.21    4.45
   2  11  20   60.85    3.88
  -2  11 -20   54.68    4.22
   2  11  21   40.79    3.39
  -2  11 -21   47.46    3.98
  -2  11 -21   47.85    4.21
   2  11  21   43.36    3.41
   2  11  22   35.38    3.22
   2  11  22   44.93    3.56
  -2  11 -22   39.89    4.07
   2  11  23  105.63    5.11
   2  11  23   90.85    5.20
  -2  11 -23  109.24    6.13
   2  11  24  103.46    5.06
   2  11  24   95.33    5.28
  -2  11 -24   97.91    5.97
   2  11  25   64.35    3.98
   2  11  25   55.08    4.11
  -2  11 -25   56.42    4.89
   2  11  26   35.87    3.19
  -2  11 -26   41.90    4.52
   2  11  26   38.03    3.70
  -2  11 -27    2.08    3.40
   2  11  27    1.52    2.27
   2  11  27    1.04    2.64
  -2  11 -28   12.09    3.74
   2  11  28   15.93    2.62
   2  11  28   12.64    3.13
  -2  11 -29    3.01    3.58
   2  11  29    3.34    2.76
   2  11  29    2.94    2.27
  -2  11 -30  208.15    9.49
   2  11  30  203.77    7.64
  -2  11 -31   86.84    6.36
   2  11  31   84.00    5.50
  -2  11 -32    7.97    4.28
  -2  11 -32    5.70    3.91
   2  11  32    2.62    2.93
  -2  11 -33    9.00    4.51
  -2  11 -33   10.59    4.13
   2  11  33   10.82    3.49
  -2  11 -34   18.43    4.95
  -2  11 -34   24.54    4.70
   2  11  34   22.80    3.92
  -2  11 -35   24.72    5.10
  -2  11 -35   29.11    5.07
   2  11  35   22.07    4.05
   2  11  36   20.29    3.96
  -2  11 -36   27.98    5.27
   2  11  37   32.02    4.57
  -2  11 -37   32.27    5.52
  -2  11 -38   23.45    5.35
  -2  11 -39   56.72    6.35
   2 -12  37  112.07    6.97
   2 -12  36   12.82    4.03
   2 -12  35    4.36    3.59
   2 -12  34   90.65    5.88
   2 -12  33   -0.72    3.02
   2 -12  32   14.76    3.44
   2 -12  31    3.88    2.99
   2 -12  30    0.33    2.86
  -2  12  30    0.99    1.72
   2 -12  29   22.48    3.53
   2  12 -28   12.72    2.80
   2 -12  28    9.98    3.06
   2  12 -27   11.63    2.84
   2 -12  27    7.42    2.80
   2  12 -27    4.47    2.26
   2  12 -26   60.22    3.64
   2 -12  26   70.47    4.68
   2  12 -25   43.57    3.56
   2 -12  25   42.80    3.72
   2  12 -24  103.37    4.97
   2 -12  24  128.79    6.07
   2  12 -23   12.25    2.27
   2  12 -23   13.92    2.77
   2  12 -22   -0.59    1.95
   2  12 -22   -0.25    2.40
   2 -12  22   -0.24    2.28
   2  12 -21   46.44    3.71
   2 -12  21   47.51    3.50
   2  12 -20   72.88    4.47
   2  12 -20   68.79    5.52
   2 -12  20   68.57    4.10
   2  12 -19    0.37    2.38
   2  12 -19   -0.18    3.12
   2 -12  19    3.27    2.05
   2  12 -18  115.87    5.68
   2  12 -18  112.89    6.64
   2 -12  18  119.12    5.27
   2  12 -17   43.60    3.69
   2  12 -17   44.87    4.53
   2 -12  17   47.15    3.21
   2  12 -16   48.98    3.77
   2  12 -16   51.58    4.43
   2 -12  16   50.53    3.21
   2  12 -15   76.58    4.54
   2  12 -15   81.45    5.39
   2 -12  15   73.20    3.86
   2  12 -14  197.27    8.09
   2  12 -14  203.01    8.78
   2 -12  14  210.86    7.43
   2  12 -13  402.11   12.05
   2 -12  13  412.38   13.08
   2  12 -13  437.73   14.52
   2  12 -12  134.09    6.18
  -2  12  12  126.29    6.05
   2 -12  12  137.39    5.22
   2  12 -12  124.43    6.45
   2  12 -11  109.28    5.51
   2 -12  11  119.84    4.62
  -2  12  11  103.77    5.44
   2  12 -11  110.38    5.78
   2  12 -10  493.04   15.67
   2 -12  10  469.72   14.44
  -2  12  10  475.45   15.61
   2  12 -10  469.99   15.79
   2  12  -9  302.63   11.08
   2  12  -9  317.39   11.00
  -2  12   9  307.47   10.95
   2  12  -8    2.92    2.28
   2  12  -8    4.64    2.38
  -2  12   8    3.62    2.44
   2  12  -7   82.74    4.68
  -2  12   7   91.48    4.89
   2  12  -7   92.05    4.87
   2  12  -6    4.26    2.41
   2  12  -6    5.06    2.16
  -2  12   6    4.68    2.41
  -2  12   5   34.78    3.35
   2  12  -5   32.85    3.09
   2  12  -5   34.39    3.07
   2  12  -4  201.73    7.58
   2  12  -4  210.96    7.93
  -2 -12  -4  219.37    7.06
  -2  12   4  219.47    8.14
  -2 -12  -4  185.78    6.08
  -2  12   4  198.71    6.13
  -2 -12  -3  172.95    6.31
   2  12  -3  179.12    6.75
  -2  12   3  171.19    5.34
   2  12  -3  178.78    7.23
   2 -12   3  174.68    6.72
  -2  12   3  172.29    7.13
  -2 -12  -2  160.23    5.75
  -2  12   2  148.69    6.49
   2  12  -2  148.74    5.91
   2  12  -2  149.44    6.48
  -2  12   2  142.36    4.52
   2 -12   2  146.89    5.98
  -2 -12  -1   48.50    3.12
   2  12  -1   49.67    3.25
  -2  12   1   50.70    3.82
   2  12  -1   47.24    3.61
  -2  12   1   64.18    2.08
   2 -12   1   64.76    3.67
   2  12   0  310.34   10.20
  -2  12   0  318.75   10.32
  -2 -12   0  319.90    9.46
   2  12   0  311.36    9.47
  -2 -12   0  253.73    7.97
  -2  12   0  268.79    7.95
   2 -12   0  292.18    9.69
   2  12   1   46.60    2.98
  -2 -12   1   56.08    2.02
   2  12   1   43.58    3.56
  -2  12  -1   52.64    3.95
  -2 -12   1   53.88    3.20
[truncated: 894,281 more chars]
