# Supplementary material for: Enantioselective Synthesis of Axially Chiral Diaryl Ethers via Rhodium‐Catalyzed [2 + 2 + 2] Cycloaddition
Source: Angew Chem Int Ed Engl. 2026 Jun 3;65(32):e3486845. doi: 10.1002/anie.3486845 (PMC13427224; doi:10.1002/anie.3486845)
Supplement: Supplementary file 1 — Supporting File 1: anie72956‐sup‐0001‐SuppMat.zip. [file ANIE-65-e3486845-s002.zip › anie72956-sup-0001-SuppMat/3la_20241209_Naph_auto.cif]

data_20241209_naph_auto
_audit_creation_date               2025-01-09
_audit_creation_method
;
Olex2 1.5
(compiled 2024.02.16 svn.r378c4104 for OlexSys, GUI svn.r6928)
;
_shelx_SHELXL_version_number       '2018/3'
_audit_contact_author_address      ?
_audit_contact_author_email        ?
_audit_contact_author_name         ''
_audit_contact_author_phone        ?
_publ_contact_author_id_orcid      ?
_publ_section_references
;
Dolomanov, O.V., Bourhis, L.J., Gildea, R.J, Howard, J.A.K. & Puschmann, H.
 (2009), J. Appl. Cryst. 42, 339-341.

Sheldrick, G.M. (2015). Acta Cryst. A71, 3-8.

Sheldrick, G.M. (2015). Acta Cryst. C71, 3-8.
;
_chemical_name_common              ?
_chemical_name_systematic          ?
_chemical_formula_moiety           'C39 H39 N O5 S, C3 H7'
_chemical_formula_sum              'C42 H46 N O5 S'
_chemical_formula_weight           676.86
_chemical_absolute_configuration   ad
_chemical_melting_point            ?
_chemical_oxdiff_formula           'C H O N S'
loop_
  _atom_type_symbol
  _atom_type_description
  _atom_type_scat_dispersion_real
  _atom_type_scat_dispersion_imag
  _atom_type_scat_source
 'C' 'C' 0.0033 0.0016 'International Tables Vol C Tables 4.2.6.8 and 6.1.1.4'
 'H' 'H' 0.0000 0.0000 'International Tables Vol C Tables 4.2.6.8 and 6.1.1.4'
 'N' 'N' 0.0061 0.0033 'International Tables Vol C Tables 4.2.6.8 and 6.1.1.4'
 'O' 'O' 0.0106 0.0060 'International Tables Vol C Tables 4.2.6.8 and 6.1.1.4'
 'S' 'S' 0.1246 0.1234 'International Tables Vol C Tables 4.2.6.8 and 6.1.1.4'

_shelx_space_group_comment
;
The symmetry employed for this shelxl refinement is uniquely defined
by the following loop, which should always be used as a source of
symmetry information in preference to the above space-group names.
They are only intended as comments.
;
_space_group_crystal_system        'monoclinic'
_space_group_IT_number             5
_space_group_name_H-M_alt          'I 1 2 1'
_space_group_name_Hall             'I 2y'
loop_
  _space_group_symop_operation_xyz
 'x, y, z'
 '-x, y, -z'
 'x+1/2, y+1/2, z+1/2'
 '-x+1/2, y+1/2, -z+1/2'

_cell_length_a                     12.1550(2)
_cell_length_b                     8.37170(10)
_cell_length_c                     36.1188(6)
_cell_angle_alpha                  90
_cell_angle_beta                   92.4120(10)
_cell_angle_gamma                  90
_cell_volume                       3672.12(10)
_cell_formula_units_Z              4
_cell_measurement_reflns_used      35144
_cell_measurement_temperature      100.00(10)
_cell_measurement_theta_max        31.1560
_cell_measurement_theta_min        2.2380
_shelx_estimated_absorpt_T_max     0.980
_shelx_estimated_absorpt_T_min     0.928
_exptl_absorpt_coefficient_mu      0.134
_exptl_absorpt_correction_T_max    1.000
_exptl_absorpt_correction_T_min    0.361
_exptl_absorpt_correction_type     gaussian
_exptl_absorpt_process_details
;
CrysAlisPro 1.171.42.49 (Rigaku Oxford Diffraction, 2022)
Numerical absorption correction based on gaussian integration over
a multifaceted crystal model
Empirical absorption correction using spherical harmonics,
implemented in SCALE3 ABSPACK scaling algorithm.
;
_exptl_absorpt_special_details     ?
_exptl_crystal_colour              'clear light colourless'
_exptl_crystal_colour_lustre       clear
_exptl_crystal_colour_modifier     light
_exptl_crystal_colour_primary      colourless
_exptl_crystal_density_diffrn      1.224
_exptl_crystal_density_meas        ?
_exptl_crystal_density_method      ?
_exptl_crystal_description         block
_exptl_crystal_F_000               1444
loop_
  _exptl_crystal_face_index_h
  _exptl_crystal_face_index_k
  _exptl_crystal_face_index_l
  _exptl_crystal_face_perp_dist
 1 11 15 0.2502
 -7 1 -46 0.0870
 7 0 46 0.0794
 -16 -1 22 0.0977
 3 -12 -3 0.2752
 16 0 -22 0.0890

_exptl_crystal_size_max            0.57
_exptl_crystal_size_mid            0.2
_exptl_crystal_size_min            0.15
loop_
  _exptl_oxdiff_crystal_face_indexfrac_h
  _exptl_oxdiff_crystal_face_indexfrac_k
  _exptl_oxdiff_crystal_face_indexfrac_l
  _exptl_oxdiff_crystal_face_x
  _exptl_oxdiff_crystal_face_y
  _exptl_oxdiff_crystal_face_z
 1.0086 11.2445 15.0623 -0.0225 0.3223 0.9464
 -6.8927 0.5651 -45.6917 0.0798 -0.9939 0.0757
 6.8591 -0.1129 45.8015 -0.0799 0.9961 -0.0373
 -15.6713 -0.6576 22.2495 0.9968 0.0798 0.0098
 3.3065 -11.5585 -3.3813 -0.1357 -0.0144 -0.9907
 15.7021 -0.3441 -22.1806 -0.9923 -0.0798 -0.0945

_exptl_transmission_factor_max     ?
_exptl_transmission_factor_min     ?
_diffrn_reflns_av_R_equivalents    0.0273
_diffrn_reflns_av_unetI/netI       0.0182
_diffrn_reflns_Laue_measured_fraction_full  0.999
_diffrn_reflns_Laue_measured_fraction_max  0.910
_diffrn_reflns_limit_h_max         17
_diffrn_reflns_limit_h_min         -17
_diffrn_reflns_limit_k_max         11
_diffrn_reflns_limit_k_min         -11
_diffrn_reflns_limit_l_max         49
_diffrn_reflns_limit_l_min         -51
_diffrn_reflns_number              53973
_diffrn_reflns_point_group_measured_fraction_full  0.996
_diffrn_reflns_point_group_measured_fraction_max  0.856
_diffrn_reflns_theta_full          25.242
_diffrn_reflns_theta_max           31.276
_diffrn_reflns_theta_min           2.257
_diffrn_ambient_environment        N~2~
_diffrn_ambient_temperature        100.00(10)
_diffrn_detector                   'Hybrid Pixel Array Detector'
_diffrn_detector_area_resol_mean   10.0000
_diffrn_detector_type              HyPix
_diffrn_measured_fraction_theta_full  0.999
_diffrn_measured_fraction_theta_max  0.910
_diffrn_measurement_details
;
List of Runs (angles in degrees, time in seconds):

  # Type    Start    End  Width  t~exp~   \w     \q     \k     \f   Frames
--------------------------------------------------------------------------
  1  \w     23.00  69.00   0.50    5.32    --   11.66-134.00-142.00   92
  2  \w     26.00  72.00   0.50    5.32    --   11.66-136.00  38.00   92
  3  \w    -70.00 -29.00   0.50    5.32    --  -12.28 134.00 -75.00   82
  4  \w    -72.00 -20.00   0.50    5.32    --  -12.28 136.00 103.00  104
  5  \w    -61.00  11.00   0.50    5.32    --   11.66 -57.00  60.00  144
  6  \w     -5.00  88.00   0.50    5.32    --   11.66  38.00-150.00  186
  7  \w    -19.00  26.00   0.50    5.32    --  -12.28 -99.00  30.00   90
  8  \w    -86.00 -11.00   0.50    5.32    --  -12.28 -57.00 -90.00  150
  9  \w    -50.00  19.00   0.50    5.32    --  -12.28  95.00  27.42  138
 10  \w    -86.00   1.00   0.50    5.32    --  -12.28 -57.00   0.00  174
 11  \w    -86.00  17.00   0.50    5.32    --  -12.28 -77.00 150.00  206
 12  \w    -86.00  11.00   0.50    5.32    --  -12.28 -38.00 -90.00  194
 13  \w    -80.00 -26.00   0.50    5.32    --  -12.28 148.00-168.42  108
 14  \w    -47.00  40.00   0.50    5.32    --  -12.28  91.00 -93.67  174
 15  \w    -31.00  17.00   0.50    5.32    --  -12.28 -77.00 -30.00   96
;
_diffrn_measurement_device         'four-circle diffractometer'
_diffrn_measurement_device_type    'XtaLAB Synergy R, HyPix'
_diffrn_measurement_method         '\w scans'
_diffrn_orient_matrix_type        
 'CrysAlisPro convention (1999,Acta A55,543-557)'
_diffrn_orient_matrix_UB_11        -0.0543140500
_diffrn_orient_matrix_UB_12        -0.0056665500
_diffrn_orient_matrix_UB_13        0.0063760500
_diffrn_orient_matrix_UB_21        0.0212032000
_diffrn_orient_matrix_UB_22        0.0018738000
_diffrn_orient_matrix_UB_23        0.0185776000
_diffrn_orient_matrix_UB_31        -0.0041484500
_diffrn_orient_matrix_UB_32        0.0845164500
_diffrn_orient_matrix_UB_33        0.0000142500
_diffrn_radiation_monochromator    mirror
_diffrn_radiation_probe            x-ray
_diffrn_radiation_type             'Mo K\a'
_diffrn_radiation_wavelength       0.71073
_diffrn_source                     'micro-focus sealed X-ray tube'
_diffrn_source_type                'Mova (Mo) X-ray Source'
_reflns_Friedel_coverage           0.773
_reflns_Friedel_fraction_full      0.993
_reflns_Friedel_fraction_max       0.796
_reflns_number_gt                  9902
_reflns_number_total               10275
_reflns_special_details
;
 Reflections were merged by SHELXL according to the crystal
 class for the calculation of statistics and refinement.
 
 _reflns_Friedel_fraction is defined as the number of unique
 Friedel pairs measured divided by the number that would be
 possible theoretically, ignoring centric projections and
 systematic absences.
;
_reflns_threshold_expression       'I > 2\s(I)'
_computing_cell_refinement         'CrysAlisPro 1.171.42.49 (Rigaku OD, 2022)'
_computing_data_collection         'CrysAlisPro 1.171.42.49 (Rigaku OD, 2022)'
_computing_data_reduction          'CrysAlisPro 1.171.42.49 (Rigaku OD, 2022)'
_computing_molecular_graphics      'Olex2 1.5 (Dolomanov et al., 2009)'
_computing_publication_material    'Olex2 1.5 (Dolomanov et al., 2009)'
_computing_structure_refinement    'SHELXL 2018/3 (Sheldrick, 2015)'
_computing_structure_solution      'SHELXT 2018/2 (Sheldrick, 2018)'
_refine_diff_density_max           1.857
_refine_diff_density_min           -0.365
_refine_diff_density_rms           0.069
_refine_ls_abs_structure_details
;
 Flack x determined using 4167 quotients [(I+)-(I-)]/[(I+)+(I-)]
 (Parsons, Flack and Wagner, Acta Cryst. B69 (2013) 249-259).
;
_refine_ls_abs_structure_Flack     0.012(12)
_refine_ls_extinction_coef         .
_refine_ls_extinction_method       none
_refine_ls_goodness_of_fit_ref     1.025
_refine_ls_hydrogen_treatment      constr
_refine_ls_matrix_type             full
_refine_ls_number_parameters       450
_refine_ls_number_reflns           10275
_refine_ls_number_restraints       1
_refine_ls_R_factor_all            0.0513
_refine_ls_R_factor_gt             0.0499
_refine_ls_restrained_S_all        1.025
_refine_ls_shift/su_max            0.001
_refine_ls_shift/su_mean           0.000
_refine_ls_structure_factor_coef   Fsqd
_refine_ls_weighting_details      
 'w=1/[\s^2^(Fo^2^)+(0.0924P)^2^+3.7455P] where P=(Fo^2^+2Fc^2^)/3'
_refine_ls_weighting_scheme        calc
_refine_ls_wR_factor_gt            0.1388
_refine_ls_wR_factor_ref           0.1400
_refine_special_details            ?
_olex2_refinement_description
;
1. Fixed Uiso
 At 1.2 times of:
  All C(H) groups, All C(H,H) groups
 At 1.5 times of:
  All C(H,H,H) groups
2.a Secondary CH2 refined with riding coordinates:
 C00F(H00A,H00B), C00H(H00C,H00E), C01C(H01P,H01Q), C01D(H01R,H01S)
2.b Aromatic/amide H refined with riding coordinates:
 C00D(H00D), C00L(H00L), C00Q(H00Q), C00T(H00T), C00U(H00U), C00V(H00V),
 C00W(H00W), C00Z(H00Z), C010(H010), C012(H012), C013(H013), C014(H014),
 C015(H015), C019(H019)
2.c Idealised Me refined as rotating group:
 C00R(H00F,H00G,H00H), C00S(H00I,H00J,H00K), C00Y(H00M,H00N,H00O), C011(H01A,
 H01B,H01C), C016(H01D,H01E,H01F), C018(H01G,H01H,H01I), C01A(H01J,H01K,H01L),
 C01B(H01M,H01N,H01O)
;
_atom_sites_solution_hydrogens     geom
_atom_sites_solution_primary       dual
_atom_sites_solution_secondary     ?
loop_
  _atom_site_label
  _atom_site_type_symbol
  _atom_site_fract_x
  _atom_site_fract_y
  _atom_site_fract_z
  _atom_site_U_iso_or_equiv
  _atom_site_adp_type
  _atom_site_occupancy
  _atom_site_site_symmetry_order
  _atom_site_calc_flag
  _atom_site_refinement_flags_posn
  _atom_site_refinement_flags_adp
  _atom_site_refinement_flags_occupancy
  _atom_site_disorder_assembly
  _atom_site_disorder_group
 S001 S 0.24368(4) 0.52599(7) 0.51773(2) 0.01711(13) Uani 1 1 d . . . . .
 O002 O 0.68745(13) 0.6117(2) 0.66868(5) 0.0155(3) Uani 1 1 d . . . . .
 O003 O 0.17046(17) 0.3917(2) 0.51829(6) 0.0242(4) Uani 1 1 d . . . . .
 O004 O 0.30824(16) 0.5575(2) 0.48605(5) 0.0238(4) Uani 1 1 d . . . . .
 O005 O 0.60111(18) 0.3293(2) 0.71046(5) 0.0246(4) Uani 1 1 d . . . . .
 O006 O 0.52498(18) 0.5526(3) 0.73302(5) 0.0292(5) Uani 1 1 d . . . . .
 N007 N 0.33290(16) 0.5021(3) 0.55228(5) 0.0168(4) Uani 1 1 d . . . . .
 C008 C 0.57025(18) 0.6356(3) 0.61098(6) 0.0145(4) Uani 1 1 d . . . . .
 C009 C 0.47004(18) 0.5815(3) 0.59501(6) 0.0145(4) Uani 1 1 d . . . . .
 C00A C 0.7200(2) 0.8948(3) 0.66943(7) 0.0178(4) Uani 1 1 d . . . . .
 C00B C 0.59054(17) 0.5890(3) 0.64794(6) 0.0138(4) Uani 1 1 d . . . . .
 C00C C 0.75855(19) 0.7396(3) 0.66347(6) 0.0148(4) Uani 1 1 d . . . . .
 C00D C 0.0662(2) 0.6847(3) 0.54371(7) 0.0218(5) Uani 1 1 d . . . . .
 H00D H 0.035999 0.582409 0.548420 0.026 Uiso 1 1 calc R U . . .
 C00E C 0.39354(18) 0.4926(3) 0.61379(6) 0.0154(4) Uani 1 1 d . . . . .
 C00F C 0.42981(19) 0.6097(3) 0.55528(6) 0.0170(4) Uani 1 1 d . . . . .
 H00A H 0.408490 0.722539 0.551068 0.020 Uiso 1 1 calc R U . . .
 H00B H 0.486237 0.579186 0.537604 0.020 Uiso 1 1 calc R U . . .
 C00G C 0.86800(19) 0.7044(3) 0.65528(6) 0.0163(4) Uani 1 1 d . . . . .
 C00H C 0.29327(18) 0.4576(3) 0.58907(6) 0.0178(4) Uani 1 1 d . . . . .
 H00C H 0.272699 0.343250 0.590003 0.021 Uiso 1 1 calc R U . . .
 H00E H 0.229601 0.523677 0.595792 0.021 Uiso 1 1 calc R U . . .
 C00I C 0.3069(2) 0.1997(3) 0.66481(7) 0.0208(5) Uani 1 1 d . . . . .
 C00J C 0.51338(17) 0.5018(3) 0.66760(6) 0.0141(4) Uani 1 1 d . . . . .
 C00K C 0.54483(18) 0.4662(3) 0.70730(6) 0.0170(4) Uani 1 1 d . . . . .
 C00L C 0.2810(2) 0.4394(4) 0.70144(7) 0.0242(5) Uani 1 1 d . . . . .
 H00L H 0.298840 0.547514 0.706984 0.029 Uiso 1 1 calc R U . . .
 C00M C 0.33148(19) 0.3634(3) 0.67287(7) 0.0177(4) Uani 1 1 d . . . . .
 C00N C 0.1677(2) 0.6989(3) 0.52724(7) 0.0197(5) Uani 1 1 d . . . . .
 C00O C 0.91085(18) 0.5321(3) 0.65247(6) 0.0174(4) Uani 1 1 d . . . . .
 C00P C 0.41323(18) 0.4523(3) 0.65106(6) 0.0156(4) Uani 1 1 d . . . . .
 C00Q C 0.9373(2) 0.8361(3) 0.65095(7) 0.0210(5) Uani 1 1 d . . . . .
 H00Q H 1.011581 0.818682 0.644751 0.025 Uiso 1 1 calc R U . . .
 C00R C 0.8976(2) 0.4438(3) 0.68939(7) 0.0207(5) Uani 1 1 d . . . . .
 H00F H 0.937959 0.501260 0.709318 0.031 Uiso 1 1 calc R U . . .
 H00G H 0.926970 0.335265 0.687501 0.031 Uiso 1 1 calc R U . . .
 H00H H 0.819368 0.438757 0.694857 0.031 Uiso 1 1 calc R U . . .
 C00S C 0.6452(2) 0.7379(3) 0.58864(7) 0.0186(4) Uani 1 1 d . . . . .
 H00I H 0.618259 0.739345 0.562691 0.028 Uiso 1 1 calc R U . . .
 H00J H 0.719946 0.693714 0.590253 0.028 Uiso 1 1 calc R U . . .
 H00K H 0.646188 0.846996 0.598475 0.028 Uiso 1 1 calc R U . . .
 C00T C 0.0102(2) 0.8223(4) 0.55309(8) 0.0269(5) Uani 1 1 d . . . . .
 H00T H -0.058843 0.813368 0.564315 0.032 Uiso 1 1 calc R U . . .
 C00U C 0.3580(2) 0.1127(3) 0.63652(8) 0.0240(5) Uani 1 1 d . . . . .
 H00U H 0.410661 0.164209 0.621926 0.029 Uiso 1 1 calc R U . . .
 C00V C 0.7923(2) 1.0211(3) 0.66512(7) 0.0230(5) Uani 1 1 d . . . . .
 H00V H 0.768039 1.127614 0.668758 0.028 Uiso 1 1 calc R U . . .
 C00W C 0.8999(2) 0.9926(3) 0.65554(8) 0.0246(5) Uani 1 1 d . . . . .
 H00W H 0.948440 1.079800 0.652069 0.030 Uiso 1 1 calc R U . . .
 C00X C 0.2286(2) 0.1188(4) 0.68669(8) 0.0272(6) Uani 1 1 d . . . . .
 C00Y C 1.0340(2) 0.5291(4) 0.64446(8) 0.0264(5) Uani 1 1 d . . . . .
 H00M H 1.045572 0.581988 0.620733 0.040 Uiso 1 1 calc R U . . .
 H00N H 1.059287 0.418102 0.643265 0.040 Uiso 1 1 calc R U . . .
 H00O H 1.075798 0.585221 0.664281 0.040 Uiso 1 1 calc R U . . .
 C00Z C 0.2026(2) 0.3582(5) 0.72277(8) 0.0332(7) Uani 1 1 d . . . . .
 H00Z H 0.167815 0.412425 0.742204 0.040 Uiso 1 1 calc R U . . .
 C010 C 0.1546(2) 0.9854(3) 0.52948(9) 0.0281(6) Uani 1 1 d . . . . .
 H010 H 0.184844 1.087716 0.524753 0.034 Uiso 1 1 calc R U . . .
 C011 C 0.6036(2) 0.9231(3) 0.68126(8) 0.0259(5) Uani 1 1 d . . . . .
 H01A H 0.551919 0.907528 0.659989 0.039 Uiso 1 1 calc R U . . .
 H01B H 0.596998 1.032617 0.690508 0.039 Uiso 1 1 calc R U . . .
 H01C H 0.586389 0.847613 0.700925 0.039 Uiso 1 1 calc R U . . .
 C012 C 0.3324(3) -0.0453(4) 0.62987(10) 0.0326(6) Uani 1 1 d . . . . .
 H012 H 0.366397 -0.101028 0.610489 0.039 Uiso 1 1 calc R U . . .
 C013 C 0.2063(3) -0.0461(4) 0.67926(10) 0.0380(8) Uani 1 1 d . . . . .
 H013 H 0.155602 -0.101448 0.693932 0.046 Uiso 1 1 calc R U . . .
 C014 C 0.2113(2) 0.8488(3) 0.51961(8) 0.0244(5) Uani 1 1 d . . . . .
 H014 H 0.279373 0.857472 0.507748 0.029 Uiso 1 1 calc R U . . .
 C015 C 0.1772(2) 0.2022(5) 0.71527(8) 0.0335(7) Uani 1 1 d . . . . .
 H015 H 0.124345 0.149015 0.729474 0.040 Uiso 1 1 calc R U . . .
 C016 C 0.8496(2) 0.4415(3) 0.62080(7) 0.0242(5) Uani 1 1 d . . . . .
 H01D H 0.771037 0.435595 0.625789 0.036 Uiso 1 1 calc R U . . .
 H01E H 0.879610 0.333290 0.619069 0.036 Uiso 1 1 calc R U . . .
 H01F H 0.858998 0.497996 0.597383 0.036 Uiso 1 1 calc R U . . .
 C017 C 0.0532(3) 0.9736(4) 0.54636(8) 0.0284(6) Uani 1 1 d . . . . .
 C018 C -0.0083(4) 1.1227(4) 0.55695(12) 0.0440(9) Uani 1 1 d . . . . .
 H01G H -0.026044 1.186027 0.534675 0.066 Uiso 1 1 calc R U . . .
 H01H H 0.037813 1.186011 0.574337 0.066 Uiso 1 1 calc R U . . .
 H01I H -0.076522 1.092574 0.568686 0.066 Uiso 1 1 calc R U . . .
 C019 C 0.2558(3) -0.1250(4) 0.65175(11) 0.0398(8) Uani 1 1 d . . . . .
 H019 H 0.238949 -0.234245 0.647163 0.048 Uiso 1 1 calc R U . . .
 C01A C 0.6446(3) 0.2946(4) 0.74748(8) 0.0384(8) Uani 1 1 d . . . . .
 H01J H 0.690860 0.198823 0.746936 0.058 Uiso 1 1 calc R U . . .
 H01K H 0.583625 0.276324 0.763869 0.058 Uiso 1 1 calc R U . . .
 H01L H 0.688839 0.385215 0.756718 0.058 Uiso 1 1 calc R U . . .
 C01B C 0.6390(5) 0.1926(6) 0.57961(17) 0.0680(15) Uani 1 1 d . . . . .
 H01M H 0.703184 0.138023 0.570026 0.102 Uiso 1 1 calc R U . . .
 H01N H 0.625064 0.152266 0.604449 0.102 Uiso 1 1 calc R U . . .
 H01O H 0.653193 0.307734 0.580864 0.102 Uiso 1 1 calc R U . . .
 C01C C 0.5346(4) 0.1599(6) 0.55289(12) 0.0549(11) Uani 1 1 d . . . . .
 H01P H 0.503150 0.055292 0.559657 0.066 Uiso 1 1 calc R U . . .
 H01Q H 0.478613 0.242279 0.557752 0.066 Uiso 1 1 calc R U . . .
 C01D C 0.5527(3) 0.1585(6) 0.51209(12) 0.0469(9) Uani 1 1 d . . . . .
 H01R H 0.596217 0.062564 0.506163 0.056 Uiso 1 1 calc R U . . .
 H01S H 0.596813 0.253440 0.505860 0.056 Uiso 1 1 calc R U . . .

loop_
  _atom_site_aniso_label
  _atom_site_aniso_U_11
  _atom_site_aniso_U_22
  _atom_site_aniso_U_33
  _atom_site_aniso_U_23
  _atom_site_aniso_U_13
  _atom_site_aniso_U_12
 S001 0.0197(2) 0.0153(2) 0.0161(2) 0.0005(2) -0.00230(18) -0.0014(2)
 O002 0.0147(7) 0.0140(8) 0.0176(7) 0.0006(6) -0.0020(6) -0.0015(6)
 O003 0.0258(9) 0.0180(9) 0.0284(10) -0.0007(7) -0.0054(7) -0.0045(7)
 O004 0.0294(9) 0.0252(10) 0.0167(8) 0.0016(7) 0.0003(7) 0.0006(7)
 O005 0.0395(11) 0.0171(8) 0.0167(8) 0.0030(7) -0.0034(7) 0.0034(8)
 O006 0.0324(10) 0.0388(12) 0.0163(8) -0.0053(8) 0.0015(7) 0.0120(9)
 N007 0.0162(8) 0.0187(10) 0.0153(8) 0.0035(7) -0.0013(6) -0.0026(7)
 C008 0.0159(9) 0.0111(9) 0.0166(10) -0.0003(7) 0.0031(7) 0.0002(7)
 C009 0.0157(9) 0.0141(9) 0.0138(9) 0.0009(7) 0.0015(7) 0.0015(8)
 C00A 0.0196(10) 0.0147(10) 0.0190(10) -0.0033(8) -0.0014(8) 0.0025(8)
 C00B 0.0134(9) 0.0120(9) 0.0160(9) -0.0024(7) 0.0007(7) -0.0002(7)
 C00C 0.0165(9) 0.0127(10) 0.0153(10) -0.0017(7) 0.0005(7) 0.0000(8)
 C00D 0.0213(11) 0.0222(12) 0.0217(11) 0.0052(9) -0.0011(9) -0.0017(9)
 C00E 0.0141(8) 0.0156(10) 0.0164(10) 0.0012(7) 0.0005(7) -0.0002(7)
 C00F 0.0171(9) 0.0177(11) 0.0161(10) 0.0028(8) -0.0003(7) -0.0039(8)
 C00G 0.0177(10) 0.0151(10) 0.0162(10) 0.0000(8) 0.0001(8) -0.0008(8)
 C00H 0.0149(9) 0.0223(11) 0.0163(10) 0.0045(8) -0.0002(7) -0.0035(8)
 C00I 0.0152(10) 0.0238(12) 0.0230(11) 0.0097(9) -0.0027(8) -0.0032(9)
 C00J 0.0154(9) 0.0127(10) 0.0142(9) -0.0005(7) 0.0020(7) 0.0006(7)
 C00K 0.0155(9) 0.0199(11) 0.0156(10) 0.0025(8) 0.0020(7) -0.0012(8)
 C00L 0.0176(10) 0.0366(15) 0.0184(11) 0.0031(10) 0.0028(8) 0.0021(10)
 C00M 0.0133(9) 0.0240(12) 0.0159(10) 0.0053(8) 0.0011(7) -0.0019(8)
 C00N 0.0209(11) 0.0164(11) 0.0214(11) 0.0028(9) -0.0022(8) 0.0004(9)
 C00O 0.0169(9) 0.0146(10) 0.0208(10) -0.0009(9) 0.0027(7) 0.0009(9)
 C00P 0.0149(9) 0.0166(10) 0.0155(10) 0.0020(8) 0.0024(7) 0.0003(8)
 C00Q 0.0190(10) 0.0198(11) 0.0243(12) 0.0006(9) 0.0011(9) -0.0021(9)
 C00R 0.0233(11) 0.0158(11) 0.0230(11) 0.0035(9) 0.0018(9) 0.0028(9)
 C00S 0.0199(10) 0.0191(11) 0.0168(10) 0.0020(8) 0.0018(8) -0.0058(8)
 C00T 0.0248(12) 0.0275(14) 0.0288(13) 0.0032(11) 0.0055(10) 0.0020(10)
 C00U 0.0199(11) 0.0207(12) 0.0311(13) 0.0043(10) -0.0023(9) -0.0026(9)
 C00V 0.0304(12) 0.0118(10) 0.0264(12) -0.0025(10) -0.0043(9) 0.0002(10)
 C00W 0.0273(12) 0.0160(12) 0.0303(13) 0.0020(9) -0.0009(10) -0.0070(9)
 C00X 0.0184(11) 0.0354(15) 0.0273(12) 0.0151(11) -0.0046(9) -0.0092(10)
 C00Y 0.0193(10) 0.0259(12) 0.0345(13) 0.0067(12) 0.0075(9) 0.0064(10)
 C00Z 0.0223(12) 0.059(2) 0.0192(12) 0.0076(13) 0.0063(9) 0.0008(13)
 C010 0.0308(13) 0.0178(12) 0.0358(15) 0.0040(10) 0.0016(11) 0.0015(10)
 C011 0.0224(11) 0.0192(12) 0.0359(14) -0.0089(10) 0.0002(10) 0.0047(9)
 C012 0.0292(13) 0.0209(13) 0.0471(18) 0.0009(12) -0.0058(12) -0.0040(11)
 C013 0.0274(13) 0.0392(17) 0.0464(19) 0.0221(15) -0.0088(12) -0.0169(13)
 C014 0.0218(11) 0.0186(12) 0.0328(13) 0.0065(10) 0.0001(10) -0.0012(10)
 C015 0.0194(11) 0.056(2) 0.0252(13) 0.0184(13) 0.0017(10) -0.0091(12)
 C016 0.0289(12) 0.0207(12) 0.0229(12) -0.0062(9) 0.0000(9) 0.0040(10)
 C017 0.0336(13) 0.0222(13) 0.0294(14) 0.0015(10) 0.0024(11) 0.0048(11)
 C018 0.057(2) 0.0263(16) 0.050(2) -0.0013(14) 0.0161(17) 0.0123(15)
 C019 0.0371(16) 0.0241(15) 0.057(2) 0.0083(14) -0.0107(15) -0.0147(13)
 C01A 0.063(2) 0.0306(16) 0.0210(13) 0.0063(11) -0.0093(13) 0.0093(15)
 C01B 0.069(3) 0.032(2) 0.101(4) 0.014(2) -0.015(3) -0.018(2)
 C01C 0.081(3) 0.044(2) 0.0387(19) 0.0019(16) -0.0039(19) 0.025(2)
 C01D 0.0419(19) 0.049(2) 0.051(2) -0.0050(17) 0.0062(16) -0.0080(16)

_geom_special_details
;
 All esds (except the esd in the dihedral angle between two l.s. planes)
 are estimated using the full covariance matrix.  The cell esds are taken
 into account individually in the estimation of esds in distances, angles
 and torsion angles; correlations between esds in cell parameters are only
 used when they are defined by crystal symmetry.  An approximate (isotropic)
 treatment of cell esds is used for estimating esds involving l.s. planes.
;
loop_
  _geom_bond_atom_site_label_1
  _geom_bond_atom_site_label_2
  _geom_bond_distance
  _geom_bond_site_symmetry_2
  _geom_bond_publ_flag
 S001 O003 1.435(2) . ?
 S001 O004 1.4388(19) . ?
 S001 N007 1.631(2) . ?
 S001 C00N 1.759(3) . ?
 O002 C00B 1.382(3) . ?
 O002 C00C 1.393(3) . ?
 O005 C00K 1.337(3) . ?
 O005 C01A 1.447(3) . ?
 O006 C00K 1.209(3) . ?
 N007 C00F 1.483(3) . ?
 N007 C00H 1.480(3) . ?
 C008 C009 1.401(3) . ?
 C008 C00B 1.403(3) . ?
 C008 C00S 1.509(3) . ?
 C009 C00E 1.390(3) . ?
 C009 C00F 1.515(3) . ?
 C00A C00C 1.401(3) . ?
 C00A C00V 1.389(4) . ?
 C00A C011 1.514(4) . ?
 C00B C00J 1.405(3) . ?
 C00C C00G 1.406(3) . ?
 C00D H00D 0.9500 . ?
 C00D C00N 1.397(4) . ?
 C00D C00T 1.387(4) . ?
 C00E C00H 1.509(3) . ?
 C00E C00P 1.398(3) . ?
 C00F H00A 0.9900 . ?
 C00F H00B 0.9900 . ?
 C00G C00O 1.538(3) . ?
 C00G C00Q 1.400(3) . ?
 C00H H00C 0.9900 . ?
 C00H H00E 0.9900 . ?
 C00I C00M 1.430(4) . ?
 C00I C00U 1.419(4) . ?
 C00I C00X 1.433(3) . ?
 C00J C00K 1.498(3) . ?
 C00J C00P 1.396(3) . ?
 C00L H00L 0.9500 . ?
 C00L C00M 1.378(4) . ?
 C00L C00Z 1.424(4) . ?
 C00M C00P 1.493(3) . ?
 C00N C014 1.394(4) . ?
 C00O C00R 1.539(3) . ?
 C00O C00Y 1.537(3) . ?
 C00O C016 1.538(4) . ?
 C00Q H00Q 0.9500 . ?
 C00Q C00W 1.399(4) . ?
 C00R H00F 0.9800 . ?
 C00R H00G 0.9800 . ?
 C00R H00H 0.9800 . ?
 C00S H00I 0.9800 . ?
 C00S H00J 0.9800 . ?
 C00S H00K 0.9800 . ?
 C00T H00T 0.9500 . ?
 C00T C017 1.395(4) . ?
 C00U H00U 0.9500 . ?
 C00U C012 1.378(4) . ?
 C00V H00V 0.9500 . ?
 C00V C00W 1.388(4) . ?
 C00W H00W 0.9500 . ?
 C00X C013 1.430(5) . ?
 C00X C015 1.413(5) . ?
 C00Y H00M 0.9800 . ?
 C00Y H00N 0.9800 . ?
 C00Y H00O 0.9800 . ?
 C00Z H00Z 0.9500 . ?
 C00Z C015 1.366(6) . ?
 C010 H010 0.9500 . ?
 C010 C014 1.390(4) . ?
 C010 C017 1.402(4) . ?
 C011 H01A 0.9800 . ?
 C011 H01B 0.9800 . ?
 C011 H01C 0.9800 . ?
 C012 H012 0.9500 . ?
 C012 C019 1.414(5) . ?
 C013 H013 0.9500 . ?
 C013 C019 1.355(6) . ?
 C014 H014 0.9500 . ?
 C015 H015 0.9500 . ?
 C016 H01D 0.9800 . ?
 C016 H01E 0.9800 . ?
 C016 H01F 0.9800 . ?
 C017 C018 1.512(4) . ?
 C018 H01G 0.9800 . ?
 C018 H01H 0.9800 . ?
 C018 H01I 0.9800 . ?
 C019 H019 0.9500 . ?
 C01A H01J 0.9800 . ?
 C01A H01K 0.9800 . ?
 C01A H01L 0.9800 . ?
 C01B H01M 0.9800 . ?
 C01B H01N 0.9800 . ?
 C01B H01O 0.9800 . ?
 C01B C01C 1.585(7) . ?
 C01C H01P 0.9900 . ?
 C01C H01Q 0.9900 . ?
 C01C C01D 1.499(6) . ?
 C01D C01D 1.520(8) 2_656 ?
 C01D H01R 0.9900 . ?
 C01D H01S 0.9900 . ?

loop_
  _geom_angle_atom_site_label_1
  _geom_angle_atom_site_label_2
  _geom_angle_atom_site_label_3
  _geom_angle
  _geom_angle_site_symmetry_1
  _geom_angle_site_symmetry_3
  _geom_angle_publ_flag
 O003 S001 O004 120.95(12) . . ?
 O003 S001 N007 106.63(11) . . ?
 O003 S001 C00N 108.13(12) . . ?
 O004 S001 N007 105.28(11) . . ?
 O004 S001 C00N 108.23(12) . . ?
 N007 S001 C00N 106.81(11) . . ?
 C00B O002 C00C 123.48(18) . . ?
 C00K O005 C01A 114.6(2) . . ?
 C00F N007 S001 118.84(15) . . ?
 C00H N007 S001 119.13(15) . . ?
 C00H N007 C00F 112.02(18) . . ?
 C009 C008 C00B 114.6(2) . . ?
 C009 C008 C00S 119.8(2) . . ?
 C00B C008 C00S 125.5(2) . . ?
 C008 C009 C00F 125.5(2) . . ?
 C00E C009 C008 124.1(2) . . ?
 C00E C009 C00F 110.5(2) . . ?
 C00C C00A C011 120.8(2) . . ?
 C00V C00A C00C 118.1(2) . . ?
 C00V C00A C011 121.1(2) . . ?
 O002 C00B C008 126.1(2) . . ?
 O002 C00B C00J 111.68(19) . . ?
 C008 C00B C00J 122.1(2) . . ?
 O002 C00C C00A 118.5(2) . . ?
 O002 C00C C00G 117.7(2) . . ?
 C00A C00C C00G 123.5(2) . . ?
 C00N C00D H00D 120.5 . . ?
 C00T C00D H00D 120.5 . . ?
 C00T C00D C00N 119.0(3) . . ?
 C009 C00E C00H 110.8(2) . . ?
 C009 C00E C00P 120.5(2) . . ?
 C00P C00E C00H 128.6(2) . . ?
 N007 C00F C009 101.46(18) . . ?
 N007 C00F H00A 111.5 . . ?
 N007 C00F H00B 111.5 . . ?
 C009 C00F H00A 111.5 . . ?
 C009 C00F H00B 111.5 . . ?
 H00A C00F H00B 109.3 . . ?
 C00C C00G C00O 122.4(2) . . ?
 C00Q C00G C00C 116.0(2) . . ?
 C00Q C00G C00O 121.6(2) . . ?
 N007 C00H C00E 101.36(17) . . ?
 N007 C00H H00C 111.5 . . ?
 N007 C00H H00E 111.5 . . ?
 C00E C00H H00C 111.5 . . ?
 C00E C00H H00E 111.5 . . ?
 H00C C00H H00E 109.3 . . ?
 C00M C00I C00X 118.6(3) . . ?
 C00U C00I C00M 123.0(2) . . ?
 C00U C00I C00X 118.4(3) . . ?
 C00B C00J C00K 115.99(19) . . ?
 C00P C00J C00B 121.8(2) . . ?
 C00P C00J C00K 122.24(19) . . ?
 O005 C00K C00J 111.2(2) . . ?
 O006 C00K O005 124.4(2) . . ?
 O006 C00K C00J 124.4(2) . . ?
 C00M C00L H00L 119.5 . . ?
 C00M C00L C00Z 120.9(3) . . ?
 C00Z C00L H00L 119.5 . . ?
 C00I C00M C00P 120.6(2) . . ?
 C00L C00M C00I 120.0(2) . . ?
 C00L C00M C00P 119.5(2) . . ?
 C00D C00N S001 119.6(2) . . ?
 C014 C00N S001 119.7(2) . . ?
 C014 C00N C00D 120.7(2) . . ?
 C00G C00O C00R 110.18(19) . . ?
 C00G C00O C016 110.9(2) . . ?
 C00Y C00O C00G 111.3(2) . . ?
 C00Y C00O C00R 107.1(2) . . ?
 C00Y C00O C016 107.3(2) . . ?
 C016 C00O C00R 110.0(2) . . ?
 C00E C00P C00M 122.5(2) . . ?
 C00J C00P C00E 116.8(2) . . ?
 C00J C00P C00M 120.6(2) . . ?
 C00G C00Q H00Q 119.2 . . ?
 C00W C00Q C00G 121.6(2) . . ?
 C00W C00Q H00Q 119.2 . . ?
 C00O C00R H00F 109.5 . . ?
 C00O C00R H00G 109.5 . . ?
 C00O C00R H00H 109.5 . . ?
 H00F C00R H00G 109.5 . . ?
 H00F C00R H00H 109.5 . . ?
 H00G C00R H00H 109.5 . . ?
 C008 C00S H00I 109.5 . . ?
 C008 C00S H00J 109.5 . . ?
 C008 C00S H00K 109.5 . . ?
 H00I C00S H00J 109.5 . . ?
 H00I C00S H00K 109.5 . . ?
 H00J C00S H00K 109.5 . . ?
 C00D C00T H00T 119.3 . . ?
 C00D C00T C017 121.3(3) . . ?
 C017 C00T H00T 119.3 . . ?
 C00I C00U H00U 119.5 . . ?
 C012 C00U C00I 121.1(3) . . ?
 C012 C00U H00U 119.5 . . ?
 C00A C00V H00V 119.8 . . ?
 C00W C00V C00A 120.3(2) . . ?
 C00W C00V H00V 119.8 . . ?
 C00Q C00W H00W 119.8 . . ?
 C00V C00W C00Q 120.3(2) . . ?
 C00V C00W H00W 119.8 . . ?
 C013 C00X C00I 118.5(3) . . ?
 C015 C00X C00I 119.6(3) . . ?
 C015 C00X C013 121.8(3) . . ?
 C00O C00Y H00M 109.5 . . ?
 C00O C00Y H00N 109.5 . . ?
 C00O C00Y H00O 109.5 . . ?
 H00M C00Y H00N 109.5 . . ?
 H00M C00Y H00O 109.5 . . ?
 H00N C00Y H00O 109.5 . . ?
 C00L C00Z H00Z 120.0 . . ?
 C015 C00Z C00L 120.0(3) . . ?
 C015 C00Z H00Z 120.0 . . ?
 C014 C010 H010 119.7 . . ?
 C014 C010 C017 120.5(3) . . ?
 C017 C010 H010 119.7 . . ?
 C00A C011 H01A 109.5 . . ?
 C00A C011 H01B 109.5 . . ?
 C00A C011 H01C 109.5 . . ?
 H01A C011 H01B 109.5 . . ?
 H01A C011 H01C 109.5 . . ?
 H01B C011 H01C 109.5 . . ?
 C00U C012 H012 119.8 . . ?
 C00U C012 C019 120.3(3) . . ?
 C019 C012 H012 119.8 . . ?
 C00X C013 H013 119.3 . . ?
 C019 C013 C00X 121.5(3) . . ?
 C019 C013 H013 119.3 . . ?
 C00N C014 H014 120.2 . . ?
 C010 C014 C00N 119.5(2) . . ?
 C010 C014 H014 120.2 . . ?
 C00X C015 H015 119.5 . . ?
 C00Z C015 C00X 120.9(3) . . ?
 C00Z C015 H015 119.5 . . ?
 C00O C016 H01D 109.5 . . ?
 C00O C016 H01E 109.5 . . ?
 C00O C016 H01F 109.5 . . ?
 H01D C016 H01E 109.5 . . ?
 H01D C016 H01F 109.5 . . ?
 H01E C016 H01F 109.5 . . ?
 C00T C017 C010 118.9(3) . . ?
 C00T C017 C018 120.8(3) . . ?
 C010 C017 C018 120.3(3) . . ?
 C017 C018 H01G 109.5 . . ?
 C017 C018 H01H 109.5 . . ?
 C017 C018 H01I 109.5 . . ?
 H01G C018 H01H 109.5 . . ?
 H01G C018 H01I 109.5 . . ?
 H01H C018 H01I 109.5 . . ?
 C012 C019 H019 119.9 . . ?
 C013 C019 C012 120.2(3) . . ?
 C013 C019 H019 119.9 . . ?
 O005 C01A H01J 109.5 . . ?
 O005 C01A H01K 109.5 . . ?
 O005 C01A H01L 109.5 . . ?
 H01J C01A H01K 109.5 . . ?
 H01J C01A H01L 109.5 . . ?
 H01K C01A H01L 109.5 . . ?
 H01M C01B H01N 109.5 . . ?
 H01M C01B H01O 109.5 . . ?
 H01N C01B H01O 109.5 . . ?
 C01C C01B H01M 109.5 . . ?
 C01C C01B H01N 109.5 . . ?
 C01C C01B H01O 109.5 . . ?
 C01B C01C H01P 108.1 . . ?
 C01B C01C H01Q 108.1 . . ?
 H01P C01C H01Q 107.3 . . ?
 C01D C01C C01B 116.9(4) . . ?
 C01D C01C H01P 108.1 . . ?
 C01D C01C H01Q 108.1 . . ?
 C01C C01D C01D 114.2(4) . 2_656 ?
 C01C C01D H01R 108.7 . . ?
 C01C C01D H01S 108.7 . . ?
 C01D C01D H01R 108.7 2_656 . ?
 C01D C01D H01S 108.7 2_656 . ?
 H01R C01D H01S 107.6 . . ?

loop_
  _geom_torsion_atom_site_label_1
  _geom_torsion_atom_site_label_2
  _geom_torsion_atom_site_label_3
  _geom_torsion_atom_site_label_4
  _geom_torsion
  _geom_torsion_site_symmetry_1
  _geom_torsion_site_symmetry_2
  _geom_torsion_site_symmetry_3
  _geom_torsion_site_symmetry_4
  _geom_torsion_publ_flag
 S001 N007 C00F C009 164.15(16) . . . . ?
 S001 N007 C00H C00E -165.12(16) . . . . ?
 S001 C00N C014 C010 -175.6(2) . . . . ?
 O002 C00B C00J C00K 6.1(3) . . . . ?
 O002 C00B C00J C00P -174.3(2) . . . . ?
 O002 C00C C00G C00O -0.8(3) . . . . ?
 O002 C00C C00G C00Q -178.8(2) . . . . ?
 O003 S001 N007 C00F 170.58(18) . . . . ?
 O003 S001 N007 C00H -46.6(2) . . . . ?
 O003 S001 C00N C00D 18.1(2) . . . . ?
 O003 S001 C00N C014 -164.4(2) . . . . ?
 O004 S001 N007 C00F 40.9(2) . . . . ?
 O004 S001 N007 C00H -176.24(19) . . . . ?
 O004 S001 C00N C00D 150.8(2) . . . . ?
 O004 S001 C00N C014 -31.8(3) . . . . ?
 N007 S001 C00N C00D -96.3(2) . . . . ?
 N007 S001 C00N C014 81.1(2) . . . . ?
 C008 C009 C00E C00H 178.4(2) . . . . ?
 C008 C009 C00E C00P 0.5(4) . . . . ?
 C008 C009 C00F N007 169.7(2) . . . . ?
 C008 C00B C00J C00K -177.7(2) . . . . ?
 C008 C00B C00J C00P 2.0(3) . . . . ?
 C009 C008 C00B O002 172.7(2) . . . . ?
 C009 C008 C00B C00J -3.0(3) . . . . ?
 C009 C00E C00H N007 13.0(3) . . . . ?
 C009 C00E C00P C00J -1.7(3) . . . . ?
 C009 C00E C00P C00M 177.2(2) . . . . ?
 C00A C00C C00G C00O 174.1(2) . . . . ?
 C00A C00C C00G C00Q -3.9(3) . . . . ?
 C00A C00V C00W C00Q -1.5(4) . . . . ?
 C00B O002 C00C C00A 62.7(3) . . . . ?
 C00B O002 C00C C00G -122.1(2) . . . . ?
 C00B C008 C009 C00E 1.8(3) . . . . ?
 C00B C008 C009 C00F -177.7(2) . . . . ?
 C00B C00J C00K O005 -88.7(3) . . . . ?
 C00B C00J C00K O006 89.2(3) . . . . ?
 C00B C00J C00P C00E 0.5(3) . . . . ?
 C00B C00J C00P C00M -178.4(2) . . . . ?
 C00C O002 C00B C008 30.2(3) . . . . ?
 C00C O002 C00B C00J -153.7(2) . . . . ?
 C00C C00A C00V C00W -0.6(4) . . . . ?
 C00C C00G C00O C00R -59.6(3) . . . . ?
 C00C C00G C00O C00Y -178.2(2) . . . . ?
 C00C C00G C00O C016 62.5(3) . . . . ?
 C00C C00G C00Q C00W 1.6(4) . . . . ?
 C00D C00N C014 C010 1.8(4) . . . . ?
 C00D C00T C017 C010 0.6(4) . . . . ?
 C00D C00T C017 C018 -179.6(3) . . . . ?
 C00E C009 C00F N007 -9.9(3) . . . . ?
 C00F N007 C00H C00E -19.9(2) . . . . ?
 C00F C009 C00E C00H -2.0(3) . . . . ?
 C00F C009 C00E C00P -179.9(2) . . . . ?
 C00G C00Q C00W C00V 0.9(4) . . . . ?
 C00H N007 C00F C009 18.9(2) . . . . ?
 C00H C00E C00P C00J -179.1(2) . . . . ?
 C00H C00E C00P C00M -0.2(4) . . . . ?
 C00I C00M C00P C00E 68.7(3) . . . . ?
 C00I C00M C00P C00J -112.5(3) . . . . ?
 C00I C00U C012 C019 -1.2(4) . . . . ?
 C00I C00X C013 C019 -1.3(4) . . . . ?
 C00I C00X C015 C00Z -1.1(4) . . . . ?
 C00K C00J C00P C00E -179.9(2) . . . . ?
 C00K C00J C00P C00M 1.2(3) . . . . ?
 C00L C00M C00P C00E -112.5(3) . . . . ?
 C00L C00M C00P C00J 66.3(3) . . . . ?
 C00L C00Z C015 C00X 0.5(4) . . . . ?
 C00M C00I C00U C012 179.5(3) . . . . ?
 C00M C00I C00X C013 -178.4(2) . . . . ?
 C00M C00I C00X C015 0.5(4) . . . . ?
 C00M C00L C00Z C015 0.7(4) . . . . ?
 C00N S001 N007 C00F -74.0(2) . . . . ?
 C00N S001 N007 C00H 68.8(2) . . . . ?
 C00N C00D C00T C017 0.0(4) . . . . ?
 C00O C00G C00Q C00W -176.4(2) . . . . ?
 C00P C00E C00H N007 -169.4(2) . . . . ?
 C00P C00J C00K O005 91.7(3) . . . . ?
 C00P C00J C00K O006 -90.5(3) . . . . ?
 C00Q C00G C00O C00R 118.3(2) . . . . ?
 C00Q C00G C00O C00Y -0.3(3) . . . . ?
 C00Q C00G C00O C016 -119.6(2) . . . . ?
 C00S C008 C009 C00E -177.2(2) . . . . ?
 C00S C008 C009 C00F 3.2(4) . . . . ?
 C00S C008 C00B O002 -8.4(4) . . . . ?
 C00S C008 C00B C00J 175.9(2) . . . . ?
 C00T C00D C00N S001 176.2(2) . . . . ?
 C00T C00D C00N C014 -1.3(4) . . . . ?
 C00U C00I C00M C00L -178.2(2) . . . . ?
 C00U C00I C00M C00P 0.6(4) . . . . ?
 C00U C00I C00X C013 0.6(4) . . . . ?
 C00U C00I C00X C015 179.4(3) . . . . ?
 C00U C012 C019 C013 0.5(5) . . . . ?
 C00V C00A C00C O002 178.3(2) . . . . ?
 C00V C00A C00C C00G 3.5(4) . . . . ?
 C00X C00I C00M C00L 0.7(3) . . . . ?
 C00X C00I C00M C00P 179.5(2) . . . . ?
 C00X C00I C00U C012 0.6(4) . . . . ?
 C00X C013 C019 C012 0.7(5) . . . . ?
 C00Z C00L C00M C00I -1.3(4) . . . . ?
 C00Z C00L C00M C00P 179.9(2) . . . . ?
 C011 C00A C00C O002 0.0(3) . . . . ?
 C011 C00A C00C C00G -174.9(2) . . . . ?
 C011 C00A C00V C00W 177.7(3) . . . . ?
 C013 C00X C015 C00Z 177.7(3) . . . . ?
 C014 C010 C017 C00T 0.0(5) . . . . ?
 C014 C010 C017 C018 -179.8(3) . . . . ?
 C015 C00X C013 C019 179.9(3) . . . . ?
 C017 C010 C014 C00N -1.2(4) . . . . ?
 C01A O005 C00K O006 -4.0(4) . . . . ?
 C01A O005 C00K C00J 173.8(3) . . . . ?
 C01B C01C C01D C01D -168.8(3) . . . 2_656 ?

_shelx_res_file
;
TITL 20241209_naph_auto_a.res in I2
    20241209_naph_auto.res
    created by SHELXL-2018/3 at 20:33:51 on 09-Jan-2025
REM Old TITL 20241209_naph_auto_a.res in I2
REM SHELXT solution in I2: R1 0.088, Rweak 0.030, Alpha 0.001
REM <I/s> 0.000 for 0 systematic absences, Orientation as input
REM Flack x = 0.045 ( 0.014 ) from 3336 Parsons' quotients
REM Formula found by SHELXT: C43 N O5 S
CELL 0.71073 12.155 8.3717 36.1188 90 92.412 90
ZERR 4 0.0002 0.0001 0.0006 0 0.001 0
LATT -2
SYMM -X,+Y,-Z
SFAC C H N O S
UNIT 168 184 4 20 4

L.S. 8
PLAN  30
SIZE 0.15 0.57 0.2
TEMP -173
CONF
BOND
list 4
MORE -1
BOND $H
fmap 2 53
acta
REM <olex2.extras>
REM <HklSrc "%.\\20241209_Naph_auto.hkl">
REM </olex2.extras>

WGHT    0.092400    3.745500
FVAR       0.36146
S001  5    0.243676    0.525989    0.517729    11.00000    0.01968    0.01528 =
         0.01611    0.00055   -0.00230   -0.00144
O002  4    0.687451    0.611705    0.668681    11.00000    0.01473    0.01399 =
         0.01762    0.00062   -0.00199   -0.00154
O003  4    0.170458    0.391672    0.518288    11.00000    0.02577    0.01799 =
         0.02840   -0.00069   -0.00541   -0.00445
O004  4    0.308244    0.557488    0.486050    11.00000    0.02942    0.02525 =
         0.01667    0.00162    0.00026    0.00056
O005  4    0.601112    0.329294    0.710456    11.00000    0.03947    0.01715 =
         0.01673    0.00304   -0.00344    0.00335
O006  4    0.524979    0.552559    0.733017    11.00000    0.03244    0.03882 =
         0.01631   -0.00527    0.00151    0.01197
N007  3    0.332897    0.502134    0.552281    11.00000    0.01623    0.01871 =
         0.01526    0.00347   -0.00126   -0.00258
C008  1    0.570251    0.635621    0.610982    11.00000    0.01590    0.01113 =
         0.01662   -0.00032    0.00306    0.00020
C009  1    0.470040    0.581514    0.595010    11.00000    0.01569    0.01405 =
         0.01382    0.00092    0.00152    0.00146
C00A  1    0.719953    0.894761    0.669432    11.00000    0.01961    0.01466 =
         0.01897   -0.00334   -0.00136    0.00248
C00B  1    0.590541    0.588974    0.647938    11.00000    0.01341    0.01196 =
         0.01596   -0.00240    0.00067   -0.00016
C00C  1    0.758554    0.739557    0.663466    11.00000    0.01645    0.01271 =
         0.01525   -0.00170    0.00051    0.00003
C00D  1    0.066196    0.684718    0.543711    11.00000    0.02134    0.02223 =
         0.02170    0.00524   -0.00112   -0.00175
AFIX  43
H00D  2    0.035999    0.582409    0.548420    11.00000   -1.20000
AFIX   0
C00E  1    0.393540    0.492574    0.613789    11.00000    0.01414    0.01565 =
         0.01636    0.00123    0.00052   -0.00021
C00F  1    0.429812    0.609656    0.555284    11.00000    0.01706    0.01774 =
         0.01612    0.00281   -0.00033   -0.00394
AFIX  23
H00A  2    0.408490    0.722539    0.551068    11.00000   -1.20000
H00B  2    0.486237    0.579186    0.537604    11.00000   -1.20000
AFIX   0
C00G  1    0.868003    0.704431    0.655280    11.00000    0.01771    0.01506 =
         0.01620    0.00000    0.00010   -0.00082
C00H  1    0.293270    0.457556    0.589069    11.00000    0.01486    0.02228 =
         0.01628    0.00452   -0.00022   -0.00354
AFIX  23
H00C  2    0.272699    0.343250    0.590003    11.00000   -1.20000
H00E  2    0.229601    0.523677    0.595792    11.00000   -1.20000
AFIX   0
C00I  1    0.306912    0.199662    0.664812    11.00000    0.01522    0.02380 =
         0.02299    0.00974   -0.00266   -0.00318
C00J  1    0.513378    0.501767    0.667601    11.00000    0.01543    0.01271 =
         0.01417   -0.00052    0.00196    0.00055
C00K  1    0.544833    0.466219    0.707301    11.00000    0.01552    0.01993 =
         0.01561    0.00245    0.00200   -0.00115
C00L  1    0.281023    0.439401    0.701442    11.00000    0.01763    0.03658 =
         0.01845    0.00313    0.00284    0.00211
AFIX  43
H00L  2    0.298840    0.547514    0.706984    11.00000   -1.20000
AFIX   0
C00M  1    0.331485    0.363378    0.672872    11.00000    0.01332    0.02397 =
         0.01593    0.00530    0.00113   -0.00193
C00N  1    0.167696    0.698902    0.527236    11.00000    0.02090    0.01641 =
         0.02142    0.00281   -0.00221    0.00039
C00O  1    0.910848    0.532126    0.652466    11.00000    0.01686    0.01461 =
         0.02084   -0.00093    0.00268    0.00095
C00P  1    0.413231    0.452268    0.651055    11.00000    0.01495    0.01655 =
         0.01548    0.00204    0.00237    0.00030
C00Q  1    0.937347    0.836062    0.650951    11.00000    0.01901    0.01978 =
         0.02428    0.00063    0.00108   -0.00211
AFIX  43
H00Q  2    1.011581    0.818682    0.644751    11.00000   -1.20000
AFIX   0
C00R  1    0.897581    0.443833    0.689389    11.00000    0.02331    0.01581 =
         0.02301    0.00346    0.00183    0.00281
AFIX 137
H00F  2    0.937959    0.501260    0.709318    11.00000   -1.50000
H00G  2    0.926970    0.335265    0.687501    11.00000   -1.50000
H00H  2    0.819368    0.438757    0.694857    11.00000   -1.50000
AFIX   0
C00S  1    0.645230    0.737878    0.588643    11.00000    0.01993    0.01908 =
         0.01677    0.00201    0.00183   -0.00579
AFIX 137
H00I  2    0.618259    0.739345    0.562691    11.00000   -1.50000
H00J  2    0.719946    0.693714    0.590253    11.00000   -1.50000
H00K  2    0.646188    0.846996    0.598475    11.00000   -1.50000
AFIX   0
C00T  1    0.010177    0.822324    0.553088    11.00000    0.02480    0.02747 =
         0.02879    0.00319    0.00552    0.00204
AFIX  43
H00T  2   -0.058843    0.813368    0.564315    11.00000   -1.20000
AFIX   0
C00U  1    0.357978    0.112663    0.636519    11.00000    0.01991    0.02074 =
         0.03115    0.00426   -0.00227   -0.00257
AFIX  43
H00U  2    0.410661    0.164209    0.621926    11.00000   -1.20000
AFIX   0
C00V  1    0.792320    1.021115    0.665124    11.00000    0.03041    0.01177 =
         0.02637   -0.00248   -0.00432    0.00023
AFIX  43
H00V  2    0.768039    1.127614    0.668758    11.00000   -1.20000
AFIX   0
C00W  1    0.899930    0.992599    0.655536    11.00000    0.02731    0.01596 =
         0.03032    0.00202   -0.00087   -0.00705
AFIX  43
H00W  2    0.948440    1.079800    0.652069    11.00000   -1.20000
AFIX   0
C00X  1    0.228612    0.118802    0.686695    11.00000    0.01842    0.03537 =
         0.02728    0.01509   -0.00456   -0.00923
C00Y  1    1.034039    0.529084    0.644461    11.00000    0.01932    0.02591 =
         0.03452    0.00671    0.00751    0.00638
AFIX 137
H00M  2    1.045572    0.581988    0.620733    11.00000   -1.50000
H00N  2    1.059287    0.418102    0.643265    11.00000   -1.50000
H00O  2    1.075798    0.585221    0.664281    11.00000   -1.50000
AFIX   0
C00Z  1    0.202557    0.358165    0.722767    11.00000    0.02229    0.05866 =
         0.01917    0.00761    0.00631    0.00085
AFIX  43
H00Z  2    0.167815    0.412425    0.742204    11.00000   -1.20000
AFIX   0
C010  1    0.154622    0.985442    0.529482    11.00000    0.03076    0.01782 =
         0.03578    0.00403    0.00157    0.00148
AFIX  43
H010  2    0.184844    1.087716    0.524753    11.00000   -1.20000
AFIX   0
C011  1    0.603555    0.923130    0.681256    11.00000    0.02236    0.01924 =
         0.03588   -0.00888    0.00017    0.00472
AFIX 137
H01A  2    0.551919    0.907528    0.659989    11.00000   -1.50000
H01B  2    0.596998    1.032617    0.690508    11.00000   -1.50000
H01C  2    0.586389    0.847613    0.700925    11.00000   -1.50000
AFIX   0
C012  1    0.332396   -0.045344    0.629870    11.00000    0.02920    0.02088 =
         0.04713    0.00092   -0.00581   -0.00399
AFIX  43
H012  2    0.366397   -0.101028    0.610489    11.00000   -1.20000
AFIX   0
C013  1    0.206268   -0.046052    0.679263    11.00000    0.02738    0.03924 =
         0.04637    0.02209   -0.00877   -0.01685
AFIX  43
H013  2    0.155602   -0.101448    0.693932    11.00000   -1.20000
AFIX   0
C014  1    0.211338    0.848804    0.519610    11.00000    0.02177    0.01862 =
         0.03281    0.00646    0.00007   -0.00121
AFIX  43
H014  2    0.279373    0.857472    0.507748    11.00000   -1.20000
AFIX   0
C015  1    0.177243    0.202189    0.715271    11.00000    0.01937    0.05608 =
         0.02523    0.01840    0.00166   -0.00911
AFIX  43
H015  2    0.124345    0.149015    0.729474    11.00000   -1.20000
AFIX   0
C016  1    0.849563    0.441532    0.620804    11.00000    0.02889    0.02069 =
         0.02287   -0.00625    0.00004    0.00405
AFIX 137
H01D  2    0.771037    0.435595    0.625789    11.00000   -1.50000
H01E  2    0.879610    0.333290    0.619069    11.00000   -1.50000
H01F  2    0.858998    0.497996    0.597383    11.00000   -1.50000
AFIX   0
C017  1    0.053168    0.973571    0.546363    11.00000    0.03359    0.02217 =
         0.02944    0.00154    0.00237    0.00476
C018  1   -0.008304    1.122661    0.556946    11.00000    0.05651    0.02632 =
         0.05038   -0.00131    0.01613    0.01234
AFIX 137
H01G  2   -0.026044    1.186027    0.534675    11.00000   -1.50000
H01H  2    0.037813    1.186011    0.574337    11.00000   -1.50000
H01I  2   -0.076522    1.092574    0.568686    11.00000   -1.50000
AFIX   0
C019  1    0.255776   -0.125028    0.651755    11.00000    0.03709    0.02413 =
         0.05713    0.00834   -0.01075   -0.01474
AFIX  43
H019  2    0.238949   -0.234245    0.647163    11.00000   -1.20000
AFIX   0
C01A  1    0.644617    0.294618    0.747480    11.00000    0.06278    0.03059 =
         0.02097    0.00633   -0.00927    0.00931
AFIX 137
H01J  2    0.690860    0.198823    0.746936    11.00000   -1.50000
H01K  2    0.583625    0.276324    0.763869    11.00000   -1.50000
H01L  2    0.688839    0.385215    0.756718    11.00000   -1.50000
AFIX   0

C01B  1    0.638972    0.192595    0.579608    11.00000    0.06883    0.03210 =
         0.10144    0.01417   -0.01487   -0.01754
AFIX 137
H01M  2    0.703184    0.138023    0.570026    11.00000   -1.50000
H01N  2    0.625064    0.152266    0.604449    11.00000   -1.50000
H01O  2    0.653193    0.307734    0.580864    11.00000   -1.50000
AFIX   0
C01C  1    0.534602    0.159861    0.552891    11.00000    0.08125    0.04411 =
         0.03870    0.00193   -0.00394    0.02461
AFIX  23
H01P  2    0.503150    0.055292    0.559657    11.00000   -1.20000
H01Q  2    0.478613    0.242279    0.557752    11.00000   -1.20000
AFIX   0
C01D  1    0.552705    0.158494    0.512093    11.00000    0.04186    0.04860 =
         0.05064   -0.00504    0.00620   -0.00798
AFIX  23
H01R  2    0.596217    0.062564    0.506163    11.00000   -1.20000
H01S  2    0.596813    0.253440    0.505860    11.00000   -1.20000
AFIX   0
HKLF 4


REM  20241209_naph_auto_a.res in I2
REM wR2 = 0.1400, GooF = S = 1.025, Restrained GooF = 1.025 for all data
REM R1 = 0.0499 for 9902 Fo > 4sig(Fo) and 0.0513 for all 10275 data
REM 450 parameters refined using 1 restraints

END

WGHT      0.0917      3.7470

REM Highest difference peak  1.857,  deepest hole -0.365,  1-sigma level  0.069
Q1    1   0.4546  0.0937  0.5425  11.00000  0.05    1.86
Q2    1   0.7013  0.1481  0.5593  11.00000  0.05    1.08
Q3    1   0.4541 -0.0378  0.5427  11.00000  0.05    0.50
Q4    1   0.5783  0.2156  0.5450  11.00000  0.05    0.44
Q5    1   0.8128  0.7220  0.6594  11.00000  0.05    0.35
Q6    1   0.4584  0.5988  0.5430  11.00000  0.05    0.35
Q7    1   0.5528  0.5384  0.6605  11.00000  0.05    0.35
Q8    1   0.2785  0.5292  0.5005  11.00000  0.05    0.34
Q9    1   0.6403  0.1910  0.5917  11.00000  0.05    0.33
Q10   1   0.5218  0.6054  0.6006  11.00000  0.05    0.33
Q11   1   0.7016  0.9048  0.5592  11.00000  0.05    0.33
Q12   1   0.2836  0.5238  0.5408  11.00000  0.05    0.32
Q13   1   0.1800  0.4865  0.5197  11.00000  0.05    0.28
Q14   1   0.8410  1.0022  0.6619  11.00000  0.05    0.28
Q15   1   0.6917  0.2668  0.5576  11.00000  0.05    0.27
Q16   1   0.4642  0.4854  0.6610  11.00000  0.05    0.27
Q17   1   0.1151  0.9757  0.5393  11.00000  0.05    0.26
Q18   1   0.6384  0.6141  0.6613  11.00000  0.05    0.26
Q19   1   0.3467  0.4604  0.5972  11.00000  0.05    0.26
Q20   1   0.8959  0.7663  0.6479  11.00000  0.05    0.24
Q21   1   0.3806  0.5448  0.5581  11.00000  0.05    0.24
Q22   1   0.7373  0.8173  0.6624  11.00000  0.05    0.24
Q23   1   0.4569  0.5945  0.5753  11.00000  0.05    0.24
Q24   1   0.6089  0.6819  0.5998  11.00000  0.05    0.24
Q25   1   0.1710  0.9075  0.5200  11.00000  0.05    0.23
Q26   1   0.3457  0.1386  0.6571  11.00000  0.05    0.23
Q27   1   0.0274  0.7602  0.5405  11.00000  0.05    0.22
Q28   1   0.2764  0.1577  0.6800  11.00000  0.05    0.22
Q29   1   0.8797  0.4925  0.6418  11.00000  0.05    0.22
Q30   1   0.1219  0.6865  0.5362  11.00000  0.05    0.22
;
_shelx_res_checksum                55898
_shelx_hkl_file
;
   0   0   4  320.18    4.61
   0   0  -4  327.54    4.42
   0   0  -8  781.04   10.05
   0   0  -8  757.57   10.35
   0   0   8  740.98   10.24
   0   0   8  755.64   10.39
   0   0  -8  746.54    9.83
   0   0  -8  738.01   10.44
   0   0 -10 2393.62   31.21
   0   0  10 2400.74   31.48
   0   0 -10 2407.20   31.73
   0   0  10 2356.72   31.02
   0   0 -10 2307.62   30.95
   0   0  10 2382.47   31.66
   0   0 -10 2411.71   31.60
   0   0  12  449.73    7.03
   0   0  12  441.04    6.30
   0   0 -12  458.38    7.08
   0   0 -12  442.58    6.55
   0   0 -12  464.11    6.20
   0   0 -12  457.04    6.93
   0   0  12  443.79    6.81
   0   0  14   55.45    1.82
   0   0  14   55.62    1.73
   0   0 -14   56.57    1.82
   0   0 -14   57.13    1.72
   0   0 -16 1366.39   18.43
   0   0  16 1313.70   19.04
   0   0  16 1341.53   18.74
   0   0 -16 1368.51   18.87
   0   0 -16 1311.11   19.02
   0   0 -18  461.13    7.48
   0   0 -18  458.59    7.86
   0   0 -18  476.23    7.31
   0   0  18  485.38    7.66
   0   0  18  473.77    7.91
   0   0 -18  476.74    7.68
   0   0  18  491.85    7.18
   0   0 -20  106.58    2.72
   0   0 -20  104.53    2.55
   0   0  20  108.99    2.80
   0   0 -20  109.21    2.77
   0   0  20  110.36    3.01
   0   0 -20  102.33    2.88
   0   0  20  106.66    2.35
   0   0 -22  440.53    7.59
   0   0  22  458.33    6.95
   0   0  22  452.18    7.57
   0   0 -22  453.68    7.26
   0   0  22  429.61    7.92
   0   0 -24   47.54    1.95
   0   0  24   45.57    1.59
   0   0  24   48.68    2.13
   0   0 -24   46.60    1.96
   0   0  24   45.95    2.17
   0   0 -26  777.87   11.86
   0   0  26  770.00   11.19
   0   0 -26  743.05   11.66
   0   0 -26  753.16   12.02
   0   0  26  772.62   12.07
   0   0  28 1077.65   16.09
   0   0 -28 1093.70   15.84
   0   0  28 1053.72   15.05
   0   0 -28 1032.49   15.66
   0   0 -28 1019.55   16.14
   0   0  30  870.88   13.05
   0   0 -30  952.12   14.02
   0   0 -30  873.84   13.81
   0   0  30  922.99   14.28
   0   0 -32  217.78    4.79
   0   0  32  225.52    5.36
   0   0  34    0.66    1.14
   0   0  34   -0.33    1.86
   0   0 -34   -2.99    2.06
   0   0 -34    0.59    1.35
   0   0 -36   18.37    1.84
   0   0 -36   14.71    2.12
   0   0  36   16.63    2.26
   0   0 -38   17.29    1.85
   0   0  38   17.74    2.38
   0   0 -38   17.43    2.22
   0   0  40    2.83    2.18
   0   0 -40    5.08    2.07
   0   0 -40    5.82    1.61
   0   0 -42   14.45    1.92
   0   0 -42   18.39    2.60
   0   0  42   17.05    2.62
   0   0 -44    0.84    1.59
   0   0 -44    0.15    2.29
   0   0  44    0.32    2.33
   0   0  46    0.97    2.47
   0   0 -46    0.44    1.66
   0   0  48   17.75    3.01
   0   0 -48   15.75    2.13
   0  -1   1 3214.42   42.03
   0  -1  -1 3278.85   42.04
   0  -1  -1 3172.56   42.00
   0  -1   1 3124.38   41.99
   0   1   1 3119.90   42.00
   0   1  -1 3261.18   42.11
   0  -1  -1 3158.02   42.01
   0   1  -1 3185.83   42.02
   0   1   1 3140.65   42.03
   0  -1   1 3264.24   42.02
   0   1   1 3068.83   42.07
   0  -1   1 3326.08   42.12
   0  -1  -1 3269.37   42.14
   0  -1  -1 3191.76   42.09
   0   1  -1 3210.00   42.18
   0  -1   1 3277.50   42.17
   0  -1   1 3141.31   42.08
   0   1  -1 3263.23   42.08
   0  -1  -1 3235.23   42.09
   0  -1  -1 3146.56   42.05
   0  -1   1 3312.84   42.07
   0   1   1 3327.43   42.09
   0  -1  -1 3139.95   41.88
   0  -1   3   97.47    1.72
   0   1  -3   95.78    1.83
   0   1   3   89.00    1.75
   0  -1  -3   98.81    1.57
   0  -1   3   93.45    1.61
   0  -1   3   95.17    1.61
   0   1  -3  104.50    1.99
   0  -1   3  103.55    1.95
   0   1   3  101.28    1.79
   0  -1  -3   98.61    1.81
   0  -1   3   97.65    1.79
   0  -1  -3  101.33    1.75
   0  -1   3   96.27    1.64
   0   1  -3  108.88    1.85
   0  -1   3  107.18    1.80
   0   1  -3   94.11    1.74
   0  -1  -3   94.50    1.72
   0  -1   3  101.30    1.54
   0  -1  -3   95.77    1.71
   0  -1   5  629.11    8.45
   0  -1  -5  564.82    8.45
   0   1   5  616.04    8.41
   0  -1   5  639.26    8.37
   0   1   5  549.58    8.41
   0   1  -5  544.13    8.50
   0  -1  -5  624.28    8.46
   0   1  -5  620.50    8.73
   0  -1  -5  630.00    8.17
   0  -1   5  641.21    8.43
   0  -1   5  571.26    8.46
   0  -1   5  628.61    8.48
   0  -1  -5  631.46    8.37
   0   1  -5  593.39    8.39
   0  -1  -7 2082.63   28.42
   0  -1   7 2023.05   28.47
   0   1   7 2228.74   28.42
   0   1  -7 2278.45   28.44
   0  -1   7 2193.05   28.62
   0   1   7 2186.83   28.63
   0  -1  -7 2170.72   28.59
   0   1  -7 2277.02   28.84
   0   1   7 2343.33   28.26
   0   1  -7 1987.73   28.40
   0  -1  -7 2213.97   28.35
   0  -1   7 2289.74   28.38
   0   1   7 2138.02   28.35
   0  -1   7 2246.52   28.37
   0   1  -7 1884.53   28.42
   0  -1  -7 2217.66   28.36
   0   1   7 1865.37   28.48
   0  -1   7 2018.48   28.45
   0  -1  -7 1956.30   28.43
   0  -1  -7 2263.76   28.22
   0  -1   7 2170.26   28.69
   0   1   9 4955.04   62.80
   0  -1  -9 5034.27   62.81
   0  -1   9 4990.40   62.93
   0  -1  -9 4957.74   62.90
   0  -1  -9 4725.06   62.84
   0  -1   9 4701.69   62.84
   0  -1  -9 4726.72   62.82
   0  -1   9 4855.68   62.86
   0   1  -9 4701.81   62.85
   0  -1  -9 4550.58   63.23
   0   1   9 4815.79   63.29
   0  -1   9 4833.18   63.30
   0   1  -9 4947.23   62.91
   0  -1  -9 4968.82   62.89
   0   1   9 4735.46   62.88
   0  -1   9 4709.20   62.93
   0  -1  -9 4814.55   63.31
   0  -1  -9 4356.65   63.15
   0  -1   9 4763.92   63.42
   0   1  -9 4862.32   63.40
   0   1  11   20.31    0.75
   0  -1 -11   20.25    0.77
   0  -1 -11   20.66    0.71
   0  -1  11   19.76    1.02
   0  -1  11   20.39    0.72
   0  -1  11   15.79    0.67
   0  -1 -11   18.21    0.68
   0  -1  11   19.30    0.73
   0  -1 -11   17.48    0.71
   0   1  11   21.91    1.13
   0  -1 -11   18.47    1.07
   0  -1  11   18.72    1.01
   0   1 -11   20.15    0.99
   0  -1  11   20.65    0.75
   0  -1 -11   20.89    0.72
   0  -1 -11   20.07    0.82
   0  -1 -11   19.78    1.01
   0  -1  11   19.91    1.08
   0  -1  11   18.43    1.02
   0   1 -11   18.68    1.20
   0   1  13  198.63    2.96
   0  -1  13  182.68    3.34
   0  -1 -13  188.33    2.78
   0  -1  13  190.99    2.82
   0  -1 -13  172.09    2.75
   0  -1  13  157.51    2.74
   0   1  13  203.32    3.64
   0  -1  13  184.53    3.54
   0   1 -13  187.14    3.47
   0  -1  13  192.10    2.84
   0  -1 -13  182.51    3.10
   0  -1 -13  178.79    3.46
   0  -1 -13  167.76    2.74
   0  -1 -13  183.50    3.61
   0  -1  13  180.81    3.67
   0  -1  13  187.90    3.25
   0   1 -13  183.70    3.57
   0   1  15 1175.24   15.05
   0  -1 -15 1147.38   15.22
   0  -1  15 1011.34   14.57
   0  -1 -15 1105.46   15.78
   0  -1  15 1159.57   15.97
   0   1 -15 1168.48   15.80
   0  -1  15 1130.10   15.53
   0   1  15 1253.28   15.98
   0  -1 -15 1139.88   16.00
   0  -1  15 1164.12   15.31
   0   1 -15 1123.90   15.76
   0  -1 -17  260.88    4.08
   0   1 -17  275.97    4.28
   0   1  17  275.50    4.10
   0  -1 -17  280.37    4.86
   0   1 -17  254.68    4.76
   0  -1  17  259.47    4.30
   0  -1  17  260.57    4.60
   0  -1  17  267.95    4.91
   0  -1 -17  283.08    4.23
   0   1  17  292.23    5.01
   0  -1 -17  274.17    4.98
   0   1 -17  269.73    4.79
   0   1  19  132.09    2.52
   0   1 -19  127.27    2.69
   0  -1 -19  131.85    3.12
   0   1 -19  125.25    3.19
   0  -1  19  136.60    2.74
   0  -1 -19  137.09    2.62
   0  -1  19  131.26    3.06
   0  -1  19  131.56    3.26
   0  -1 -19  130.16    2.53
   0   1  19  138.78    3.34
   0  -1 -19  130.05    3.25
   0   1 -19  130.11    3.15
   0   1  21  151.60    2.82
   0   1 -21  146.43    3.04
   0  -1  21  147.33    3.68
   0  -1 -21  153.41    2.80
   0  -1 -21  157.14    3.55
   0   1 -21  145.08    3.50
   0  -1  21  151.15    3.43
   0   1  21  160.61    3.78
   0   1 -21  142.71    3.58
   0  -1 -21  156.79    3.71
   0  -1  21  153.06    3.02
   0   1 -21  144.36    3.56
   0  -1 -21  149.98    2.97
   0  -1  23  635.53    9.39
   0   1  23  666.76   10.40
   0  -1  23  631.34   10.04
   0   1 -23  623.03   10.26
   0   1 -23  627.21    9.62
   0   1  23  647.25    9.27
   0  -1 -23  628.02   10.17
   0  -1  23  623.39   10.51
   0  -1 -23  652.80    9.18
   0  -1 -23  623.00    9.42
   0   1 -23  640.49   10.22
   0  -1 -23  630.97   10.45
   0   1 -23  655.12   10.52
   0   1  25   42.72    2.19
   0  -1  25   41.10    2.00
   0  -1 -25   40.90    2.03
   0  -1 -25   43.54    1.28
   0   1 -25   38.23    1.95
   0   1  25   41.08    1.44
   0   1 -25   39.57    1.61
   0  -1 -25   41.27    1.90
   0  -1  25   40.23    2.09
   0   1 -25   41.61    2.16
   0  -1 -25   45.74    1.72
   0  -1 -25   41.38    2.03
   0   1 -25   40.23    2.00
   0  -1  27  306.61    5.93
   0   1  27  308.11    6.14
   0  -1 -27  297.28    5.86
   0   1 -27  300.66    6.02
   0  -1 -27  294.07    5.35
   0  -1  27  296.60    6.33
   0   1 -27  313.35    6.27
   0  -1 -27  299.58    6.22
   0  -1 -27  284.38    5.86
   0   1  27  304.59    5.02
   0   1 -27  304.79    5.46
   0   1 -27  292.52    6.07
   0   1 -29  268.63    5.71
   0  -1 -29  255.86    5.07
   0  -1  29  259.25    6.03
   0   1  29  280.34    5.87
   0  -1  29  271.81    5.64
   0  -1 -29  274.38    5.74
   0   1 -29  276.30    5.16
   0   1  29  264.09    4.66
   0  -1  29  263.87    5.05
   0  -1 -31  325.57    6.21
   0   1 -31  328.50    6.83
   0  -1  31  347.15    7.33
   0  -1  31  357.94    6.83
   0   1  31  349.78    7.03
   0   1  31  335.72    5.71
   0  -1 -31  358.51    6.95
   0   1 -31  356.43    6.29
   0  -1  31  337.65    6.10
   0   1 -33   39.38    2.65
   0  -1 -33   35.57    2.22
   0  -1  33   39.90    2.59
   0   1  33   38.73    1.71
   0   1 -33   42.43    2.04
   0  -1 -33   42.66    2.41
   0   1  33   43.43    2.71
   0  -1  33   42.27    2.53
   0   1  35   35.95    1.71
   0  -1 -35   35.31    2.33
   0   1 -35   35.13    1.97
   0   1 -35   35.70    2.68
   0  -1 -35   33.93    2.33
   0  -1  35   34.59    2.53
   0   1  35   35.50    2.64
   0   1  37  266.55    5.04
   0   1 -37  299.26    5.77
   0  -1 -37  287.79    6.40
   0  -1  37  291.37    6.51
   0   1  37  290.28    6.67
   0  -1 -37  254.75    5.81
   0   1 -37  272.39    6.49
   0   1 -39   77.88    2.78
   0  -1 -39   76.75    3.32
   0  -1  39   79.51    3.63
   0   1  39   75.52    3.60
   0   1 -39   65.76    3.50
   0  -1 -41   -0.39    2.19
   0  -1  41    2.19    2.15
   0   1  41    2.47    2.31
   0   1 -41    3.71    2.44
   0  -1 -41    1.35    1.73
   0   1 -41    1.92    1.40
   0  -1 -43    4.06    2.10
   0   1  43    2.06    2.43
   0  -1  43    0.90    2.28
   0   1 -43    1.08    1.42
   0  -1 -43    2.52    1.75
   0   1 -43   -1.75    2.58
   0   1 -45   13.21    2.94
   0   1  45   17.67    2.89
   0  -1  45   16.38    2.68
   0  -1 -45   18.40    2.30
   0   1 -45   18.17    1.89
   0  -1 -47   39.61    2.80
   0   1  47   41.60    3.47
   0  -1  47   38.32    3.24
   0  -1 -49   10.15    2.19
   0  -1 -51    0.58    2.03
   0  -2   0 7740.73   99.16
   0  -2   0 7355.98   99.05
   0  -2   0 7780.22   98.97
   0  -2   0 7331.65   99.00
   0  -2   0 7617.03   98.91
   0  -2   0 7535.91   98.88
   0  -2   2 2390.76   33.04
   0  -2  -2 2600.58   33.45
   0  -2   2 2544.66   33.31
   0   2   2 2615.12   33.72
   0  -2  -2 2634.35   33.76
   0   2  -2 2498.93   33.19
   0  -2   2 2476.42   33.22
   0   2  -2 2531.31   33.60
   0  -2  -2 2504.18   33.52
   0  -2   2 2573.46   33.70
   0  -2  -2 2481.37   33.29
   0   2  -2 2492.75   33.07
   0   2  -2 2620.89   33.86
   0  -2  -2 2466.10   33.76
   0  -2   2 2566.18   33.86
   0  -2  -2 2483.70   33.73
   0   2  -2 2512.02   33.76
   0  -2   2 2525.53   33.55
   0   2   2 2560.52   33.65
   0  -2  -2 2574.83   33.61
   0  -2   2 2472.19   33.59
   0   2  -4  228.54    4.31
   0   2  -4  244.07    4.17
   0  -2   4  223.04    3.54
   0   2  -4  228.85    3.54
   0   2   4  240.84    3.73
   0  -2   4  224.39    3.60
   0  -2   4  233.62    4.25
   0  -2  -4  238.32    3.69
   0  -2  -4  232.97    4.08
   0   2   4  244.08    4.06
   0   2  -4  232.50    3.63
   0  -2  -4  234.84    3.93
   0  -2  -4  223.82    3.77
   0   2  -4  231.95    4.13
   0   2   4  231.17    3.99
   0  -2   4  229.73    3.89
   0  -2   4  233.16    4.02
   0  -2  -4  232.15    3.89
   0   2  -4  220.87    3.95
   0   2  -4  238.77    3.61
   0  -2   4  240.21    3.59
   0  -2   4  227.44    3.65
   0   2  -6 2978.98   39.39
   0  -2   6 3002.80   39.44
   0  -2   6 2951.21   39.42
   0   2  -6 3036.64   39.45
   0   2  -6 3026.96   40.25
   0   2  -6 3147.23   40.00
   0  -2  -6 2920.17   39.28
   0   2   6 3087.43   39.38
   0  -2   6 3085.99   39.23
   0   2  -6 3129.43   39.28
   0   2   6 3124.11   39.79
   0  -2   6 2872.75   39.79
   0  -2  -6 2948.22   39.79
   0  -2   6 2953.45   39.49
   0  -2  -6 2975.69   39.68
   0   2  -6 2886.70   39.89
   0  -2  -6 2959.49   39.60
   0  -2   6 3019.29   39.62
   0   2   6 2869.81   39.74
   0  -2   6 2952.56   39.60
   0  -2  -6 3004.91   39.59
   0   2  -6 2879.76   39.68
   0   2  -6 2986.38   39.49
   0  -2   6 2943.87   39.79
   0  -2  -6 2874.61   39.76
   0  -2  -6 2830.79   39.60
   0  -2   8  175.39    3.13
   0   2  -8  162.71    3.09
   0  -2   8  176.13    3.09
   0   2  -8  171.73    3.08
   0  -2  -8  165.96    2.79
   0   2   8  179.55    2.89
   0   2  -8  183.47    3.47
   0   2  -8  183.31    3.28
   0  -2  -8  174.16    3.25
   0  -2   8  176.22    3.30
   0   2   8  176.50    3.24
   0  -2   8  181.78    3.28
   0  -2  -8  160.60    3.24
   0  -2  -8  169.62    3.18
   0  -2   8  179.68    3.15
   0   2   8  167.20    3.32
   0   2  -8  178.08    3.24
   0  -2  -8  173.94    3.12
   0   2  -8  176.87    3.20
   0  -2  -8  174.80    3.13
   0  -2   8  183.77    3.18
   0   2   8  163.20    3.15
   0  -2   8  171.35    3.12
   0   2  -8  186.97    3.15
   0   2  -8  174.12    3.69
   0   2  -8  186.27    2.80
   0  -2 -10  623.69    9.43
   0  -2  10  627.28    9.37
   0   2 -10  591.36    9.26
   0  -2  10  627.72    9.23
   0  -2 -10  625.47    8.76
   0   2  10  631.54    8.87
   0   2 -10  623.78    9.29
   0  -2  10  627.67    9.31
   0   2 -10  656.45    9.29
   0   2  10  638.01    9.25
   0  -2 -10  646.79    9.27
   0  -2  10  654.51    9.29
   0   2 -10  631.58    9.18
   0  -2  10  654.73    9.16
   0   2  10  624.36    9.17
   0  -2 -10  625.87    9.11
   0  -2 -10  650.33    9.39
   0  -2 -10  630.57    9.13
   0  -2  10  638.18    9.15
   0  -2 -10  658.73    9.25
   0  -2  10  668.52    9.30
   0   2 -10  635.88    9.89
   0   2 -10  606.20    9.29
   0   2 -10  655.40    8.84
   0  -2  12   80.57    2.14
   0   2 -12   77.98    2.08
   0   2 -12   82.04    2.06
   0   2  12   84.12    1.69
   0  -2 -12   78.46    1.62
   0  -2 -12   81.98    1.92
   0  -2  12   84.15    1.97
   0  -2 -12   81.49    1.94
   0   2 -12   85.82    1.97
   0   2  12   82.16    1.94
   0  -2  12   85.30    1.98
   0  -2 -12   78.16    2.09
   0   2 -12   86.97    2.60
   0   2 -12   83.72    1.95
   0  -2 -12   82.11    1.87
   0  -2  12   82.05    1.90
   0  -2 -12   85.10    2.13
   0   2 -12   83.22    2.06
   0  -2  12   80.59    2.08
   0  -2 -12   81.08    1.86
   0  -2  12   81.89    1.86
   0   2 -14   70.79    2.05
   0  -2  14   72.49    2.15
   0   2 -14   72.59    2.03
   0  -2 -14   72.74    1.76
   0  -2  14   74.25    1.81
   0   2  14   72.43    1.63
   0  -2 -14   70.98    1.56
   0   2 -14   71.44    1.30
   0  -2  14   75.43    1.83
   0  -2 -14   70.67    1.78
   0  -2 -14   70.60    2.09
   0   2 -14   71.62    2.45
   0  -2  14   74.74    2.18
   0  -2 -14   65.47    2.01
   0  -2 -14   71.33    1.94
   0  -2  14   74.65    1.80
   0  -2 -14   70.77    1.73
   0  -2  14   72.21    1.72
   0  -2 -14   71.33    1.72
   0   2 -14   73.63    2.03
   0  -2  14   68.12    2.03
   0  -2 -16    7.84    0.87
   0  -2 -16    7.96    0.95
   0   2 -16   10.47    1.02
   0  -2 -16    8.71    1.02
   0  -2  16    9.75    1.10
   0   2 -16    8.41    1.01
   0  -2 -16    8.15    0.78
   0  -2  16    7.17    0.80
   0  -2  16    8.25    1.10
   0  -2 -16    7.40    1.15
   0   2  16    7.17    0.77
   0  -2 -16    7.14    0.73
   0   2 -16    9.63    0.57
   0   2  16    8.77    1.26
   0  -2  16    8.00    1.20
   0  -2  16    7.44    0.83
   0  -2 -16    6.78    0.78
   0  -2  16    8.00    0.77
   0  -2 -16    7.90    0.78
   0  -2 -16    8.93    0.83
   0  -2  16    8.44    0.84
   0   2 -16    6.81    1.41
   0   2 -16    9.91    0.96
   0  -2  16    7.76    0.98
   0   2  18  207.47    3.50
   0   2 -18  199.59    4.15
   0  -2 -18  205.68    4.32
   0   2 -18  211.82    4.27
   0  -2  18  211.54    4.44
   0  -2 -18  202.14    3.52
   0   2 -18  204.48    3.30
   0  -2  18  212.27    3.53
   0  -2 -18  208.95    4.15
   0  -2  18  201.22    3.96
   0  -2 -18  209.29    3.46
   0  -2  18  209.01    3.53
   0   2  18  197.94    4.25
   0  -2  18  213.30    4.03
   0   2 -18  202.75    4.55
   0  -2 -18  205.97    4.17
   0  -2 -18  206.43    3.86
   0  -2 -18  202.65    3.39
   0  -2 -18  198.72    3.40
   0  -2  18  204.50    3.40
   0   2 -18  208.81    4.15
   0  -2  18  205.06    4.28
   0  -2 -20   57.70    1.81
   0  -2 -20   57.44    2.06
   0   2  20   56.08    2.23
   0  -2  20   60.07    2.20
   0   2 -20   58.92    2.04
   0  -2 -20   57.34    1.39
   0   2 -20   58.70    1.45
   0   2  20   61.16    1.61
   0   2 -20   58.68    2.06
   0  -2 -20   59.33    2.18
   0   2 -20   59.38    2.10
   0  -2  20   59.91    2.04
   0  -2  20   62.25    2.01
   0   2 -20   61.42    2.54
   0   2  22   49.81    2.23
   0  -2 -22   55.09    2.07
   0  -2  22   52.05    2.18
   0   2 -22   48.83    1.95
   0   2 -22   48.48    1.42
   0   2  22   51.56    1.54
   0   2 -22   47.97    2.00
   0  -2 -22   50.90    1.71
   0  -2 -22   53.50    2.15
   0   2 -22   52.39    2.05
   0  -2  22   53.27    2.05
   0  -2  22   52.89    1.91
   0   2 -22   49.23    2.40
   0   2 -24  405.70    6.25
   0   2  24  416.36    6.30
   0   2 -24  384.75    7.21
   0   2  24  402.64    7.41
   0   2 -24  393.04    7.15
   0  -2 -24  401.78    7.22
   0  -2 -24  409.84    6.56
   0  -2  24  391.82    7.45
   0  -2 -24  396.91    6.27
   0  -2  24  401.96    7.00
   0  -2 -24  403.37    7.44
   0   2 -24  419.07    7.45
   0   2 -24  403.41    7.67
   0  -2  24  399.78    6.65
   0   2 -26   13.37    1.43
   0  -2 -26   14.12    1.46
   0   2  26   12.08    1.73
   0   2 -26   12.19    1.33
   0  -2 -26   14.82    1.43
   0  -2  26   14.72    1.62
   0   2 -26   13.20    1.45
   0   2 -26   13.33    1.00
   0   2 -26   13.34    1.90
   0  -2  26   15.26    1.41
   0  -2 -26   17.83    1.31
   0  -2 -26   15.57    1.09
   0  -2  26   14.08    1.56
   0   2  26   15.15    1.14
   0  -2  28  352.66    6.53
   0   2  28  351.53    5.68
   0   2 -28  346.57    5.69
   0  -2 -28  328.31    5.73
   0  -2  28  347.72    5.95
   0   2 -28  342.19    7.13
   0   2  28  354.25    6.98
   0   2 -28  323.61    6.66
   0  -2  28  327.19    6.94
   0  -2 -28  342.78    5.74
   0  -2  30   98.56    3.51
   0  -2  30  104.88    2.80
   0   2  30   96.23    3.53
   0  -2  30  105.93    3.28
   0   2 -30   98.24    2.49
   0  -2 -30  104.79    2.49
   0   2  30   96.05    2.47
   0  -2 -30   98.67    2.65
   0   2 -30   92.55    3.67
   0   2 -32  256.38    6.26
   0  -2 -32  245.74    4.90
   0  -2  32  241.93    6.06
   0  -2  32  256.23    5.61
   0   2  32  272.92    6.16
   0   2 -32  267.34    4.81
   0  -2 -32  265.65    4.60
   0  -2 -32  272.34    6.12
   0   2  32  245.84    4.66
   0   2  34   37.07    1.73
   0  -2 -34   37.28    2.53
   0   2 -34   40.06    2.93
   0  -2 -34   33.32    2.02
   0  -2  34   31.97    2.49
   0   2 -34   40.52    1.71
   0   2  34   37.40    2.75
   0  -2  34   36.85    2.43
   0   2  36  145.47    3.39
   0  -2 -36  171.37    4.86
   0  -2 -36  145.19    3.88
   0   2 -36  157.23    5.06
   0  -2  36  156.68    4.92
   0   2 -36  162.53    3.58
   0  -2  36  165.74    4.54
   0   2  36  165.62    4.91
   0  -2 -38   28.35    2.23
   0   2 -38   31.54    3.06
   0   2  38   28.54    1.70
   0  -2 -38   35.67    2.58
   0   2  38   30.01    2.79
   0  -2  38   32.42    2.59
   0   2 -38   33.46    1.75
   0  -2 -40   88.21    3.71
   0   2  40   93.74    4.04
   0  -2  40   91.32    3.72
   0   2 -40   85.00    2.66
   0   2 -40   88.90    4.16
   0  -2 -42    9.60    2.23
   0   2 -42    5.84    1.36
   0  -2  42   11.24    2.53
   0   2  42   10.59    2.60
   0  -2 -42    5.42    2.11
   0   2 -42   10.06    2.82
   0   2 -44    2.94    2.81
   0  -2 -44    6.28    2.13
   0  -2  44    5.08    2.42
   0   2  44    6.57    2.67
   0   2 -46   14.58    3.20
   0  -2 -46   24.09    2.60
   0   2  46   20.46    3.07
   0  -2  46   21.35    2.79
   0  -2 -48    7.68    2.25
   0  -2  48    5.72    2.61
   0  -2 -50    1.53    2.12
   0  -3   1 2004.98   26.85
   0  -3  -1 1989.54   26.83
   0   3  -1 1993.39   26.87
   0   3   1 2032.79   26.90
   0  -3  -1 1942.84   26.58
   0  -3   1 1923.14   26.58
   0   3  -1 1966.60   26.74
   0  -3  -1 1963.63   26.70
   0  -3   1 1944.25   26.70
   0  -3  -1 1978.11   26.57
   0  -3  -1 1933.84   26.28
   0  -3   1 1907.36   26.15
   0  -3  -1 1870.57   26.16
   0   3  -1 1959.35   27.05
   0   3   1 1976.57   27.05
   0  -3  -1 1903.62   25.91
   0   3   1 2014.32   26.81
   0   3   1 1944.61   26.96
   0  -3   1 1943.97   26.59
   0   3  -1 1956.84   26.77
   0   3  -1 2000.84   27.00
   0  -3   1 1945.39   26.99
   0  -3  -1 1951.72   26.94
   0  -3   1 1898.57   25.85
   0  -3   1 1968.37   26.78
   0  -3   3   19.87    0.73
   0  -3  -3   19.51    1.04
   0  -3   3   21.50    0.95
   0   3   3   17.58    1.26
   0  -3  -3   20.46    1.33
   0   3  -3   18.60    0.88
   0  -3   3   21.69    0.92
   0  -3  -3   20.63    1.26
   0   3  -3   19.61    1.30
   0  -3   3   20.67    1.30
   0  -3  -3   20.18    1.07
   0   3  -3   18.46    0.75
   0   3  -3   18.92    1.33
   0  -3   3   20.90    1.52
   0  -3  -3   22.04    1.44
   0  -3   3   21.94    1.23
   0   3  -3   18.11    1.36
   0   3   3   18.43    1.25
   0  -3   3   21.23    0.88
   0  -3   3   21.12    1.15
   0  -3  -3   21.05    1.17
   0  -3   5   77.52    2.45
   0  -3  -5   72.37    2.32
   0   3  -5   82.05    2.41
   0   3  -5   78.15    1.66
   0  -3   5   74.56    1.63
   0   3   5   79.85    1.92
   0  -3   5   75.95    1.75
   0  -3   5   79.45    1.76
   0  -3  -5   78.37    1.89
   0  -3  -5   76.65    2.24
   0   3   5   81.20    2.28
   0   3  -5   76.85    1.76
   0  -3  -5   74.84    2.10
   0   3  -5   76.21    2.22
   0  -3  -5   75.79    2.09
   0  -3  -5   73.22    1.92
   0   3   5   74.99    2.06
   0  -3   5   78.33    2.11
   0   3   5   77.09    2.22
   0  -3   5   72.90    1.77
   0  -3   5   76.44    2.23
   0   3   5   74.70    2.20
   0  -3   7  326.90    5.98
   0   3  -7  336.44    6.26
   0   3  -7  352.05    6.06
   0   3  -7  331.37    5.11
   0  -3   7  325.37    5.15
   0   3   7  336.56    5.28
   0  -3   7  322.38    5.16
   0  -3   7  303.44    5.26
   0  -3  -7  322.12    5.17
   0  -3   7  338.93    5.75
   0   3   7  339.63    5.76
   0  -3  -7  328.36    5.71
   0   3  -7  341.89    5.78
   0   3   7  301.88    5.60
   0   3  -7  312.86    5.62
   0  -3  -7  327.12    5.52
   0  -3   7  335.47    5.54
   0   3  -7  333.07    5.22
   0  -3  -7  327.13    5.57
   0   3   7  322.07    5.76
   0  -3  -7  328.08    5.54
   0  -3   7  328.74    5.54
   0   3  -7  342.86    5.73
   0  -3  -7  329.42    5.71
   0  -3   7  338.35    5.73
   0  -3   7  329.42    5.05
   0  -3  -7  328.98    5.41
   0   3   7  313.59    5.52
   0  -3  -9   46.27    1.62
   0  -3   9   42.22    1.58
   0   3  -9   40.12    1.32
   0  -3   9   44.13    1.40
   0   3   9   42.12    1.35
   0  -3   9   41.75    1.37
   0  -3   9   40.82    1.42
   0  -3  -9   41.04    1.22
   0   3   9   41.92    1.70
   0   3  -9   42.94    1.70
   0  -3  -9   42.21    1.70
   0  -3   9   43.41    1.71
   0   3  -9   43.32    1.40
   0   3  -9   41.32    1.69
   0  -3   9   44.93    1.66
   0  -3  -9   43.56    1.66
   0   3   9   43.24    1.66
   0  -3  -9   41.48    1.52
   0   3   9   37.13    1.71
   0   3  -9   39.44    1.40
   0  -3   9   44.79    1.71
   0  -3  -9   43.03    1.67
   0   3  -9   42.90    1.21
   0  -3   9   41.59    1.14
   0  -3  -9   43.92    1.60
   0   3  -9   41.58    1.79
   0   3  -9   42.47    2.15
   0   3 -11    2.82    0.96
   0   3 -11    1.67    0.64
   0  -3  11    2.85    0.71
   0  -3  11    2.27    0.73
   0   3 -11    2.28    1.38
   0   3  11    2.51    0.68
   0  -3 -11    0.91    0.71
   0   3 -11    2.79    0.98
   0  -3 -11    2.49    0.93
   0   3  11    3.32    0.95
   0  -3 -11    2.90    1.01
   0  -3  11    3.04    0.97
   0  -3  11    2.43    0.98
   0   3 -11    1.99    0.72
   0  -3 -11    2.74    0.99
   0   3  11    1.72    0.95
   0  -3  11    1.99    0.73
   0   3 -11    1.91    0.70
   0   3 -11    1.98    0.51
   0  -3 -11    1.90    0.88
   0   3 -11    2.33    1.03
   0   3  11    1.91    0.98
   0  -3 -11    2.41    0.95
   0  -3  11    2.33    0.97
   0  -3 -11    1.82    0.88
   0  -3  11    2.67    0.90
   0  -3 -13  572.65    9.15
   0   3 -13  560.05    8.71
   0  -3  13  571.61    8.85
   0  -3  13  574.32    8.67
   0   3 -13  530.09    8.74
   0   3  13  563.08    8.37
   0  -3 -13  550.31    8.15
   0   3 -13  573.28    8.82
   0  -3  13  543.78    8.80
   0   3 -13  569.46    9.77
   0   3 -13  581.96    9.43
   0   3 -13  578.41    8.93
   0  -3 -13  583.13    8.88
   0   3  13  573.61    8.89
   0  -3  13  579.97    8.90
   0   3  13  555.90    9.19
   0  -3 -13  582.82    8.94
   0  -3  13  586.71    8.73
   0  -3 -13  579.27    8.72
   0   3 -13  587.76    8.22
   0  -3  13  579.80    8.75
   0  -3 -13  567.11    8.67
   0   3 -13  588.17    8.81
   0  -3  13  592.74    8.91
   0  -3 -13  575.96    8.83
   0   3 -15  620.02    8.92
   0  -3 -15  640.66    9.91
   0   3 -15  629.60    9.63
   0  -3  15  629.93    9.78
   0   3 -15  625.52    9.62
   0   3 -15  614.84   10.20
   0   3  15  606.54    9.08
   0  -3 -15  588.78    8.86
   0  -3  15  641.94    9.60
   0  -3 -15  638.48    9.55
   0  -3  15  628.35    9.93
   0   3 -15  624.13   10.60
   0   3  15  619.30   10.08
   0  -3  15  651.72    9.47
   0  -3 -15  621.59    9.38
   0  -3  15  642.61    9.58
   0  -3 -15  638.98    9.52
   0  -3 -15  623.05    9.67
   0  -3  15  616.97    9.69
   0   3 -15  629.35    9.64
   0  -3 -15  634.29    9.42
   0  -3  15  645.25    9.42
   0  -3 -17  164.11    3.65
   0  -3 -17  158.58    3.56
   0   3 -17  157.72    3.52
   0  -3  17  163.30    3.72
   0   3 -17  155.02    3.51
   0   3 -17  161.58    3.55
   0  -3  17  159.82    3.63
   0   3  17  158.67    3.05
   0  -3 -17  164.75    2.90
   0   3 -17  168.70    4.40
   0  -3  17  171.71    3.82
   0  -3 -17  168.82    3.38
   0  -3  17  171.32    3.45
   0   3  17  153.81    3.90
   0  -3 -17  162.19    3.62
   0  -3  17  166.84    3.28
   0  -3 -17  160.30    3.26
   0   3 -17  162.38    2.91
   0  -3 -17  164.46    3.28
   0  -3  17  165.06    3.31
   0  -3  17  170.12    3.41
   0  -3 -17  159.69    3.31
   0   3 -19   13.40    0.76
   0   3 -19   12.87    1.83
   0  -3 -19   11.57    1.15
   0  -3 -19   13.62    1.16
   0   3 -19   14.87    1.14
   0  -3  19   14.94    1.31
   0  -3 -19   14.67    1.27
   0   3 -19   13.07    1.18
   0   3  19   12.43    0.91
   0  -3 -19   12.32    0.89
   0  -3  19   12.24    1.48
   0  -3 -19   11.62    1.06
   0  -3  19   12.19    1.13
   0   3  19   12.38    1.39
   0  -3 -19   11.84    1.07
   0  -3  19   15.86    1.13
   0  -3 -19   12.35    1.38
   0  -3  19   12.71    1.09
   0  -3 -19   12.41    1.04
   0  -3 -19   12.94    1.02
   0  -3  19   13.20    1.03
   0   3 -19   14.34    1.16
   0  -3  19   14.63    1.27
   0  -3 -21  103.37    2.91
   0  -3 -21  108.83    2.85
   0   3 -21  113.32    3.01
   0  -3 -21  106.06    3.06
   0   3 -21  107.69    2.96
   0   3 -21  103.14    3.69
   0  -3  21  103.35    2.97
   0   3  21  107.63    2.39
   0  -3 -21  101.22    2.27
   0   3 -21  113.13    1.77
   0   3  21  102.24    3.23
   0  -3 -21  105.04    2.40
   0  -3 -21  106.16    2.49
   0  -3  21  104.94    2.52
   0  -3 -21  109.53    2.43
   0  -3  21  109.08    2.42
   0  -3  21  110.25    2.54
   0  -3 -21  107.55    3.01
   0  -3  21  102.27    2.80
   0  -3 -21  107.50    2.47
   0   3 -21  105.28    2.24
   0   3 -21  112.97    2.96
   0  -3  21  107.12    3.07
   0   3  23  421.57    6.70
   0   3 -23  401.51    7.49
   0   3 -23  420.20    7.58
   0   3 -23  420.84    8.40
   0  -3  23  438.37    7.39
   0   3 -23  427.33    6.05
   0   3  23  432.03    7.95
   0  -3 -23  420.16    7.54
   0  -3 -23  434.52    7.31
   0  -3 -23  430.20    6.58
   0  -3  23  430.39    7.81
   0   3 -23  427.51    7.52
   0  -3  23  433.15    6.59
   0  -3  23  440.31    6.74
   0  -3  23  426.45    7.27
   0  -3 -23  437.26    7.56
   0  -3 -23  419.66    7.73
   0  -3 -25  222.00    4.47
   0   3 -25  210.64    3.37
   0   3 -25  213.06    4.76
   0   3  25  219.92    5.11
   0  -3  25  212.42    4.48
   0   3 -25  218.50    5.59
   0  -3  25  209.17    4.50
   0  -3 -25  209.04    4.69
   0  -3  25  209.97    4.96
   0   3 -25  210.31    4.67
   0   3 -25  202.82    4.69
   0   3  25  206.86    4.97
   0  -3 -25  210.39    4.87
   0   3  25  215.02    3.91
   0   3  27  172.98    4.60
   0  -3  27  174.36    4.11
   0  -3  27  177.08    4.57
   0  -3 -27  181.44    3.92
   0   3  27  172.89    4.58
   0   3 -27  160.05    4.19
   0   3 -27  171.97    2.99
   0   3  27  177.62    3.48
   0   3 -27  173.82    4.32
   0   3 -27  174.36    5.04
   0  -3  27  178.02    3.97
   0   3 -29  363.57    5.50
   0   3 -29  330.84    6.93
   0  -3  29  377.83    6.83
   0   3 -29  360.19    7.89
   0   3  29  350.73    5.96
   0   3  29  346.88    7.31
   0   3  29  352.02    7.39
   0  -3 -29  355.78    5.89
   0  -3  29  351.20    7.32
   0  -3 -29  367.49    6.41
   0   3  31  291.27    6.56
   0  -3  31  286.28    5.90
   0   3 -31  283.32    6.99
   0  -3 -31  263.39    4.99
   0   3  31  279.12    5.07
   0   3 -31  292.59    4.66
   0  -3 -31  300.11    5.42
   0  -3  31  282.23    6.48
   0   3  31  279.80    6.49
   0   3  33   53.41    2.91
   0   3 -33   52.35    3.37
   0  -3 -33   49.97    2.09
   0  -3 -33   59.10    3.07
   0   3  33   52.09    1.99
   0   3 -33   57.48    1.64
   0  -3  33   51.89    2.83
   0  -3 -33   59.07    2.08
   0   3  33   54.46    3.06
   0  -3  33   56.12    2.72
   0  -3 -35    9.18    1.20
   0   3  35    7.94    1.97
   0   3  35    6.32    2.23
   0  -3  35    7.53    1.90
   0  -3  35    6.21    1.83
   0  -3 -35    5.26    1.89
   0   3  35    7.69    1.30
   0   3 -35    7.61    0.94
   0  -3 -35    9.37    1.55
   0   3 -35    6.01    2.51
   0   3  37   71.49    3.61
   0  -3  37   69.66    3.08
   0   3  37   69.96    3.39
   0  -3 -37   76.06    2.29
   0   3 -37   71.15    3.97
   0  -3 -37   63.55    2.52
   0   3 -37   71.94    1.98
   0   3  37   63.96    2.27
   0  -3 -37   78.80    3.57
   0  -3  37   67.88    3.40
   0   3 -39   11.66    1.10
   0  -3 -39   10.05    1.83
   0   3  39   12.40    2.24
   0   3  39   11.96    2.52
   0  -3  39   12.38    2.16
   0  -3 -39   13.53    2.27
   0  -3  39   11.05    2.11
   0   3 -39    9.50    2.77
   0   3  41   15.43    2.70
   0  -3  41   13.32    2.35
   0   3  41   15.48    2.46
   0   3 -41   11.26    3.08
   0  -3 -41   15.82    2.47
   0   3 -43   21.22    3.38
   0   3  43   25.26    2.75
   0  -3 -43   22.96    2.73
   0  -3  43   22.14    2.67
   0   3  43   27.33    3.11
   0   3 -45   62.57    4.41
   0  -3 -45   85.87    4.04
   0   3  45   70.69    3.86
   0  -3  45   86.01    4.00
   0   3  45   85.41    4.33
   0  -3 -47    9.18    2.46
   0  -3  47    7.51    2.54
   0   3 -47    4.87    3.34
   0  -3  49    4.96    2.49
   0   4   0   64.94    2.45
   0  -4   0   66.93    2.35
   0   4   0   69.55    2.43
   0  -4   0   70.54    2.27
   0  -4   0   72.64    2.25
   0  -4   0   69.79    1.59
   0  -4   0   70.41    1.89
   0  -4   0   68.96    1.93
   0   4   0   67.82    2.50
   0   4   0   68.89    2.30
   0  -4   0   74.77    2.32
   0  -4   0   70.65    2.28
   0  -4   0   72.12    2.37
   0  -4   0   74.18    2.56
   0  -4   2   40.68    1.81
   0   4   2   36.93    1.95
   0  -4  -2   40.13    1.90
   0   4  -2   39.83    1.96
   0  -4  -2   40.38    1.82
   0  -4  -2   39.01    1.65
   0  -4   2   39.90    1.13
   0  -4  -2   39.31    1.50
   0  -4   2   41.60    1.40
   0  -4  -2   45.03    1.59
   0  -4   2   43.46    1.81
   0  -4  -2   39.46    1.78
   0   4   2   40.07    1.85
   0   4  -2   37.30    1.93
   0  -4  -2   41.68    1.21
   0  -4  -2   37.71    1.98
   0  -4   2   37.63    2.08
   0  -4   2   44.20    1.55
   0  -4   2   40.75    1.90
   0   4  -4  488.22    7.04
   0   4  -4  474.46    8.39
   0  -4   4  464.67    6.96
   0  -4   4  481.50    8.06
   0  -4  -4  477.01    7.67
   0  -4  -4  467.79    8.07
   0   4   4  484.29    8.24
   0  -4   4  474.58    7.31
   0  -4  -4  464.48    7.84
   0   4  -4  454.53    7.97
   0  -4  -4  478.87    7.95
   0  -4   4  466.04    7.32
   0   4   4  476.34    8.14
   0  -4   4  478.51    7.98
   0  -4   4  476.62    7.90
   0  -4   4  497.28    7.50
   0  -4  -4  478.85    7.44
   0  -4  -4  466.36    8.15
   0  -4   4  492.05    8.35
   0  -4   6   12.25    0.86
   0  -4   6   11.36    1.63
   0  -4  -6   11.72    1.53
   0   4  -6   10.92    1.36
   0  -4   6   11.07    0.75
   0   4  -6    9.61    0.71
   0  -4   6   10.52    0.84
   0  -4  -6   12.70    1.05
   0   4   6   10.24    1.32
   0  -4   6   10.34    1.37
   0  -4  -6   10.01    1.31
   0  -4   6   10.46    1.29
   0  -4  -6   10.26    1.28
   0   4  -6    9.77    1.36
   0   4  -6   11.21    0.86
   0  -4  -6   10.86    1.11
   0  -4  -6   10.86    1.18
   0  -4   6   10.96    0.86
   0  -4   6   11.55    1.19
   0   4   6    8.75    1.21
   0  -4  -6   10.38    1.26
   0  -4   6   11.22    1.23
   0  -4  -6   10.65    1.28
   0  -4   6   11.72    1.31
   0  -4   8  597.94    8.98
   0  -4   8  601.09   10.14
   0   4  -8  614.46   10.58
   0  -4  -8  614.26    9.84
   0   4  -8  635.34   10.32
   0   4  -8  623.89    8.97
   0   4   8  630.52    9.25
   0  -4   8  600.17    8.97
   0  -4   8  587.97    9.01
   0  -4  -8  591.67    9.54
   0   4  -8  613.33    9.74
   0   4   8  633.34    9.73
   0  -4   8  613.42    9.57
   0  -4  -8  590.66    9.14
   0  -4   8  572.38    8.36
   0   4  -8  604.76    9.06
   0  -4   8  574.63    9.16
   0  -4  -8  601.44    9.64
   0   4   8  616.65    9.63
   0  -4  -8  608.62    9.35
   0   4   8  603.13    9.95
   0  -4  -8  622.41    9.77
   0  -4   8  622.06    9.78
   0  -4   8  616.59    9.61
   0  -4  -8  632.63    9.64
   0  -4  -8  632.41    9.84
   0  -4   8  627.55    9.84
   0   4  -8  615.91    9.96
   0   4   8  626.54    9.96
   0   4 -10  101.91    3.53
   0   4 -10   95.37    3.14
   0   4 -10   95.20    2.28
   0   4  10  101.33    2.45
   0  -4  10  102.46    2.38
   0  -4  10   98.68    2.33
   0  -4 -10  103.16    2.75
   0  -4  10  103.42    2.75
   0  -4 -10   94.46    2.26
   0  -4 -10   98.83    2.88
   0   4  10  102.02    2.93
   0  -4  10  102.13    2.91
   0   4 -10   98.03    2.90
   0  -4  10  105.54    2.19
   0   4 -10  100.14    2.41
   0  -4 -10  101.07    2.70
   0  -4 -10  100.43    2.65
   0   4  10   97.46    2.83
   0  -4  10  106.27    2.91
   0  -4 -10  102.85    2.84
   0  -4  10   99.72    2.49
   0   4 -10  100.27    2.84
   0   4  10  103.44    2.87
   0  -4  10  102.46    2.77
   0  -4 -10  100.86    2.76
   0   4  10   90.66    2.93
   0  -4  12  154.28    3.61
   0  -4 -12  150.19    3.55
   0   4 -12  151.33    3.12
   0   4  12  156.35    3.15
   0  -4  12  149.10    3.18
   0  -4  12  150.77    3.13
   0   4 -12  149.17    4.00
   0   4 -12  147.34    4.34
   0  -4 -12  142.82    2.89
   0  -4 -12  150.03    3.60
   0   4 -12  155.96    3.70
   0  -4  12  149.72    3.59
   0   4  12  156.05    3.70
   0   4 -12  153.41    3.23
   0   4 -12  155.16    2.92
   0  -4 -12  146.47    3.39
   0   4  12  134.95    3.72
   0   4  12  148.73    3.64
   0  -4 -12  149.20    3.40
   0  -4 -12  146.40    3.42
   0   4 -12  158.67    3.62
   0  -4  12  152.09    3.47
   0  -4  12  148.07    3.27
   0  -4 -12  151.61    3.45
   0  -4  12  153.54    3.45
   0   4 -12  152.45    3.30
   0  -4  14  200.69    4.11
   0  -4 -14  205.72    4.53
   0   4 -14  202.91    3.95
   0  -4  14  200.82    4.04
   0   4  14  202.93    3.81
   0  -4  14  194.91    3.88
   0   4 -14  196.55    4.81
   0   4 -14  199.45    5.21
   0  -4 -14  192.96    3.54
   0   4  14  202.15    4.38
   0  -4 -14  198.93    4.31
   0  -4  14  207.72    4.36
   0   4 -14  207.31    4.41
   0   4 -14  202.73    4.04
   0  -4  14  207.36    4.20
   0  -4 -14  198.55    4.13
   0   4  14  183.65    4.58
   0   4 -14  202.56    4.10
   0   4 -14  202.18    3.58
   0  -4 -14  206.41    4.29
   0  -4  14  207.24    4.33
   0  -4  14  206.97    4.17
   0  -4 -14  206.55    4.19
   0  -4 -14  214.76    4.39
   0   4  14  201.63    4.42
   0   4 -16  232.25    5.37
   0   4 -16  240.20    5.85
   0  -4 -16  240.40    5.07
   0   4 -16  232.07    4.52
   0  -4  16  246.67    4.80
   0  -4 -16  238.55    4.71
   0  -4  16  235.05    4.67
   0   4  16  232.02    4.25
   0   4 -16  232.92    4.59
   0  -4 -16  228.56    3.97
   0   4 -16  228.97    4.00
   0  -4 -16  236.09    4.76
   0  -4  16  236.97    4.78
   0   4  16  222.32    5.22
   0  -4 -16  242.55    4.77
   0   4  16  233.51    5.00
   0  -4  16  248.28    4.71
   0  -4 -16  233.55    4.61
   0  -4  16  228.10    4.65
   0  -4 -16  244.58    4.64
   0  -4  16  240.17    4.61
   0   4 -16  236.42    4.64
   0  -4  18   75.91    2.33
   0  -4 -18   75.39    2.33
   0   4 -18   67.75    2.82
   0   4 -18   69.42    3.26
   0  -4 -18   71.25    2.52
   0  -4 -18   70.71    2.34
   0   4 -18   71.14    2.25
   0  -4  18   72.35    2.40
   0   4 -18   71.06    2.30
   0  -4  18   72.97    2.75
   0   4  18   69.38    1.98
   0  -4 -18   68.30    1.78
   0   4 -18   65.31    1.73
   0  -4 -18   70.31    2.35
   0  -4  18   69.77    2.38
   0   4  18   72.37    2.77
   0  -4 -18   73.44    2.47
   0  -4 -18   76.09    2.28
   0  -4  18   73.33    2.25
   0  -4  18   73.05    2.39
   0  -4 -18   75.38    2.33
   0  -4  18   75.37    2.38
   0   4 -18   73.78    2.32
   0   4 -20   35.54    1.25
   0  -4 -20   41.45    1.94
   0  -4 -20   38.80    1.84
   0   4 -20   40.10    1.78
   0  -4 -20   41.43    1.90
   0  -4  20   40.66    1.94
   0   4 -20   38.78    1.80
   0   4 -20   37.30    2.26
   0   4 -20   35.89    2.72
   0   4  20   38.86    1.52
   0  -4 -20   37.77    1.35
   0  -4  20   39.54    1.84
   0  -4 -20   41.55    1.80
   0  -4  20   39.04    2.23
   0   4  20   36.21    2.19
   0  -4 -20   40.55    1.76
   0  -4  20   43.68    1.81
   0  -4 -20   40.46    1.73
   0  -4  20   41.36    1.74
   0  -4 -20   40.49    2.06
   0  -4 -20   40.06    1.75
   0  -4  20   39.25    1.79
   0   4 -20   38.88    1.81
   0  -4  20   40.03    1.92
   0  -4 -22  116.16    3.26
   0  -4 -22  116.11    3.23
   0   4 -22  115.72    3.15
   0  -4 -22  118.82    3.34
   0  -4  22  114.74    3.40
   0   4 -22  111.20    3.16
   0   4 -22  114.06    4.24
   0   4 -22  118.02    3.82
   0   4  22  112.62    2.68
   0  -4 -22  113.68    2.44
   0  -4  22  121.53    3.03
   0  -4 -22  118.84    2.96
   0  -4  22  121.18    3.50
   0   4  22  110.42    3.66
   0  -4 -22  120.48    2.86
   0  -4  22  125.40    2.93
   0   4 -22  117.71    3.22
   0  -4  22  109.42    3.28
   0  -4  22  121.76    2.87
   0  -4 -22  121.46    2.88
   0  -4  22  122.78    3.01
   0  -4 -22  120.60    2.94
   0   4 -22   97.60    2.34
   0  -4 -24  324.28    6.44
   0   4  24  331.40    5.54
   0  -4  24  328.81    6.51
   0   4 -24  343.00    6.36
   0  -4 -24  307.43    5.23
   0  -4  24  336.58    5.80
   0   4  24  341.52    7.10
   0   4 -24  324.82    6.31
   0   4 -24  268.86    5.09
   0  -4  24  315.86    5.96
   0  -4  24  339.27    5.79
   0  -4 -24  329.68    5.66
   0  -4  24  302.39    4.81
   0  -4 -24  343.21    6.34
   0  -4 -24  317.20    6.24
   0   4 -24  329.60    6.27
   0   4 -24  337.58    7.67
   0   4 -24  348.08    7.15
   0  -4  24  337.69    5.59
   0  -4 -24  338.46    5.61
   0   4 -26  187.56    4.27
   0  -4  26  182.07    4.07
   0  -4  26  176.68    4.46
   0  -4 -26  192.57    3.50
   0   4 -26  183.02    4.30
   0   4 -26  185.74    5.52
   0   4 -26  189.87    5.00
   0   4  26  184.50    3.53
   0  -4 -26  196.24    4.29
   0   4  26  194.20    4.99
   0   4  28  122.53    4.10
   0  -4  28  119.35    3.76
   0  -4  28  125.00    3.42
   0   4  28  116.45    2.78
   0   4 -28  118.03    4.57
   0   4 -28  110.11    3.44
   0  -4 -28  131.65    3.48
   0   4 -30   35.19    3.15
   0  -4  30   36.57    2.24
   0   4  30   33.98    1.64
   0   4  30   37.85    2.71
   0  -4 -30   38.52    2.00
   0  -4  30   35.10    2.34
   0   4 -32   73.21    4.03
   0  -4  32   73.62    2.89
   0   4  32   69.10    2.20
   0   4  32   71.93    3.42
   0  -4 -32   69.72    3.41
   0  -4  32   66.43    3.08
   0  -4 -32   75.04    2.61
   0  -4  34   21.76    2.19
   0  -4 -34   24.93    1.70
   0   4  34   21.73    2.61
   0  -4  34   21.65    2.16
   0  -4 -34   24.25    1.72
   0   4  34   19.81    1.47
   0   4 -34   14.13    1.09
   0   4  34   20.32    2.35
   0   4 -34   19.34    3.00
   0  -4 -34   22.92    2.49
   0   4 -36   26.17    3.26
   0  -4  36   27.75    2.33
   0   4  36   29.47    2.82
   0  -4 -36   29.41    1.86
   0   4  36   28.74    2.68
   0  -4  36   25.42    2.37
   0  -4 -36   33.62    1.88
   0  -4 -36   29.03    2.67
   0  -4  38   30.33    2.52
   0  -4 -38   36.88    2.90
   0  -4  38   30.41    2.50
   0   4  38   36.38    3.05
   0  -4 -38   34.49    1.97
   0  -4 -38   36.19    1.88
   0   4 -38   28.86    3.46
   0   4  38   34.55    2.93
   0  -4  40   23.03    2.46
   0   4  40   21.27    2.88
   0  -4  40   17.36    2.38
   0   4  40   19.55    2.68
   0  -4 -40   24.07    1.65
   0  -4 -40   22.43    2.61
   0   4 -40   15.12    3.30
   0   4  42    4.41    2.35
   0  -4  42    2.15    2.09
   0   4  42    2.16    2.59
   0  -4  42    1.86    2.00
   0  -4 -42    3.90    2.18
   0   4 -42   -0.53    3.28
   0  -4 -44   75.55    3.99
   0  -4  44   68.17    3.45
   0   4  44   62.62    3.98
   0   4 -44   64.09    4.56
   0   4 -46    6.02    3.34
   0  -4  46    7.41    2.52
   0   4 -48    6.18    3.39
   0  -5  -1  474.79    8.01
   0  -5   1  477.70    8.13
   0   5  -1  463.88    8.66
   0   5  -1  475.34    8.43
   0  -5  -1  475.68    8.27
   0   5   1  474.93    8.45
   0   5  -1  469.12    8.20
   0  -5  -1  451.95    7.95
   0  -5   1  438.79    7.91
   0  -5   1  459.20    8.41
   0  -5  -1  461.44    8.38
   0  -5  -1  454.46    7.47
   0  -5   1  456.77    7.39
   0  -5  -1  457.52    7.35
   0  -5   1  458.93    7.33
   0   5   1  464.93    8.25
   0  -5  -1  470.88    8.11
   0  -5   1  469.15    8.15
   0  -5   1  455.19    8.15
   0  -5   1  454.65    8.01
   0  -5   1  466.73    7.75
   0  -5  -1  442.03    6.90
   0  -5   1  449.75    6.84
   0  -5   3   82.11    2.78
   0  -5  -3   81.12    2.58
   0   5  -3   85.96    3.16
   0  -5  -3   85.42    1.98
   0  -5  -3   89.49    2.92
   0   5   3   88.00    3.06
   0  -5   3   83.43    2.39
   0  -5  -3   83.56    2.43
   0  -5   3   85.07    2.22
   0  -5   3   82.67    2.19
   0  -5  -3   84.38    2.72
   0  -5   3   87.46    2.79
   0   5   3   88.84    2.92
   0  -5   3   82.42    1.85
   0  -5   3   85.63    2.85
   0  -5  -3   82.02    2.98
   0  -5   3   80.98    3.09
   0   5  -3   89.33    2.97
   0  -5  -3   79.52    2.70
   0  -5   3   85.01    2.73
   0  -5  -3   84.21    2.35
   0  -5  -5  339.98    6.82
   0   5  -5  343.63    7.13
   0  -5   5  349.22    5.47
   0  -5  -5  342.36    6.49
   0   5  -5  362.66    6.77
   0  -5  -5  352.42    6.30
   0  -5  -5  353.57    6.75
   0   5   5  355.70    6.92
   0  -5   5  365.12    6.09
   0  -5   5  345.91    5.86
   0  -5  -5  347.09    6.56
   0  -5  -5  340.69    6.01
   0  -5   5  364.49    6.57
   0  -5   5  348.50    6.98
   0  -5   5  360.95    6.75
   0  -5  -5  328.43    6.59
   0   5   5  346.39    6.84
   0  -5   5  360.06    6.71
   0  -5   5  341.45    5.87
   0  -5  -7   19.13    1.55
   0  -5   7   20.39    1.59
   0  -5   7   20.03    1.14
   0  -5   7   20.51    1.94
   0  -5  -7   18.74    1.80
   0   5  -7   21.39    1.00
   0   5  -7   19.67    1.79
   0  -5   7   19.78    0.98
   0  -5   7   20.55    1.14
   0  -5  -7   18.22    1.61
   0   5  -7   19.56    1.71
   0   5   7   22.86    1.77
   0  -5   7   20.86    1.67
   0  -5  -7   19.93    1.33
   0  -5   7   18.80    0.93
   0  -5   7   20.38    1.69
   0  -5  -7   20.01    1.72
   0   5   7   20.00    1.74
   0   5  -7   22.70    1.78
   0   5  -7   20.96    1.14
   0  -5  -7   19.57    1.50
   0  -5  -7   20.39    1.43
   0  -5   7   19.09    1.15
   0   5   7   21.11    1.72
   0  -5   7   21.69    1.59
   0  -5   7   19.59    1.63
   0  -5  -7   20.24    1.65
   0  -5  -7   18.44    1.52
   0   5   9   12.55    1.60
   0  -5   9   12.12    1.45
   0   5  -9   12.83    1.60
   0  -5  -9   11.21    1.47
   0  -5   9   11.43    0.89
   0  -5   9   11.79    1.78
   0  -5  -9   12.25    1.65
   0   5  -9   11.25    1.61
   0   5  -9   11.54    0.87
   0  -5   9   11.77    0.88
   0  -5   9   11.82    0.97
   0  -5  -9   11.15    1.09
   0  -5   9   10.04    0.68
   0   5  -9   11.65    0.99
   0  -5  -9    9.46    1.47
   0   5   9   10.32    1.51
   0  -5   9   11.75    1.52
   0   5  -9   11.70    1.50
   0  -5  -9   11.38    1.25
   0  -5  -9   12.25    1.35
   0  -5   9   11.33    1.00
   0   5   9   11.49    1.53
   0  -5   9   10.13    1.34
   0  -5  -9   12.91    1.46
   0  -5   9   11.73    1.41
   0  -5  -9   10.88    1.43
   0  -5   9   10.51    1.43
   0  -5  11    6.45    0.75
   0  -5  11    6.23    1.67
   0  -5 -11    6.64    1.51
   0   5 -11    8.12    1.98
   0   5 -11    6.92    1.45
   0   5 -11    6.12    0.79
   0  -5  11    5.94    0.85
   0  -5  11    5.68    0.87
   0  -5  11    5.92    0.95
   0  -5 -11    5.74    0.93
   0   5 -11    6.11    0.92
   0   5  11    6.15    1.37
   0   5 -11    8.12    1.47
   0  -5  11    9.39    1.47
   0  -5 -11    6.36    1.44
   0  -5  11    5.57    0.43
   0  -5 -11    7.14    1.16
   0  -5 -11    7.06    1.28
   0  -5  11    7.57    1.35
   0  -5 -11    5.69    1.34
   0  -5  11    5.71    1.28
   0  -5 -11    5.59    1.31
   0  -5  11    6.64    1.37
   0   5 -11    6.13    1.45
   0  -5 -11    5.79    1.35
   0   5  11    6.33    1.42
   0   5 -13  228.04    5.61
   0   5 -13  225.56    4.29
   0   5  13  229.43    4.41
   0  -5  13  223.24    4.33
   0  -5  13  223.47    4.26
   0  -5 -13  224.23    5.08
   0   5 -13  225.98    5.95
   0  -5 -13  212.97    4.13
   0  -5  13  225.75    5.01
   0  -5 -13  218.59    4.97
   0   5  13  231.32    5.13
   0   5 -13  228.21    5.10
   0   5 -13  223.30    4.41
   0  -5 -13  227.26    4.81
   0  -5  13  235.08    4.88
   0  -5 -13  217.07    4.73
   0   5  13  228.52    4.99
   0  -5 -13  227.92    4.65
   0  -5 -13  229.85    4.96
   0  -5  13  225.78    4.97
   0  -5  13  237.65    4.87
   0  -5 -13  236.66    4.88
   0   5  13  223.08    5.29
   0  -5  13  224.54    4.50
   0   5 -15   45.31    2.56
   0   5 -15   48.59    1.77
   0   5  15   49.29    1.84
   0  -5  15   45.11    1.80
   0  -5  15   43.72    1.71
   0  -5 -15   44.89    1.62
   0  -5 -15   46.65    2.16
   0  -5  15   48.99    2.22
   0  -5 -15   45.78    2.20
   0  -5  15   47.74    2.23
   0   5 -15   47.78    1.87
   0  -5  15   45.91    1.88
   0   5 -15   44.06    2.94
   0  -5 -15   51.02    2.25
   0   5  15   46.16    2.32
   0  -5 -15   50.82    2.31
   0   5  15   46.31    2.42
   0  -5 -15   49.95    2.16
   0  -5  15   48.07    2.11
   0  -5 -15   49.62    2.20
   0  -5  15   51.29    2.26
   0  -5 -17   13.79    1.55
   0   5 -17   14.90    1.17
   0  -5  17   14.91    1.29
   0   5  17   14.49    1.25
   0  -5 -17   13.95    1.58
   0  -5  17   17.49    1.65
   0  -5 -17   15.19    1.16
   0  -5  17   13.26    1.61
   0  -5 -17   14.55    1.67
   0   5 -17   16.46    1.36
   0   5 -17   14.36    1.30
   0   5  17   13.94    1.76
   0  -5  17   16.89    1.41
   0  -5 -17   14.62    1.55
   0  -5  17   15.86    1.53
   0   5  17   13.04    1.78
   0  -5 -17   16.89    1.71
   0   5 -17   15.75    1.84
   0   5 -17   14.77    2.40
   0  -5 -17   14.84    1.57
   0  -5  17   14.16    1.60
   0   5 -19  104.09    3.80
   0   5 -19  107.91    4.40
   0  -5 -19  109.44    3.43
   0   5 -19  108.85    2.95
   0  -5  19  109.43    3.11
   0   5  19  108.20    2.76
   0  -5  19  105.76    3.08
   0  -5  19  114.30    3.18
   0  -5 -19  109.38    3.14
   0  -5 -19  107.17    2.44
   0  -5 -19  108.93    3.22
   0  -5  19  108.96    3.24
   0   5 -19  109.58    3.05
   0   5  19  105.09    3.72
   0   5 -19  115.05    3.14
   0  -5  19  109.72    3.23
   0  -5 -19  111.64    3.21
   0  -5 -19  110.73    3.13
   0  -5  19  112.13    3.11
   0   5 -19   96.87    2.38
   0   5  19  107.40    3.57
   0   5 -21    4.90    2.38
   0   5 -21    5.05    1.74
   0   5 -21    4.42    1.10
   0  -5 -21    3.32    1.19
   0  -5  21    3.02    1.24
   0  -5 -21    3.78    1.36
   0  -5  21    2.52    1.30
   0  -5  21    4.29    1.44
   0  -5 -21    3.35    1.41
   0   5  21    5.08    1.09
   0  -5 -21    3.92    1.03
   0   5 -21    3.15    1.19
   0  -5 -21    3.05    1.39
   0  -5  21    3.51    1.44
   0   5  21    5.09    1.84
   0   5  21    4.87    1.67
   0   5 -21    3.26    0.80
   0   5 -21    3.68    1.17
   0  -5  21    3.90    1.23
   0  -5 -21    2.61    1.32
   0  -5  21    2.63    1.34
   0  -5 -21    3.64    1.22
   0  -5  21    2.74    0.84
   0  -5 -21    4.56    1.38
   0  -5  23   29.08    1.94
   0   5 -23   26.77    1.71
   0   5  23   28.23    1.55
   0  -5 -23   31.89    1.92
   0   5 -23   25.68    2.99
   0   5 -23   23.34    2.36
   0   5 -23   25.78    1.78
   0  -5  23   29.91    1.85
   0  -5 -23   30.35    1.86
   0  -5 -23   29.01    1.38
   0  -5  23   26.99    1.86
   0  -5 -23   30.76    1.89
   0  -5  23   33.01    1.91
   0  -5 -23   30.82    1.88
   0   5  23   26.97    2.29
   0   5 -23   29.31    1.83
   0  -5  23   30.98    1.79
   0  -5 -23   33.47    1.85
   0   5 -23   22.24    1.18
   0   5  23   30.26    2.40
   0  -5  23   31.37    1.30
   0  -5 -23   31.53    2.04
   0  -5 -23   31.45    1.90
   0   5 -25  258.19    7.05
   0   5 -25  247.08    6.39
   0   5 -25  256.80    5.37
   0   5  25  250.86    4.71
   0  -5 -25  261.83    4.94
   0  -5  25  267.08    4.96
   0  -5 -25  234.80    4.28
   0   5 -25  250.66    5.42
   0  -5  25  253.12    5.12
   0   5  25  259.85    6.25
   0   5  25  267.23    6.10
   0  -5 -25  257.80    5.02
   0  -5  25  260.95    5.12
   0  -5  25  244.44    5.04
   0  -5  25  250.69    5.58
   0  -5  25  250.83    4.18
   0  -5 -25  261.70    5.65
   0  -5 -27  106.81    2.77
   0  -5  27  107.61    2.75
   0   5  27   99.87    3.90
   0  -5 -27  103.89    3.34
   0  -5  27   78.82    1.83
   0  -5  27   96.86    3.05
   0   5 -27   97.81    4.56
   0   5 -27   99.84    3.99
   0  -5 -27   89.58    2.31
   0   5  27   95.61    2.59
   0   5 -27   93.10    3.18
   0   5  27  100.99    3.79
   0  -5  27   92.61    3.29
   0   5  29   28.46    2.55
   0  -5  29   26.40    2.04
   0  -5  29   27.30    2.11
   0   5  29   26.58    1.55
   0   5 -29   28.10    3.23
   0   5 -29   27.40    2.58
   0   5 -29   22.23    1.93
   0   5 -29   17.15    1.08
   0  -5 -29   26.05    1.97
   0   5 -31   88.81    4.51
   0   5 -31   86.12    3.87
   0  -5  31   85.48    3.00
   0   5  31   75.04    2.36
   0   5  31   82.59    3.80
   0  -5 -31   96.24    3.22
   0  -5  31   85.37    3.37
   0  -5 -33   32.75    2.83
   0   5  33   32.84    2.87
   0  -5  33   27.89    2.32
   0  -5 -33   30.24    2.10
   0  -5  33   30.80    2.29
   0   5 -33   31.92    2.85
   0   5 -33   35.96    3.65
   0  -5 -35   75.33    3.81
   0   5  35   68.11    3.72
   0  -5  35   67.78    3.33
   0  -5 -35   77.52    2.89
   0  -5  35   71.03    3.03
   0   5 -35   61.17    3.66
   0   5 -35   70.79    4.41
   0  -5 -37   19.34    2.56
   0  -5  37   14.78    2.18
   0  -5 -37   19.81    1.80
   0   5  37   15.99    2.65
   0   5 -37   16.10    2.55
   0   5 -37   16.33    3.31
   0  -5  37   17.49    2.20
   0   5 -39   -1.52    2.29
   0   5 -39    0.64    2.96
   0  -5 -39    2.19    1.39
   0   5  39    0.86    2.19
   0  -5  39    0.12    1.92
   0  -5 -39    1.26    2.15
   0  -5  39    0.43    1.99
   0   5  41   28.25    3.13
   0  -5  41   29.10    2.81
   0  -5 -41   40.80    2.16
   0  -5 -41   43.06    3.39
   0  -5  41   35.13    2.66
   0   5 -41   26.30    3.09
   0   5 -41   35.76    4.03
   0   5  43   21.04    3.12
   0   5 -43   24.25    3.81
   0  -5 -43   27.10    1.89
   0  -5  43   18.71    2.59
   0  -5 -43   22.78    3.07
   0  -5  43   22.91    2.59
   0   5 -45   30.84    4.15
   0  -6   0  278.32    6.17
   0   6   0  272.22    6.31
   0  -6   0  287.01    6.37
   0  -6   0  286.69    5.34
   0  -6   0  292.99    6.00
   0  -6   0  288.06    5.26
   0  -6   0  287.68    6.08
   0  -6   0  284.37    5.93
   0   6   0  281.93    6.21
   0  -6   0  285.83    6.12
   0  -6   0  289.17    4.70
   0  -6   0  286.26    5.71
   0  -6   0  287.80    6.03
   0  -6   2  263.18    4.39
   0  -6  -2  265.29    4.50
   0  -6  -2  263.31    5.59
   0  -6   2  265.65    5.82
   0  -6   2  267.52    5.87
   0  -6  -2  263.13    5.65
   0   6  -2  271.91    5.98
   0  -6  -2  268.77    5.94
   0   6   2  254.16    6.05
   0  -6  -2  269.37    6.06
   0  -6   2  278.16    6.19
   0  -6   2  260.69    4.99
   0  -6  -2  264.71    5.15
   0  -6   2  266.42    4.96
   0  -6  -2  262.50    5.04
   0  -6   2  278.15    5.87
   0   6   2  263.72    5.94
   0  -6  -2  264.32    5.78
   0   6  -2  260.16    6.35
   0  -6   2  273.38    5.39
   0  -6   2  264.98    5.69
   0  -6  -2  272.50    5.80
   0  -6   4  452.64    7.66
   0  -6   4  441.73    8.55
   0   6  -4  435.38    9.05
   0  -6  -4  438.39    8.47
   0  -6  -4  429.66    6.89
   0   6  -4  438.71    8.87
   0  -6   4  434.49    6.68
   0  -6  -4  450.83    7.93
   0  -6   4  441.91    8.31
   0   6  -4  444.00    8.39
   0  -6  -4  426.32    7.99
   0  -6   4  438.25    7.07
   0   6   4  435.09    8.55
   0  -6  -4  457.93    8.42
   0  -6   4  439.40    7.27
   0  -6  -4  438.71    7.68
   0  -6  -4  433.93    8.14
   0  -6  -4  430.57    7.39
   0   6   4  441.62    8.42
   0  -6   4  446.76    8.28
   0  -6   4  429.63    7.27
   0  -6   4  447.98    8.09
   0  -6   4  432.44    8.25
   0  -6  -4  448.62    8.28
   0  -6  -6  349.48    6.78
   0  -6   6  350.99    6.79
   0  -6   6  357.04    6.25
   0  -6   6  337.60    7.25
   0  -6  -6  339.75    7.14
   0  -6  -6  340.50    5.76
   0   6  -6  343.68    7.56
   0  -6   6  335.85    5.49
   0  -6   6  344.98    7.09
   0  -6   6  333.14    5.89
   0   6   6  339.34    7.12
   0  -6   6  348.85    6.96
   0  -6  -6  342.22    6.46
   0  -6   6  338.61    5.62
   0  -6  -6  338.88    6.52
   0   6   6  345.20    7.23
   0  -6   6  357.26    7.15
   0  -6  -6  328.59    6.95
   0  -6  -6  344.90    6.80
   0  -6  -6  364.70    7.12
   0  -6   6  347.93    6.77
   0  -6  -6  340.80    6.74
   0   6  -6  350.07    7.07
   0  -6   6  332.65    6.00
   0  -6  -6  347.82    6.98
   0  -6   6  337.89    6.94
   0  -6  -6  348.34    6.23
   0  -6  -8  187.35    4.63
   0  -6   8  193.66    4.67
   0  -6   8  184.37    5.10
   0  -6   8  179.42    4.69
   0  -6  -8  191.20    4.95
   0   6  -8  183.87    5.23
   0  -6  -8  199.89    4.93
   0  -6   8  186.87    3.58
   0  -6   8  190.73    3.83
   0  -6  -8  193.72    4.29
   0  -6   8  192.20    3.45
   0  -6   8  187.23    4.00
   0   6  -8  193.10    5.02
   0  -6  -8  192.14    4.89
   0   6   8  203.71    5.10
   0  -6   8  179.69    4.79
   0  -6  -8  187.13    4.60
   0  -6   8  199.84    4.86
   0   6   8  201.76    5.11
   0  -6   8  201.88    4.08
   0  -6   8  189.58    4.80
   0  -6  -8  188.82    4.79
   0  -6  -8  191.16    4.22
   0  -6   8  196.24    4.67
   0  -6  -8  197.69    4.69
   0  -6  10   44.13    1.69
   0  -6  10   41.63    1.79
   0  -6 -10   44.48    2.67
   0   6 -10   42.19    1.57
   0   6 -10   44.44    2.70
   0  -6 -10   41.55    2.36
   0  -6  10   40.89    1.56
   0  -6  10   40.72    1.64
   0  -6 -10   42.38    1.92
   0  -6  10   39.55    1.25
   0   6 -10   47.47    2.61
   0   6  10   47.30    2.61
   0  -6  10   44.36    2.51
   0  -6 -10   41.06    2.46
   0   6  10   41.71    2.54
   0  -6  10   42.49    2.33
   0  -6 -10   38.86    2.18
   0   6 -10   41.61    1.72
   0  -6 -10   40.01    2.32
   0  -6  10   43.19    2.37
   0  -6 -10   42.42    2.43
   0  -6  10   46.56    2.48
   0  -6  10   43.95    2.37
   0  -6 -10   42.76    2.33
   0  -6 -10   41.82    2.10
   0  -6 -12  510.16    9.50
   0   6 -12  513.86   10.27
   0   6 -12  520.76    8.27
   0  -6 -12  549.73    9.30
   0  -6  12  541.39    9.25
   0  -6  12  522.54    8.26
   0  -6  12  518.02    8.28
   0  -6  12  541.05    8.33
   0  -6 -12  512.29    8.49
   0   6 -12  525.36    8.42
   0  -6  12  518.11    7.21
   0  -6 -12  519.84    9.19
   0  -6 -12  526.67    8.85
   0  -6 -12  527.59    9.50
   0  -6  12  520.57    9.46
   0  -6  12  523.19    9.44
   0  -6 -12  529.47    9.44
   0  -6  12  531.68    8.67
   0  -6  12  525.60    9.63
   0   6  12  521.32    9.85
   0  -6 -12  524.72    9.21
   0  -6  12  539.77    9.25
   0   6 -14   50.05    3.04
   0   6 -14   57.29    1.98
   0  -6  14   55.11    1.97
   0  -6  14   56.49    1.99
   0  -6 -14   53.91    2.88
   0   6 -14   57.02    3.73
   0  -6 -14   50.68    1.97
   0  -6 -14   52.01    2.69
   0  -6  14   48.25    2.68
   0   6 -14   58.73    2.08
   0   6  14   57.70    2.97
   0  -6 -14   49.31    2.38
   0  -6  14   57.31    2.19
   0  -6  14   51.86    2.65
   0  -6 -14   53.70    2.61
   0  -6  14   59.72    2.66
   0  -6 -14   61.24    2.69
   0  -6 -14   53.78    2.48
   0  -6 -14   58.70    2.73
   0  -6  14   58.29    2.69
   0   6 -16  673.84   10.51
   0  -6  16  657.69   10.50
   0  -6  16  651.02   10.29
   0  -6 -16  651.36   10.19
   0   6  16  652.93   11.94
   0  -6 -16  668.33   11.37
   0  -6  16  676.85   11.39
   0   6 -16  668.37   10.57
   0  -6 -16  664.48   11.54
   0   6 -16  673.68   13.00
   0  -6 -16  683.98   11.16
   0  -6  16  700.76   11.21
   0  -6  16  647.98   10.73
   0   6 -16  643.26   12.47
   0  -6  16  688.30   11.15
   0  -6 -16  694.67   11.18
   0  -6 -16  738.47   11.97
   0  -6 -16  672.87   11.29
   0  -6  16  677.09   11.34
   0   6 -18   60.41    3.35
   0  -6  18   57.75    2.25
   0   6  18   62.63    3.13
   0  -6 -18   55.45    1.97
   0   6  18   64.46    3.05
   0  -6  18   55.79    2.71
   0  -6 -18   54.82    2.73
   0   6 -18   59.84    2.28
   0   6 -18   62.47    3.90
   0  -6 -18   58.40    2.92
   0  -6 -18   59.52    2.67
   0  -6  18   61.12    2.69
   0  -6  18   56.52    2.33
   0  -6 -18   66.18    2.91
   0  -6  18   59.41    2.19
   0  -6  18   61.04    2.62
   0  -6 -18   60.95    2.68
   0   6 -18   60.11    2.20
   0  -6  18   58.19    2.72
   0  -6 -18   61.18    2.69
   0   6 -20  207.52    5.98
   0   6 -20  195.37    4.36
   0  -6  20  185.91    4.45
   0  -6 -20  185.89    4.45
   0   6  20  196.37    4.21
   0   6  20  204.93    5.59
   0  -6 -20  194.21    3.80
   0  -6 -20  197.66    4.85
   0  -6  20  205.31    4.91
   0  -6  20  198.89    4.16
   0  -6 -20  199.14    5.16
   0   6 -20  190.37    4.42
   0  -6  20  205.84    4.73
   0  -6 -20  194.80    4.65
   0  -6  20  207.52    4.70
   0  -6 -20  194.77    4.64
   0  -6 -20  198.26    4.76
   0  -6  20  205.09    4.87
   0  -6  20  187.42    4.52
   0   6  20  201.67    5.27
   0   6 -20  197.59    6.39
   0  -6 -20  190.97    5.06
   0  -6 -22  275.42    5.89
   0   6  22  275.36    5.40
   0  -6  22  279.81    6.01
   0   6  22  277.28    6.93
   0  -6 -22  276.42    4.94
   0  -6 -22  287.80    6.07
   0  -6  22  288.21    6.07
   0  -6 -22  304.86    6.55
   0  -6  22  300.13    5.34
   0   6 -22  283.59    5.85
   0   6 -22  281.57    5.73
   0  -6  22  310.11    6.01
   0  -6 -22  295.49    5.88
   0   6  22  285.20    6.63
   0  -6 -22  292.68    6.01
   0  -6  22  301.68    6.13
   0   6 -22  284.72    7.37
   0   6 -22  284.15    7.85
   0  -6 -22  305.14    5.97
   0  -6  22  300.81    5.92
   0   6  24   84.57    2.60
   0  -6  24   82.07    3.03
   0   6  24   92.52    3.74
   0  -6 -24   82.85    2.25
   0  -6  24   85.26    3.06
   0  -6 -24   86.90    3.08
   0  -6 -24   91.33    3.39
   0  -6  24   88.49    2.38
   0   6 -24   81.41    2.91
   0   6  24   84.93    3.78
   0   6 -24   89.20    4.01
   0   6 -24   84.84    4.59
   0  -6 -24   94.40    3.00
   0  -6  24   89.77    2.91
   0   6 -24   83.99    2.84
   0  -6 -24   86.61    2.92
   0  -6 -24   87.09    2.99
   0  -6  24   88.43    3.07
   0   6  26   14.32    1.42
   0  -6  26   14.95    1.76
   0   6  26   16.69    2.31
   0  -6 -26   17.49    1.29
   0  -6  26   16.24    1.80
   0   6 -26   12.95    1.62
   0  -6  26   14.96    1.66
   0  -6 -26   18.33    1.91
   0  -6  26   13.84    1.08
   0   6 -26   16.95    2.38
   0  -6  26   17.05    1.79
   0  -6 -26   15.58    1.68
   0   6  26   17.45    2.39
   0   6 -26   15.40    3.07
   0  -6 -26   15.59    1.71
   0  -6 -28  111.55    4.35
   0  -6 -28  102.46    2.59
   0   6  28  110.78    4.28
   0   6  28  114.39    4.43
   0   6  28  105.88    2.95
   0   6 -28  115.65    5.28
   0   6 -28  107.81    4.58
   0  -6 -28  115.54    3.20
   0   6 -28  106.28    3.52
   0  -6  28  107.91    3.69
   0  -6  28  112.49    3.38
   0  -6 -28  112.81    3.82
   0  -6  30   94.08    3.15
   0   6 -30   82.50    4.15
   0   6 -30   95.91    4.90
   0  -6  30   93.06    3.56
   0   6  30   91.91    4.00
   0   6  30   88.22    4.10
   0  -6 -30   75.46    2.30
   0  -6 -30  104.08    3.63
   0  -6  32   95.35    3.25
   0  -6  32   88.22    3.61
   0  -6 -32  101.70    3.61
   0   6  32   86.36    4.16
   0   6  32   96.20    4.20
   0   6 -32   82.88    4.29
   0   6 -32   94.06    5.08
   0   6 -34   82.76    4.33
   0   6 -34   88.60    5.13
   0   6  34   87.96    4.30
   0  -6  34   82.65    3.62
   0  -6 -34   96.21    3.48
   0  -6  34   85.45    3.26
   0   6  34   91.03    4.20
   0   6 -36   33.91    3.22
   0   6 -36   41.82    4.17
   0   6  36   44.91    3.47
   0  -6 -36   46.50    3.42
   0  -6  36   41.32    2.86
   0  -6 -36   41.49    2.49
   0  -6  36   38.29    2.55
   0   6  36   44.21    3.47
   0   6 -38   43.63    3.67
   0   6 -38   46.49    4.46
   0   6  38   45.89    3.59
   0  -6  38   46.15    2.79
   0  -6 -38   49.31    3.57
   0   6  38   52.69    3.74
   0  -6  38   44.08    3.02
   0  -6 -38   51.56    2.66
   0   6 -40    1.52    3.39
   0  -6  40    0.95    2.02
   0   6  40    1.25    2.44
   0  -6 -40    1.14    1.60
   0  -6 -42   11.23    1.83
   0  -6  42    8.03    2.31
   0   6 -42    8.03    3.68
   0  -7  -1  177.10    4.43
   0  -7   1  180.72    4.39
   0  -7   1  169.14    3.18
   0  -7  -1  167.53    3.22
   0  -7   1  169.25    3.91
   0  -7  -1  166.77    3.99
   0  -7   1  167.17    3.92
   0  -7  -1  173.03    3.99
   0  -7   1  173.69    3.94
   0  -7   1  176.68    4.67
   0  -7  -1  174.73    4.69
   0  -7   1  172.37    4.77
   0  -7  -1  169.91    4.64
   0  -7   3  795.34   13.41
   0  -7  -3  785.89   12.98
   0  -7  -3  772.75   12.37
   0  -7   3  786.37   12.06
   0  -7   3  777.06   11.96
   0  -7  -3  783.42   12.17
   0  -7   3  790.59   12.05
   0   7   3  790.48   13.57
   0  -7   3  777.13   12.06
   0  -7   3  821.22   12.70
   0  -7  -3  775.10   12.92
   0  -7  -3  820.51   13.41
   0  -7   3  814.84   13.19
   0  -7   3  780.49   11.23
   0  -7  -3  780.00   11.44
   0   7  -3  778.71   14.09
   0  -7   5  103.52    3.77
   0  -7   5   99.66    2.75
   0  -7   5   98.36    2.65
   0  -7  -5  102.75    3.36
   0  -7  -5   99.35    3.10
   0  -7   5  101.86    2.94
   0  -7  -5  102.33    3.06
   0  -7   5   99.44    2.78
   0   7   5  107.55    3.88
   0  -7   5  102.46    3.07
   0  -7  -5  106.39    3.66
   0  -7   5  105.21    3.46
   0  -7   5   96.94    2.24
   0   7  -5  103.04    4.11
   0  -7  -5  100.20    2.44
   0  -7  -7  296.18    6.23
   0  -7   7  300.79    5.55
   0  -7  -7  310.91    6.32
   0  -7  -7  304.93    5.96
   0   7   7  310.23    7.06
   0   7  -7  310.09    7.56
   0  -7  -7  307.99    5.42
   0  -7   7  305.73    5.29
   0  -7   7  304.94    5.10
   0  -7   7  313.21    7.05
   0  -7   7  303.86    5.77
   0  -7  -7  324.19    6.95
   0  -7   7  315.50    6.54
   0  -7   7  317.82    5.97
   0  -7   9   27.45    1.27
   0  -7   9   25.80    1.93
   0  -7  -9   27.22    2.24
   0  -7  -9   27.86    2.04
   0   7   9   24.74    2.36
   0  -7   9   25.91    1.29
   0  -7   9   28.53    2.54
   0  -7   9   25.98    1.49
   0  -7   9   27.75    1.61
   0  -7   9   26.97    1.60
   0   7  -9   23.58    2.53
   0  -7  -9   25.12    1.83
   0  -7  11  199.00    3.40
   0  -7  11  202.25    3.92
   0  -7  11  196.74    4.01
   0  -7  11  205.26    4.42
   0   7 -11  184.76    5.82
   0   7  11  199.58    5.58
   0  -7 -11  200.48    4.53
   0  -7 -11  209.70    5.47
   0  -7  11  198.31    4.84
   0  -7 -11  207.93    5.48
   0  -7  11  211.20    4.31
   0  -7 -13   63.04    2.32
   0  -7  13   60.77    2.06
   0  -7  13   63.31    2.34
   0  -7  13   58.01    1.13
   0   7 -13   62.50    2.04
   0   7 -13   64.42    3.51
   0  -7  13   61.35    1.10
   0   7  13   60.42    3.24
   0  -7  13   65.22    2.12
   0  -7  13   61.79    2.00
   0  -7 -13   63.87    3.23
   0  -7  13   66.47    2.63
   0  -7  15    7.89    1.32
   0   7 -15    6.68    2.79
   0   7  15    5.84    1.91
   0   7 -15    6.60    1.05
   0   7 -15    6.87    2.09
   0  -7  15    8.51    1.11
   0  -7  15    7.42    1.15
   0  -7 -15    7.74    1.31
   0   7 -15    7.01    1.20
   0  -7  15    7.72    1.40
   0   7 -17  206.87    4.48
   0  -7  17  206.99    4.44
   0   7 -17  212.29    6.40
   0   7 -17  211.17    4.44
   0   7  17  217.58    6.04
   0  -7 -17  204.71    4.38
   0   7 -17  216.42    6.89
   0  -7  17  214.26    4.78
   0  -7 -17  219.69    5.67
   0  -7  17  225.22    4.88
   0   7 -19  281.33    5.60
   0  -7 -19  272.17    5.68
   0  -7  19  279.33    5.64
   0   7 -19  295.13    7.72
   0   7 -19  282.89    5.59
   0   7  19  294.81    7.24
   0  -7 -19  277.03    5.22
   0   7 -19  292.06    8.21
   0  -7  19  294.02    5.96
   0  -7 -19  302.80    6.87
   0  -7  19  303.60    5.84
   0   7 -21  179.33    4.31
   0  -7  21  192.73    4.66
   0   7 -21  178.81    6.59
   0   7 -21  182.29    4.29
   0  -7 -21  180.53    4.41
   0   7  21  183.69    5.59
   0   7 -21  191.95    6.13
   0  -7 -21  183.05    3.83
   0  -7 -21  197.30    5.34
   0  -7  21  200.86    4.35
   0   7 -23  275.84    7.60
   0   7  23  270.07    7.01
   0   7 -23  256.69    5.55
   0  -7  23  265.27    5.87
   0  -7 -23  254.13    4.78
   0   7 -23  269.24    5.64
   0  -7  23  281.42    5.31
   0  -7 -23  283.93    6.57
   0   7 -23  276.46    8.14
   0   7  25  283.60    6.89
   0   7 -25  263.12    8.17
   0   7  25  265.53    7.15
   0  -7 -25  256.30    4.76
   0  -7 -25  290.33    7.13
   0  -7  25  268.44    6.05
   0   7 -25  249.93    5.67
   0  -7  25  277.51    5.16
   0  -7 -25  292.57    6.69
   0   7 -25  266.88    7.57
   0   7 -27    1.18    3.16
   0   7  27    1.13    2.10
   0  -7 -27    2.62    1.18
   0  -7 -27    3.48    2.20
   0  -7 -27    2.03    1.77
   0  -7  27    3.62    1.56
   0   7  27    3.48    2.30
   0   7 -27    1.78    2.25
   0   7  29  187.43    5.76
   0  -7  29  174.41    4.42
   0   7  29  183.26    6.05
   0  -7 -29  190.42    5.95
   0  -7 -29  194.70    5.36
   0  -7  29  174.77    4.97
   0   7 -29  187.27    7.05
   0   7 -29  180.55    6.30
   0  -7  31  131.36    3.83
   0  -7 -31  142.40    4.57
   0  -7 -31  141.49    5.22
   0   7  31  136.32    5.03
   0  -7  31  128.23    4.33
   0   7 -31  125.24    5.41
   0   7 -31  141.48    6.32
   0   7  31  125.05    5.14
   0   7  33  148.66    5.32
   0  -7 -33  145.18    5.35
   0   7  33  128.01    5.26
   0  -7 -33  144.78    4.57
   0  -7  33  122.36    4.39
   0   7 -33  115.40    5.35
   0   7 -33  134.15    6.34
   0  -7 -35  116.47    4.05
   0  -7  35   99.21    4.06
   0   7  35  106.33    4.94
   0   7  35  116.17    4.85
   0   7 -35   95.24    5.02
   0   7 -35  111.81    6.00
   0   7  37   39.35    3.63
   0   7 -37   43.90    4.64
   0  -7 -37   46.55    2.83
   0  -7  37   37.91    2.92
   0  -7  39   51.64    3.31
   0  -7 -39   62.23    3.03
   0  -7 -41    2.66    1.83
   0  -7 -43   11.24    2.00
   0  -8   0  115.39    3.35
   0  -8   0  121.32    3.25
   0  -8   0  130.05    4.15
   0  -8   0  118.90    2.46
   0  -8   0  117.89    3.28
   0  -8   0  118.49    3.34
   0  -8   0  120.82    4.09
   0  -8   0  123.35    3.76
   0  -8  -2   87.81    3.02
   0  -8   2   88.75    2.81
   0  -8  -2   84.51    3.40
   0  -8  -2   85.29    2.91
   0  -8   2   89.39    2.88
   0  -8   2   91.08    2.74
   0  -8  -2   94.11    3.57
   0  -8   2   91.97    3.52
   0  -8  -2   88.53    2.10
   0  -8   2   87.12    1.99
   0  -8  -2   91.17    2.95
   0  -8   2   86.90    2.74
   0  -8   2   85.47    3.64
   0  -8   2   93.58    3.17
   0  -8  -2   90.74    3.31
   0  -8  -4  195.97    4.84
   0  -8   4  201.27    4.30
   0  -8  -4  200.69    5.11
   0  -8   4  196.46    4.24
   0  -8  -4  191.84    4.63
   0  -8  -4  202.76    4.57
   0  -8   4  195.30    4.37
   0  -8   4  199.56    4.36
   0  -8   4  211.58    5.34
   0  -8  -4  211.14    5.55
   0  -8  -4  191.28    3.68
   0  -8   4  202.40    5.57
   0  -8   4  194.38    3.50
   0  -8   4  206.52    4.83
   0  -8  -4  200.26    5.17
   0  -8   6   79.21    3.60
   0  -8   6   75.17    1.90
   0  -8   6   74.96    2.39
   0  -8  -6   72.64    2.98
   0  -8   6   79.10    2.37
   0  -8   6   73.69    2.50
   0  -8  -6   77.58    3.08
   0  -8  -6   76.09    2.89
   0  -8   6   74.17    2.63
   0   8   6   73.07    3.50
   0   8  -6   72.93    3.83
   0  -8  -6   75.02    2.10
   0  -8  -6   81.36    3.45
   0  -8   6   83.81    3.25
   0  -8   6   80.32    2.79
   0  -8  -6   74.56    3.17
   0  -8   8  113.22    4.36
   0  -8   8  111.58    2.49
   0  -8   8  111.39    2.90
   0  -8  -8  117.88    3.81
   0  -8   8  115.38    2.74
   0  -8  -8  114.00    3.61
   0  -8  -8  113.77    3.61
   0  -8   8  110.67    3.19
   0   8   8  114.57    4.31
   0  -8  -8  111.57    2.75
   0   8  -8  108.03    4.67
   0  -8   8  125.37    3.95
   0  -8  -8  121.47    4.19
   0  -8   8  117.19    3.19
   0  -8   8  123.56    3.38
   0  -8 -10   46.14    2.34
   0  -8  10   46.36    1.85
   0  -8  10   50.22    1.59
   0  -8 -10   48.06    2.55
   0  -8 -10   48.85    2.70
   0  -8  10   49.95    2.12
   0  -8  10   45.49    3.13
   0  -8  10   45.81    1.59
   0  -8 -10   47.97    1.88
   0   8 -10   52.19    3.48
   0  -8  10   48.18    2.53
   0  -8 -10   54.87    2.97
   0  -8  10   46.67    2.11
   0   8  10   47.40    3.05
   0  -8 -12   82.38    2.92
   0  -8  12   86.09    2.42
   0  -8  12   85.80    1.83
   0  -8  12   87.87    2.69
   0  -8  12   79.67    2.22
   0  -8  12   86.51    4.00
   0   8 -12   78.75    4.11
   0  -8  12   87.00    3.25
   0  -8 -12   97.59    3.80
   0  -8 -12   85.52    3.41
   0  -8 -12   85.60    3.48
   0   8  12   84.25    3.88
   0  -8  12   84.43    2.78
   0  -8 -14   48.74    2.23
   0  -8  14   43.77    1.80
   0   8 -14   44.73    3.38
   0  -8  14   47.04    2.47
   0  -8 -14   45.42    2.79
   0   8  14   43.04    3.07
   0  -8  14   47.93    1.94
   0  -8  14   42.94    1.73
   0  -8  14   45.28    3.23
   0  -8  14   45.21    2.16
   0   8  16   83.58    3.94
   0   8 -16   82.05    4.27
   0   8 -16   80.03    2.47
   0  -8  16   86.88    3.14
   0  -8 -16   89.03    3.72
   0  -8  16   81.94    2.46
   0  -8 -16   86.02    2.76
   0  -8  16   85.12    2.89
   0  -8 -18  123.89    3.38
   0  -8  18  130.14    3.66
   0  -8 -18  127.94    4.52
   0   8 -18  120.54    3.25
   0   8 -18  133.42    5.42
   0   8 -18  134.32    5.94
   0   8  18  129.80    4.92
   0  -8 -18  143.80    4.69
   0  -8  18  135.51    3.85
   0  -8 -20   63.09    2.35
   0  -8  20   63.36    2.68
   0  -8 -20   64.20    3.47
   0   8 -20   65.62    3.99
   0   8 -20   62.28    4.61
   0   8  20   59.17    3.59
   0  -8  20   62.30    2.59
   0  -8 -20   66.28    3.30
   0  -8 -22   61.71    2.25
   0   8 -22   67.20    4.04
   0  -8 -22   65.81    3.58
   0  -8 -22   73.11    3.41
   0  -8  22   63.75    2.49
   0   8 -22   59.73    4.70
   0   8  22   58.76    3.62
   0  -8  22   61.43    2.71
   0   8 -24   81.31    4.47
   0  -8 -24   80.15    3.94
   0  -8 -24   86.70    3.74
   0   8 -24   84.33    5.20
   0   8  24   74.93    4.07
   0  -8  24   75.73    3.06
   0   8 -26   39.57    3.61
   0  -8 -26   43.04    3.24
   0  -8 -26   46.47    2.95
   0   8 -26   43.61    4.42
   0   8  26   40.12    3.35
   0  -8  26   44.58    2.54
   0   8 -28   20.31    3.11
   0  -8 -28   28.36    2.96
   0  -8 -28   28.19    2.59
   0   8 -28   26.90    3.99
   0   8  28   24.53    2.99
   0  -8  28   26.19    2.24
   0  -8 -30   11.92    2.59
   0  -8  30   11.58    1.99
   0  -8 -30    9.95    2.26
   0   8 -30   14.42    3.81
   0   8  30    9.34    2.73
   0   8 -30   13.49    2.99
   0   8 -32  100.54    5.26
   0  -8 -32  131.98    4.61
   0   8  32  113.88    5.15
   0   8 -32  116.78    6.27
   0  -8  32  105.70    4.06
   0  -8 -32  122.62    5.12
   0   8  34   80.03    4.60
   0  -8  34   75.14    3.57
   0  -8  36  127.78    4.64
   0  -8 -36  156.46    4.88
   0  -8  38   20.58    2.55
   0  -9   1   68.19    2.46
   0  -9  -1   64.05    2.44
   0  -9  -1   65.43    3.23
   0  -9   1   73.57    3.34
   0  -9  -1   71.38    3.31
   0  -9   1   62.16    3.28
   0  -9   1   66.09    2.59
   0  -9  -1   67.70    2.71
   0  -9  -1   64.74    2.54
   0  -9   1   65.56    2.43
   0  -9  -1   67.10    2.98
   0  -9   1   68.47    2.91
   0  -9  -3   96.66    3.61
   0  -9   3   95.80    3.36
   0  -9   3   94.94    2.91
   0  -9   3  102.55    3.85
   0  -9  -3  105.28    4.01
   0  -9   3   95.83    2.82
   0  -9   3   90.25    3.93
   0  -9   3   94.38    2.95
   0  -9  -3   97.04    3.32
   0  -9  -3   94.85    3.14
   0  -9  -3   99.56    3.77
   0  -9   5   27.39    1.94
   0  -9  -5   25.26    2.18
   0  -9   5   24.65    2.66
   0  -9   5   21.88    1.51
   0  -9   5   25.11    1.66
   0  -9   5   26.26    2.28
   0  -9  -5   24.81    2.40
   0  -9  -5   21.92    1.83
   0  -9   5   23.43    1.65
   0  -9  -5   23.54    2.08
   0  -9  -5   24.50    2.26
   0  -9  -7   91.12    3.47
   0  -9  -7  105.83    4.08
   0  -9   7   99.11    3.76
   0  -9  -7   95.24    3.55
   0  -9  -7   91.38    3.27
   0  -9   7   96.93    4.22
   0  -9   7   95.18    2.65
   0  -9   7   95.23    3.16
   0  -9  -7   87.63    3.67
   0  -9   7   91.57    2.87
   0  -9  -9   73.82    3.30
   0  -9   9   72.93    3.27
   0  -9  -9   82.56    3.70
   0   9   9   77.56    3.83
   0   9  -9   75.90    4.17
   0  -9   9   69.44    3.79
   0  -9  -9   73.14    3.06
   0  -9   9   74.75    2.73
   0  -9  -9   69.68    3.37
   0  -9   9   74.40    2.63
   0  -9  -9   68.52    2.98
   0  -9 -11    4.78    1.81
   0  -9 -11    5.23    1.91
   0  -9  11    4.81    1.66
   0   9  11    2.15    2.12
   0   9 -11    3.63    2.35
   0  -9  11    3.83    2.25
   0  -9 -11    4.48    1.68
   0  -9  11    3.44    1.24
   0  -9 -11    2.66    1.74
   0  -9  11    5.65    1.32
   0  -9 -11    2.74    1.57
   0  -9 -13    5.45    1.96
   0  -9  13    6.41    1.66
   0  -9 -13    5.84    1.99
   0   9  13    7.71    2.30
   0   9 -13    5.75    2.44
   0  -9  13    4.56    2.37
   0  -9 -13    7.23    1.85
   0  -9  13    5.67    1.23
   0  -9 -13    6.19    1.58
   0  -9  13    7.33    1.43
   0   9  15   11.70    2.48
   0   9 -15   14.80    2.85
   0  -9  15   12.33    2.69
   0  -9 -15   15.53    2.17
   0  -9  15   10.86    1.82
   0  -9  15   14.20    1.62
   0  -9 -15   13.96    2.28
   0  -9 -15   13.13    1.69
   0  -9 -17   81.00    3.80
   0  -9  17   78.80    2.89
   0   9 -17   73.97    4.43
   0  -9  17   79.00    3.13
   0   9  17   77.14    4.04
   0  -9  17   77.76    4.34
   0  -9 -17   71.02    2.79
   0  -9 -19   27.46    2.78
   0  -9  19   27.63    2.04
   0   9  19   28.83    3.03
   0  -9 -19   28.85    2.69
   0  -9  19   24.67    2.08
   0  -9  19   27.64    3.24
   0   9 -19   32.04    3.39
   0  -9 -21   51.57    3.43
   0  -9  21   50.71    3.74
   0  -9  21   51.40    2.56
   0   9  21   46.13    3.55
   0  -9  21   52.64    2.53
   0  -9 -21   52.06    3.21
   0   9 -21   54.38    4.85
   0   9 -21   49.96    3.98
   0  -9 -23   59.69    3.61
   0  -9  23   54.61    3.88
   0   9 -23   57.79    4.95
   0  -9  23   52.14    2.62
   0   9  23   51.83    3.70
   0   9 -23   51.74    4.02
   0  -9 -23   57.23    3.32
   0  -9 -25   25.20    2.64
   0  -9 -25   22.69    2.89
   0   9  25   19.09    2.92
   0   9 -25   17.79    3.10
   0  -9  25   24.75    2.14
   0   9 -25   20.61    4.11
   0   9 -27   44.51    4.01
   0  -9 -27   53.45    3.33
   0   9  27   47.66    3.81
   0  -9 -27   55.41    3.62
   0  -9  27   49.77    2.75
   0   9  29   30.71    3.41
   0   9  31   42.18    3.81
   0 -10   0  109.58    3.89
   0 -10   0  110.37    4.23
   0 -10   0  113.85    4.35
   0 -10   0  110.81    3.48
   0 -10  -2    6.52    1.74
   0 -10   2    6.55    1.59
   0 -10  -2    6.28    1.67
   0 -10  -2    5.86    1.99
   0 -10   2    6.74    2.16
   0 -10  -2    6.83    1.93
   0 -10   2    7.62    1.95
   0 -10  -4    1.31    1.57
   0 -10   4    3.62    1.48
   0 -10  -4    1.04    1.78
   0 -10   4    1.71    1.77
   0 -10  -4    1.66    1.62
   0 -10  -4    1.23    1.99
   0 -10   4    1.29    2.09
   0 -10   6   74.08    3.95
   0 -10  -6   72.83    3.48
   0 -10   6   77.67    3.07
   0 -10  -6   85.03    3.88
   0 -10   6   82.36    3.62
   0 -10  -6   78.39    3.44
   0 -10  -6   79.49    3.35
   0 -10   8   19.73    1.81
   0 -10  -8   18.68    2.25
   0 -10  -8   20.95    2.48
   0 -10   8   21.56    2.29
   0 -10   8   17.32    2.82
   0 -10  -8   19.03    2.16
   0 -10  -8   20.68    2.27
   0 -10  10  102.62    4.65
   0 -10  10  104.94    3.34
   0 -10 -10   98.10    4.18
   0 -10 -10  105.52    4.04
   0 -10  10  108.63    4.03
   0 -10 -10  109.20    4.41
   0 -10 -10  104.38    3.68
   0  10  12   12.71    2.61
   0  10 -12   12.85    2.83
   0 -10  12   11.52    2.00
   0 -10 -12   11.54    2.28
   0 -10 -12   11.81    2.16
   0 -10 -12   12.41    1.87
   0 -10  12   13.70    2.81
   0 -10 -12   11.11    2.26
   0  10  14   35.75    3.19
   0 -10  14   38.02    2.55
   0 -10 -14   38.35    3.01
   0  10 -14   38.36    3.61
   0 -10  14   34.09    3.38
   0 -10 -14   29.21    2.81
   0 -10 -14   36.92    2.32
   0 -10 -14   36.38    2.89
   0  10  16   17.92    2.78
   0 -10 -16   13.71    2.41
   0 -10  16   17.37    2.02
   0 -10  16   16.15    3.07
   0  10 -16   16.41    3.02
   0 -10 -16   17.79    2.52
   0  10  18   31.16    3.24
   0 -10  18   27.85    2.24
   0 -10 -18   26.50    2.88
   0 -10 -18   25.29    2.78
   0 -10  18   27.83    3.39
   0  10 -18   31.43    3.69
   0  10 -20    9.26    2.95
   0 -10 -20    6.68    2.32
   0  10  20    5.90    2.58
   0 -10  20    8.99    3.00
   0  10  22   34.73    3.46
   0 -10 -22   39.87    3.30
   0  10  24   30.48    3.34
   0 -11  -1   31.30    2.45
   0 -11   1   34.85    2.48
   0 -11  -1   33.61    2.92
   0 -11   1   33.72    3.07
   0 -11   1   30.82    2.70
   0 -11  -1   36.30    2.83
   0 -11  -3   36.31    2.67
   0 -11   3   40.94    2.55
   0 -11   3   37.49    3.23
   0 -11  -3   36.28    2.93
   0 -11  -3   45.42    3.07
   0 -11   3   43.49    2.98
   0 -11  -5   37.64    2.76
   0 -11   5   38.71    3.33
   0 -11  -5   32.53    2.76
   0 -11   5   41.11    2.90
   0 -11  -5   40.45    3.04
   0 -11  -7   13.57    2.16
   0 -11   7   13.59    2.17
   0 -11  -7   13.22    2.20
   0 -11   7   13.91    2.80
   0 -11  -9    6.48    2.00
   0 -11  -9    6.34    2.10
   0 -11   9    6.88    1.95
   0 -11   9    4.82    2.60
   0 -11 -11   29.73    2.86
   0 -11  11   37.96    2.71
   0 -11 -11   37.84    2.87
   0 -11  11   35.54    3.54
   0 -11  13   25.41    2.41
   0 -11 -13   23.45    2.66
   0 -11 -13   22.98    2.74
   0 -11 -15    8.64    2.39
   0 -11  15    7.04    1.86
   0 -11 -17    3.78    2.26
   1   0 -49    5.00    1.87
  -1   0  47   15.76    2.82
   1   0 -47   13.86    2.01
  -1   0  45    9.82    2.63
   1   0 -45    9.30    1.82
  -1   0  43  116.49    4.47
   1   0 -43  113.36    4.26
   1   0 -41   12.65    2.31
   1   0 -41   16.38    1.91
  -1   0  41   14.82    2.47
  -1   0  39   34.22    2.93
   1   0 -39   28.24    2.10
   1   0 -39   30.00    2.53
   1   0 -37   38.89    2.53
   1   0 -37   41.42    2.29
  -1   0  37   41.89    2.87
   1   0 -35  365.23    7.26
   1   0 -35  384.41    7.28
  -1   0  35  373.87    6.35
  -1   0  35  383.40    7.72
   1   0 -33   77.77    2.98
  -1   0  33   78.05    3.23
  -1   0  33   80.82    2.33
   1   0 -33   75.75    2.79
   1   0 -31    6.63    1.41
  -1   0  31    8.66    1.85
  -1   0  31    7.87    1.20
   1   0 -31   11.32    1.75
  -1   0  29  325.24    6.53
   1   0 -29  319.96    6.21
  -1   0  29  332.85    5.57
   1   0 -29  331.31    6.19
   1   0 -27   82.25    2.90
  -1   0  27   85.59    2.93
   1   0 -27   90.47    2.72
  -1   0  27   80.94    2.17
   1   0 -25    1.98    1.28
  -1   0  25    2.16    0.61
   1   0 -25    2.99    1.06
  -1   0  25    3.01    0.88
  -1   0  25    3.51    1.36
  -1   0  23  133.83    2.67
   1   0 -23  139.35    3.23
  -1   0  23  150.50    3.60
   1   0 -23  152.86    3.40
  -1   0  21   26.73    1.00
   1   0 -21   26.53    1.48
   1   0 -21   28.37    1.47
  -1   0  21   29.07    1.67
  -1   0  19   23.74    0.92
  -1   0  19   27.48    1.59
   1   0 -19   27.78    1.41
   1   0 -19   26.47    1.35
   1   0 -17    0.02    0.78
  -1   0  17    0.22    0.46
   1   0 -17   -0.59    0.97
  -1   0  17    0.56    1.05
   1   0 -15  275.57    4.62
  -1   0  15  283.36    4.35
   1   0 -15  289.43    4.84
  -1   0  15  296.62    4.32
  -1   0  15  284.41    4.95
  -1   0  13  198.68    3.65
   1   0 -13  190.07    3.55
   1   0 -13  197.65    3.36
  -1   0  13  195.25    3.13
   1   0 -11 1090.29   15.72
  -1   0  11 1121.75   15.56
   1   0 -11 1104.56   15.50
   1   0 -11 1116.19   15.24
  -1   0  11 1163.17   15.03
  -1   0  11 1118.72   15.08
  -1   0   9    2.36    0.81
  -1   0   9    2.82    0.54
   1   0  -9    0.15    0.71
   1   0  -9    2.14    0.70
  -1   0   9    1.69    0.41
  -1   0   7 3336.33   45.56
   1   0  -7 3458.81   45.65
  -1   0   7 3644.90   45.88
  -1   0   7 3777.22   46.12
   1   0  -7 3473.94   46.12
  -1   0   5 3591.48   47.19
  -1   0   5 3622.94   47.36
   1   0  -5 3599.52   47.37
  -1   0   3 2049.19   27.19
  -1   0   3 2125.32   27.32
   1   0  -3 2037.02   27.32
   1   0   3   10.32    0.44
  -1   0  -3   10.07    0.41
  -1   0  -3   10.04    0.42
  -1   0  -3   10.41    0.47
   1   0   3    9.39    0.46
   1   0   5 1185.53   16.56
   1   0   5 1204.23   16.32
  -1   0  -5 1240.64   16.43
  -1   0  -5 1206.54   16.54
   1   0   7   32.17    1.04
  -1   0  -7   32.25    1.05
   1   0   7   32.25    1.15
  -1   0  -7   32.64    1.10
  -1   0  -9 4293.60   55.71
  -1   0  -9 4303.60   56.19
   1   0   9 4163.18   56.22
   1   0   9 4300.66   55.86
  -1   0  -9 4168.68   55.97
  -1   0 -11 7862.79  104.84
   1   0  11 7760.18  104.88
  -1   0 -11 7929.15  104.29
  -1   0 -11 7907.66  104.61
  -1   0 -13    0.20    0.62
  -1   0 -13    0.32    0.31
   1   0  13    0.59    0.60
   1   0  13    0.25    0.73
  -1   0 -13    0.44    0.66
  -1   0 -13    2.19    0.81
  -1   0 -13    0.83    0.79
   1   0  13    0.90    0.81
  -1   0 -15   93.32    2.30
  -1   0 -15   89.98    1.57
   1   0  15   94.93    2.03
  -1   0 -15   90.36    2.44
   1   0  15   87.92    2.52
  -1   0 -15   96.24    2.14
  -1   0 -15   92.58    2.21
   1   0  15   96.64    2.32
  -1   0 -17 1315.45   18.53
  -1   0 -17 1303.68   17.41
   1   0  17 1349.54   18.01
  -1   0 -17 1352.08   18.86
   1   0  17 1282.81   19.03
  -1   0 -17 1272.38   18.09
  -1   0 -17 1282.33   18.26
   1   0  17 1359.26   18.47
  -1   0 -19   57.25    1.94
  -1   0 -19   55.16    1.13
   1   0  19   55.59    1.64
  -1   0 -19   57.80    2.09
   1   0  19   55.48    2.00
  -1   0 -19   53.15    1.82
  -1   0 -19   56.86    1.92
  -1   0 -21  134.23    3.16
   1   0  21  137.43    2.85
  -1   0 -21  134.64    3.46
  -1   0 -21  136.99    3.29
   1   0  21  147.91    3.51
  -1   0 -21  138.43    3.10
  -1   0 -23 1332.52   19.21
   1   0  23 1336.35   18.75
  -1   0 -23 1406.15   19.94
  -1   0 -23 1333.80   19.50
   1   0  23 1451.95   19.70
  -1   0 -23 1293.94   19.06
  -1   0 -25   14.01    1.55
   1   0  25   17.56    1.23
  -1   0 -25   12.74    1.36
  -1   0 -25   12.61    1.34
   1   0  25   13.32    1.67
  -1   0 -25   17.53    1.65
  -1   0 -27  538.51    9.12
  -1   0 -27  555.40    9.74
   1   0  27  561.72    8.63
   1   0  27  576.23    9.51
  -1   0 -27  571.45    9.20
  -1   0 -27  549.25    9.41
  -1   0 -29  110.71    3.35
   1   0  29  116.40    2.83
  -1   0 -31  288.69    5.97
   1   0  31  290.27    6.13
   1   0  31  285.41    5.21
  -1   0 -33  214.91    5.16
   1   0  33  231.08    5.41
   1   0  33  221.13    4.40
  -1   0 -35    1.80    2.00
   1   0  35    2.92    1.87
  -1   0 -35    1.22    1.40
  -1   0 -37  113.54    3.98
   1   0  37  118.38    4.08
  -1   0 -37  119.21    3.66
  -1   0 -39  130.80    4.39
   1   0  39  145.03    4.60
  -1   0 -39  142.87    4.12
  -1   0 -41   73.40    3.55
   1   0  41   81.57    3.73
  -1   0 -41   83.40    3.21
  -1   0 -43   26.98    2.79
   1   0  43   24.54    2.82
  -1   0 -43   28.28    2.25
  -1   0 -45   80.48    3.94
   1   0  45   81.86    4.02
  -1   0 -45   91.38    3.45
  -1   0 -47    8.20    1.93
   1   0  47    5.20    2.61
   1  -1 -50   17.82    2.41
   1  -1 -48   17.79    2.35
  -1  -1  48   18.14    2.88
   1   1 -46    3.81    1.59
   1  -1 -46    8.61    2.06
  -1  -1  46    7.94    2.59
  -1   1  46    8.25    2.75
  -1   1  44   66.59    3.77
  -1  -1  44   70.10    3.67
   1  -1 -44   69.76    3.25
   1   1 -44   63.15    2.74
   1  -1 -42   18.24    2.12
  -1   1  42   15.22    2.69
  -1  -1  42   19.35    2.60
   1   1 -42   15.06    2.70
   1  -1 -42   14.48    2.22
   1   1 -42   15.75    1.75
  -1   1  40  106.68    4.17
  -1  -1  40  110.65    4.11
   1  -1 -40  115.00    3.90
   1   1 -40  110.78    4.20
   1  -1 -40  101.92    3.56
   1   1 -40  108.89    3.31
  -1   1  38   77.13    3.57
  -1  -1  38   78.66    3.42
  -1   1  38   75.50    2.31
   1  -1 -38   78.74    3.25
   1  -1 -38   77.19    2.99
   1   1 -38   73.89    3.52
   1   1 -38   80.77    2.80
  -1   1  36   56.12    3.05
  -1  -1  36   50.57    2.84
   1  -1 -36   50.31    2.64
  -1   1  36   50.52    1.88
   1  -1 -36   44.36    2.46
   1   1 -36   52.43    2.99
   1   1 -36   52.20    2.25
  -1  -1  34  556.44    9.80
  -1   1  34  569.12   10.14
  -1   1  34  532.15    8.28
   1  -1 -34  549.04    9.77
   1  -1 -34  510.21    8.98
   1   1 -34  529.72    9.83
   1   1 -34  554.17    9.07
  -1  -1  32   92.37    3.35
  -1   1  32   94.57    3.66
   1  -1 -32   91.03    3.24
  -1   1  32   89.03    2.28
   1  -1 -32   80.42    2.81
   1   1 -32   84.70    3.36
   1   1 -32   89.58    2.74
  -1  -1  30   54.63    2.63
  -1   1  30   58.88    2.84
   1  -1 -30   51.64    2.49
  -1   1  30   58.64    1.78
   1   1 -30   60.77    2.75
   1  -1 -30   58.41    2.28
   1   1 -30   50.55    2.06
  -1  -1  28   11.05    1.74
   1   1 -28   12.13    1.57
   1   1 -28   13.54    1.26
   1   1 -28    9.74    1.74
   1  -1 -28    9.23    1.43
   1  -1 -28   12.70    1.58
  -1   1  28    9.87    1.02
  -1   1  28   11.23    1.80
  -1  -1  26  134.09    2.85
   1  -1 -26  138.40    3.57
   1   1 -26  137.92    3.48
   1   1 -26  131.94    3.68
   1  -1 -26  135.74    3.67
   1  -1 -26  149.61    3.85
   1   1 -26  145.88    3.74
   1   1 -26  141.71    3.15
  -1   1  26  136.56    2.68
   1  -1 -26  140.24    3.63
  -1  -1  26  139.09    3.85
   1   1 -26  134.23    3.65
   1  -1 -26  134.56    3.01
  -1  -1  26  140.94    3.61
  -1   1  26  144.63    3.78
   1  -1 -24   32.76    1.71
   1   1 -24   34.47    1.69
   1   1 -24   37.53    1.88
   1  -1 -24   38.00    1.92
   1   1 -24   37.38    1.86
   1   1 -24   36.88    1.52
  -1   1  24   33.62    1.23
   1  -1 -24   31.52    1.80
  -1  -1  24   28.88    0.93
  -1  -1  24   33.78    1.91
  -1  -1  24   35.40    1.47
   1  -1 -24   32.08    1.48
   1   1 -24   34.04    1.96
  -1  -1  24   33.87    1.90
  -1   1  24   35.21    1.94
   1  -1 -22  301.94    5.61
   1   1 -22  292.29    5.49
  -1  -1  22  285.82    4.80
   1   1 -22  292.48    5.57
   1  -1 -22  293.18    4.80
   1   1 -22  300.02    5.74
   1  -1 -22  306.90    5.84
   1   1 -22  306.46    5.74
   1   1 -22  302.21    5.06
   1  -1 -22  307.43    5.66
  -1   1  22  289.56    4.59
  -1  -1  22  300.13    5.82
  -1   1  22  298.68    5.62
  -1  -1  22  298.76    5.51
   1   1 -20   37.94    1.73
   1  -1 -20   34.14    1.13
  -1  -1  20   30.57    0.86
  -1   1  20   36.28    1.78
  -1   1  20   33.91    1.27
  -1  -1  20   28.87    0.86
  -1  -1  20   33.34    1.70
   1  -1 -20   31.40    1.55
   1   1 -20   34.07    1.56
  -1  -1  20   31.38    1.34
   1   1 -20   34.95    1.80
   1  -1 -20   29.75    1.23
  -1  -1  20   25.93    0.75
   1  -1 -20   34.54    1.68
   1   1 -20   38.16    1.38
  -1   1  20   36.40    1.11
   1  -1 -20   33.07    1.67
   1   1 -20   36.09    1.65
   1  -1 -20   24.89    0.79
  -1  -1  20   32.56    1.71
   1  -1 -20   30.41    0.76
   1  -1 -18  626.28    8.77
   1   1 -18  626.47    9.69
   1   1 -18  610.73    8.39
  -1  -1  18  626.54    8.44
  -1   1  18  635.99    8.42
   1   1 -18  594.97    8.93
  -1   1  18  633.87    8.56
   1  -1 -18  603.78    9.53
  -1   1  18  600.77    8.99
   1  -1 -18  606.96    9.52
  -1  -1  18  586.02    8.36
  -1  -1  18  610.59    9.66
  -1   1  18  616.53    9.51
   1   1 -18  570.31    9.32
   1   1 -18  638.13    9.56
   1  -1 -18  604.91    8.60
  -1  -1  18  640.16    8.93
  -1  -1  18  611.56    9.40
   1  -1 -18  600.85    8.34
  -1  -1  18  568.95    8.29
   1   1 -18  616.07    8.38
   1  -1 -18  586.76    8.31
   1   1 -18  615.25    9.61
   1  -1 -16  451.31    7.31
  -1   1  16  450.15    6.36
  -1   1  16  452.01    7.21
   1  -1 -16  470.18    6.67
   1  -1 -16  456.51    7.28
  -1  -1  16  437.78    7.32
  -1   1  16  459.91    6.84
   1   1 -16  457.30    6.73
   1   1 -16  463.38    6.34
   1  -1 -16  448.03    6.28
  -1  -1  16  436.92    6.75
   1  -1 -16  409.19    6.36
   1   1 -16  450.10    7.27
  -1  -1  16  442.30    7.13
   1  -1 -16  428.58    7.07
   1   1 -16  446.19    6.36
   1   1 -16  461.80    7.39
  -1   1  16  437.82    6.28
  -1  -1  16  441.02    6.28
  -1  -1  16  448.18    6.41
  -1   1  16  450.12    6.37
   1  -1 -16  437.91    6.31
   1   1 -16  455.79    7.35
  -1   1  14 1082.18   13.68
  -1   1  14  996.29   14.46
   1   1 -14 1011.55   13.98
  -1   1  14 1028.06   14.18
  -1  -1  14 1009.43   14.59
   1  -1 -14  977.26   14.58
   1  -1 -14 1033.87   14.00
   1  -1 -14  987.12   13.68
   1   1 -14 1026.34   13.73
   1  -1 -14  994.01   13.66
  -1  -1  14 1072.61   14.20
   1   1 -14 1027.53   14.58
   1   1 -14 1012.49   14.59
   1   1 -14 1044.04   13.79
   1  -1 -14 1006.07   14.37
  -1   1  14  978.12   13.68
   1  -1 -14  992.32   13.72
  -1   1  14 1012.50   13.77
  -1   1  12    0.53    0.38
  -1  -1  12    0.35    0.61
  -1   1  12    0.40    0.50
   1   1 -12    1.19    0.48
  -1   1  12    0.36    0.46
   1   1 -12    0.52    1.00
  -1  -1  12    0.28    0.86
  -1   1  12    1.34    0.83
   1  -1 -12    0.70    0.79
   1   1 -12    0.55    0.49
   1   1 -12    2.40    0.66
  -1   1  12    0.35    0.51
   1   1 -12    0.25    0.52
   1  -1 -12    3.36    0.53
   1   1 -10   53.55    1.22
  -1   1  10   50.23    1.36
  -1  -1  10   54.49    1.51
   1  -1 -10   56.14    1.34
   1   1 -10   49.51    1.26
   1   1 -10   54.73    1.75
  -1  -1  10   58.29    1.60
   1   1 -10   53.33    1.51
  -1   1  10   46.82    1.21
  -1  -1  10   57.87    1.67
  -1  -1  10   58.64    1.25
  -1   1  10   57.55    1.01
   1   1 -10   56.31    1.29
   1  -1 -10   56.41    1.55
  -1   1  10   53.69    1.26
   1  -1  -8  289.05    4.63
   1   1  -8  307.40    4.48
   1   1  -8  294.63    4.95
   1   1  -8  302.48    4.34
  -1   1   8  296.94    4.48
  -1   1   8  274.53    4.41
  -1   1   8  320.95    4.11
  -1  -1   8  304.18    4.35
   1   1  -8  280.21    4.44
  -1  -1   8  304.80    4.88
  -1  -1   8  295.82    4.67
  -1   1   8  294.30    4.61
   1  -1  -6 2363.81   31.78
  -1   1   6 2399.60   31.61
  -1  -1   6 2416.29   31.54
   1   1  -6 2490.85   31.95
   1  -1  -6 2363.08   31.55
  -1  -1   6 2368.18   31.31
   1   1  -6 2333.96   31.33
  -1   1   6 2465.53   31.78
  -1  -1   6 2458.02   31.83
  -1   1   6 2337.98   31.46
  -1   1   4 4262.60   56.82
   1  -1  -4 4230.15   56.85
  -1  -1   4 4355.44   56.56
  -1  -1   4 4330.82   56.51
   1  -1  -4 4476.04   56.87
  -1   1   4 4387.65   56.92
  -1  -1   4 4325.83   56.92
  -1   1   4 4292.40   56.67
   1  -1  -4 4222.90   56.61
  -1   1   4 4413.54   56.76
   1   1  -4 4466.77   57.06
   1   1  -2  628.74    8.58
  -1  -1   2  599.76    8.61
  -1   1   2  611.39    8.44
   1  -1  -2  601.09    8.49
   1  -1  -2  627.23    8.35
  -1  -1   2  610.40    8.63
   1  -1  -2  629.10    8.63
  -1   1   2  616.80    8.63
   1   1  -2  601.08    8.50
   1  -1  -2  607.29    8.24
   1  -1  -2  607.20    8.57
  -1   1   2  601.30    8.45
   1  -1  -2  633.75    8.47
   1   1   0 3412.35   44.85
   1  -1   0 3289.65   44.87
   1  -1   0 3541.72   44.95
  -1  -1   0 3480.38   44.63
   1  -1   0 3308.27   44.96
  -1   1   0 3386.73   44.97
   1  -1   0 3385.79   44.69
   1  -1   0 3542.42   44.74
  -1  -1   0 3352.23   44.95
   1   1   0 3514.10   44.87
  -1  -1   0 3422.69   44.86
   1  -1   0 3451.58   44.85
  -1   1   0 3275.53   44.81
   1  -1   2 1799.91   22.84
   1  -1   2 1681.30   22.52
   1  -1   2 1807.08   22.59
  -1  -1  -2 1704.82   22.55
   1  -1   2 1704.69   22.71
  -1  -1  -2 1688.28   22.70
   1  -1   2 1757.05   22.74
   1   1   2 1679.15   22.75
   1  -1   2 1648.14   22.79
  -1  -1  -2 1689.51   22.49
  -1  -1  -4 2687.33   35.94
  -1   1  -4 2836.55   36.04
   1  -1   4 2825.78   36.08
  -1   1  -4 2831.03   36.17
  -1   1  -4 2672.22   35.73
   1  -1   4 2775.73   35.75
   1  -1   4 2814.30   35.74
   1  -1   4 2675.93   36.14
  -1  -1  -4 2709.22   35.96
   1   1   4 2763.18   36.02
  -1  -1  -4 2583.76   35.86
   1  -1   4 2754.01   36.13
  -1  -1  -4 2668.80   36.12
   1   1   4 2745.94   36.13
  -1   1  -6   78.52    1.58
  -1  -1  -6   75.02    1.55
   1  -1   6   78.30    1.71
   1  -1   6   78.07    1.40
   1   1   6   75.49    1.55
  -1  -1  -6   74.56    1.74
   1   1   6   77.62    1.79
  -1  -1  -6   82.61    1.55
  -1  -1  -6   76.00    1.64
   1  -1   6   79.83    1.76
   1   1   6   69.50    1.50
  -1   1  -6   79.00    1.83
  -1   1  -8  252.56    3.85
   1  -1   8  246.70    3.78
   1   1   8  253.06    3.83
   1   1   8  254.62    3.80
  -1   1  -8  263.46    4.21
   1  -1   8  253.18    4.17
  -1  -1  -8  249.06    4.00
  -1  -1  -8  256.36    3.84
   1   1   8  254.65    3.85
   1   1   8  258.94    4.16
  -1   1  -8  238.20    3.81
  -1  -1  -8  251.03    4.15
   1  -1   8  254.53    4.26
  -1   1 -10 3182.08   41.94
  -1   1 -10 3264.81   41.50
  -1   1 -10 3119.37   41.41
  -1  -1 -10 3119.71   41.82
   1  -1  10 3193.37   41.99
   1   1  10 3180.77   41.45
   1  -1  10 3171.77   41.54
   1   1  10 3219.52   41.53
  -1  -1 -10 3198.83   41.51
   1   1  10 3180.41   41.91
  -1  -1 -10 3117.48   42.00
   1  -1  10 3155.49   42.16
   1  -1  12  160.56    2.64
   1   1  12  166.72    2.66
  -1   1 -12  173.32    3.28
  -1   1 -12  169.86    2.75
   1  -1  12  162.53    2.69
  -1   1 -12  157.61    2.66
  -1  -1 -12  156.55    3.10
   1  -1  12  161.26    3.23
   1   1  12  166.77    2.72
   1  -1  12  158.24    2.93
   1   1  12  179.30    2.86
  -1  -1 -12  165.94    2.87
   1   1  12  166.47    3.25
   1  -1  12  156.58    3.36
  -1  -1 -12  161.52    3.27
  -1   1 -14 1552.36   20.49
   1  -1  14 1507.08   20.46
  -1  -1 -14 1489.61   20.78
   1   1  14 1515.22   20.37
   1  -1  14 1564.31   20.40
  -1   1 -14 1518.40   21.20
   1  -1  14 1559.89   20.80
  -1  -1 -14 1601.00   20.49
  -1   1 -14 1480.26   20.40
   1  -1  14 1513.54   21.33
  -1  -1 -14 1534.26   21.17
   1   1  14 1532.75   20.46
  -1  -1 -14 1532.74   20.79
   1   1  14 1602.09   20.70
   1  -1  14 1521.42   20.90
   1   1  14 1501.44   21.22
  -1  -1 -14 1552.60   21.43
   1  -1  14 1485.96   21.55
   1  -1  16  603.19    8.52
  -1  -1 -16  617.83    8.49
  -1  -1 -16  614.25    8.89
   1   1  16  632.12    8.44
   1  -1  16  605.20    8.46
  -1   1 -16  631.30    9.44
   1  -1  16  596.38    8.93
   1  -1  16  619.02    9.80
  -1  -1 -16  624.72    9.62
  -1  -1 -16  603.95    9.34
   1  -1  16  615.34    9.55
   1   1  16  609.70    8.50
   1   1  16  639.12    8.88
   1   1  16  627.46    9.47
   1  -1  16  606.51    9.12
  -1   1 -16  606.19    8.49
  -1  -1 -16  600.19    8.46
  -1   1 -16  623.84    8.54
   1  -1  18  489.51    8.14
  -1  -1 -18  488.73    7.94
   1   1  18  446.47    6.60
  -1  -1 -18  472.14    6.58
  -1  -1 -18  482.15    7.06
   1  -1  18  441.97    6.58
   1   1  18  487.08    7.76
   1  -1  18  494.15    7.49
   1  -1  18  506.11    7.22
  -1  -1 -18  449.88    6.56
  -1   1 -18  472.92    6.61
   1  -1  18  483.88    6.65
  -1   1 -18  507.47    7.82
   1   1  18  523.55    7.16
  -1  -1 -18  478.82    7.67
   1  -1  18  484.45    7.92
   1   1  20 1077.93   14.39
  -1  -1 -20 1092.53   15.48
   1  -1  20 1090.45   15.77
   1   1  20 1066.20   15.22
   1  -1  20 1082.69   14.89
   1  -1  20 1068.11   14.48
  -1  -1 -20 1064.83   14.44
  -1   1 -20 1062.84   15.18
  -1  -1 -20 1078.93   15.00
  -1  -1 -20 1056.32   14.28
  -1  -1 -20 1033.65   15.07
   1  -1  20 1081.30   15.50
   1  -1  22  170.78    4.25
  -1  -1 -22  169.30    4.01
   1  -1  22  169.20    3.71
   1   1  22  173.17    3.95
   1   1  22  176.11    3.26
  -1   1 -22  170.69    3.95
  -1  -1 -22  168.08    3.35
  -1  -1 -22  170.70    3.74
  -1  -1 -22  166.75    3.08
  -1  -1 -22  161.79    3.75
   1  -1  22  158.64    4.00
  -1  -1 -24  346.67    6.65
   1   1  24  343.46    6.50
   1  -1  24  345.30    6.21
   1  -1  24  346.35    5.95
   1   1  24  348.16    5.63
  -1  -1 -24  345.27    5.80
  -1   1 -24  341.30    6.46
  -1  -1 -24  347.96    6.24
   1  -1  24  344.75    6.73
  -1  -1 -24  347.29    5.38
  -1  -1 -24  340.01    6.34
  -1  -1 -26   39.57    2.04
   1  -1  26   36.46    1.99
   1   1  26   39.47    2.18
   1  -1  26   32.43    1.70
   1   1  26   36.36    1.54
  -1   1 -26   31.91    2.20
  -1  -1 -26   37.30    1.77
  -1  -1 -26   39.85    2.07
   1  -1  26   36.80    2.05
  -1  -1 -26   41.39    1.25
  -1  -1 -26   37.79    1.91
   1   1  28   79.87    3.04
   1  -1  28   76.16    2.77
   1  -1  28   66.97    2.89
   1   1  28   83.76    2.25
   1  -1  28   80.32    2.42
  -1   1 -28   72.00    2.69
  -1  -1 -28   75.00    1.78
  -1  -1 -28   85.90    2.57
  -1   1 -28   80.45    3.12
   1  -1  30   56.83    2.67
   1   1  30   60.26    2.81
   1  -1  30   54.47    2.70
   1   1  30   54.57    1.94
  -1   1 -30   54.23    2.14
   1  -1  30   52.76    2.11
  -1  -1 -30   56.75    1.47
  -1   1 -30   48.72    2.78
  -1  -1 -30   50.40    2.27
   1   1  32  155.79    3.36
  -1   1 -32  146.73    3.63
   1   1  32  154.24    4.40
   1  -1  32  156.91    4.34
  -1   1 -32  143.48    4.37
  -1  -1 -32  148.43    3.83
   1  -1  32  135.15    4.34
   1   1  34   36.94    1.76
  -1   1 -34   29.28    1.85
   1  -1  34   32.34    2.43
   1  -1  34   36.53    2.48
   1   1  34   36.62    2.62
  -1  -1 -34   35.97    2.29
  -1   1 -34   34.28    2.59
  -1  -1 -36    0.59    1.58
   1  -1  36    0.16    1.82
   1   1  36    1.00    2.07
   1  -1  36    0.39    1.65
  -1   1 -36    0.18    1.30
  -1  -1 -36    1.14    1.82
  -1   1 -36    2.09    2.03
   1   1  38  118.01    4.23
   1  -1  38  108.56    3.87
  -1   1 -38  112.85    4.15
  -1  -1 -38  101.76    3.67
  -1  -1 -38  106.97    3.77
  -1   1 -38  113.10    3.36
   1  -1  40   60.68    3.20
   1   1  40   58.06    3.36
  -1   1 -40   58.60    3.46
  -1  -1 -40   57.99    3.09
  -1  -1 -40   53.54    2.89
  -1   1 -40   58.56    2.53
   1  -1  42   17.19    2.57
   1   1  42   16.95    2.65
  -1   1 -42   14.73    2.70
  -1  -1 -42   11.96    2.43
  -1  -1 -42   16.13    2.23
  -1   1 -42   15.17    1.75
   1   1  44   76.99    3.94
   1  -1  44   81.69    3.83
  -1  -1 -44   67.51    3.56
  -1   1 -44   72.99    3.99
  -1  -1 -44   76.00    3.49
  -1   1 -44   77.11    2.97
  -1   1 -46    3.02    2.73
   1  -1  46    0.22    2.46
   1   1  46    1.29    2.52
  -1   1 -46    2.37    1.58
  -1  -1 -46    1.01    1.92
   1  -1  48   33.55    3.22
  -1  -1 -48   36.40    2.87
  -1  -1 -50  143.38    4.81
   1  -2 -51   14.26    2.53
   1  -2 -49   13.69    2.49
   1  -2 -47    2.79    2.05
  -1  -2  47    3.85    2.72
   1  -2 -45   83.57    3.77
  -1  -2  45   81.73    3.97
  -1   2  45   75.71    4.07
   1   2 -43  162.71    5.64
  -1   2  43  168.09    5.55
  -1  -2  43  171.35    5.18
   1   2 -43  167.02    4.02
   1   2 -41   48.99    3.53
  -1  -2  41   52.20    3.15
  -1   2  41   57.46    3.54
   1   2 -41   50.12    2.19
   1  -2 -41   56.14    3.11
   1   2 -39  112.92    4.51
   1  -2 -39  106.92    3.46
  -1  -2  39  127.48    4.21
  -1   2  39  113.85    4.37
   1   2 -39  118.36    3.14
   1  -2 -39  128.53    4.29
   1  -2 -37   27.11    2.36
   1  -2 -37   20.96    1.99
   1   2 -37   23.60    2.82
  -1  -2  37   27.45    2.52
  -1   2  37   29.17    2.71
   1   2 -37   27.56    1.63
  -1   2  37   27.45    1.55
   1  -2 -35   58.93    3.00
   1   2 -35   55.47    2.05
   1  -2 -35   55.05    2.38
   1   2 -35   56.52    3.29
  -1  -2  35   59.12    2.93
  -1   2  35   58.61    3.19
  -1   2  35   59.08    1.97
   1  -2 -33  187.60    4.96
  -1  -2  33  173.80    4.60
   1   2 -33  174.85    3.70
   1   2 -33  172.71    5.07
   1  -2 -33  159.71    3.78
  -1   2  33  179.74    4.92
  -1   2  33  167.05    3.42
  -1   2  31   59.69    1.85
  -1   2  31   57.91    2.91
   1   2 -31   52.13    1.90
  -1  -2  31   55.85    2.67
   1   2 -31   53.68    3.02
   1  -2 -31   58.63    2.13
  -1  -2  31   65.36    2.24
   1  -2 -31   51.48    2.68
  -1  -2  31   52.41    2.74
  -1  -2  29  127.05    3.95
  -1  -2  29  129.49    3.10
   1  -2 -29  120.76    2.88
   1   2 -29  125.01    4.10
   1  -2 -29  130.79    3.92
  -1  -2  29  129.17    3.69
  -1   2  29  128.71    2.71
   1   2 -29  128.47    2.90
   1  -2 -29  133.12    2.87
  -1   2  29  131.45    3.91
   1  -2 -27   36.97    2.16
  -1  -2  27   32.98    2.04
   1   2 -27   34.07    1.39
  -1  -2  27   30.48    1.97
   1  -2 -27   32.70    1.47
  -1  -2  27   30.07    1.68
   1   2 -27   30.61    2.35
   1   2 -27   32.65    1.81
  -1   2  27   33.39    1.33
   1  -2 -27   36.37    1.44
   1   2 -27   30.04    1.88
  -1   2  27   31.40    2.11
   1   2 -27   33.66    1.93
  -1   2  25   98.83    2.12
   1  -2 -25  103.25    2.42
   1   2 -25   98.01    3.04
  -1  -2  25   99.68    2.96
   1  -2 -25   95.58    2.97
   1  -2 -25  108.23    3.25
   1   2 -25  102.46    2.28
  -1  -2  25   97.68    1.93
   1  -2 -25  100.50    2.95
  -1  -2  25   99.81    3.13
   1   2 -25   93.10    3.32
  -1  -2  25   93.35    2.53
   1  -2 -25   93.58    2.18
   1   2 -25  106.25    2.94
   1   2 -25  107.19    3.07
   1  -2 -25  101.81    3.12
  -1   2  25  101.02    3.17
  -1  -2  25  101.33    1.81
   1   2 -23   69.32    2.39
   1  -2 -23   67.56    2.47
   1   2 -23   65.01    2.38
  -1  -2  23   63.32    2.36
   1  -2 -23   64.86    1.53
   1  -2 -23   66.26    2.41
  -1   2  23   71.50    1.67
   1  -2 -23   70.24    2.61
   1   2 -23   64.97    1.72
  -1  -2  23   68.00    1.66
   1  -2 -23   65.86    1.55
   1   2 -23   63.01    2.72
  -1  -2  23   69.46    2.15
   1  -2 -23   67.25    1.71
  -1  -2  23   65.36    2.45
   1  -2 -23   68.18    1.92
   1  -2 -23   66.34    2.34
  -1  -2  23   63.27    1.50
   1   2 -23   71.20    2.31
  -1   2  23   73.91    2.60
   1  -2 -21  383.56    6.16
  -1  -2  21  371.27    6.82
   1  -2 -21  380.65    6.74
   1   2 -21  382.92    6.75
   1   2 -21  365.94    6.80
   1  -2 -21  379.98    6.60
  -1  -2  21  369.99    6.55
   1  -2 -21  379.91    5.73
  -1   2  21  379.59    5.63
   1  -2 -21  390.91    7.03
   1   2 -21  370.59    5.77
   1   2 -21  379.38    6.56
   1  -2 -21  365.19    5.65
   1   2 -21  386.65    5.75
  -1   2  21  370.48    6.76
  -1  -2  21  376.51    5.81
   1   2 -21  371.04    5.78
  -1  -2  21  374.29    5.67
   1  -2 -21  363.79    5.62
   1   2 -21  367.20    7.06
  -1  -2  21  370.71    6.29
  -1   2  19  243.10    3.77
   1   2 -19  220.06    4.71
   1   2 -19  227.88    3.81
   1  -2 -19  240.52    3.99
   1  -2 -19  223.17    4.51
   1   2 -19  239.69    3.98
   1  -2 -19  236.54    3.89
  -1  -2  19  238.15    4.47
   1   2 -19  230.41    5.07
  -1  -2  19  231.08    4.73
   1  -2 -19  233.52    4.69
   1  -2 -19  234.57    4.26
  -1  -2  19  228.37    3.87
  -1   2  19  244.42    4.09
   1   2 -19  232.65    4.64
   1   2 -19  237.57    4.03
  -1  -2  19  243.82    4.07
   1   2 -19  231.65    4.52
  -1   2  17   90.79    1.81
   1   2 -17   89.65    2.59
   1   2 -17   93.23    1.85
   1  -2 -17   94.51    2.52
   1  -2 -17   94.26    2.11
   1   2 -17   95.50    2.13
   1  -2 -17   96.41    2.07
  -1  -2  17   91.42    2.55
   1   2 -17   86.21    2.89
   1  -2 -17   93.32    2.58
  -1  -2  17   94.73    2.57
   1  -2 -17  101.31    2.35
  -1   2  17   90.98    2.16
  -1  -2  17   94.91    2.05
  -1   2  17   91.72    2.08
   1   2 -17   93.57    2.50
   1   2 -17   91.23    2.15
  -1  -2  17   93.45    2.17
   1   2 -17   94.28    2.41
  -1   2  15  555.73    7.76
  -1  -2  15  569.64    8.79
   1   2 -15  547.51    8.78
   1   2 -15  552.88    8.27
   1  -2 -15  557.89    8.21
  -1   2  15  543.63    8.27
   1  -2 -15  547.73    8.54
   1   2 -15  546.65    7.77
   1  -2 -15  546.78    8.10
   1   2 -15  561.19    8.19
   1   2 -15  556.15    9.18
  -1  -2  15  563.02    8.67
   1   2 -15  557.27    8.61
   1  -2 -15  571.94    8.48
  -1  -2  15  550.00    8.13
  -1  -2  15  573.96    8.30
  -1   2  15  544.08    8.15
   1   2 -15  546.31    8.51
  -1  -2  15  569.78    8.71
   1   2 -13  590.57    8.82
  -1  -2  13  612.24    9.08
   1   2 -13  575.86    9.04
   1  -2 -13  584.57    8.81
   1   2 -13  590.16    8.68
  -1   2  13  575.00    8.07
   1  -2 -13  591.78    8.02
   1   2 -13  545.56    8.08
  -1   2  13  579.68    8.67
   1  -2 -13  594.77    8.62
   1   2 -13  584.60    8.58
   1  -2 -13  585.27    8.35
   1  -2 -13  592.23    8.51
  -1  -2  13  605.38    9.03
  -1   2  13  573.84    8.55
  -1  -2  13  617.58    8.74
  -1  -2  13  585.41    8.54
   1  -2 -13  606.31    8.82
   1   2 -13  589.88    9.49
  -1  -2  13  595.17    8.89
   1   2 -13  568.05    8.75
   1  -2 -11  510.76    7.97
  -1   2  11  543.08    8.09
   1   2 -11  536.71    7.94
  -1  -2  11  507.58    8.18
   1   2 -11  494.26    8.20
  -1  -2  11  533.83    7.81
   1   2 -11  556.19    8.01
   1  -2 -11  507.38    7.93
  -1   2  11  533.30    7.34
  -1  -2  11  505.90    7.27
   1  -2 -11  547.74    7.23
   1   2 -11  522.19    7.28
   1  -2 -11  524.13    7.79
   1  -2 -11  533.25    7.69
   1   2 -11  538.81    7.90
  -1  -2  11  551.70    8.35
   1   2 -11  552.00    8.69
  -1   2  11  551.88    8.02
   1  -2 -11  541.11    7.91
  -1  -2  11  519.85    7.95
   1   2 -11  518.38    7.88
   1   2 -11  540.04    7.23
  -1   2  11  511.88    7.83
  -1  -2  11  562.75    8.04
  -1  -2  11  533.33    7.84
  -1   2   9  300.48    4.91
   1   2  -9  300.34    4.66
   1   2  -9  277.81    4.94
  -1  -2   9  287.94    4.97
  -1   2   9  292.13    4.26
   1  -2  -9  299.24    4.15
  -1   2   9  296.34    4.89
   1  -2  -9  308.70    4.86
   1  -2  -9  304.86    4.77
  -1  -2   9  300.69    4.79
   1   2  -9  307.71    4.91
  -1  -2   9  290.71    4.15
   1   2  -9  282.00    4.12
   1  -2  -9  300.42    4.77
  -1  -2   9  288.72    4.81
  -1   2   9  282.72    4.78
   1  -2  -9  292.73    4.64
   1   2  -9  299.75    5.02
   1   2  -9  296.63    5.42
   1  -2  -9  306.87    4.73
   1   2  -9  290.05    4.80
  -1  -2   9  282.86    4.67
   1   2  -9  295.27    4.65
   1   2  -7  242.66    4.76
   1   2  -7  258.12    4.40
   1   2  -7  257.54    4.32
  -1  -2   7  255.20    4.24
  -1   2   7  252.28    4.26
  -1   2   7  246.99    3.73
   1   2  -7  249.48    3.93
  -1  -2   7  249.06    4.30
   1  -2  -7  246.47    3.66
   1   2  -7  245.92    4.28
   1   2  -7  236.79    4.22
   1  -2  -7  248.90    4.15
  -1  -2   7  241.74    4.11
  -1  -2   7  253.95    3.62
   1  -2  -7  253.15    4.35
   1  -2  -7  254.09    4.08
  -1  -2   7  262.74    3.55
  -1  -2   7  257.44    3.97
   1   2  -7  247.56    3.94
   1  -2  -7  253.09    4.26
  -1   2   7  253.24    4.32
   1  -2  -7  253.10    4.23
   1  -2  -7  253.64    4.12
  -1   2   7  242.85    4.24
   1  -2  -5  692.76   10.17
  -1   2   5  743.27   10.21
   1  -2  -5  669.76    9.71
   1   2  -5  717.06    9.67
   1  -2  -5  691.21   10.09
   1   2  -5  693.86   10.18
  -1  -2   5  722.03    9.59
  -1  -2   5  702.11   10.19
   1  -2  -5  683.45   10.20
   1   2  -5  716.77    9.74
  -1  -2   5  712.13    9.73
   1   2  -5  712.04   10.20
   1  -2  -5  717.37   10.31
   1   2  -5  751.61   10.40
   1  -2  -5  660.36   10.06
   1   2  -5  735.48   10.72
   1  -2  -5  736.90   10.20
   1  -2  -5  718.92    9.92
  -1  -2   5  716.36   10.19
  -1   2   5  698.64   10.20
  -1  -2   3 2370.65   31.87
  -1   2   3 2414.81   31.36
   1  -2  -3 2314.34   31.28
  -1  -2   3 2350.67   31.12
   1  -2  -3 2474.00   31.74
   1  -2  -3 2323.61   31.60
  -1   2   3 2348.70   31.70
   1  -2  -3 2357.90   31.68
   1   2  -3 2326.71   32.14
  -1  -2   3 2384.50   31.72
   1   2  -3 2297.18   31.64
   1  -2  -3 2391.00   31.89
   1   2  -3 2390.44   31.88
   1  -2  -3 2461.05   31.99
  -1  -2   3 2424.56   31.72
  -1   2   3 2427.20   31.67
   1  -2  -3 2442.45   31.72
  -1   2   3 2386.39   31.72
   1   2  -3 2320.12   31.70
   1  -2  -3 2268.05   31.62
  -1  -2   1 2052.05   27.35
   1  -2  -1 2017.38   27.27
  -1  -2   1 2003.14   27.61
   1  -2  -1 1974.24   27.26
   1  -2  -1 2105.47   27.30
  -1   2   1 1963.41   27.35
   1  -2  -1 2096.04   27.51
   1   2  -1 2076.92   27.43
   1  -2  -1 2015.05   27.00
  -1  -2   1 1991.66   27.23
   1   2  -1 1876.21   27.16
   1  -2  -1 2056.60   27.25
  -1   2   1 2068.34   26.79
   1  -2  -1 2015.62   26.73
  -1   2   1 2082.61   27.27
   1  -2  -1 1991.13   27.15
   1  -2  -1 1986.52   27.17
   1   2  -1 2027.18   27.25
  -1  -2   1 1982.18   27.15
  -1  -2   1 2102.05   27.28
   1   2  -1 1991.56   27.35
   1  -2  -1 2134.65   27.21
  -1  -2   1 2058.06   27.10
  -1   2   1 1963.55   27.41
   1  -2  -1 2030.04   27.42
   1   2   1  996.69   14.23
   1  -2   1 1083.31   14.39
  -1   2  -1  996.18   13.92
   1  -2   1  977.72   13.90
  -1  -2  -1 1029.70   14.12
   1  -2   1 1023.33   14.17
  -1   2  -1 1003.74   14.24
   1  -2   1  997.71   13.73
  -1  -2  -1  979.22   14.17
   1  -2   1 1060.33   14.06
   1  -2   1 1057.19   14.02
   1  -2   1  993.90   13.54
  -1   2  -1 1009.33   14.12
   1  -2   1 1011.91   14.06
  -1  -2  -1  995.00   14.03
   1  -2   1 1060.01   14.21
   1  -2   1  998.69   14.28
  -1   2  -1 1012.00   14.28
   1   2   1 1026.91   13.99
  -1  -2  -1 1035.63   13.98
   1  -2   3  599.08    8.60
   1  -2   3  594.61    8.67
   1  -2   3  592.09    8.30
  -1   2  -3  579.69    8.29
   1  -2   3  563.04    8.29
  -1  -2  -3  566.48    7.91
  -1  -2  -3  586.31    8.38
  -1   2  -3  584.28    8.60
   1  -2   3  590.41    8.53
   1  -2   3  592.16    8.31
  -1   2  -3  556.38    8.27
   1  -2   3  575.32    7.94
  -1  -2  -3  599.32    8.32
  -1  -2  -3  557.15    8.40
  -1  -2  -3  563.51    8.39
   1  -2   3  593.64    8.43
   1   2   3  592.68    8.62
   1   2   3  590.18    8.38
   1  -2   3  547.94    8.64
   1  -2   5 1230.54   16.94
   1  -2   5 1296.44   16.96
  -1   2  -5 1229.33   17.11
   1  -2   5 1220.28   16.52
   1  -2   5 1198.15   16.69
  -1   2  -5 1236.67   16.70
  -1  -2  -5 1204.81   16.42
  -1   2  -5 1214.10   16.20
   1  -2   5 1255.89   16.58
  -1   2  -5 1294.26   16.59
  -1  -2  -5 1217.34   16.58
   1   2   5 1251.13   16.65
  -1   2  -5 1212.71   16.11
   1  -2   5 1185.71   16.11
  -1   2  -5 1231.93   16.91
   1  -2   5 1229.66   16.86
  -1  -2  -5 1227.69   16.62
   1   2   5 1229.11   16.74
  -1  -2  -5 1111.16   16.79
   1  -2   5 1220.76   16.72
  -1  -2  -5 1137.69   16.68
   1   2   5 1268.30   16.93
   1  -2   5 1217.16   16.75
  -1   2  -7  135.47    2.34
   1  -2   7  125.90    2.52
  -1   2  -7  126.01    2.51
  -1  -2  -7  122.45    2.36
  -1   2  -7  124.55    2.19
   1  -2   7  132.09    2.22
  -1  -2  -7  124.86    2.31
  -1  -2  -7  120.40    2.30
   1   2   7  129.06    2.38
   1  -2   7  116.66    2.71
  -1   2  -7  127.42    2.94
   1  -2   7  123.01    2.59
   1  -2   7  121.76    2.52
  -1   2  -7  117.56    2.61
   1   2   7  121.47    2.53
   1  -2   7  128.43    2.49
  -1  -2  -7  117.18    2.44
   1   2   7  131.02    2.57
   1   2   7  120.79    2.63
  -1  -2  -7  116.64    2.50
  -1   2  -7  130.64    2.56
   1  -2   7  127.33    2.45
  -1  -2  -7  116.65    2.60
   1  -2   7  122.38    2.55
  -1   2  -7  122.77    2.76
  -1   2  -9   85.50    1.74
   1  -2   9   76.39    1.50
  -1  -2  -9   76.87    1.79
  -1   2  -9   71.05    1.92
  -1  -2  -9   76.22    1.86
   1  -2   9   77.45    2.00
  -1   2  -9   74.13    1.69
   1   2   9   80.72    1.74
  -1  -2  -9   80.38    1.71
  -1   2  -9   81.23    2.37
   1  -2   9   83.90    1.97
   1  -2   9   86.82    1.95
  -1   2  -9   84.64    2.04
   1  -2   9   75.86    1.97
   1   2   9   76.63    1.92
   1  -2   9   74.42    1.88
   1   2   9   80.11    1.92
   1  -2   9   81.27    1.80
  -1   2  -9   77.44    1.90
  -1  -2  -9   79.60    2.00
  -1  -2  -9   76.41    2.05
   1   2   9   72.41    2.07
   1   2   9   76.68    1.95
  -1  -2  -9   78.14    1.85
  -1   2  -9   84.85    2.18
   1  -2  11   25.83    1.21
  -1   2 -11   28.90    1.24
  -1  -2 -11   24.48    1.16
   1  -2  11   27.16    1.25
  -1   2 -11   29.76    1.10
   1  -2  11   24.62    0.71
  -1  -2 -11   25.43    1.11
   1   2  11   29.88    1.06
  -1  -2 -11   25.83    0.99
  -1   2 -11   28.51    1.25
   1  -2  11   26.97    1.17
  -1   2 -11   26.05    1.57
  -1   2 -11   29.93    0.64
   1   2  11   28.67    1.25
   1   2  11   28.92    1.43
  -1  -2 -11   26.36    1.32
   1   2  11   28.84    1.21
  -1  -2 -11   26.05    1.05
   1  -2  11   27.25    1.03
  -1   2 -11   29.64    1.16
  -1  -2 -11   25.67    1.19
  -1  -2 -11   28.06    1.15
   1  -2  11   26.03    1.03
   1   2  11   29.55    1.24
   1  -2  11   27.28    1.15
  -1   2 -11   32.41    1.00
   1  -2  13  338.83    5.67
  -1  -2 -13  329.33    5.49
  -1   2 -13  298.94    5.21
  -1   2 -13  326.61    5.53
   1   2  13  335.44    5.07
  -1  -2 -13  312.91    4.96
  -1   2 -13  328.06    5.26
   1  -2  13  340.02    5.23
  -1   2 -13  324.33    5.82
   1  -2  13  337.20    5.11
   1   2  13  315.44    5.08
  -1  -2 -13  337.34    5.53
   1   2  13  318.31    5.58
   1  -2  13  324.71    5.04
   1   2  13  321.74    5.20
   1  -2  13  322.29    5.53
  -1  -2 -13  335.86    5.22
  -1   2 -13  318.08    5.13
  -1  -2 -13  321.74    5.10
   1  -2  13  293.78    4.45
  -1  -2 -13  315.27    5.33
  -1  -2 -15  776.71   11.56
   1  -2  15  783.34   11.76
  -1   2 -15  740.88   11.22
  -1   2 -15  767.98   11.58
   1   2  15  786.04   10.95
  -1  -2 -15  750.66   10.86
   1   2  15  769.85   11.04
   1  -2  15  791.57   11.05
  -1  -2 -15  783.98   11.04
  -1   2 -15  736.61   11.76
   1  -2  15  787.23   10.93
   1   2  15  761.38   10.91
   1   2  15  745.48   11.58
   1  -2  15  764.15   11.01
   1  -2  15  762.89   11.57
  -1  -2 -15  766.79   11.37
  -1   2 -15  762.86   10.97
  -1  -2 -15  781.24   10.93
  -1   2 -15  778.03   11.10
  -1  -2 -15  757.73   11.35
  -1  -2 -17  811.21   12.41
   1  -2  17  828.20   12.66
  -1   2 -17  791.40   12.12
  -1   2 -17  839.57   12.48
   1   2  17  850.38   11.72
  -1  -2 -17  828.70   11.68
   1   2  17  814.17   11.72
  -1  -2 -17  847.80   11.73
  -1   2 -17  804.61   12.66
   1  -2  17  824.60   12.02
   1   2  17  828.04   11.61
   1  -2  17  835.10   11.61
   1   2  17  810.93   12.44
   1  -2  17  840.00   11.73
   1  -2  17  802.59   11.85
   1  -2  17  799.75   12.45
  -1  -2 -17  804.49   12.21
  -1   2 -17  867.17   11.86
  -1   2 -17  837.71   11.69
  -1  -2 -17  795.74   11.59
  -1  -2 -17  809.10   12.12
  -1  -2 -19  190.11    4.14
   1  -2  19  193.33    4.33
  -1   2 -19  189.29    3.92
  -1   2 -19  191.29    4.13
   1   2  19  188.90    3.50
  -1  -2 -19  187.01    3.50
   1   2  19  184.38    3.39
  -1  -2 -19  194.73    3.40
   1  -2  19  192.43    3.76
   1  -2  19  199.00    3.46
   1   2  19  192.63    3.32
   1  -2  19  200.82    3.37
   1   2  19  182.20    4.15
  -1  -2 -19  196.83    3.35
   1  -2  19  187.91    3.75
  -1   2 -19  180.22    4.32
   1  -2  19  192.93    4.19
  -1  -2 -19  187.32    3.95
  -1  -2 -19  198.53    3.82
   1  -2  21  105.28    3.14
  -1  -2 -21  102.03    2.93
  -1   2 -21  100.70    2.75
   1   2  21  103.98    2.38
   1  -2  21  100.49    2.61
  -1   2 -21  100.05    3.17
  -1  -2 -21  104.09    2.14
  -1  -2 -21  100.01    2.08
   1  -2  21  103.63    2.13
   1   2  21   96.76    2.97
  -1  -2 -21  100.86    2.76
   1  -2  21   98.21    2.94
  -1   2 -21   94.15    2.75
   1  -2  21  103.68    2.18
   1  -2  21  101.86    2.61
  -1   2 -21  105.12    2.95
  -1  -2 -21  102.94    2.52
  -1  -2 -23  151.18    3.79
   1  -2  23  152.97    4.03
  -1   2 -23  141.15    3.52
  -1   2 -23  145.41    3.71
   1   2  23  145.06    3.04
  -1   2 -23  145.99    2.86
  -1  -2 -23  150.39    2.63
   1  -2  23  143.16    3.23
  -1   2 -23  137.94    3.93
   1  -2  23  153.67    2.64
  -1  -2 -23  153.71    3.19
  -1  -2 -23  144.07    3.52
   1  -2  23  151.58    3.87
  -1   2 -23  140.41    3.57
   1  -2  23  150.12    2.71
   1  -2  23  149.92    3.42
   1   2  23  139.04    3.73
  -1  -2 -23  147.00    2.62
   1   2  25   94.63    2.34
  -1   2 -25   85.65    2.76
   1  -2  25   92.66    2.56
  -1   2 -25   85.47    3.12
  -1   2 -25   88.61    2.84
   1  -2  25   95.42    3.10
  -1  -2 -25   89.24    2.76
  -1   2 -25   91.01    2.17
  -1  -2 -25   94.57    2.45
  -1  -2 -25   92.60    2.37
  -1   2 -25   93.25    2.97
   1   2  25   89.14    3.07
   1  -2  25   91.90    2.73
  -1  -2 -25   86.25    1.75
  -1  -2 -25   93.52    2.98
   1  -2  25   93.09    3.21
  -1  -2 -27  126.35    2.83
  -1   2 -27  114.83    2.65
  -1   2 -27  111.79    3.29
   1  -2  27  124.16    2.99
   1   2  27  114.84    3.63
   1  -2  27  121.96    3.30
  -1  -2 -27  116.71    2.87
  -1   2 -27  119.75    3.85
   1   2  27  117.42    2.79
   1  -2  27  116.55    3.65
  -1  -2 -29   81.07    2.19
   1  -2  29   81.66    3.16
   1   2  29   81.08    2.32
   1   2  29   80.22    3.18
   1  -2  29   80.82    2.83
  -1   2 -29   82.29    2.23
  -1   2 -29   84.70    3.43
  -1  -2 -29   75.76    2.42
  -1   2 -29   75.13    2.82
   1  -2  31   88.39    3.06
   1   2  31   85.97    3.41
  -1   2 -31   85.85    2.39
   1   2  31   88.24    2.51
  -1  -2 -31   90.60    2.72
  -1   2 -31   94.86    3.75
   1  -2  31   83.44    3.34
  -1  -2 -31   85.83    2.25
   1   2  33   95.58    3.70
   1  -2  33  100.52    3.39
   1   2  33   97.57    2.69
  -1   2 -33   98.09    2.65
   1  -2  33   91.04    3.59
  -1  -2 -33  103.96    2.46
  -1   2 -33  105.81    4.03
  -1  -2 -33  101.75    2.96
   1  -2  35    7.22    1.93
   1   2  35    6.24    2.09
   1   2  35    6.91    1.34
  -1   2 -35    6.47    2.25
  -1  -2 -35   10.76    1.73
  -1  -2 -35    9.41    0.99
   1  -2  35    6.14    1.79
  -1   2 -35    6.93    1.21
  -1  -2 -37   66.89    3.23
  -1   2 -37   67.49    2.30
  -1   2 -37   71.31    3.70
  -1  -2 -37   69.03    2.81
   1   2  37   65.61    3.44
   1  -2  37   70.68    3.28
   1  -2  37   64.65    3.32
  -1  -2 -39   25.26    2.44
  -1  -2 -39   22.15    2.22
  -1   2 -39   22.52    2.94
  -1   2 -39   19.25    1.60
   1  -2  39   25.16    2.44
   1   2  39   21.16    2.70
   1  -2  39   20.69    2.36
  -1  -2 -41   20.74    2.43
  -1   2 -41   24.80    3.13
  -1  -2 -41   21.28    2.36
  -1   2 -41   19.63    1.64
   1   2  41   23.28    2.85
   1  -2  41   23.71    2.57
   1  -2  41   18.74    2.44
  -1  -2 -43   97.73    3.82
  -1   2 -43  107.11    4.84
  -1  -2 -43  117.57    4.35
  -1   2 -43  111.50    3.20
   1   2  43  110.41    4.54
   1  -2  43  114.60    4.21
   1   2  45    4.77    2.70
   1  -2  45    6.17    2.42
  -1   2 -45    3.41    2.93
  -1  -2 -45    4.97    2.17
   1  -2  47   56.18    3.50
  -1   2 -47   48.65    4.04
  -1  -2 -47   55.54    3.39
  -1  -2 -49   54.08    3.42
  -1  -2 -51   16.29    2.66
   1  -3 -48   19.26    2.76
  -1  -3  48   17.14    2.95
   1  -3 -46   15.34    2.56
   1   3 -46   11.79    3.26
  -1  -3  46   15.31    2.70
  -1  -3  44   81.66    3.74
  -1   3  44   73.53    4.12
  -1   3  44   69.40    3.89
   1   3 -44   68.74    4.35
   1  -3 -44   79.60    3.91
  -1  -3  42  202.39    5.51
  -1   3  42  206.74    6.08
   1   3 -42  194.46    6.36
   1  -3 -42  214.55    6.07
  -1   3  42  191.50    6.01
  -1   3  40   22.55    2.60
   1  -3 -40   23.04    2.53
   1   3 -40   21.42    1.34
   1   3 -40   19.12    3.12
  -1  -3  40   20.37    2.49
  -1   3  40   22.96    2.83
   1   3 -38   -0.73    2.68
  -1   3  38   -0.95    2.19
  -1  -3  38    0.50    1.98
   1  -3 -38    0.44    1.52
  -1   3  38    2.06    1.93
   1  -3 -38    1.11    1.82
   1   3 -38    0.22    0.89
  -1   3  36  109.93    4.18
   1   3 -36  104.48    4.53
  -1  -3  36   99.55    3.97
  -1  -3  36  108.07    3.77
  -1   3  36  103.71    2.61
   1  -3 -36  115.41    4.18
   1  -3 -36  100.45    2.92
  -1   3  36  116.19    4.27
   1   3 -36  106.33    2.52
   1   3 -34   23.83    1.22
   1  -3 -34   19.26    1.62
   1  -3 -34   25.34    2.45
  -1   3  34   22.66    2.30
   1   3 -34   18.43    2.79
  -1  -3  34   22.42    2.24
  -1  -3  34   20.75    2.26
  -1   3  34   22.00    1.33
  -1   3  34   22.17    2.51
   1  -3 -34   28.43    1.55
   1   3 -32    2.73    0.81
   1  -3 -32    7.04    1.29
   1  -3 -32    2.41    1.73
  -1   3  32    4.87    1.81
   1   3 -32    1.40    2.22
  -1  -3  32    4.07    1.60
  -1  -3  32    4.03    1.84
  -1   3  32    4.81    1.00
  -1   3  32    3.14    2.00
   1  -3 -32    4.63    1.07
  -1   3  30  185.29    5.05
   1   3 -30  184.51    5.42
  -1  -3  30  168.22    4.77
   1  -3 -30  181.87    3.93
  -1  -3  30  186.56    4.51
  -1   3  30  181.65    3.47
   1  -3 -30  180.56    5.00
   1  -3 -30  183.93    3.58
  -1   3  30  179.43    4.95
   1   3 -30  180.98    3.32
  -1   3  28  125.37    2.47
   1  -3 -28  142.59    4.09
   1  -3 -28  117.71    2.50
  -1  -3  28  125.72    3.22
   1   3 -28  138.14    2.38
  -1   3  28  132.13    3.99
   1   3 -28  125.70    4.28
  -1  -3  28  131.71    3.52
  -1  -3  28  138.19    2.37
   1   3 -28  126.12    3.65
   1  -3 -28  140.14    3.08
  -1  -3  28  130.93    3.78
  -1  -3  26   30.85    2.02
   1  -3 -26   29.00    1.28
   1   3 -26   30.88    1.82
   1   3 -26   28.01    1.87
  -1  -3  26   29.27    1.89
  -1   3  26   30.08    1.24
   1  -3 -26   28.99    2.15
   1   3 -26   31.90    1.08
  -1  -3  26   28.79    1.39
  -1   3  26   29.11    2.09
   1   3 -26   29.63    2.57
  -1  -3  26   30.92    1.30
   1  -3 -26   29.98    1.31
  -1  -3  26   26.40    1.89
   1  -3 -26   30.58    1.58
   1   3 -26   31.24    1.79
  -1  -3  24   81.32    2.73
   1  -3 -24   77.64    2.09
   1  -3 -24   78.75    2.73
   1   3 -24   82.77    2.69
   1  -3 -24   79.83    2.82
   1   3 -24   80.78    2.79
  -1  -3  24   79.98    2.67
  -1   3  24   82.44    1.92
   1  -3 -24   77.11    3.01
   1   3 -24   83.49    1.73
  -1   3  24   82.72    3.06
   1   3 -24   79.49    3.38
   1  -3 -24   75.05    2.64
   1  -3 -24   77.32    2.38
  -1  -3  24   76.75    2.76
  -1  -3  24   82.99    2.23
  -1  -3  24   77.06    2.04
   1  -3 -24   79.12    2.10
   1   3 -24   85.35    2.64
   1  -3 -22   70.88    2.02
   1  -3 -22   70.70    2.47
  -1   3  22   64.69    1.68
   1   3 -22   67.26    2.47
   1   3 -22   72.99    2.41
   1   3 -22   67.64    2.06
  -1  -3  22   71.07    2.09
  -1  -3  22   65.44    2.46
   1   3 -22   70.21    1.46
   1   3 -22   65.77    3.09
   1   3 -22   73.57    2.08
   1  -3 -22   68.55    1.98
  -1  -3  22   70.77    1.96
   1   3 -22   59.36    1.48
   1   3 -22   67.78    2.29
   1  -3 -22   72.93    2.29
  -1  -3  22   70.16    2.49
   1  -3 -22   66.87    2.41
   1  -3 -20  655.47    9.63
   1  -3 -20  643.81   10.05
   1   3 -20  646.62   10.11
   1   3 -20  616.99   10.25
  -1   3  20  611.25    9.06
  -1  -3  20  640.65    9.67
   1   3 -20  650.94    9.73
  -1  -3  20  643.13   10.15
   1   3 -20  642.83    8.72
   1  -3 -20  629.79   10.21
   1  -3 -20  648.01    9.99
   1  -3 -20  639.17    9.47
   1   3 -20  653.68    9.59
   1   3 -20  639.83   11.07
  -1  -3  20  632.12    9.47
  -1  -3  20  645.55   10.25
   1   3 -20  657.03   10.03
   1  -3 -18  294.75    5.42
   1  -3 -18  307.03    5.22
   1   3 -18  303.33    5.43
   1   3 -18  290.39    5.59
   1   3 -18  302.05    6.37
  -1   3  18  286.56    4.59
   1  -3 -18  290.61    4.45
   1   3 -18  304.89    5.31
  -1  -3  18  311.22    5.32
  -1  -3  18  299.49    5.66
   1   3 -18  282.75    4.20
   1   3 -18  271.97    4.39
  -1  -3  18  298.59    5.52
   1   3 -18  296.55    5.34
   1  -3 -18  303.54    5.46
   1  -3 -18  299.42    4.88
   1   3 -18  314.41    5.24
   1  -3 -18  299.20    5.07
  -1  -3  18  302.00    5.09
  -1   3  18  300.49    5.36
   1   3 -16  419.44    6.92
   1   3 -16  417.63    7.17
  -1  -3  16  430.88    7.14
   1  -3 -16  426.12    7.07
  -1   3  16  402.20    6.21
   1  -3 -16  423.53    6.03
  -1  -3  16  444.81    7.02
   1   3 -16  423.72    6.98
   1   3 -16  432.81    7.47
   1   3 -16  428.57    7.98
   1  -3 -16  426.91    6.60
   1   3 -16  427.73    6.88
   1  -3 -16  424.80    6.75
   1   3 -16  388.00    5.99
   1  -3 -16  438.04    6.91
   1  -3 -16  410.32    6.96
  -1  -3  16  436.01    6.77
  -1   3  16  414.43    6.99
  -1  -3  16  424.59    6.76
  -1   3  16  421.06    6.87
  -1  -3  16  441.12    7.38
  -1  -3  16  428.80    7.05
   1   3 -16  421.07    6.90
   1  -3 -14  634.53    9.64
  -1  -3  14  652.37    9.57
   1   3 -14  621.32    9.50
   1   3 -14  622.42    9.81
  -1  -3  14  621.44    9.76
   1  -3 -14  633.28    9.79
  -1   3  14  621.65    8.93
   1  -3 -14  626.20    8.72
   1  -3 -14  656.21    9.55
  -1  -3  14  649.11    9.75
   1   3 -14  642.44    9.76
   1   3 -14  605.17    8.72
  -1  -3  14  665.41   10.18
   1   3 -14  646.97   10.73
   1   3 -14  652.83   10.24
   1  -3 -14  613.60    9.58
   1  -3 -14  614.43    9.47
   1   3 -14  638.52    9.63
  -1   3  14  631.50    9.63
   1  -3 -14  628.19    9.37
  -1  -3  14  640.65    9.54
  -1   3  14  641.00    9.80
  -1  -3  14  622.65    9.59
   1   3 -14  624.48    9.51
   1  -3 -12  217.21    4.21
   1   3 -12  208.62    3.83
  -1   3  12  201.31    3.48
   1   3 -12  215.16    4.19
  -1  -3  12  215.86    4.15
   1  -3 -12  204.25    3.30
   1   3 -12  207.91    3.28
   1  -3 -12  216.90    4.06
   1  -3 -12  218.25    4.15
   1   3 -12  216.15    4.25
  -1   3  12  205.29    4.19
  -1  -3  12  216.97    4.05
   1  -3 -12  223.01    3.96
  -1  -3  12  224.97    4.24
  -1   3  12  213.83    4.13
   1   3 -12  202.08    4.41
   1   3 -12  211.06    4.89
   1  -3 -12  215.54    4.02
  -1   3  12  193.77    4.15
   1   3 -12  212.67    4.11
   1  -3 -12  219.80    4.05
  -1  -3  12  222.08    3.97
  -1  -3  12  215.38    3.93
   1   3 -12  213.56    3.89
  -1  -3  12  219.82    4.08
   1   3 -10   28.61    1.09
  -1  -3  10   30.69    1.17
  -1   3  10   29.60    1.06
  -1  -3  10   28.66    1.34
   1  -3 -10   27.92    1.37
  -1   3  10   26.09    1.45
   1  -3 -10   30.98    0.95
   1   3 -10   28.93    1.36
   1  -3 -10   31.12    1.49
   1  -3 -10   34.56    1.48
   1   3 -10   32.70    1.54
  -1   3  10   31.25    1.56
  -1  -3  10   27.89    0.69
   1  -3 -10   29.95    1.43
   1   3 -10   28.03    1.15
  -1  -3  10   27.54    1.16
   1   3 -10   32.49    2.05
   1   3 -10   33.59    1.63
  -1  -3  10   29.65    1.43
  -1  -3  10   33.45    1.56
  -1   3  10   29.06    1.48
   1  -3 -10   30.26    1.38
  -1  -3  10   33.82    1.47
   1   3 -10   28.27    1.54
   1  -3 -10   26.54    1.44
  -1  -3  10   30.93    1.41
  -1  -3   8  114.67    2.76
  -1   3   8  101.65    2.60
  -1  -3   8  108.66    2.60
   1  -3  -8  107.31    2.49
   1   3  -8  100.63    2.05
  -1  -3   8  107.92    2.13
  -1  -3   8  106.47    2.50
  -1  -3   8  104.80    2.21
   1  -3  -8  101.32    2.07
   1   3  -8  102.18    2.71
  -1   3   8   98.53    2.72
   1  -3  -8  111.53    2.63
   1  -3  -8  113.19    2.69
   1   3  -8  102.42    2.49
  -1  -3   8  105.64    1.93
   1  -3  -8  107.79    2.67
  -1  -3   8  105.58    1.79
  -1   3   8   98.43    2.46
   1  -3  -8  114.30    2.50
   1  -3  -8  102.10    2.56
  -1  -3   8  108.00    2.56
   1   3  -8   99.67    2.63
  -1  -3   8  112.12    2.64
   1  -3  -8  109.66    2.60
   1   3  -8  107.56    2.84
   1   3  -8  102.00    3.17
   1   3  -8  103.08    2.18
   1   3  -6  190.15    3.98
   1   3  -6  181.99    3.00
   1  -3  -6  182.33    3.28
  -1  -3   6  184.82    3.02
   1  -3  -6  180.51    3.67
   1   3  -6  186.03    3.80
  -1  -3   6  187.69    3.72
   1   3  -6  183.68    4.32
   1  -3  -6  186.81    3.74
  -1  -3   6  187.85    3.59
   1  -3  -6  186.63    3.74
   1  -3  -6  187.80    3.81
   1   3  -6  187.42    3.56
  -1  -3   6  186.68    3.18
   1  -3  -6  191.89    3.83
  -1   3   6  180.04    3.48
   1  -3  -6  182.45    3.36
   1  -3  -6  192.62    3.81
  -1  -3   6  188.17    3.86
  -1  -3   6  189.22    3.73
   1  -3  -6  195.05    3.67
  -1   3   6  190.51    3.81
  -1  -3   6  196.43    3.77
  -1  -3   6  193.00    3.14
   1  -3  -4  652.91   10.06
   1   3  -4  652.30   10.01
   1   3  -4  641.80    8.73
   1  -3  -4  640.57    9.34
  -1  -3   4  638.09    8.73
  -1  -3   4  640.08    9.61
   1  -3  -4  631.56    9.63
   1   3  -4  641.81    9.76
   1  -3  -4  663.86    9.81
  -1  -3   4  630.69   10.18
   1  -3  -4  614.00    9.75
   1   3  -4  636.90   10.32
  -1  -3   4  640.88    9.56
   1   3  -4  626.95    9.47
   1  -3  -4  637.86    9.87
   1  -3  -4  646.30    9.78
  -1  -3   4  628.03    9.70
  -1   3   4  657.70    9.79
  -1  -3   4  630.95    8.97
  -1  -3   4  664.87    9.76
   1  -3  -4  649.00    9.21
  -1   3   4  637.72    9.30
  -1  -3   2   15.92    1.16
   1  -3  -2   12.67    0.91
   1  -3  -2   15.98    1.17
   1  -3  -2   13.41    0.96
  -1   3   2   13.59    1.15
  -1  -3   2   13.23    1.15
  -1  -3   2   13.92    0.97
   1   3  -2   12.24    0.93
   1  -3  -2   13.81    0.81
   1   3  -2   12.45    1.22
   1  -3  -2   12.93    1.12
  -1  -3   2   14.52    1.15
   1  -3  -2   15.64    1.22
   1   3  -2   14.93    1.23
   1  -3  -2   15.53    1.32
  -1   3   2   14.18    1.39
  -1  -3   2   13.99    1.48
   1  -3  -2   14.00    1.12
  -1  -3   2   13.97    1.02
  -1  -3   2   14.64    0.64
  -1   3   0 1487.01   21.21
   1  -3   0 1447.28   20.28
   1   3   0 1492.97   21.05
   1  -3   0 1547.20   21.09
   1  -3   0 1544.98   20.69
  -1  -3   0 1530.35   20.78
  -1  -3   0 1489.47   21.14
   1  -3   0 1496.39   20.90
   1  -3   0 1452.39   20.24
  -1  -3   0 1437.48   20.60
   1  -3   0 1463.16   19.95
   1  -3   0 1510.22   20.86
   1  -3   0 1544.92   20.84
  -1   3   0 1524.62   21.08
   1  -3   0 1479.90   20.02
  -1  -3   0 1527.71   20.66
   1  -3   0 1475.03   20.96
   1   3   0 1474.06   20.60
  -1  -3   0 1532.12   20.81
   1   3   0 1503.08   20.96
  -1   3   0 1449.02   20.77
   1  -3   0 1511.15   20.66
  -1  -3   0 1487.17   20.74
  -1  -3   0 1509.89   20.93
   1   3   0 1450.30   20.79
  -1  -3   0 1442.38   20.65
   1  -3   0 1471.47   20.66
   1  -3   0 1552.05   20.66
   1  -3   2 1279.19   18.32
  -1  -3  -2 1240.16   18.47
   1  -3   2 1343.24   18.50
  -1   3  -2 1308.74   18.63
  -1   3  -2 1287.76   17.74
   1  -3   2 1241.14   17.71
   1   3   2 1345.45   18.09
  -1  -3  -2 1311.43   18.13
   1  -3   2 1277.44   17.53
   1  -3   2 1294.51   18.29
  -1   3  -2 1258.00   18.41
  -1  -3  -2 1292.54   18.10
   1  -3   2 1341.63   18.07
   1  -3   2 1310.26   18.39
  -1  -3  -2 1308.10   18.06
   1   3   2 1311.47   18.11
   1  -3   2 1315.98   18.00
   1   3   2 1325.50   18.43
   1  -3   2 1323.49   18.12
  -1  -3  -2 1214.05   18.30
   1  -3   2 1287.37   17.27
  -1  -3  -2 1247.57   18.18
  -1   3  -4  177.06    3.31
   1  -3   4  182.26    3.30
   1  -3   4  177.44    3.76
   1  -3   4  188.55    3.76
  -1   3  -4  172.94    3.21
  -1   3  -4  181.44    3.91
   1  -3   4  171.12    3.16
   1   3   4  181.87    3.47
   1  -3   4  173.03    2.74
  -1  -3  -4  173.58    3.51
  -1  -3  -4  180.67    3.42
  -1   3  -4  173.31    2.79
  -1   3  -4  170.13    3.76
   1  -3   4  178.16    3.64
   1  -3   4  173.21    2.87
  -1  -3  -4  177.66    3.43
  -1  -3  -4  174.43    3.41
   1   3   4  180.98    3.76
   1  -3   4  177.96    3.37
   1  -3   4  170.02    3.69
   1   3   4  181.12    3.57
  -1  -3  -4  181.35    3.76
   1  -3   4  178.11    3.50
   1  -3   4  175.33    3.37
  -1   3  -6  183.27    3.30
   1  -3   6  177.95    3.26
   1  -3   6  178.15    3.83
   1  -3   6  184.46    3.69
  -1   3  -6  165.13    3.90
  -1   3  -6  175.09    3.29
   1  -3   6  177.61    3.29
   1   3   6  175.18    3.41
   1  -3   6  179.87    2.84
  -1  -3  -6  177.46    3.34
  -1  -3  -6  175.52    3.53
   1  -3   6  177.17    3.57
   1   3   6  164.76    3.61
  -1   3  -6  175.70    2.90
  -1   3  -6  170.89    3.76
   1  -3   6  181.12    3.70
   1  -3   6  190.62    3.69
   1  -3   6  180.26    2.75
  -1  -3  -6  179.49    3.46
  -1  -3  -6  180.22    3.49
   1  -3   6  181.24    3.34
   1  -3   6  182.41    3.53
  -1  -3  -6  179.24    3.60
  -1  -3  -6  175.15    3.75
   1   3   6  176.42    3.76
  -1  -3  -6  184.56    3.63
   1   3   6  179.14    3.58
   1  -3   6  170.60    3.39
   1  -3   8   52.07    2.00
  -1   3  -8   46.05    1.96
   1  -3   8   52.11    1.48
  -1   3  -8   48.09    1.53
   1  -3   8   51.65    1.58
   1  -3   8   48.65    1.39
  -1   3  -8   52.48    1.46
   1   3   8   47.74    1.56
  -1  -3  -8   50.62    1.48
  -1   3  -8   51.57    1.30
   1  -3   8   49.44    0.92
   1   3   8   48.91    1.74
  -1  -3  -8   49.04    1.59
  -1  -3  -8   49.92    1.76
   1  -3   8   50.18    1.65
  -1  -3  -8   52.81    1.88
  -1  -3  -8   51.16    1.78
  -1   3  -8   51.83    1.78
   1  -3   8   49.25    1.69
   1   3   8   50.75    1.82
   1  -3   8   49.56    1.76
  -1  -3  -8   48.88    1.72
  -1  -3  -8   51.05    1.74
   1  -3   8   50.83    1.78
   1  -3   8   49.89    1.79
  -1   3  -8   45.62    1.86
   1   3   8   47.33    1.86
   1   3  10   22.81    1.40
   1  -3  10   21.22    1.32
  -1  -3 -10   21.39    1.28
   1  -3  10   22.39    0.97
  -1   3 -10   22.46    1.15
   1  -3  10   19.61    1.14
  -1  -3 -10   21.85    1.08
  -1   3 -10   23.59    0.99
  -1   3 -10   25.54    1.58
  -1  -3 -10   19.54    1.06
   1   3  10   22.92    1.14
  -1   3 -10   25.35    1.02
   1   3  10   22.46    1.41
   1  -3  10   22.52    1.30
   1  -3  10   23.55    1.34
   1   3  10   23.41    1.37
  -1  -3 -10   21.22    1.40
  -1  -3 -10   22.19    1.28
  -1  -3 -10   21.18    1.28
   1  -3  10   22.22    1.26
  -1   3 -10   23.88    1.44
  -1   3 -10   24.51    1.35
  -1  -3 -10   24.18    1.40
   1  -3  10   21.60    1.22
  -1   3 -10   24.07    1.22
  -1   3 -10   22.19    1.83
   1  -3  10   19.64    1.56
   1   3  12   43.38    1.75
  -1  -3 -12   42.86    1.60
   1  -3  12   45.54    1.70
  -1   3 -12   49.42    2.01
   1  -3  12   45.72    1.29
  -1  -3 -12   43.12    1.52
  -1   3 -12   45.60    1.59
   1  -3  12   46.12    1.68
  -1  -3 -12   46.82    1.59
  -1   3 -12   40.75    1.40
  -1  -3 -12   44.20    1.43
   1   3  12   46.64    1.53
  -1   3 -12   47.34    1.38
  -1  -3 -12   48.64    1.80
   1   3  12   44.88    1.81
   1  -3  12   49.22    1.79
   1  -3  12   49.05    1.72
  -1   3 -12   46.09    1.66
   1   3  12   45.38    1.79
  -1   3 -12   47.50    2.30
  -1   3 -12   49.90    1.88
  -1  -3 -12   45.65    1.69
  -1   3 -12   45.80    1.71
   1  -3  12   47.29    1.61
   1  -3  12   42.47    1.65
  -1  -3 -12   46.60    1.66
  -1  -3 -12   48.15    1.82
   1   3  14  391.75    6.45
   1  -3  14  400.46    6.40
  -1   3 -14  382.49    7.07
   1  -3  14  403.14    5.78
  -1  -3 -14  386.65    6.38
  -1   3 -14  382.40    6.55
   1  -3  14  391.20    6.70
  -1  -3 -14  386.77    6.50
  -1   3 -14  363.44    6.22
  -1   3 -14  375.66    7.26
   1   3  14  378.78    6.18
  -1  -3 -14  375.45    5.97
  -1   3 -14  387.40    6.07
   1   3  14  379.56    6.53
   1  -3  14  397.10    6.41
  -1  -3 -14  412.01    6.60
   1   3  14  384.23    6.75
  -1  -3 -14  398.23    6.63
   1  -3  14  397.02    6.23
  -1   3 -14  394.34    6.65
  -1   3 -14  396.42    6.50
  -1  -3 -14  401.65    6.41
   1  -3  14  377.21    6.64
   1  -3  14  405.98    6.54
  -1  -3 -14  386.96    6.32
  -1   3 -14  378.98    6.56
  -1   3 -16   41.67    1.30
  -1  -3 -16   32.17    1.61
   1  -3  16   30.83    0.96
  -1  -3 -16   33.54    1.48
  -1   3 -16   36.47    1.59
   1  -3  16   35.03    1.65
  -1  -3 -16   33.83    1.55
  -1   3 -16   34.97    1.44
  -1   3 -16   43.73    1.94
   1   3  16   39.94    1.42
  -1  -3 -16   37.25    1.33
   1   3  16   38.35    1.64
  -1  -3 -16   38.03    1.62
  -1   3 -16   38.71    2.28
   1   3  16   40.17    1.80
   1  -3  16   35.89    1.40
   1  -3  16   33.66    1.52
   1   3  16   37.85    1.61
  -1   3 -16   38.71    1.60
  -1   3 -16   40.73    1.75
  -1  -3 -16   33.68    1.47
  -1  -3 -16   39.34    1.88
   1  -3  16   38.38    1.60
  -1  -3 -16   35.48    1.42
   1  -3  16   34.11    1.40
  -1   3 -16   37.61    1.60
   1  -3  16   36.14    1.66
  -1   3 -18    9.23    0.77
  -1   3 -18   10.30    1.73
   1  -3  18    6.59    0.48
  -1  -3 -18    8.69    1.10
  -1  -3 -18    8.74    1.01
  -1   3 -18   10.57    1.05
   1  -3  18    9.27    1.15
  -1  -3 -18    8.03    1.04
  -1   3 -18   10.32    1.01
   1   3  18   10.71    0.96
  -1  -3 -18    9.17    0.91
   1  -3  18    8.79    1.35
  -1  -3 -18   10.18    1.08
   1   3  18   11.02    1.12
   1   3  18   12.04    1.27
   1   3  18   11.06    1.13
   1  -3  18    9.00    1.06
  -1  -3 -18    9.55    1.34
   1   3  18    9.55    1.38
   1  -3  18    8.75    1.10
  -1   3 -18   11.37    1.11
  -1  -3 -18    9.59    1.00
  -1   3 -18   10.53    1.11
   1  -3  18    9.01    1.07
   1  -3  18    8.80    1.10
  -1  -3 -20  222.74    4.46
  -1   3 -20  229.08    4.61
   1  -3  20  222.80    4.73
  -1  -3 -20  233.34    4.59
  -1   3 -20  221.54    4.61
   1  -3  20  223.59    4.82
  -1  -3 -20  217.62    4.59
  -1   3 -20  220.51    4.39
  -1   3 -20  218.60    5.29
   1  -3  20  222.18    4.45
   1   3  20  225.79    4.03
  -1  -3 -20  218.61    3.86
  -1  -3 -20  230.23    4.16
   1   3  20  217.97    4.15
  -1   3 -20  216.20    3.10
   1   3  20  223.14    4.79
  -1  -3 -20  221.33    4.56
   1   3  20  221.11    4.84
  -1   3 -20  217.03    3.89
   1   3  20  230.00    4.10
   1  -3  20  237.03    4.10
   1  -3  20  232.58    4.21
   1  -3  20  218.74    4.14
  -1  -3 -20  223.50    4.03
  -1  -3 -22  138.16    3.35
  -1   3 -22  135.25    3.52
   1  -3  22  137.18    3.75
  -1  -3 -22  139.36    3.57
  -1   3 -22  129.73    3.32
   1  -3  22  135.57    3.34
  -1   3 -22  135.07    4.16
   1   3  22  138.76    2.97
  -1  -3 -22  130.63    2.86
  -1   3 -22  136.54    2.22
  -1  -3 -22  137.83    2.99
   1   3  22  140.74    3.70
   1  -3  22  145.29    2.99
   1  -3  22  143.12    3.07
   1  -3  22  135.49    3.18
  -1  -3 -22  140.67    3.59
   1   3  22  132.35    3.78
  -1  -3 -22  140.00    2.93
  -1  -3 -22  134.95    3.39
   1  -3  22  140.84    3.66
  -1   3 -22  138.31    3.50
  -1  -3 -24  140.37    3.37
  -1   3 -24  135.11    3.60
  -1  -3 -24  137.53    3.67
   1  -3  24  139.81    3.92
  -1   3 -24  126.33    3.40
  -1   3 -24  134.17    4.30
   1  -3  24  130.94    3.32
   1   3  24  138.13    3.02
  -1  -3 -24  132.34    2.97
  -1   3 -24  133.92    2.30
   1   3  24  139.10    3.80
   1  -3  24  142.89    2.90
  -1  -3 -24  134.86    2.84
   1  -3  24  139.63    2.96
   1  -3  24  136.96    3.32
  -1  -3 -24  134.78    2.89
   1  -3  24  134.59    3.75
  -1   3 -24  132.99    3.55
  -1  -3 -24  133.60    3.47
   1   3  24  136.09    3.87
   1   3  26  274.17    4.89
  -1   3 -26  246.25    5.38
   1  -3  26  273.08    6.10
  -1  -3 -26  271.65    5.75
  -1   3 -26  272.19    4.15
  -1   3 -26  260.39    5.63
  -1  -3 -26  253.72    5.42
   1  -3  26  260.98    5.84
   1   3  26  264.99    5.87
  -1  -3 -26  269.13    5.20
   1   3  26  263.34    5.91
   1  -3  26  273.81    4.62
   1  -3  26  266.02    5.22
  -1   3 -26  261.18    6.39
  -1  -3 -26  269.46    4.51
   1   3  28  113.81    3.68
  -1  -3 -28  113.08    3.03
  -1  -3 -28  112.27    2.32
  -1   3 -28  103.05    3.27
  -1   3 -28  114.24    4.18
   1  -3  28  110.20    3.19
   1   3  28  113.39    3.79
   1   3  28  114.41    2.83
   1  -3  28  109.27    3.61
  -1   3 -28  110.71    2.19
  -1   3 -30   92.35    2.01
   1   3  30   88.41    2.59
  -1   3 -30   85.10    3.86
   1  -3  30   88.21    2.97
   1   3  30   86.62    3.54
   1   3  30   91.35    3.40
  -1  -3 -30   89.28    2.70
  -1  -3 -30   92.71    2.62
   1  -3  30   87.40    3.38
   1   3  32  116.48    3.93
  -1  -3 -32  114.71    3.00
   1  -3  32  115.38    3.97
   1   3  32  116.09    4.09
   1  -3  32  116.96    3.49
   1   3  32  110.55    2.99
  -1  -3 -32  119.27    3.08
  -1   3 -32  114.81    4.49
  -1   3 -32  111.73    2.41
   1   3  34   87.13    3.50
  -1  -3 -34   90.64    2.59
   1  -3  34   82.26    3.51
   1   3  34   82.93    3.71
   1  -3  34   89.52    3.16
   1   3  34   84.12    2.66
  -1  -3 -34   89.57    2.75
  -1   3 -34   84.67    4.16
  -1   3 -34   83.09    2.10
   1   3  36  133.17    4.45
   1  -3  36  131.76    3.92
   1   3  36  132.33    4.57
  -1  -3 -36  135.37    3.22
   1  -3  36  121.88    4.36
  -1   3 -36  130.67    5.02
  -1  -3 -36  133.53    3.44
  -1   3 -36  127.36    2.76
   1   3  36  122.21    3.30
   1  -3  38    3.24    1.90
   1   3  38    5.76    2.32
   1  -3  38    2.41    1.78
  -1  -3 -38    3.72    1.05
  -1  -3 -38    1.78    1.85
  -1   3 -38    2.39    2.53
   1   3  38    5.10    1.94
  -1  -3 -38    5.77    1.74
  -1   3 -38    1.77    0.92
  -1  -3 -40   49.61    1.83
  -1  -3 -40   46.33    3.09
   1   3  40   47.38    3.34
   1  -3  40   50.31    3.05
   1   3  40   44.45    3.02
  -1  -3 -40   44.62    2.51
  -1   3 -40   48.59    3.76
   1  -3  40   41.66    3.00
  -1  -3 -42  100.57    4.24
   1   3  42   94.46    4.32
   1  -3  42  101.36    3.89
   1   3  42   89.98    4.06
  -1  -3 -42   87.84    3.35
  -1   3 -42   91.79    4.75
   1  -3  42   82.02    4.02
  -1  -3 -44    6.09    2.25
  -1   3 -44    3.16    3.09
   1   3  44    7.87    2.31
   1  -3  44    4.83    2.26
   1   3  44    6.53    2.67
   1  -3  44    4.27    2.20
   1   3  46   62.24    3.74
   1  -3  46   64.04    3.49
  -1  -3 -46   67.74    3.84
  -1   3 -46   57.25    4.40
  -1  -3 -48   24.07    2.95
   1  -3  48   25.14    2.90
  -1   3 -48   17.95    3.71
  -1  -4  47   28.70    2.97
   1   4 -47   28.00    3.91
  -1  -4  45   17.51    2.65
   1  -4 -45   16.14    2.81
   1   4 -45   11.92    3.39
   1  -4 -43   54.30    3.52
   1   4 -43   46.36    4.07
  -1   4  43   48.50    3.57
  -1   4  43   58.93    3.74
  -1  -4  43   53.33    3.18
   1  -4 -41   32.00    3.01
  -1   4  41   29.18    3.03
   1   4 -41   32.09    3.67
  -1  -4  41   29.14    2.66
  -1   4  41   35.34    3.23
   1   4 -39    2.61    2.77
  -1  -4  39    3.83    1.87
   1  -4 -39    1.67    2.08
  -1   4  39    4.03    2.28
  -1  -4  39    2.85    2.08
  -1  -4  37    3.62    1.93
  -1   4  37    5.77    2.27
   1  -4 -37    5.88    1.26
   1  -4 -37    3.90    2.03
   1   4 -37    5.44    2.78
  -1  -4  37    3.14    1.79
  -1   4  35    8.00    2.18
   1  -4 -35    8.72    1.35
  -1  -4  35    7.50    2.01
  -1  -4  35    6.93    1.81
  -1   4  35    4.83    1.07
   1   4 -35    6.76    2.73
   1  -4 -35    9.03    2.19
   1  -4 -35   10.12    1.40
  -1   4  33   73.61    3.57
   1   4 -33   75.60    4.04
  -1  -4  33   70.27    3.12
   1  -4 -33   77.24    2.57
  -1  -4  33   76.56    3.05
   1  -4 -33   68.64    2.11
  -1   4  33   64.23    1.97
   1  -4 -33   77.65    3.58
  -1  -4  31   41.75    2.47
  -1   4  31   37.87    1.54
   1  -4 -31   39.59    2.00
  -1  -4  31   40.19    2.48
   1   4 -31   44.52    3.35
  -1   4  31   42.11    2.84
   1  -4 -31   43.64    1.71
   1  -4 -31   40.88    2.77
  -1  -4  29   33.91    1.63
   1  -4 -29   32.07    1.83
  -1  -4  29   28.67    2.13
  -1   4  29   32.30    2.56
   1  -4 -29   32.38    1.51
  -1  -4  29   29.12    2.21
  -1  -4  29   33.09    1.50
   1   4 -29   34.19    3.02
  -1   4  29   26.03    1.35
   1  -4 -29   29.34    2.44
  -1  -4  27   27.96    1.62
  -1  -4  27   27.48    1.98
   1  -4 -27   30.38    1.80
  -1   4  27   28.87    2.38
   1   4 -27   27.96    1.78
   1  -4 -27   31.69    1.58
  -1   4  27   24.48    1.27
   1   4 -27   26.94    2.81
   1   4 -27   26.16    2.14
   1   4 -27   24.85    1.90
  -1  -4  27   31.37    1.53
  -1  -4  27   25.60    2.02
   1  -4 -27   28.19    1.51
   1   4 -25   32.00    1.97
   1   4 -25   35.71    2.30
   1   4 -25   37.66    2.99
  -1   4  25   31.77    1.35
  -1  -4  25   33.68    1.75
   1  -4 -25   36.19    1.73
  -1   4  25   32.08    2.37
   1   4 -25   35.76    1.87
   1   4 -25   35.64    1.84
  -1  -4  25   36.29    1.66
   1  -4 -25   34.07    1.68
   1  -4 -25   33.66    1.89
  -1  -4  25   37.01    2.05
  -1  -4  23   22.40    2.07
   1  -4 -23   21.35    1.66
   1  -4 -23   25.46    1.69
   1   4 -23   25.54    1.57
   1   4 -23   23.84    1.72
   1   4 -23   23.90    1.96
   1   4 -23   24.44    2.58
  -1   4  23   25.05    1.20
   1  -4 -23   19.42    1.06
  -1  -4  23   22.12    1.61
  -1  -4  23   23.89    1.72
   1   4 -23   27.55    1.63
  -1   4  23   25.75    2.16
  -1   4  23   26.58    2.10
   1   4 -23   17.46    0.85
   1  -4 -23   23.35    1.55
  -1  -4  23   24.47    1.49
   1  -4 -23   23.88    1.57
  -1  -4  21   32.61    2.20
   1   4 -21   32.89    1.65
  -1   4  21   32.24    1.31
   1   4 -21   26.04    0.99
   1   4 -21   33.44    1.87
  -1   4  21   34.33    2.13
   1  -4 -21   34.24    1.18
  -1  -4  21   37.93    1.87
   1   4 -21   35.82    1.83
   1   4 -21   34.85    2.74
   1   4 -21   32.57    2.14
  -1   4  21   32.94    2.18
   1  -4 -21   35.98    1.90
   1  -4 -21   39.47    1.60
   1   4 -21   35.16    1.83
   1  -4 -21   38.64    1.80
   1  -4 -21   34.21    1.99
   1  -4 -21   37.97    1.80
  -1  -4  21   36.39    1.72
  -1  -4  21   35.06    1.87
   1   4 -21   35.78    1.73
  -1  -4  19  357.35    6.81
   1  -4 -19  364.96    6.58
   1   4 -19  355.21    6.22
  -1   4  19  342.07    5.56
  -1  -4  19  357.00    6.43
   1   4 -19  357.27    6.58
   1  -4 -19  340.67    5.26
  -1  -4  19  359.47    6.17
  -1  -4  19  357.88    6.37
   1   4 -19  372.65    6.52
  -1   4  19  351.67    7.10
   1  -4 -19  354.26    6.18
   1  -4 -19  369.25    6.04
   1   4 -19  377.52    6.38
   1   4 -19  370.52    6.33
  -1  -4  19  347.45    6.38
   1  -4 -19  359.09    6.32
   1  -4 -19  357.48    6.40
  -1  -4  19  369.11    6.19
   1   4 -19  359.89    7.68
   1   4 -19  356.60    7.16
  -1   4  19  347.84    6.69
   1   4 -17   61.98    2.60
   1   4 -17   65.93    3.16
   1  -4 -17   57.24    2.20
   1   4 -17   63.74    1.99
  -1   4  17   61.16    1.69
  -1  -4  17   59.61    2.52
  -1  -4  17   60.33    2.15
   1  -4 -17   57.74    1.47
  -1  -4  17   62.10    2.26
   1   4 -17   67.59    2.38
  -1   4  17   63.41    2.62
   1  -4 -17   57.60    2.19
  -1   4  17   63.67    2.42
   1  -4 -17   59.22    2.20
  -1  -4  17   59.94    2.10
   1  -4 -17   62.53    2.05
  -1  -4  17   57.20    2.08
   1   4 -17   63.17    2.04
  -1  -4  17   55.80    2.01
   1   4 -17   63.34    2.23
   1   4 -17   66.53    2.33
   1  -4 -17   59.47    2.16
  -1  -4  15  136.99    3.77
   1   4 -15  142.95    3.91
   1   4 -15  136.57    4.29
   1   4 -15  141.21    3.04
  -1   4  15  138.04    2.79
  -1  -4  15  137.26    3.27
   1  -4 -15  139.01    3.49
   1  -4 -15  131.19    2.52
   1   4 -15  139.57    3.38
  -1  -4  15  141.99    3.50
   1  -4 -15  136.04    3.31
   1   4 -15  148.82    3.58
   1   4 -15  145.24    3.16
  -1   4  15  136.47    3.82
  -1  -4  15  142.85    3.34
   1  -4 -15  136.28    3.39
  -1   4  15  144.68    3.65
  -1   4  15  146.52    3.51
   1  -4 -15  134.63    3.16
  -1  -4  15  139.63    3.28
  -1  -4  15  134.10    3.13
   1  -4 -15  136.20    3.28
  -1  -4  15  138.81    3.22
   1   4 -15  147.97    3.49
  -1   4  15  134.85    3.51
   1  -4 -15  136.43    3.29
   1  -4 -13  105.11    2.73
  -1  -4  13   99.32    2.74
  -1   4  13  108.23    3.10
  -1   4  13  106.75    2.93
   1   4 -13  104.26    2.38
  -1   4  13  101.45    2.27
  -1  -4  13   96.61    2.66
   1  -4 -13   97.70    2.09
   1   4 -13  103.85    2.75
   1   4 -13  106.90    2.53
  -1  -4  13  105.14    2.96
   1   4 -13  109.09    3.05
   1  -4 -13  102.40    2.82
  -1   4  13   99.55    3.17
   1  -4 -13   99.54    2.80
   1  -4 -13   98.30    2.77
  -1  -4  13  101.98    2.71
   1   4 -13  111.33    2.97
  -1  -4  13  103.50    2.81
   1  -4 -13  102.76    2.86
   1   4 -13  107.86    3.29
   1   4 -13  105.69    3.70
   1  -4 -13  100.84    2.82
  -1  -4  13   97.45    2.47
   1  -4 -13   99.44    2.64
  -1   4  13  103.82    2.89
  -1  -4  11  115.96    2.60
   1   4 -11  120.08    3.87
   1  -4 -11  114.64    3.04
   1   4 -11  118.44    3.44
   1   4 -11  107.24    2.44
  -1  -4  11  115.12    2.51
  -1  -4  11  113.79    2.83
  -1  -4  11  118.75    2.18
   1  -4 -11  113.36    2.34
   1   4 -11  114.45    2.84
  -1  -4  11  113.47    1.85
   1   4 -11  116.88    3.13
  -1  -4  11  117.47    2.95
   1  -4 -11  112.47    2.97
   1  -4 -11  114.87    3.00
   1  -4 -11  113.80    2.83
  -1   4  11  108.46    2.97
   1   4 -11  116.61    2.62
  -1   4  11  101.36    3.21
   1  -4 -11  116.92    3.09
  -1  -4  11  122.87    3.06
   1  -4 -11  118.40    2.91
  -1   4  11  116.11    3.12
  -1   4  11  116.04    3.25
  -1  -4  11  118.94    2.98
  -1  -4  11  121.22    3.19
   1   4 -11  117.29    3.22
   1  -4 -11  120.26    3.06
   1   4  -9  326.18    6.51
   1   4  -9  330.20    5.21
  -1  -4   9  339.83    5.26
  -1  -4   9  326.99    5.79
  -1  -4   9  339.11    5.47
   1  -4  -9  330.23    5.39
   1   4  -9  336.81    6.30
  -1  -4   9  336.01    6.23
   1  -4  -9  338.58    6.11
   1  -4  -9  342.61    6.18
   1   4  -9  327.16    5.80
  -1  -4   9  349.86    5.99
   1   4  -9  330.76    6.16
   1  -4  -9  326.52    6.00
   1  -4  -9  335.26    6.16
  -1   4   9  326.46    5.88
   1  -4  -9  319.51    5.67
  -1   4   9  333.40    6.34
   1  -4  -9  351.05    6.00
  -1  -4   9  342.91    6.06
  -1   4   9  334.49    6.20
  -1  -4   9  332.43    6.04
   1  -4  -9  333.97    6.04
   1   4  -9  337.02    6.92
  -1  -4   9  340.35    6.09
  -1  -4   9  328.61    5.20
  -1  -4   7  279.97    5.87
   1  -4  -7  287.02    5.41
   1   4  -7  280.25    6.10
  -1  -4   7  290.80    5.41
   1  -4  -7  287.66    5.73
   1   4  -7  278.14    5.70
   1   4  -7  285.02    4.40
  -1  -4   7  283.51    4.39
  -1  -4   7  274.73    5.09
   1  -4  -7  291.01    4.86
   1  -4  -7  284.80    5.49
   1  -4  -7  287.78    5.44
   1   4  -7  272.49    5.62
  -1  -4   7  269.75    4.65
   1  -4  -7  299.22    5.53
   1   4  -7  270.41    5.01
   1  -4  -7  282.41    5.44
  -1   4   7  283.97    5.11
   1  -4  -7  279.20    4.90
  -1  -4   7  295.13    4.66
  -1  -4   7  285.22    5.40
   1   4  -7  278.24    5.47
  -1  -4   7  283.93    5.26
   1  -4  -7  272.75    5.29
  -1  -4   7  283.09    5.53
  -1  -4   7  275.68    5.32
  -1   4   7  269.56    5.63
   1  -4  -7  291.62    5.28
  -1   4   7  276.92    5.48
   1   4  -5  342.04    6.47
   1  -4  -5  341.35    6.39
   1   4  -5  310.49    4.87
   1  -4  -5  345.69    6.18
   1  -4  -5  343.85    5.64
  -1  -4   5  334.59    4.86
  -1  -4   5  337.75    6.25
  -1  -4   5  335.35    5.43
   1   4  -5  326.72    6.11
   1  -4  -5  319.22    5.93
   1  -4  -5  328.26    6.10
  -1  -4   5  330.86    5.21
   1   4  -5  325.29    5.62
  -1  -4   5  324.76    5.76
   1  -4  -5  335.34    6.12
  -1   4   5  324.26    6.11
  -1  -4   5  330.63    6.00
  -1  -4   5  329.77    6.50
   1  -4  -5  335.43    6.12
  -1  -4   5  349.72    6.16
  -1  -4   5  343.68    6.10
   1  -4  -5  328.30    5.46
  -1  -4   5  337.21    5.99
  -1  -4   3    2.13    1.13
   1  -4  -3    2.05    0.91
  -1  -4   3    1.83    0.34
  -1  -4   3    1.99    0.54
  -1  -4   3    2.10    0.95
   1  -4  -3    1.70    1.01
   1  -4  -3    1.22    0.86
   1  -4  -3    1.74    1.12
   1  -4  -3    2.46    1.03
  -1  -4   3    1.88    1.02
   1   4  -3    2.69    1.13
  -1  -4   3    2.14    0.83
   1  -4  -3    1.67    0.84
   1   4  -3    1.89    1.24
   1  -4  -3    1.69    1.12
  -1   4   3    2.00    1.13
  -1  -4   3    2.18    1.08
   1  -4  -3    1.73    0.87
  -1  -4   3    1.80    1.09
   1  -4  -3    2.01    1.32
  -1  -4   3    1.83    1.47
  -1  -4   1  241.65    3.48
  -1  -4   1  242.91    4.86
   1  -4  -1  244.16    4.95
  -1  -4   1  245.39    5.24
  -1   4   1  244.18    5.16
   1  -4  -1  245.92    4.67
   1  -4  -1  231.47    4.31
   1   4  -1  230.10    5.02
   1  -4  -1  255.21    4.94
   1   4  -1  246.90    5.15
   1  -4  -1  232.52    4.19
  -1  -4   1  256.17    5.02
   1  -4  -1  251.25    5.07
  -1   4   1  241.88    5.21
  -1  -4   1  229.85    4.52
   1  -4  -1  234.77    4.05
   1  -4  -1  236.81    4.08
   1  -4  -1  235.28    4.69
   1   4  -1  237.65    4.88
  -1  -4   1  237.17    4.69
  -1  -4   1  249.92    4.86
  -1   4   1  234.11    4.88
  -1  -4   1  252.80    4.98
  -1  -4   1  238.83    4.74
  -1   4   1  216.98    4.99
  -1  -4   1  251.43    4.72
   1  -4  -1  246.70    4.91
   1  -4  -1  241.11    4.74
  -1   4  -1  372.04    6.99
  -1  -4  -1  369.35    6.90
   1  -4   1  359.95    5.91
  -1  -4  -1  389.61    6.56
  -1  -4  -1  374.11    6.77
  -1   4  -1  357.09    6.98
   1  -4   1  372.42    6.81
  -1  -4  -1  355.64    5.27
   1  -4   1  366.29    5.90
   1  -4   1  383.63    6.69
   1   4   1  361.35    6.83
   1  -4   1  393.95    6.50
  -1  -4  -1  375.24    6.36
   1  -4   1  370.02    5.64
   1  -4   1  374.50    5.74
  -1  -4  -1  376.32    6.45
   1  -4   1  388.28    6.74
   1   4   1  375.92    6.48
  -1   4  -1  358.30    6.64
   1  -4   1  367.83    6.48
  -1  -4  -1  367.25    6.73
  -1   4  -1  348.12    6.78
   1  -4   1  377.94    6.34
  -1  -4  -1  382.05    6.48
   1  -4   1  374.39    6.71
   1  -4   3  745.58   11.29
  -1  -4  -3  685.26   11.27
  -1   4  -3  708.20   11.47
   1  -4   3  683.67   10.20
   1  -4   3  706.88   10.60
  -1  -4  -3  710.86   10.80
   1  -4   3  698.38   10.06
  -1  -4  -3  697.70   10.83
   1  -4   3  700.19    9.85
  -1  -4  -3  716.55   10.81
   1   4   3  702.56   10.89
   1  -4   3  743.48   11.16
  -1  -4  -3  690.40   10.53
   1  -4   3  737.07   11.18
  -1  -4  -3  670.61   11.05
   1  -4   3  713.46   10.83
  -1   4  -3  692.97   11.30
  -1  -4  -3  683.42   10.79
   1  -4   3  703.79   10.79
   1   4   3  674.09   11.21
   1  -4   3  689.56   11.00
  -1  -4  -5  257.29    5.06
   1  -4   5  276.88    4.80
   1  -4   5  265.80    5.44
  -1  -4  -5  260.40    5.47
   1  -4   5  288.72    5.42
  -1   4  -5  271.77    5.67
  -1   4  -5  265.86    4.61
   1  -4   5  263.41    4.59
   1   4   5  275.55    4.99
   1  -4   5  266.53    4.16
  -1  -4  -5  273.92    4.98
   1  -4   5  263.19    4.24
   1  -4   5  271.06    5.30
   1   4   5  265.15    5.47
  -1  -4  -5  283.41    5.09
  -1  -4  -5  264.29    4.88
  -1  -4  -5  263.61    5.18
   1  -4   5  274.55    5.35
   1   4   5  261.42    5.20
   1  -4   5  272.08    4.87
  -1  -4  -5  271.22    5.39
  -1   4  -5  255.81    5.42
   1  -4   5  271.69    5.09
   1  -4   5  279.09    5.00
   1  -4   7  300.30    4.99
   1  -4   7  293.04    5.71
   1  -4   7  282.72    5.51
  -1   4  -7  289.88    5.97
  -1   4  -7  284.90    4.93
   1  -4   7  289.56    4.93
   1   4   7  287.49    5.19
   1  -4   7  292.10    4.45
  -1  -4  -7  286.68    5.36
   1  -4   7  290.72    5.39
   1   4   7  286.96    5.55
  -1  -4  -7  285.90    5.11
  -1   4  -7  271.08    4.50
  -1  -4  -7  279.76    5.59
   1  -4   7  293.51    5.50
   1  -4   7  292.41    5.56
   1   4   7  283.92    5.68
   1  -4   7  288.30    4.34
  -1  -4  -7  293.60    5.28
  -1  -4  -7  290.69    5.21
   1  -4   7  284.77    5.63
   1   4   7  286.34    5.52
   1  -4   7  279.68    5.11
   1  -4   7  300.90    5.38
  -1   4  -7  282.13    5.56
  -1  -4  -7  294.59    5.47
  -1   4  -7  278.18    5.68
  -1  -4  -7  293.57    5.46
   1  -4   7  302.24    5.19
  -1   4  -9  139.13    3.66
   1  -4   9  145.12    3.32
  -1   4  -9  143.64    3.50
  -1  -4  -9  144.03    3.41
  -1   4  -9  149.59    3.01
   1  -4   9  147.47    2.94
   1  -4   9  138.97    3.61
   1  -4   9  144.59    3.42
  -1   4  -9  145.88    3.89
  -1   4  -9  139.18    3.04
   1  -4   9  143.43    3.05
   1   4   9  147.64    3.20
   1  -4   9  143.16    2.61
   1   4   9  137.44    3.48
  -1  -4  -9  138.75    3.01
  -1   4  -9  142.01    2.71
  -1  -4  -9  142.50    3.55
   1  -4   9  142.61    3.45
   1   4   9  139.55    3.62
   1  -4   9  141.87    2.24
  -1  -4  -9  143.96    3.23
   1  -4   9  136.84    3.16
   1  -4   9  147.91    3.10
   1   4   9  140.03    3.51
  -1  -4  -9  140.74    3.31
   1  -4   9  145.47    3.40
   1  -4   9  142.40    3.51
  -1  -4  -9  143.77    3.41
  -1  -4  -9  141.53    3.29
  -1  -4 -11  287.96    5.29
   1   4  11  289.98    5.51
   1  -4  11  285.18    5.39
   1  -4  11  304.82    5.01
  -1   4 -11  286.77    5.12
   1   4  11  286.60    5.11
   1  -4  11  293.74    5.21
  -1  -4 -11  286.82    4.95
   1  -4  11  288.66    5.69
  -1  -4 -11  279.72    4.90
  -1   4 -11  278.80    6.24
  -1   4 -11  292.86    6.13
  -1  -4 -11  293.42    5.60
   1  -4  11  298.09    5.50
   1   4  11  286.69    5.66
  -1   4 -11  282.64    4.77
  -1   4 -11  289.20    4.96
  -1  -4 -11  281.30    5.19
   1   4  11  274.43    5.57
  -1  -4 -11  289.96    5.35
  -1  -4 -11  291.02    5.41
  -1   4 -11  282.77    5.71
  -1   4 -11  291.97    5.56
   1  -4  11  292.93    5.31
  -1  -4 -11  288.89    5.39
   1  -4  11  299.75    5.58
   1  -4  11  281.66    5.25
   1   4  11  272.84    5.59
   1  -4  13   19.84    1.05
  -1   4 -13   17.80    1.15
   1  -4  13   18.72    1.23
  -1  -4 -13   19.88    1.17
  -1   4 -13   18.51    1.63
  -1   4 -13   15.73    2.02
  -1  -4 -13   16.53    1.14
   1   4  13   17.13    1.20
  -1  -4 -13   19.00    1.51
   1  -4  13   19.42    1.43
   1   4  13   16.19    1.49
  -1   4 -13   17.78    1.03
   1   4  13   16.44    1.46
  -1  -4 -13   20.07    1.53
  -1  -4 -13   18.61    1.36
   1  -4  13   20.77    1.50
   1   4  13   17.32    1.49
  -1  -4 -13   18.11    1.37
   1  -4  13   17.48    1.43
  -1   4 -13   16.79    1.53
  -1   4 -13   17.53    1.45
  -1  -4 -13   18.89    1.40
   1  -4  13   19.49    1.34
  -1   4 -13   18.22    1.02
   1  -4  13   19.14    1.28
  -1   4 -15  242.53    5.62
  -1   4 -15  241.95    5.88
  -1  -4 -15  255.07    5.24
  -1  -4 -15  241.44    4.63
   1  -4  15  261.86    4.29
  -1   4 -15  239.36    4.73
   1  -4  15  256.69    5.01
  -1  -4 -15  248.83    4.81
  -1  -4 -15  240.11    4.67
   1  -4  15  250.32    4.90
  -1   4 -15  240.30    4.49
   1   4  15  242.80    4.58
  -1  -4 -15  235.51    4.28
  -1   4 -15  244.44    4.35
  -1  -4 -15  250.13    4.99
   1   4  15  239.73    5.03
   1  -4  15  250.24    4.87
   1   4  15  229.54    5.15
  -1  -4 -15  249.28    4.95
   1   4  15  244.19    4.90
  -1  -4 -15  246.34    4.66
   1  -4  15  249.01    4.83
   1  -4  15  247.76    4.93
  -1   4 -15  254.30    5.03
   1  -4  15  256.63    4.72
  -1  -4 -15  253.29    4.83
  -1   4 -15  249.39    4.90
   1  -4  17   85.42    2.55
   1   4  17   85.40    2.60
  -1   4 -17   87.88    3.13
   1  -4  17   83.66    1.93
  -1  -4 -17   78.74    2.70
  -1  -4 -17   79.96    2.36
  -1   4 -17   85.29    2.50
  -1  -4 -17   80.75    2.44
   1  -4  17   83.22    2.61
  -1   4 -17   79.32    2.28
  -1   4 -17   82.78    3.45
   1   4  17   83.04    2.32
  -1  -4 -17   81.24    2.10
  -1   4 -17   81.74    2.10
   1   4  17   88.29    2.71
  -1  -4 -17   83.47    2.58
   1  -4  17   84.52    2.52
   1   4  17   84.21    2.84
  -1  -4 -17   84.69    2.73
   1  -4  17   82.64    2.36
  -1  -4 -17   82.46    2.48
   1  -4  17   85.03    2.62
  -1  -4 -17   78.48    2.38
   1  -4  17   89.84    2.67
  -1   4 -17   82.81    2.56
   1  -4  19   12.28    1.36
   1  -4  19   13.68    1.25
   1   4  19   13.63    1.41
  -1   4 -19   12.45    2.14
  -1   4 -19   13.47    1.68
  -1  -4 -19   10.60    1.32
   1  -4  19   11.10    0.73
  -1  -4 -19   11.68    1.17
  -1   4 -19   11.97    1.20
  -1  -4 -19   11.91    1.22
   1  -4  19   11.82    1.31
  -1   4 -19   12.23    1.14
   1  -4  19   12.13    1.66
   1   4  19   11.28    1.13
  -1  -4 -19   13.02    1.08
  -1   4 -19   11.08    0.91
  -1  -4 -19   13.69    1.38
   1   4  19   13.55    1.40
   1   4  19   10.84    1.49
  -1  -4 -19   14.00    1.59
  -1  -4 -19   10.33    1.25
   1  -4  19   12.84    1.30
  -1  -4 -19   13.04    1.20
   1  -4  19   11.61    1.35
  -1   4 -19   13.53    1.28
  -1  -4 -21    4.40    1.07
   1  -4  21    3.12    0.54
  -1  -4 -21    2.66    1.15
  -1   4 -21    6.26    1.12
   1  -4  21    4.20    1.14
  -1  -4 -21    4.95    1.11
  -1   4 -21    5.00    1.03
   1  -4  21    5.94    1.61
   1   4  21    3.90    1.00
  -1  -4 -21    4.73    0.97
  -1  -4 -21    5.03    1.23
   1   4  21    4.30    1.22
  -1   4 -21    4.18    0.78
   1   4  21    4.44    1.36
   1  -4  21    4.92    1.23
  -1   4 -21    4.51    1.09
  -1  -4 -21    4.38    1.16
  -1   4 -21    4.73    1.99
  -1   4 -21    6.28    1.51
   1  -4  21    4.20    1.19
   1  -4  21    5.64    1.23
  -1  -4 -21    5.64    1.48
   1  -4  21    4.66    1.21
  -1   4 -23  118.27    3.90
  -1  -4 -23  124.82    3.44
   1  -4  23  109.58    1.94
  -1   4 -23  119.96    3.36
   1  -4  23  121.71    3.59
  -1  -4 -23  121.87    3.38
  -1   4 -23  117.00    3.19
  -1   4 -23  117.09    4.37
   1   4  23  121.04    2.92
  -1  -4 -23  113.48    2.64
  -1   4 -23  104.34    2.59
  -1  -4 -23  119.03    3.06
   1   4  23  122.73    3.76
   1  -4  23  127.73    3.07
  -1  -4 -23  122.23    2.99
   1  -4  23  118.45    3.46
  -1  -4 -23  113.04    3.21
   1  -4  23  118.48    3.00
   1  -4  23  124.57    3.13
  -1   4 -23  123.54    3.38
  -1  -4 -25   54.11    2.32
  -1   4 -25   51.33    2.30
  -1  -4 -25   54.84    2.39
   1  -4  25   54.28    2.57
  -1   4 -25   48.98    2.18
   1  -4  25   54.69    2.08
   1  -4  25   52.14    2.18
   1   4  25   50.55    1.96
  -1  -4 -25   50.74    1.85
  -1  -4 -25   54.43    2.05
  -1   4 -25   54.03    2.79
   1   4  25   53.11    2.70
  -1   4 -25   45.46    1.66
   1  -4  25   55.74    2.04
  -1   4 -25   53.12    3.34
  -1  -4 -25   54.29    2.27
   1  -4  25   53.21    2.51
  -1  -4 -25   55.07    1.99
   1  -4  27   92.36    3.42
   1   4  27   98.06    2.69
  -1   4 -27   98.47    3.73
  -1  -4 -27   87.81    2.50
  -1  -4 -27   98.54    2.62
   1   4  27  101.63    3.63
  -1   4 -27   98.17    4.23
  -1  -4 -27   97.71    2.53
  -1   4 -27   93.49    3.03
   1  -4  27   96.86    3.37
   1  -4  27  102.09    2.68
   1  -4  27   95.44    2.91
  -1  -4 -27   96.26    3.00
   1   4  29    2.52    1.78
   1   4  29    1.86    1.88
  -1   4 -29    1.82    2.35
  -1   4 -29    2.03    0.84
   1  -4  29    1.07    1.05
   1  -4  29    2.95    1.51
  -1   4 -29    2.05    1.24
   1   4  29    1.97    1.15
  -1  -4 -29    2.02    1.25
   1  -4  29    2.21    1.48
  -1  -4 -29    2.88    1.05
  -1   4 -31   10.93    2.70
  -1   4 -31    9.30    1.08
   1   4  31   12.43    2.27
   1   4  31   10.24    1.36
   1   4  31   11.56    2.09
   1  -4  31   10.62    1.74
  -1  -4 -31   12.00    1.51
   1  -4  31   12.93    1.87
  -1  -4 -33   93.28    2.95
   1  -4  33   84.21    3.52
   1   4  33   79.60    2.57
  -1   4 -33   89.48    4.40
   1   4  33   84.57    3.75
   1  -4  33   91.08    3.10
   1   4  33   83.04    3.63
  -1  -4 -35   75.21    2.64
   1  -4  35   67.35    3.27
   1   4  35   67.77    2.43
  -1  -4 -35   81.90    2.59
   1  -4  35   72.51    2.97
   1   4  35   78.10    3.71
  -1   4 -35   80.63    4.39
   1   4  35   76.64    3.59
   1  -4  37   17.65    2.21
  -1  -4 -37   24.12    1.70
  -1  -4 -37   26.39    1.98
   1   4  37   25.37    2.79
   1  -4  37   21.25    2.20
  -1   4 -37   22.06    3.30
   1   4  37   22.40    2.52
  -1  -4 -39   55.04    3.46
  -1   4 -39   52.75    4.07
  -1  -4 -39   50.97    2.42
   1   4  39   48.13    3.20
  -1  -4 -39   56.63    2.23
   1  -4  39   47.68    3.09
   1   4  39   51.92    3.45
   1  -4  39   51.93    2.81
   1  -4  41   13.98    2.28
   1   4  41   14.74    2.84
  -1  -4 -41   13.61    2.54
  -1  -4 -41   15.88    1.52
   1   4  41   12.47    2.52
   1  -4  41   11.43    2.29
  -1   4 -41   11.23    3.33
  -1  -4 -43   29.91    3.00
   1   4  43   31.46    3.32
   1  -4  43   33.47    2.87
   1   4  43   24.41    2.90
   1  -4  43   23.17    2.74
  -1   4 -43   23.78    3.69
   1   4  45   24.07    3.02
  -1   4 -45   19.97    3.70
   1  -4  45   25.18    2.71
  -1  -4 -45   24.85    2.95
  -1   4 -47   -3.26    3.75
   1   5 -46    0.09    3.33
  -1  -5  44   17.07    2.57
   1   5 -44   12.81    3.63
   1  -5 -42   26.10    2.95
  -1   5  42   20.06    2.96
  -1  -5  42   22.60    2.61
   1   5 -42   22.30    3.00
   1   5 -42   25.16    3.75
   1  -5 -40   11.32    1.59
  -1  -5  40    9.57    2.25
   1  -5 -40    8.91    2.46
   1   5 -40   10.76    2.57
   1   5 -40   11.09    3.36
  -1  -5  40    6.14    2.11
  -1   5  40   11.62    2.59
   1  -5 -38   36.92    2.13
  -1  -5  38   30.79    2.55
   1  -5 -38   37.97    3.13
  -1  -5  38   28.37    2.60
  -1   5  38   31.37    3.13
   1   5 -38   27.29    2.84
   1   5 -38   29.86    3.66
  -1  -5  36   16.67    2.21
   1  -5 -36   16.77    2.50
  -1   5  36   16.38    2.62
   1   5 -36   21.89    3.33
   1   5 -36   14.99    2.48
  -1  -5  36   17.43    2.26
   1  -5 -36   20.75    1.79
  -1  -5  34   23.75    2.28
   1   5 -34   19.46    2.50
   1   5 -34   24.83    3.33
   1  -5 -34   24.86    2.65
  -1   5  34   22.61    2.67
   1  -5 -34   21.30    1.83
  -1  -5  34   20.87    2.16
   1  -5 -34   30.54    1.65
  -1   5  32    1.10    1.00
  -1   5  32    2.14    2.05
  -1   5  32    1.42    2.12
  -1  -5  32    1.75    1.80
   1   5 -32    0.63    1.83
   1   5 -32    1.07    2.64
   1  -5 -32    3.33    2.01
  -1  -5  32    1.26    1.60
   1  -5 -32    1.65    1.33
   1   5 -32    0.44    0.62
   1  -5 -30    5.93    1.46
  -1   5  30    6.14    2.04
  -1   5  30    6.85    2.12
   1   5 -30    8.67    2.77
   1   5 -30    6.75    2.02
   1   5 -30    2.41    0.64
  -1  -5  30    4.90    1.63
  -1  -5  30    2.62    0.66
  -1  -5  30    7.99    1.42
  -1  -5  30    6.32    1.84
   1  -5 -30    5.25    1.25
  -1   5  30    4.82    1.01
   1  -5 -28   38.07    1.92
  -1  -5  28   32.94    1.91
  -1   5  28   33.11    2.68
   1  -5 -28   34.61    1.85
  -1  -5  28   34.84    2.25
  -1   5  28   30.70    1.46
   1   5 -28   30.99    2.59
   1   5 -28   34.20    3.34
   1  -5 -28   35.57    2.14
  -1  -5  28   31.90    2.17
  -1   5  28   31.70    2.61
  -1  -5  28   36.36    1.85
   1   5 -26   10.71    1.35
  -1   5  26    9.48    1.08
   1   5 -26   11.22    2.67
  -1   5  26   11.20    2.02
   1  -5 -26    8.44    1.00
  -1  -5  26   10.35    1.54
   1   5 -26   10.43    1.97
   1   5 -26    8.74    1.49
  -1   5  26    9.24    2.04
  -1  -5  26   10.94    1.44
   1  -5 -26   12.87    1.55
  -1  -5  26   11.60    1.59
   1  -5 -26    8.47    1.54
   1  -5 -26   10.73    1.45
   1   5 -24   53.06    3.00
   1   5 -24   57.54    3.64
  -1   5  24   49.56    1.74
   1  -5 -24   51.77    2.51
   1   5 -24   55.86    2.31
   1  -5 -24   48.75    1.53
   1  -5 -24   51.81    2.92
  -1  -5  24   56.74    2.41
   1   5 -24   51.60    2.17
   1   5 -24   51.83    2.42
  -1   5  24   52.60    2.93
  -1  -5  24   55.74    2.26
  -1  -5  24   50.89    2.40
   1  -5 -24   52.78    2.31
  -1   5  24   54.79    2.87
   1  -5 -24   51.46    2.26
   1   5 -22  301.08    7.58
   1   5 -22  301.26    6.99
  -1   5  22  278.76    5.09
   1  -5 -22  313.01    6.34
   1   5 -22  306.82    5.89
   1  -5 -22  303.37    6.80
   1  -5 -22  290.99    4.74
  -1  -5  22  301.16    6.03
   1   5 -22  290.24    5.73
   1   5 -22  300.16    6.14
  -1   5  22  293.13    6.89
  -1  -5  22  306.74    5.84
  -1  -5  22  305.03    6.06
   1  -5 -22  315.48    5.66
   1  -5 -22  303.33    5.84
  -1   5  22  300.11    6.46
   1  -5 -22  308.57    5.96
   1   5 -20   47.70    3.43
   1   5 -20   51.50    2.79
   1  -5 -20   53.21    2.41
   1   5 -20   47.28    1.96
  -1   5  20   47.37    1.73
   1   5 -20   50.09    2.06
   1  -5 -20   46.56    2.68
   1  -5 -20   48.09    1.51
   1   5 -20   49.73    2.43
  -1  -5  20   52.21    2.39
  -1   5  20   49.81    2.81
  -1  -5  20   49.18    2.24
  -1  -5  20   46.92    2.13
   1  -5 -20   50.34    2.34
  -1  -5  20   48.84    2.20
  -1   5  20   51.64    2.68
   1   5 -20   47.27    2.23
   1  -5 -20   44.40    2.28
   1   5 -20   49.81    2.41
   1  -5 -20   50.75    2.13
   1   5 -18  255.85    4.96
  -1  -5  18  260.46    5.23
  -1  -5  18  259.81    5.17
   1   5 -18  265.18    6.82
   1   5 -18  270.27    6.36
   1  -5 -18  254.47    5.43
   1  -5 -18  253.35    4.29
   1   5 -18  265.31    5.41
   1  -5 -18  267.33    5.38
   1   5 -18  277.57    5.60
  -1  -5  18  272.90    5.59
   1   5 -18  268.92    5.71
   1  -5 -18  259.98    5.36
  -1   5  18  254.73    6.19
   1  -5 -18  254.55    5.31
  -1   5  18  267.27    5.75
  -1  -5  18  263.31    5.39
   1  -5 -18  264.72    5.50
   1   5 -18  269.17    5.19
   1  -5 -18  273.68    5.25
  -1  -5  18  260.96    5.35
   1  -5 -18  273.74    5.72
   1   5 -16  110.99    2.74
  -1  -5  16  114.92    3.06
  -1  -5  16  113.71    3.76
   1  -5 -16  111.63    2.41
   1  -5 -16  111.94    3.35
   1   5 -16  110.46    4.34
   1   5 -16  110.78    3.83
   1   5 -16  111.40    3.14
  -1  -5  16  116.56    3.41
   1   5 -16  109.99    3.45
   1  -5 -16  112.18    3.26
  -1  -5  16  117.68    3.21
   1   5 -16  114.40    3.39
   1  -5 -16  117.93    3.29
  -1   5  16  108.23    3.68
   1   5 -16  116.29    2.96
   1  -5 -16  114.71    3.15
  -1   5  16  118.03    3.44
   1  -5 -16  121.94    3.48
  -1  -5  16  122.69    3.31
   1  -5 -16  124.53    3.20
  -1  -5  16  118.93    3.30
   1  -5 -16  115.46    3.37
  -1  -5  16  116.70    2.97
   1  -5 -14   58.36    2.45
   1   5 -14   58.21    3.24
   1   5 -14   55.71    2.75
   1   5 -14   55.18    1.76
  -1  -5  14   56.94    2.11
   1  -5 -14   57.53    1.67
   1   5 -14   53.57    2.13
   1  -5 -14   57.75    2.37
   1   5 -14   55.45    2.47
  -1  -5  14   59.83    2.31
   1   5 -14   57.30    2.51
   1  -5 -14   59.70    2.41
  -1  -5  14   64.40    2.57
   1  -5 -14   56.10    2.30
  -1   5  14   58.39    2.43
   1  -5 -14   61.60    2.23
   1  -5 -14   62.69    2.31
  -1  -5  14   64.61    2.39
  -1  -5  14   58.90    1.96
  -1   5  14   59.90    2.71
  -1  -5  14   60.02    2.37
   1  -5 -14   63.88    2.52
  -1  -5  12  152.93    3.29
   1  -5 -12  151.83    3.91
   1   5 -12  150.69    4.80
   1   5 -12  150.48    4.37
   1   5 -12  149.28    3.06
  -1  -5  12  155.22    3.13
  -1  -5  12  152.46    3.52
   1   5 -12  155.45    4.04
   1  -5 -12  152.22    3.84
  -1  -5  12  157.96    3.79
   1  -5 -12  149.37    3.09
   1   5 -12  154.16    3.57
   1  -5 -12  150.81    3.88
  -1  -5  12  154.08    4.03
   1   5 -12  154.63    4.12
  -1  -5  12  150.08    2.40
   1  -5 -12  154.64    3.84
  -1   5  12  148.83    4.24
   1  -5 -12  150.16    3.91
  -1  -5  12  154.66    3.86
  -1   5  12  149.18    4.19
  -1   5  12  162.84    4.10
  -1  -5  12  157.80    3.84
   1  -5 -12  157.14    3.75
  -1  -5  12  159.05    2.93
  -1   5  12  152.28    3.80
   1  -5 -12  159.44    3.61
  -1  -5  10   20.92    1.49
   1  -5 -10   20.12    1.76
   1   5 -10   20.66    2.24
   1   5 -10   20.81    1.81
   1  -5 -10   18.85    1.66
   1   5 -10   18.89    0.95
  -1  -5  10   19.96    1.62
   1  -5 -10   19.59    1.69
  -1  -5  10   20.62    0.97
  -1  -5  10   18.27    1.29
   1  -5 -10   19.12    1.19
   1   5 -10   20.38    1.76
  -1  -5  10   20.90    1.75
   1  -5 -10   18.16    1.60
   1  -5 -10   19.29    1.64
   1   5 -10   19.40    1.77
  -1  -5  10   20.47    1.66
   1   5 -10   17.22    1.25
   1  -5 -10   19.32    1.50
  -1   5  10   19.88    1.76
  -1  -5  10   19.50    1.58
  -1  -5  10   20.12    0.99
  -1  -5  10   19.52    1.13
  -1   5  10   19.71    1.61
   1  -5 -10   19.99    1.43
  -1   5  10   20.13    1.87
  -1   5  10   22.14    1.78
  -1  -5  10   20.14    1.57
   1  -5 -10   19.59    1.57
  -1  -5   8  164.91    3.19
  -1  -5   8  158.96    4.39
   1  -5  -8  159.45    3.99
   1   5  -8  153.33    4.68
  -1  -5   8  163.25    3.93
   1  -5  -8  162.50    4.26
   1   5  -8  153.65    4.32
   1   5  -8  149.00    2.80
   1  -5  -8  160.53    4.03
  -1  -5   8  155.32    2.81
  -1  -5   8  148.23    3.46
   1  -5  -8  153.81    3.38
   1  -5  -8  150.28    3.92
   1   5  -8  158.14    4.17
  -1  -5   8  160.50    4.07
  -1  -5   8  150.31    3.14
   1   5  -8  151.65    3.43
   1  -5  -8  155.24    3.93
   1  -5  -8  156.25    3.40
  -1   5   8  154.91    4.06
   1  -5  -8  158.49    3.79
  -1  -5   8  154.43    3.83
  -1   5   8  158.68    4.29
  -1  -5   8  163.84    3.98
   1  -5  -8  161.51    4.01
  -1  -5   8  149.98    3.85
  -1   5   8  153.24    4.21
  -1  -5   8  158.14    3.81
   1  -5  -8  149.78    3.80
   1   5  -8  151.34    4.01
   1   5  -6   74.20    2.91
   1  -5  -6   78.26    2.83
   1  -5  -6   75.70    2.67
  -1  -5   6   77.42    2.80
  -1  -5   6   73.26    1.58
   1  -5  -6   73.62    2.29
  -1  -5   6   76.16    2.10
   1   5  -6   79.13    2.85
  -1  -5   6   74.59    2.56
   1  -5  -6   71.29    2.59
  -1  -5   6   76.21    2.58
  -1   5   6   77.09    2.87
   1  -5  -6   74.10    2.43
   1   5  -6   76.21    2.24
  -1  -5   6   70.33    2.24
  -1  -5   6   74.88    2.76
   1  -5  -6   76.09    2.74
   1  -5  -6   72.17    2.59
   1  -5  -6   74.04    2.22
  -1  -5   6   71.43    2.62
   1  -5  -6   72.73    2.69
   1  -5  -6   75.76    2.77
  -1  -5   6   73.02    3.05
  -1  -5   6   76.10    2.61
  -1  -5   6   71.66    2.55
   1  -5  -6   75.81    2.54
  -1   5   6   74.21    2.75
  -1  -5   6   71.86    1.91
   1  -5  -4  194.75    4.47
  -1  -5   4  192.30    3.02
  -1  -5   4  195.56    4.59
   1  -5  -4  194.45    4.13
  -1  -5   4  190.88    4.44
  -1  -5   4  195.95    3.88
   1  -5  -4  191.87    4.10
   1  -5  -4  184.54    4.44
  -1  -5   4  187.57    4.48
   1  -5  -4  190.41    4.53
  -1  -5   4  186.68    4.84
  -1  -5   4  194.57    4.07
   1  -5  -4  192.87    4.48
   1  -5  -4  186.23    4.35
   1   5  -4  196.07    4.62
  -1  -5   4  203.25    4.41
  -1   5   4  186.49    4.65
  -1  -5   4  192.32    3.52
  -1  -5   4  194.99    4.37
  -1   5   4  192.13    4.58
   1   5  -4  180.31    4.75
   1  -5  -4  192.04    3.79
   1  -5  -4  188.44    4.66
   1  -5  -4  180.90    3.70
  -1  -5   2  258.47    3.82
   1  -5  -2  270.31    5.17
  -1  -5   2  255.52    5.48
  -1  -5   2  263.20    5.83
   1  -5  -2  271.51    5.58
   1  -5  -2  263.02    5.24
   1  -5  -2  254.02    4.86
   1  -5  -2  261.38    5.46
   1   5  -2  258.14    5.77
   1  -5  -2  251.63    4.59
   1  -5  -2  259.15    5.65
  -1  -5   2  270.14    5.58
   1  -5  -2  247.55    4.59
  -1  -5   2  252.97    5.00
   1  -5  -2  265.51    4.61
   1   5  -2  265.99    5.57
   1  -5  -2  250.37    5.25
  -1  -5   2  261.09    5.40
   1  -5  -2  268.93    5.36
  -1   5   2  260.87    5.54
  -1  -5   2  262.28    5.33
   1  -5  -2  260.20    5.43
  -1   5   2  241.44    5.58
  -1  -5   2  255.55    4.42
  -1  -5   2  265.81    5.30
   1  -5   0  129.81    3.64
  -1   5   0  125.02    3.94
  -1  -5   0  133.76    3.90
   1  -5   0  132.37    3.35
  -1  -5   0  128.77    3.48
  -1  -5   0  136.17    3.71
   1  -5   0  130.54    3.69
  -1   5   0  132.72    3.93
   1  -5   0  131.17    3.30
   1  -5   0  126.23    2.94
   1   5   0  123.38    3.72
   1  -5   0  126.22    3.53
  -1  -5   0  129.86    3.63
   1  -5   0  129.99    2.80
  -1  -5   0  128.43    2.16
   1  -5   0  130.18    2.72
  -1  -5   0  125.29    3.18
   1  -5   0  131.81    2.81
  -1  -5   0  130.53    3.49
   1  -5   0  130.37    3.56
   1  -5   0  126.54    3.43
  -1  -5   0  133.36    3.44
   1   5   0  128.54    3.67
  -1   5   0  128.62    3.86
   1  -5   0  139.07    3.47
  -1   5   0  136.83    3.70
  -1  -5   0  132.30    3.45
  -1   5   0  125.98    3.64
  -1  -5   0  136.38    3.44
   1  -5   0  134.90    3.58
   1  -5   0  137.45    3.48
  -1  -5  -2    9.25    1.66
  -1   5  -2   10.30    1.89
   1  -5   2    9.34    1.57
   1  -5   2   10.08    1.34
  -1  -5  -2    9.10    0.57
  -1   5  -2    9.40    1.54
  -1  -5  -2   10.92    1.37
   1  -5   2    9.02    0.83
  -1  -5  -2    9.35    1.30
   1   5   2    9.96    1.59
   1  -5   2    9.47    0.95
   1  -5   2   10.52    1.08
   1  -5   2    8.74    0.77
  -1  -5  -2    9.24    1.14
   1  -5   2    9.28    1.18
   1  -5   2    8.49    0.97
  -1  -5  -2    9.83    1.24
  -1  -5  -2    8.80    1.42
   1  -5   2   10.23    1.40
  -1   5  -2   11.72    1.66
   1  -5   2   10.15    1.39
  -1  -5  -2    8.48    1.43
   1  -5   2    9.63    1.30
   1   5   2    9.67    1.30
  -1  -5  -2    8.12    1.24
  -1  -5  -4  290.67    5.69
   1  -5   4  282.75    5.99
  -1  -5  -4  288.31    6.08
   1  -5   4  289.96    5.95
  -1   5  -4  270.92    6.38
  -1  -5  -4  290.75    6.03
  -1   5  -4  277.33    6.33
   1  -5   4  292.39    4.95
   1  -5   4  281.97    4.65
  -1  -5  -4  294.03    5.98
   1   5   4  288.82    6.10
  -1  -5  -4  291.59    5.59
   1  -5   4  287.31    4.83
   1  -5   4  305.85    5.63
  -1  -5  -4  285.72    5.63
  -1  -5  -4  292.68    5.66
   1  -5   4  290.07    5.94
   1   5   4  284.10    5.79
   1  -5   4  285.18    5.32
   1  -5   4  298.96    5.41
   1  -5   4  294.56    5.70
  -1   5  -4  264.94    6.04
  -1  -5  -4  289.63    5.35
   1  -5   4  286.20    5.87
   1  -5   6   17.97    1.86
  -1  -5  -6   16.66    1.80
  -1  -5  -6   16.90    1.57
  -1   5  -6   16.81    1.05
  -1   5  -6   16.89    1.75
   1  -5   6   18.04    1.07
   1  -5   6   18.39    0.87
   1  -5   6   16.79    1.14
  -1  -5  -6   15.67    1.36
   1   5   6   15.97    1.75
   1  -5   6   16.12    1.58
  -1  -5  -6   16.66    1.66
   1  -5   6   17.74    0.93
   1   5   6   17.66    1.76
  -1  -5  -6   18.20    1.59
   1  -5   6   17.41    1.65
  -1  -5  -6   17.64    1.41
  -1  -5  -6   17.06    1.45
  -1  -5  -6   16.80    1.57
   1  -5   6   18.89    1.66
  -1   5  -6   17.34    1.80
  -1  -5  -6   19.04    1.58
   1  -5   6   18.64    1.57
   1  -5   6   18.83    1.34
   1   5   6   17.52    1.57
   1  -5   6   16.71    1.17
   1  -5   6   18.62    1.55
   1  -5   8  170.10    3.99
  -1   5  -8  174.41    4.30
  -1  -5  -8  173.45    4.08
  -1   5  -8  164.10    4.44
   1  -5   8  174.34    3.61
   1  -5   8  175.93    4.40
  -1  -5  -8  169.85    4.41
  -1  -5  -8  169.04    4.41
  -1   5  -8  166.50    4.63
  -1   5  -8  175.70    3.52
   1  -5   8  172.11    3.48
   1   5   8  171.18    3.84
   1  -5   8  163.59    3.04
  -1  -5  -8  169.88    3.77
  -1  -5  -8  170.79    4.31
   1   5   8  173.80    4.43
   1  -5   8  178.78    4.24
   1  -5   8  170.74    4.07
  -1  -5  -8  167.31    4.00
   1   5   8  174.74    4.29
   1  -5   8  173.31    2.95
  -1  -5  -8  171.27    3.96
  -1  -5  -8  172.75    3.86
   1  -5   8  169.93    3.74
   1  -5   8  172.49    4.25
  -1  -5  -8  169.28    4.12
   1   5   8  172.56    4.28
   1  -5   8  173.63    4.30
   1  -5   8  180.87    3.87
   1  -5  10  169.24    3.44
   1  -5  10  168.57    4.26
   1  -5  10  157.88    3.64
  -1   5 -10  161.88    4.62
  -1  -5 -10  161.14    4.27
  -1   5 -10  157.31    3.41
   1  -5  10  162.62    3.44
   1   5  10  165.52    3.71
   1  -5  10  159.82    2.95
  -1  -5 -10  159.01    3.53
   1   5  10  162.34    4.26
   1  -5  10  165.14    4.05
  -1  -5 -10  163.59    4.18
  -1   5 -10  151.89    3.06
   1  -5  10  157.63    2.58
   1   5  10  155.29    4.11
   1  -5  10  158.71    4.14
  -1  -5 -10  163.05    3.79
  -1  -5 -10  158.85    3.85
   1   5  10  163.86    4.13
   1  -5  10  164.79    3.95
   1  -5  10  163.55    3.85
  -1  -5 -10  161.01    3.92
  -1   5 -10  164.21    4.16
  -1   5 -10  167.42    4.43
  -1  -5 -10  162.92    3.98
   1  -5  10  162.40    4.09
   1  -5  10  166.27    3.63
  -1  -5 -10  170.09    3.79
   1  -5  12  151.01    3.56
  -1   5 -12  148.52    4.42
  -1   5 -12  148.29    3.34
   1  -5  12  146.56    3.36
  -1  -5 -12  147.59    3.18
   1   5  12  158.42    3.56
  -1  -5 -12  150.10    3.68
   1   5  12  155.20    3.99
   1  -5  12  146.20    3.75
   1  -5  12  141.60    4.00
  -1  -5 -12  142.38    3.27
   1  -5  12  150.14    3.83
  -1  -5 -12  149.71    3.93
   1   5  12  152.89    4.08
   1  -5  12  150.53    3.15
  -1   5 -12  150.89    3.05
  -1  -5 -12  141.45    3.53
   1  -5  12  154.82    3.69
  -1  -5 -12  149.13    3.75
  -1   5 -12  155.43    4.02
   1  -5  12  153.53    3.39
  -1  -5 -12  145.25    3.74
   1  -5  12  151.40    3.91
   1   5  12  145.58    4.01
  -1  -5 -12  153.37    3.68
  -1   5 -14   46.64    2.99
  -1   5 -14   48.18    2.67
  -1   5 -14   50.20    1.89
   1   5  14   49.87    1.97
   1  -5  14   50.15    1.91
  -1  -5 -14   47.30    1.78
  -1   5 -14   48.00    1.71
  -1  -5 -14   46.59    1.80
   1   5  14   43.30    2.28
   1  -5  14   48.03    2.17
  -1  -5 -14   48.37    2.30
   1   5  14   49.99    2.41
  -1   5 -14   46.53    1.65
   1  -5  14   44.49    2.46
  -1  -5 -14   50.10    2.20
  -1  -5 -14   47.28    2.30
   1  -5  14   51.86    1.80
   1  -5  14   48.89    2.02
   1  -5  14   51.93    2.11
  -1  -5 -14   50.88    2.20
  -1  -5 -14   50.90    2.12
   1  -5  14   48.97    2.23
   1   5  14   48.29    2.34
   1  -5  14   51.58    2.32
  -1  -5 -14   49.19    2.17
  -1   5 -16   52.95    2.01
  -1  -5 -16   56.09    2.02
   1   5  16   52.04    2.01
   1  -5  16   57.65    2.15
   1  -5  16   56.43    2.21
  -1  -5 -16   53.58    1.86
   1  -5  16   59.08    2.47
  -1  -5 -16   57.08    2.30
   1   5  16   53.68    2.47
  -1  -5 -16   57.28    2.44
   1  -5  16   56.44    2.36
  -1   5 -16   53.24    1.87
  -1   5 -16   53.38    3.21
  -1   5 -16   52.60    2.76
   1   5  16   52.32    2.62
  -1  -5 -16   59.65    2.41
   1   5  16   53.43    2.55
  -1  -5 -16   56.45    2.03
   1  -5  16   59.89    1.89
  -1  -5 -16   58.81    2.56
   1  -5  16   58.80    2.40
   1   5  16   55.91    2.45
  -1  -5 -16   58.01    2.27
   1  -5  16   60.10    2.27
  -1  -5 -16   58.33    2.37
  -1   5 -16   53.77    1.82
   1  -5  18  282.86    4.85
  -1  -5 -18  291.43    6.15
  -1  -5 -18  265.72    5.26
  -1   5 -18  271.48    5.40
   1   5  18  276.23    5.24
  -1  -5 -18  267.15    5.31
   1  -5  18  276.07    5.57
   1  -5  18  280.14    5.65
  -1  -5 -18  262.81    4.83
  -1  -5 -18  280.66    5.74
   1  -5  18  273.66    5.56
   1   5  18  283.68    5.86
   1   5  18  292.90    5.77
   1  -5  18  283.20    5.57
  -1   5 -18  266.35    5.15
   1   5  18  267.87    6.11
   1   5  18  272.69    6.05
  -1   5 -18  280.28    7.02
  -1   5 -18  279.11    6.58
   1  -5  18  280.37    5.37
  -1  -5 -18  276.05    5.55
  -1   5 -18  262.38    4.90
  -1  -5 -18  273.77    5.49
   1  -5  18  282.90    5.74
  -1   5 -20   43.30    1.65
  -1   5 -20   48.00    2.84
  -1   5 -20   43.93    3.29
  -1  -5 -20   52.17    2.49
  -1  -5 -20   47.04    2.03
   1  -5  20   47.23    1.55
  -1   5 -20   47.90    2.05
   1   5  20   48.52    1.98
  -1  -5 -20   44.00    1.99
   1  -5  20   48.38    2.21
   1  -5  20   48.64    2.22
  -1  -5 -20   49.17    1.80
   1   5  20   48.64    2.35
  -1  -5 -20   50.69    2.36
  -1   5 -20   42.71    1.87
   1   5  20   45.95    2.56
   1   5  20   45.68    2.67
  -1  -5 -20   46.20    2.19
   1  -5  20   50.84    2.30
   1  -5  20   48.38    2.06
  -1  -5 -20   47.30    2.10
   1  -5  20   50.58    2.35
  -1   5 -20   49.61    2.20
  -1   5 -22   34.74    1.87
  -1  -5 -22   34.03    1.88
   1  -5  22   35.01    2.02
  -1   5 -22   35.54    1.83
   1  -5  22   37.51    1.29
  -1  -5 -22   38.03    2.22
  -1  -5 -22   35.57    1.87
   1   5  22   38.83    1.84
  -1  -5 -22   39.57    1.66
  -1  -5 -22   39.73    2.14
  -1   5 -22   32.07    1.46
   1   5  22   38.99    2.47
   1  -5  22   36.61    2.06
   1  -5  22   38.06    2.11
   1  -5  22   38.05    1.86
  -1  -5 -22   33.82    1.96
  -1   5 -22   36.07    3.22
  -1   5 -22   37.61    2.64
   1  -5  22   35.70    1.81
   1  -5  22   39.16    2.13
  -1   5 -24   77.31    2.76
  -1  -5 -24   79.92    2.80
   1  -5  24   74.63    2.96
  -1   5 -24   72.52    2.62
   1  -5  24   79.57    1.77
  -1  -5 -24   83.69    3.08
  -1  -5 -24   76.46    2.70
   1   5  24   77.40    2.51
  -1  -5 -24   70.76    2.17
  -1  -5 -24   77.63    2.76
   1  -5  24   76.48    2.92
   1   5  24   74.36    3.30
  -1   5 -24   70.04    4.02
  -1   5 -24   70.86    3.48
   1  -5  24   84.41    2.76
  -1   5 -24   60.86    2.03
  -1  -5 -24   79.34    2.67
   1  -5  24   77.74    2.74
   1  -5  24   75.68    2.52
   1  -5  26   90.61    3.32
   1   5  26   87.20    2.67
  -1  -5 -26   95.73    2.92
  -1   5 -26   84.45    2.89
  -1  -5 -26   89.58    2.42
  -1   5 -26   84.31    4.52
  -1   5 -26   93.00    3.89
  -1   5 -26   69.59    2.19
   1   5  26   91.41    3.69
  -1  -5 -26   92.23    2.79
   1  -5  26   91.33    2.80
   1  -5  26   96.47    2.92
   1  -5  26   88.51    3.23
   1  -5  26   77.32    1.64
  -1  -5 -26   94.95    3.25
   1  -5  26   97.18    2.85
  -1  -5 -28  101.60    2.70
  -1   5 -28  107.97    4.89
  -1   5 -28  103.64    4.27
   1  -5  28  114.01    3.18
   1  -5  28  117.49    3.17
   1   5  28  112.27    4.13
  -1  -5 -28  124.12    3.66
   1   5  28  114.38    3.05
  -1  -5 -28  112.90    3.11
  -1  -5 -28  123.56    3.09
   1  -5  28  111.28    3.70
  -1   5 -28   99.37    3.28
   1  -5  30   14.92    1.91
   1   5  30   14.71    2.26
  -1   5 -30   12.57    1.71
  -1  -5 -30   17.30    1.77
  -1   5 -30   12.26    3.00
  -1   5 -30   17.03    2.38
   1  -5  30   16.38    1.81
  -1  -5 -30   13.13    1.45
   1   5  30   15.44    1.53
  -1  -5 -30   15.89    1.49
  -1   5 -30    9.47    1.08
   1  -5  32   22.82    2.00
  -1  -5 -32   22.45    1.96
   1   5  32   17.03    1.59
   1   5  32   19.16    2.42
   1  -5  32   21.12    2.17
  -1   5 -32   22.46    3.34
  -1   5 -32   19.35    2.53
  -1   5 -34   93.45    4.30
  -1   5 -34   96.80    4.95
   1  -5  34   99.41    3.29
   1  -5  34   98.50    3.88
   1   5  34   96.90    4.21
  -1  -5 -34  101.21    3.41
   1  -5  36   66.02    2.89
   1  -5  36   62.05    3.27
  -1  -5 -36   72.17    2.83
   1   5  36   63.65    3.69
  -1   5 -36   72.29    4.54
  -1   5 -36   63.42    3.80
  -1  -5 -38    4.01    2.21
  -1  -5 -38    2.94    1.46
  -1   5 -38    2.16    3.22
  -1   5 -38    6.82    2.40
   1  -5  38    5.54    1.94
   1   5  38    3.58    2.52
   1  -5  38    5.19    1.88
   1   5  38    2.65    2.20
  -1  -5 -40   99.54    4.47
   1   5  40   94.46    4.47
   1  -5  40   89.22    3.42
  -1  -5 -40   97.84    3.15
   1  -5  40   85.44    4.00
   1   5  40   82.36    4.29
  -1   5 -40   84.49    5.05
  -1   5 -40   77.01    4.38
  -1  -5 -42   25.97    3.01
  -1   5 -42   19.07    3.74
   1   5  42   16.64    2.85
   1  -5  42   20.79    2.67
  -1  -5 -42   25.50    1.90
  -1   5 -44   17.52    3.83
   1  -6 -43    8.50    1.70
  -1  -6  41   43.41    3.23
   1   6 -41   50.26    4.75
   1  -6 -39   51.13    3.64
  -1  -6  39   37.83    2.93
  -1   6  39   49.03    3.64
   1   6 -39   42.40    4.36
   1   6 -39   37.46    3.48
  -1   6  39   44.52    3.60
   1  -6 -39   48.46    2.56
  -1  -6  39   42.86    2.88
  -1  -6  37   13.12    2.23
   1  -6 -37   18.10    1.94
  -1   6  37   13.11    2.74
   1  -6 -37   15.94    2.72
   1   6 -37   15.00    3.51
  -1  -6  37   15.48    2.26
   1   6 -37   12.99    2.70
  -1   6  37   12.94    2.82
   1  -6 -35  112.59    3.67
  -1  -6  35   94.63    3.89
  -1   6  35  108.59    4.54
   1   6 -35   95.91    4.56
   1   6 -35  109.90    5.51
  -1  -6  35  108.53    3.74
  -1   6  35  104.19    4.72
   1  -6 -33    2.90    1.61
  -1  -6  33    2.17    1.88
  -1  -6  33    2.89    1.72
   1   6 -33    4.27    2.33
  -1   6  33    5.38    2.27
  -1   6  33    3.20    2.40
   1   6 -33    5.56    3.19
  -1  -6  31   53.42    2.76
   1  -6 -31   52.62    2.67
  -1  -6  31   49.56    2.76
  -1   6  31   48.76    3.40
  -1   6  31   52.66    3.29
   1   6 -31   52.99    3.44
   1   6 -31   51.86    4.14
   1  -6 -29   45.17    2.26
  -1  -6  29   42.18    2.50
   1  -6 -29   41.74    2.49
  -1  -6  29   42.64    2.50
  -1   6  29   41.56    3.07
   1   6 -29   40.69    3.05
   1   6 -29   43.28    3.88
  -1   6  29   44.49    3.04
   1  -6 -29   45.25    3.14
  -1   6  27   46.84    3.00
  -1   6  27   48.11    3.13
   1  -6 -27   45.93    2.33
   1  -6 -27   45.46    2.33
   1   6 -27   45.11    3.16
   1   6 -27   50.65    3.92
  -1  -6  27   45.48    2.27
   1  -6 -27   48.47    3.08
   1  -6 -27   40.73    1.50
   1  -6 -27   47.85    2.61
  -1  -6  27   40.70    1.68
  -1  -6  27   44.73    2.44
   1  -6 -25    0.60    1.85
   1  -6 -25    1.15    0.88
   1  -6 -25    0.89    1.47
   1   6 -25    1.41    1.91
   1   6 -25    0.95    1.32
  -1   6  25    0.93    1.96
   1  -6 -25    0.72    1.56
  -1  -6  25    0.66    1.45
   1   6 -25    0.10    1.06
   1   6 -25    2.54    2.71
   1  -6 -25    0.18    1.79
  -1  -6  25    1.96    1.31
   1  -6 -25   -1.23    1.59
  -1   6  25    0.84    1.90
  -1  -6  23   50.30    2.56
   1   6 -23   43.94    2.00
   1  -6 -23   47.68    2.92
   1  -6 -23   45.73    1.55
  -1  -6  23   43.78    2.20
   1   6 -23   42.14    2.28
   1  -6 -23   47.07    2.42
  -1   6  23   44.58    2.82
   1  -6 -23   47.83    2.26
   1  -6 -23   44.05    2.40
   1  -6 -23   43.57    2.54
  -1  -6  23   43.32    2.28
   1   6 -23   45.84    3.69
   1  -6 -23   43.21    2.60
   1   6 -23   48.59    3.15
  -1   6  23   45.05    3.03
   1   6 -21  168.71    5.97
   1  -6 -21  163.00    4.45
   1   6 -21  159.32    3.79
   1   6 -21  165.92    5.33
  -1  -6  21  161.98    4.46
   1  -6 -21  161.17    3.18
   1  -6 -21  169.81    4.99
   1   6 -21  166.31    4.27
  -1  -6  21  164.72    4.11
  -1   6  21  167.39    4.73
   1  -6 -21  170.84    4.37
   1  -6 -21  172.53    4.17
   1  -6 -21  174.03    4.66
  -1  -6  21  173.06    4.36
  -1  -6  21  170.89    4.31
   1  -6 -21  165.00    4.40
  -1   6  21  159.36    5.11
   1   6 -19  542.39   11.51
   1  -6 -19  545.56    9.75
   1   6 -19  546.53    8.98
  -1  -6  19  544.26    9.24
  -1  -6  19  563.39    9.92
   1   6 -19  580.13   10.16
   1   6 -19  556.55   11.03
   1  -6 -19  538.21    8.31
   1  -6 -19  561.54   10.43
   1   6 -19  546.35    9.52
  -1  -6  19  543.69    9.25
  -1   6  19  568.95   10.09
   1  -6 -19  562.50    9.64
   1  -6 -19  583.00   10.16
  -1  -6  19  563.70    9.60
   1  -6 -19  582.06    9.50
  -1  -6  19  566.84    9.70
   1  -6 -19  553.78    9.80
  -1   6  19  541.90   10.63
   1   6 -17  120.24    4.96
   1  -6 -17  118.49    3.79
   1   6 -17  118.47    2.96
  -1  -6  17  119.43    3.26
  -1  -6  17  121.28    3.82
   1  -6 -17  120.89    3.72
   1   6 -17  126.28    3.98
   1   6 -17  114.57    4.33
   1  -6 -17  115.29    2.73
   1  -6 -17  125.76    4.09
   1   6 -17  123.40    3.41
  -1  -6  17  121.39    3.24
  -1   6  17  125.97    3.93
   1   6 -17  131.95    3.98
   1  -6 -17  120.65    3.72
   1  -6 -17  131.51    3.91
   1  -6 -17  134.18    3.65
  -1  -6  17  125.42    3.71
  -1  -6  17  117.27    3.64
   1  -6 -17  121.76    3.79
  -1   6  17  119.43    4.22
   1   6 -15   95.89    3.87
   1   6 -15   91.00    2.42
  -1  -6  15   85.95    2.72
   1  -6 -15   91.88    3.30
  -1  -6  15   91.81    3.36
   1   6 -15   95.16    3.52
   1  -6 -15   87.03    2.35
   1  -6 -15   88.48    3.38
   1   6 -15   92.96    4.41
   1  -6 -15   86.61    3.33
   1   6 -15   93.14    2.88
   1  -6 -15   88.49    2.97
  -1   6  15   98.74    3.43
  -1   6  15   86.50    3.69
   1  -6 -15   85.63    3.21
   1   6 -15   99.19    3.52
  -1  -6  15   92.17    3.16
  -1  -6  15   87.09    2.62
   1  -6 -15   96.60    3.16
  -1  -6  15   87.43    3.13
  -1  -6  15   90.77    3.21
   1  -6 -15   91.37    3.34
  -1  -6  13  555.73    8.84
   1   6 -13  568.28   11.26
   1  -6 -13  556.10    9.75
   1   6 -13  533.67   10.52
   1   6 -13  549.07    8.46
  -1  -6  13  568.05    9.07
   1  -6 -13  551.21    9.72
   1   6 -13  554.33   10.10
  -1  -6  13  542.77    9.86
   1  -6 -13  549.87    8.64
   1  -6 -13  564.99    9.94
  -1  -6  13  507.61    7.57
   1   6 -13  552.39    9.13
  -1  -6  13  550.27    7.56
   1  -6 -13  595.35    9.29
  -1   6  13  541.90   10.45
  -1  -6  13  569.76    9.97
  -1  -6  13  570.51    8.40
   1  -6 -13  594.48    9.63
  -1  -6  13  570.86    9.65
  -1  -6  13  570.91    9.74
   1  -6 -13  557.97    9.89
  -1  -6  13  576.16    9.58
   1  -6 -13  547.23    9.59
   1   6 -13  560.20    9.89
  -1  -6  11   31.74    1.51
   1  -6 -11   32.97    2.37
  -1  -6  11   31.03    1.99
   1   6 -11   33.26    3.02
   1   6 -11   34.75    2.54
   1   6 -11   32.17    1.25
   1  -6 -11   28.08    2.04
  -1  -6  11   28.18    1.24
  -1  -6  11   29.51    1.65
   1  -6 -11   28.32    2.16
  -1  -6  11   30.33    2.11
   1   6 -11   34.48    2.37
   1  -6 -11   31.78    1.65
   1  -6 -11   34.09    2.11
  -1  -6  11   29.94    2.26
   1   6 -11   33.53    2.39
   1  -6 -11   33.01    2.22
   1   6 -11   31.54    1.68
   1  -6 -11   33.12    2.10
  -1   6  11   31.73    2.39
  -1  -6  11   28.57    2.04
  -1  -6  11   32.64    1.40
   1  -6 -11   30.67    2.07
  -1  -6  11   32.59    2.18
   1  -6 -11   31.25    1.94
  -1  -6  11   32.01    2.11
   1  -6 -11   30.80    2.20
  -1  -6   9  172.90    3.61
  -1  -6   9  184.70    4.52
   1  -6  -9  173.45    4.60
   1   6  -9  178.76    5.11
   1   6  -9  168.99    3.17
   1  -6  -9  178.49    4.61
  -1  -6   9  166.18    3.11
  -1  -6   9  174.86    4.83
  -1  -6   9  170.78    3.91
  -1  -6   9  178.91    4.41
   1   6  -9  178.49    4.69
   1  -6  -9  166.20    4.40
   1  -6  -9  172.14    3.92
   1  -6  -9  168.16    4.34
   1  -6  -9  178.21    4.59
   1   6  -9  176.23    4.82
  -1  -6   9  171.91    4.63
   1   6  -9  178.32    3.92
   1  -6  -9  170.72    4.49
  -1  -6   9  180.78    4.52
  -1   6   9  175.55    4.93
   1  -6  -9  179.31    4.36
  -1  -6   9  178.38    4.45
  -1  -6   9  182.78    3.67
   1  -6  -9  173.87    3.90
  -1  -6   9  170.49    4.46
   1  -6  -9  174.99    4.61
  -1  -6   7  627.83    9.64
  -1  -6   7  596.72   11.04
  -1  -6   7  623.19   10.63
   1  -6  -7  609.67   10.65
   1   6  -7  587.43   11.20
   1  -6  -7  598.45   10.96
   1  -6  -7  665.89   10.86
  -1  -6   7  625.58   10.97
  -1  -6   7  606.04    8.71
  -1  -6   7  599.03    9.86
   1  -6  -7  622.24    9.97
   1  -6  -7  614.78   10.27
  -1  -6   7  609.35    9.35
  -1  -6   7  604.40   10.72
   1  -6  -7  608.80   10.60
   1   6  -7  623.66   11.00
   1  -6  -7  593.70   10.56
   1  -6  -7  620.12    9.70
   1  -6  -7  619.72   10.72
  -1  -6   7  601.28   10.52
   1  -6  -7  635.29   10.41
  -1  -6   7  619.88   10.45
  -1   6   7  564.91   10.91
  -1  -6   7  628.43   10.58
   1   6  -7  609.42   10.72
   1  -6  -7  618.10   10.45
  -1  -6   7  629.16   10.39
   1  -6  -5   88.91    2.45
   1   6  -5   95.72    3.66
   1  -6  -5   92.54    3.40
   1  -6  -5   95.20    3.22
  -1  -6   5   96.30    3.44
   1  -6  -5   91.25    2.86
  -1  -6   5   91.63    1.77
  -1  -6   5   95.16    2.67
   1  -6  -5   90.96    3.08
   1   6  -5   92.28    3.44
   1  -6  -5   87.19    3.15
  -1  -6   5   90.25    3.12
  -1   6   5   91.64    3.40
   1  -6  -5   88.45    2.86
  -1  -6   5   88.24    2.75
   1  -6  -5   93.06    3.29
   1  -6  -5   91.51    3.18
   1  -6  -5   90.72    3.41
  -1  -6   5   94.14    3.69
  -1  -6   5   96.71    3.30
  -1  -6   5   92.94    3.16
   1  -6  -5   93.66    3.12
  -1   6   5   94.56    3.41
   1  -6  -5   89.97    3.27
  -1  -6   5   93.74    3.25
  -1  -6   5   90.87    2.31
   1  -6  -5   90.80    2.63
   1  -6  -3  191.18    4.43
  -1  -6   3  185.13    2.94
  -1  -6   3  186.71    4.78
  -1  -6   3  180.60    4.63
   1  -6  -3  188.76    3.78
   1  -6  -3  180.72    4.86
   1   6  -3  183.12    5.09
  -1  -6   3  190.85    4.14
   1  -6  -3  190.32    4.54
   1  -6  -3  189.09    4.20
   1  -6  -3  186.87    3.88
  -1  -6   3  184.28    4.19
   1  -6  -3  190.70    4.77
   1  -6  -3  182.63    3.85
   1   6  -3  191.75    4.89
   1  -6  -3  182.99    4.57
   1  -6  -3  200.85    4.70
  -1  -6   3  194.93    4.65
  -1   6   3  190.91    4.91
   1  -6  -3  187.24    4.85
  -1  -6   3  189.07    5.14
  -1  -6   3  184.21    4.78
  -1  -6   3  185.93    3.64
   1  -6  -3  192.03    4.73
  -1  -6   3  193.75    4.63
  -1   6   3  179.36    4.89
  -1  -6   1  228.99    5.65
  -1  -6   1  221.91    3.38
   1  -6  -1  222.65    4.21
   1  -6  -1  223.49    5.01
  -1  -6   1  232.91    5.28
   1  -6  -1  223.40    5.32
  -1  -6   1  232.18    5.41
   1  -6  -1  230.35    5.00
   1  -6  -1  219.31    4.52
   1  -6  -1  219.22    4.22
  -1  -6   1  217.55    4.73
   1  -6  -1  231.06    5.31
  -1  -6   1  207.97    5.23
   1   6  -1  223.74    5.53
  -1  -6   1  228.39    4.63
   1  -6  -1  218.87    4.26
   1  -6  -1  219.02    5.05
   1   6  -1  225.23    5.43
  -1  -6   1  215.94    5.05
   1  -6  -1  235.74    5.19
  -1  -6   1  218.62    5.08
  -1   6   1  226.14    5.40
  -1   6   1  220.01    5.60
  -1  -6   1  213.65    5.12
  -1  -6   1  222.85    5.06
  -1   6   1  220.32    5.46
  -1  -6   1  219.59    4.13
   1  -6  -1  220.50    5.21
  -1  -6  -1   51.60    2.88
  -1   6  -1   53.43    3.10
  -1   6  -1   48.99    2.73
  -1  -6  -1   54.85    2.59
   1  -6   1   52.33    1.71
  -1  -6  -1   51.57    1.20
  -1  -6  -1   52.41    2.45
   1  -6   1   50.78    2.36
   1  -6   1   48.55    2.64
   1  -6   1   49.87    2.51
   1  -6   1   52.01    1.92
  -1  -6  -1   50.46    2.44
   1  -6   1   49.95    1.67
  -1  -6  -1   53.36    2.21
  -1  -6  -1   52.82    2.17
   1  -6   1   50.28    1.86
   1  -6   1   49.73    2.45
  -1  -6  -1   50.94    2.35
   1  -6   1   55.83    2.41
  -1   6  -1   52.66    2.83
   1  -6   1   54.57    2.20
   1  -6   1   54.39    2.32
  -1  -6  -1   51.44    2.60
   1   6   1   55.60    2.76
   1  -6   3  111.00    3.10
  -1  -6  -3  105.98    3.76
  -1   6  -3  110.81    4.15
  -1  -6  -3  115.59    3.67
  -1   6  -3  111.58    3.97
   1  -6   3  110.11    2.56
  -1  -6  -3  104.41    2.09
   1   6   3  103.58    3.72
  -1  -6  -3  112.28    3.64
   1  -6   3  109.18    3.70
  -1  -6  -3  110.47    3.36
   1  -6   3  106.47    2.67
  -1  -6  -3  107.82    3.38
  -1  -6  -3  109.94    3.18
   1  -6   3  106.29    2.44
  -1  -6  -3  107.48    3.34
   1  -6   3  108.85    2.65
  -1  -6  -3  107.13    3.04
   1  -6   3  109.45    3.57
   1  -6   3  110.08    3.56
   1   6   3  106.22    3.42
  -1   6  -3  108.96    3.90
   1  -6   3  111.86    3.38
   1  -6   3  113.67    3.29
   1  -6   5  140.03    3.44
   1  -6   5  149.28    4.25
  -1   6  -5  130.88    4.58
  -1  -6  -5  136.21    4.20
  -1  -6  -5  126.60    2.58
  -1  -6  -5  134.77    4.10
  -1   6  -5  131.11    4.30
   1  -6   5  131.25    2.93
   1  -6   5  130.42    2.69
   1   6   5  134.14    4.18
  -1  -6  -5  131.55    3.98
   1  -6   5  140.35    4.02
  -1  -6  -5  139.59    3.67
   1  -6   5  132.37    2.89
  -1  -6  -5  131.89    3.70
   1  -6   5  133.31    3.32
   1   6   5  131.71    3.91
   1  -6   5  140.14    4.00
  -1  -6  -5  135.24    3.70
  -1  -6  -5  129.28    3.73
  -1  -6  -5  133.67    3.81
   1  -6   5  139.91    3.77
  -1  -6  -5  130.02    3.85
   1  -6   5  134.93    3.97
   1  -6   5  138.49    3.65
   1  -6   5  130.66    2.97
  -1  -6  -5  133.53    3.44
   1  -6   7   45.65    2.74
  -1  -6  -7   48.13    2.73
  -1  -6  -7   43.71    2.48
  -1   6  -7   40.90    2.71
   1  -6   7   49.87    1.72
   1  -6   7   50.40    1.48
  -1  -6  -7   48.48    2.42
   1  -6   7   47.91    2.44
   1   6   7   50.37    2.65
   1  -6   7   50.59    1.93
  -1  -6  -7   45.36    2.12
  -1  -6  -7   48.68    2.34
  -1  -6  -7   45.09    2.53
   1  -6   7   43.96    2.44
   1   6   7   46.56    2.66
   1  -6   7   51.10    1.55
  -1  -6  -7   45.82    2.23
  -1  -6  -7   51.75    2.22
   1  -6   7   46.55    2.48
  -1  -6  -7   47.42    2.41
  -1  -6  -7   50.79    2.43
   1  -6   7   52.31    2.39
  -1   6  -7   50.35    2.61
   1  -6   7   52.54    2.22
   1  -6   7   48.22    2.46
   1   6   7   45.87    2.50
   1  -6   7   48.27    1.97
  -1  -6  -9  496.45    8.74
   1  -6   9  488.96    8.60
   1  -6   9  457.82    9.01
  -1  -6  -9  473.61    9.11
  -1  -6  -9  478.25    9.21
  -1   6  -9  482.49    7.83
  -1   6  -9  471.73    9.63
   1  -6   9  479.08    7.76
   1  -6   9  472.50    7.22
   1  -6   9  474.91    8.90
  -1  -6  -9  489.16    8.76
  -1  -6  -9  469.48    8.21
   1   6   9  473.90    9.11
  -1  -6  -9  469.34    8.91
   1  -6   9  481.84    8.80
   1  -6   9  492.95    8.05
   1  -6   9  480.07    7.08
  -1  -6  -9  479.07    8.51
  -1  -6  -9  479.69    8.25
  -1  -6  -9  480.15    8.56
   1  -6   9  483.30    8.65
   1   6   9  468.75    8.87
   1  -6   9  478.88    8.17
   1  -6   9  511.92    8.48
   1  -6   9  490.49    9.03
   1   6   9  460.11    8.92
   1  -6  11  497.81    8.51
  -1  -6 -11  499.31    9.42
  -1   6 -11  490.08    8.16
  -1   6 -11  505.07   10.08
   1  -6  11  530.94    8.68
   1  -6  11  503.47    8.19
  -1  -6 -11  481.63    7.81
   1  -6  11  481.55    7.50
   1   6  11  502.43    9.44
   1  -6  11  501.27    9.07
  -1  -6 -11  493.08    9.18
  -1  -6 -11  493.61    8.37
   1  -6  11  518.99    8.24
   1  -6  11  507.01    7.08
  -1  -6 -11  491.99    8.73
  -1  -6 -11  504.34    8.65
   1  -6  11  521.09    8.90
  -1  -6 -11  510.18    8.96
  -1  -6 -11  490.59    8.77
   1  -6  11  496.68    8.89
   1   6  11  511.33    9.25
   1   6  11  496.61    9.38
  -1  -6 -11  508.06    9.02
   1  -6  11  505.33    9.21
   1   6  13   87.02    3.27
   1  -6  13   80.23    3.04
  -1  -6 -13   78.45    2.94
  -1   6 -13   79.02    3.57
  -1   6 -13   83.60    2.46
  -1  -6 -13   78.31    2.27
   1  -6  13   81.44    2.46
   1  -6  13   81.60    2.33
  -1  -6 -13   76.18    2.50
   1   6  13   80.10    3.24
   1   6  13   84.68    3.34
   1  -6  13   79.05    3.06
  -1  -6 -13   85.13    3.23
  -1   6 -13   73.05    2.11
   1  -6  13   78.87    2.66
  -1  -6 -13   72.61    2.69
  -1  -6 -13   78.93    3.34
  -1  -6 -13   83.14    2.92
   1  -6  13   83.41    2.61
   1  -6  13   80.84    2.94
  -1  -6 -13   79.73    3.01
  -1  -6 -13   81.07    2.98
   1  -6  13   78.51    3.12
  -1   6 -15   50.78    2.02
  -1  -6 -15   46.20    2.04
   1   6  15   49.80    2.69
  -1  -6 -15   49.86    2.66
   1  -6  15   47.65    2.53
   1   6  15   51.54    2.72
   1  -6  15   54.47    2.27
  -1   6 -15   49.58    1.80
  -1  -6 -15   50.69    2.50
   1  -6  15   47.48    2.58
  -1  -6 -15   53.00    2.93
  -1   6 -15   49.22    3.47
  -1   6 -15   46.47    3.05
   1  -6  15   52.74    2.59
  -1  -6 -15   51.24    2.50
   1   6  15   56.02    2.81
   1  -6  15   54.27    2.10
  -1  -6 -15   54.01    2.67
   1  -6  15   54.07    2.44
  -1  -6 -15   51.41    2.52
   1  -6  15   51.79    2.08
   1   6  15   51.22    2.22
  -1  -6 -15   51.27    1.93
  -1   6 -17  344.36    6.45
  -1  -6 -17  340.20    6.06
   1   6  17  338.17    7.43
   1   6  17  355.62    7.28
  -1  -6 -17  352.75    7.14
   1  -6  17  344.86    6.89
   1  -6  17  349.34    6.69
  -1   6 -17  332.59    6.03
   1  -6  17  358.10    7.08
  -1  -6 -17  339.18    6.82
  -1   6 -17  359.64    8.55
  -1   6 -17  341.67    8.09
   1  -6  17  349.83    6.87
  -1  -6 -17  339.03    6.63
   1  -6  17  366.34    6.25
  -1  -6 -17  368.76    7.48
  -1  -6 -17  331.27    6.27
  -1  -6 -17  355.99    6.89
   1  -6  17  354.73    6.67
   1  -6  17  341.68    6.48
  -1  -6 -17  329.43    6.19
   1   6  17  356.66    6.50
  -1   6 -19  143.39    3.71
  -1  -6 -19  141.95    3.57
   1  -6  19  136.33    3.71
   1   6  19  144.18    3.67
   1   6  19  142.15    4.54
  -1  -6 -19  133.39    3.24
  -1  -6 -19  144.12    4.19
   1  -6  19  133.90    3.93
   1   6  19  148.15    4.33
  -1   6 -19  134.44    5.34
  -1   6 -19  139.77    3.40
  -1   6 -19  136.78    4.89
  -1  -6 -19  160.61    4.59
   1  -6  19  153.18    3.36
  -1  -6 -19  141.25    3.59
   1  -6  19  150.92    4.09
   1  -6  19  150.69    3.94
   1  -6  19  144.09    4.12
  -1  -6 -19  140.09    3.90
  -1  -6 -19  150.27    4.06
   1  -6  19  152.25    3.88
   1  -6  21  313.73    6.53
   1   6  21  338.94    6.31
  -1  -6 -21  314.90    6.31
   1  -6  21  322.94    6.64
   1   6  21  327.66    7.44
  -1  -6 -21  323.48    5.73
  -1  -6 -21  341.75    6.86
  -1   6 -21  342.38    8.16
  -1   6 -21  329.23    6.15
   1  -6  21  340.77    6.83
  -1  -6 -21  330.51    6.51
  -1   6 -21  338.32    8.64
  -1  -6 -21  318.28    6.27
  -1  -6 -21  356.77    7.39
   1  -6  21  334.28    5.73
   1  -6  21  349.12    6.76
   1  -6  21  347.07    6.46
  -1  -6 -21  344.49    6.68
  -1   6 -21  324.07    6.44
   1  -6  23   33.60    1.46
  -1  -6 -23   36.52    2.42
  -1  -6 -23   33.78    1.95
   1  -6  23   35.41    2.14
   1   6  23   36.11    1.98
   1  -6  23   34.27    2.18
  -1   6 -23   27.96    1.51
  -1  -6 -23   35.16    1.74
  -1  -6 -23   35.53    2.31
  -1   6 -23   34.29    1.96
  -1   6 -23   32.94    1.84
   1   6  23   32.37    2.60
  -1  -6 -23   35.35    2.19
   1  -6  23   36.49    2.29
   1  -6  23   36.78    2.26
   1  -6  23   39.07    2.07
   1   6  23   35.75    2.81
  -1   6 -23   36.12    2.96
  -1   6 -23   32.37    3.40
  -1  -6 -25   40.56    2.52
   1  -6  25   38.84    1.45
   1  -6  25   40.75    2.40
  -1  -6 -25   37.91    1.77
  -1  -6 -25   38.04    2.31
   1   6  25   36.64    1.99
   1  -6  25   38.28    2.26
  -1   6 -25   33.07    2.88
  -1   6 -25   38.83    3.63
  -1   6 -25   33.98    1.96
   1   6  25   39.01    2.85
   1   6  25   41.69    2.95
   1  -6  25   42.64    2.36
  -1  -6 -25   43.56    2.30
   1  -6  25   35.57    2.02
  -1   6 -25   27.16    1.50
   1   6  27   59.64    2.37
   1  -6  27   58.80    2.80
  -1   6 -27   60.48    3.62
  -1   6 -27   61.46    4.17
  -1  -6 -27   58.28    2.05
  -1   6 -27   57.07    2.49
   1   6  27   60.49    3.42
   1   6  27   65.08    3.39
   1  -6  27   61.48    2.83
  -1  -6 -27   60.43    2.64
  -1  -6 -27   66.28    2.60
   1  -6  27   60.15    2.42
  -1  -6 -27   64.96    2.95
   1  -6  27   57.36    1.55
  -1  -6 -29    7.57    1.31
  -1   6 -29    9.43    3.15
  -1   6 -29    6.42    1.50
   1   6  29   10.52    2.44
   1   6  29    7.87    2.20
   1   6  29    8.04    1.47
  -1  -6 -29    9.48    1.59
  -1   6 -29    5.16    1.02
  -1   6 -29    7.72    2.26
  -1  -6 -29    7.40    1.71
   1  -6  29   10.24    1.82
   1  -6  29    8.46    1.68
   1  -6  31   24.15    2.28
  -1   6 -31   24.80    2.88
  -1   6 -31   26.05    3.69
   1   6  31   26.30    2.75
   1   6  31   26.07    2.91
  -1  -6 -31   19.74    1.61
  -1  -6 -31   24.73    2.24
   1  -6  31   25.84    2.09
   1   6  33  120.55    4.76
   1  -6  33  117.90    3.50
  -1  -6 -33  122.78    4.04
  -1   6 -33  123.40    5.69
  -1   6 -33  119.48    5.07
   1  -6  33  117.24    4.24
   1  -6  35   52.59    2.65
  -1  -6 -35   57.85    2.92
   1  -6  35   50.43    3.10
   1   6  35   53.72    3.55
  -1   6 -35   48.63    3.73
  -1   6 -35   59.63    4.57
   1  -6  37   51.52    3.21
  -1  -6 -37   55.16    2.82
   1   6  37   56.24    3.69
  -1  -6 -37   60.69    3.79
  -1   6 -37   51.26    3.91
  -1   6 -37   63.48    4.76
  -1  -6 -39  178.38    4.73
   1  -6  39  159.45    5.33
   1   6  39  160.99    5.85
  -1  -6 -39  192.34    6.22
  -1   6 -39  182.40    7.13
  -1   6 -39  151.43    6.09
  -1   6 -41   77.24    5.33
   1  -6  41   71.28    3.84
   1   6  41   72.86    4.35
  -1  -6 -43   19.82    1.99
   1  -7 -42   57.54    2.85
   1  -7 -40   28.46    2.37
  -1  -7  40   20.40    2.57
  -1   7  38   20.99    3.24
   1   7 -38   19.66    4.05
  -1  -7  38   16.98    2.40
   1  -7 -38   23.12    2.24
  -1   7  36  134.49    5.17
  -1   7  36  114.53    5.25
   1   7 -36  108.51    5.24
   1   7 -36  120.56    6.19
   1  -7 -36  133.42    4.21
  -1  -7  36  105.60    4.20
  -1   7  34    5.59    2.67
   1   7 -34    7.37    2.67
  -1  -7  34    4.70    1.92
   1  -7 -34    5.65    1.90
  -1   7  34    5.81    2.65
   1  -7 -34    5.25    2.46
   1   7 -34    7.29    3.53
  -1  -7  34    7.67    2.13
  -1   7  32    1.48    2.46
  -1   7  32    1.89    2.38
   1   7 -32    1.32    2.35
  -1  -7  32    1.49    1.67
   1  -7 -32    1.12    1.72
  -1  -7  32    1.99    1.95
   1  -7 -32    2.67    2.30
   1   7 -32    0.26    3.21
  -1  -7  30   76.32    3.27
   1  -7 -30   93.94    3.67
   1   7 -30   81.87    5.02
   1  -7 -30   89.85    4.19
   1   7 -30   74.66    4.23
  -1   7  30   83.64    4.30
  -1  -7  30   80.52    3.24
  -1   7  30   83.91    4.05
   1   7 -28   67.38    4.74
  -1  -7  28   59.98    2.86
   1   7 -28   63.64    3.86
   1  -7 -28   69.02    3.69
  -1   7  28   63.97    3.60
   1  -7 -28   68.12    3.24
  -1   7  28   64.49    3.80
   1   7 -26   12.18    1.78
  -1  -7  26   17.56    1.88
   1   7 -26   16.55    3.51
   1   7 -26   19.09    2.69
  -1  -7  26   14.53    1.42
   1  -7 -26   15.73    2.12
   1  -7 -26   18.82    2.55
  -1   7  26   16.14    2.56
   1   7 -26   14.41    1.54
  -1   7  26   13.26    2.45
   1   7 -24   39.76    2.32
  -1  -7  24   44.80    2.36
   1   7 -24   47.19    4.11
   1   7 -24   43.42    3.33
   1  -7 -24   44.63    2.72
  -1  -7  24   42.24    2.00
   1  -7 -24   48.36    3.10
   1  -7 -24   42.82    1.62
  -1   7  24   45.73    3.08
   1   7 -24   42.64    2.05
  -1   7  24   41.58    3.27
   1   7 -22  147.19    4.12
  -1  -7  22  158.69    4.13
  -1   7  22  161.69    4.92
   1   7 -22  164.30    5.64
  -1   7  22  154.79    5.27
   1   7 -22  145.87    3.72
   1  -7 -22  167.02    5.14
   1  -7 -22  159.16    3.22
   1  -7 -22  169.91    4.86
   1   7 -22  155.31    6.18
   1  -7 -22  163.21    4.69
   1  -7 -20  506.36    7.98
  -1  -7  20  521.44    8.94
   1   7 -20  534.51   11.77
   1  -7 -20  523.75    9.66
   1   7 -20  536.08   11.11
  -1   7  20  509.17   10.58
   1   7 -20  489.45    8.50
   1   7 -20  501.10    9.06
   1  -7 -20  551.98   10.37
   1  -7 -20  561.54   10.09
  -1  -7  20  503.29    8.74
   1  -7 -18  297.24    5.33
  -1  -7  18  307.92    5.95
   1   7 -18  297.48    6.06
   1  -7 -18  306.95    7.12
   1   7 -18  323.27    8.57
   1   7 -18  314.80    7.84
  -1   7  18  296.00    7.50
   1   7 -18  289.58    5.49
   1  -7 -18  320.52    6.97
  -1  -7  18  297.25    5.87
   1  -7 -16   87.48    3.56
   1   7 -16   99.18    3.81
  -1  -7  16   89.45    2.72
   1   7 -16   82.51    2.84
   1   7 -16   95.77    4.21
   1   7 -16   78.59    2.33
  -1   7  16   83.38    3.89
   1  -7 -16   91.90    2.54
  -1  -7  16   84.24    2.75
   1   7 -16   93.37    4.71
   1  -7 -16   90.12    3.58
   1  -7 -14  400.41    6.86
  -1  -7  14  401.38    7.12
  -1  -7  14  407.32    7.01
   1  -7 -14  408.69    8.18
   1   7 -14  397.18    7.24
   1   7 -14  408.30    8.45
  -1  -7  14  406.15    8.75
  -1   7  14  394.70    8.73
   1   7 -14  391.69    9.02
   1   7 -14  370.54    6.44
   1  -7 -14  399.90    8.07
   1   7 -14  400.18    9.56
  -1  -7  14  411.13    6.59
   1   7 -14  402.05    8.24
   1   7 -12  205.27    3.90
   1   7 -12  210.12    6.17
   1  -7 -12  229.18    5.66
  -1  -7  12  222.73    6.01
  -1  -7  12  216.45    4.61
  -1  -7  12  219.98    4.45
   1  -7 -12  218.62    4.59
   1  -7 -12  213.50    5.37
  -1  -7  12  203.60    3.58
   1   7 -12  220.37    4.70
  -1  -7  12  216.60    3.55
   1  -7 -12  231.32    5.01
  -1   7  12  206.16    5.86
   1   7 -12  221.96    6.72
   1  -7 -12  212.57    5.48
   1   7 -12  222.72    5.70
   1   7 -12  228.07    5.88
  -1  -7  12  224.85    4.29
   1  -7 -10   20.05    2.02
   1  -7 -10   15.62    1.61
  -1  -7  10   18.05    1.54
  -1  -7  10   16.65    2.27
   1  -7 -10   19.54    1.95
  -1  -7  10   19.00    1.12
  -1  -7  10   17.40    1.33
   1   7 -10   15.44    2.24
   1  -7 -10   17.88    1.79
  -1   7  10   16.21    2.18
   1  -7 -10   16.95    2.33
   1   7 -10   12.12    2.21
   1   7 -10   19.11    2.36
  -1  -7  10   16.76    1.28
   1  -7  -8  225.89    5.57
  -1  -7   8  229.98    5.92
  -1  -7   8  216.15    4.70
   1  -7  -8  220.64    4.92
   1  -7  -8  220.74    5.20
  -1  -7   8  217.33    4.34
   1   7  -8  219.89    5.84
   1  -7  -8  214.85    4.67
  -1   7   8  212.18    5.80
   1  -7  -8  217.63    5.58
   1   7  -8  217.91    5.68
   1  -7  -8  214.69    4.52
   1   7  -8  216.40    6.07
   1  -7  -8  215.08    5.47
  -1  -7   8  226.92    4.59
  -1  -7   6  365.68    7.78
  -1  -7   6  326.72    5.13
  -1  -7   6  345.41    6.59
   1  -7  -6  358.96    6.89
   1  -7  -6  351.73    6.93
   1  -7  -6  383.07    7.54
   1  -7  -6  358.03    6.61
   1   7  -6  361.33    7.64
   1  -7  -6  366.85    6.47
  -1   7   6  358.45    7.79
   1   7  -6  383.02    8.30
   1  -7  -6  345.73    6.22
  -1  -7   6  355.12    6.09
   1  -7  -6  367.34    7.57
   1  -7  -6  354.92    7.34
  -1  -7   6  376.49    6.61
   1   7  -4   47.58    2.94
   1  -7  -4   50.77    1.83
  -1  -7   4   52.07    2.26
   1  -7  -4   55.03    2.06
   1  -7  -4   46.57    2.89
   1  -7  -4   50.83    2.17
  -1   7   4   48.12    2.86
  -1  -7   4   50.97    2.64
  -1  -7   4   48.42    1.80
  -1  -7   4   53.12    2.21
   1  -7  -4   48.63    2.46
   1   7  -4   54.90    3.05
   1  -7  -4   48.52    2.28
   1  -7  -4   55.36    2.67
  -1  -7   4   53.12    2.91
  -1  -7   4   48.34    1.10
   1  -7  -4   50.70    2.49
   1  -7  -2  555.82    9.62
  -1  -7   2  507.51    8.53
   1  -7  -2  512.88    8.24
  -1  -7   2  509.58    8.02
  -1  -7   2  501.39    9.32
  -1  -7   2  493.56    8.78
   1  -7  -2  523.80    9.26
   1  -7  -2  515.37    8.10
   1  -7  -2  506.90    8.68
  -1  -7   2  495.88    8.74
   1  -7  -2  499.10    8.23
   1   7  -2  516.19    9.71
   1  -7  -2  525.39    9.22
  -1  -7   2  507.23    9.56
  -1  -7   2  478.66    6.90
   1  -7   0  979.30   14.91
   1  -7   0  909.05   13.32
  -1  -7   0  912.77   14.18
   1   7   0  921.19   15.38
   1  -7   0  900.01   13.76
  -1  -7   0  923.82   13.87
   1  -7   0  942.36   13.47
  -1  -7   0  912.26   14.63
  -1  -7   0  916.95   13.31
   1  -7   0  926.07   14.47
  -1  -7   0  899.74   14.23
   1  -7   0  897.74   13.21
  -1  -7   0  862.22   12.15
   1   7   0  902.61   15.01
   1  -7   0  908.46   14.67
  -1  -7   0  932.69   14.86
   1  -7   2  137.97    3.40
   1   7   2  137.72    4.63
  -1  -7  -2  137.19    2.41
   1  -7   2  137.12    3.09
   1  -7   2  138.40    3.09
  -1  -7  -2  137.89    3.84
   1  -7   2  144.08    3.37
  -1  -7  -2  137.25    3.73
  -1  -7  -2  138.73    4.16
   1  -7   2  144.38    4.35
   1  -7   2  151.16    3.96
  -1  -7  -2  141.92    4.20
   1  -7   2  151.30    4.16
  -1   7  -4   90.80    3.94
   1  -7   4   88.34    2.37
  -1  -7  -4   82.91    1.89
   1  -7   4   88.72    3.53
  -1  -7  -4   92.83    3.32
   1   7   4   94.55    3.85
   1  -7   4   86.59    2.50
  -1  -7  -4   88.93    3.08
   1  -7   4   90.42    2.95
  -1  -7  -4   82.65    3.24
  -1  -7  -4   86.93    2.99
   1  -7   4   87.52    2.58
   1  -7   4   89.79    2.27
   1  -7   4   97.07    3.28
   1  -7   4   85.32    2.78
   1   7   4   96.19    3.52
  -1   7  -4   89.06    4.35
   1  -7   6  118.32    2.81
   1  -7   6  113.39    2.56
  -1   7  -6  111.94    4.87
  -1  -7  -6  116.92    3.67
   1   7   6  125.52    4.28
  -1  -7  -6  118.20    3.68
   1  -7   6  116.99    2.79
   1   7   6  114.66    4.20
  -1  -7  -6  116.34    3.73
   1  -7   6  118.88    3.29
   1   7   6  116.47    3.96
   1  -7   6  122.72    3.68
  -1   7  -6  117.88    4.48
  -1  -7  -6  113.99    2.42
   1  -7   6  117.38    2.98
  -1  -7  -6  113.07    3.43
   1  -7   6  117.50    3.33
  -1   7  -8  484.06   10.40
   1  -7   8  483.14    7.78
   1  -7   8  466.60    7.27
  -1  -7  -8  456.81    7.42
  -1   7  -8  479.49   10.14
  -1  -7  -8  481.37    8.64
  -1  -7  -8  481.77    9.04
   1  -7   8  481.36    7.40
   1   7   8  488.97    9.63
   1  -7   8  480.79    7.78
   1   7   8  472.82    9.33
   1   7   8  498.27    9.45
  -1  -7  -8  476.94    9.38
   1  -7   8  513.33    8.88
   1  -7   8  500.46    8.39
   1  -7   8  469.78    8.30
  -1  -7 -10  228.72    5.05
   1  -7  10  206.99    3.89
  -1  -7 -10  231.70    5.62
   1  -7  10  227.71    4.92
   1  -7  10  229.54    4.50
  -1  -7 -10  216.50    4.08
   1  -7  10  236.25    4.79
   1   7  10  233.34    5.85
   1  -7  10  235.10    5.23
  -1  -7 -10  227.68    5.79
   1   7  10  238.71    6.05
   1  -7  10  227.82    3.83
   1   7  10  225.19    5.84
  -1   7 -10  225.84    6.38
   1  -7  12  345.39    6.62
  -1  -7 -12  320.48    5.78
   1  -7  12  336.15    6.13
   1   7  12  350.17    7.70
   1  -7  12  348.13    6.31
   1   7  12  359.39    7.55
   1   7  12  329.98    7.54
  -1  -7 -12  333.15    6.47
   1  -7  12  361.56    6.81
   1  -7  12  351.43    5.04
  -1   7 -12  344.81    8.35
  -1   7 -12  349.10    6.25
   1  -7  14   14.12    1.54
   1   7  14   15.65    2.10
  -1  -7 -14   17.19    1.59
   1  -7  14   13.76    1.23
  -1   7 -14   17.04    1.36
  -1   7 -14   16.85    2.33
   1  -7  14   14.85    1.52
   1  -7  14   14.29    1.35
  -1  -7 -14   12.77    1.19
   1   7  14   18.04    2.27
   1  -7  16  179.48    4.37
   1   7  16  182.45    5.14
   1   7  16  178.49    5.24
   1  -7  16  176.08    4.06
  -1  -7 -16  163.51    3.76
   1  -7  16  183.00    4.22
  -1  -7 -16  187.16    5.20
  -1   7 -16  174.22    4.02
  -1   7 -16  183.78    5.84
  -1   7 -16  157.74    3.58
  -1  -7 -16  173.37    4.09
  -1   7 -18  310.47    5.82
  -1  -7 -18  323.54    6.14
   1  -7  18  327.99    6.39
  -1   7 -18  339.80    6.42
   1  -7  18  353.58    6.84
  -1  -7 -18  377.43    7.86
   1  -7  18  367.69    6.42
  -1  -7 -18  329.42    6.30
  -1   7 -18  350.07    9.00
  -1   7 -18  332.29    8.38
   1   7  18  330.91    7.72
  -1  -7 -18  326.30    6.10
  -1   7 -20   91.66    2.72
  -1   7 -20  102.37    5.10
  -1   7 -20  100.60    4.54
   1  -7  20  108.64    3.42
   1   7  20   97.17    4.01
  -1  -7 -20   98.00    2.97
   1  -7  20   99.42    3.15
  -1   7 -20   99.22    3.09
  -1  -7 -20   99.53    3.05
  -1  -7 -20  116.20    4.09
   1  -7  20  108.80    2.93
  -1  -7 -20   99.35    2.85
  -1   7 -22   25.06    2.88
   1  -7  22   24.18    1.98
  -1  -7 -22   21.24    2.22
   1  -7  22   24.32    1.50
  -1   7 -22   20.59    1.59
  -1   7 -22   24.04    1.79
   1   7  22   26.23    2.65
  -1  -7 -22   25.72    1.70
  -1  -7 -22   20.71    1.67
   1  -7  22   23.86    1.86
  -1   7 -22   29.54    3.68
  -1   7 -24  153.97    6.28
   1  -7  24  164.55    3.51
  -1  -7 -24  166.68    4.92
   1  -7  24  160.57    4.46
  -1   7 -24  163.98    5.82
  -1  -7 -24  153.38    3.51
   1   7  24  153.65    3.96
   1  -7  24  151.57    4.26
   1   7  24  148.97    5.16
  -1   7 -24  138.04    3.73
  -1   7 -26  141.11    6.11
   1  -7  26  143.83    4.28
   1   7  26  144.90    5.07
  -1  -7 -26  136.72    3.27
   1   7  26  132.79    3.75
  -1  -7 -26  154.28    4.70
   1  -7  26  140.98    3.57
  -1   7 -26  138.04    5.48
   1  -7  28   53.03    2.40
   1   7  28   55.11    3.51
  -1  -7 -28   51.55    2.05
  -1  -7 -28   55.47    3.02
  -1   7 -28   50.19    3.70
  -1   7 -28   57.14    4.62
   1  -7  28   51.66    2.83
   1   7  30  136.50    5.20
  -1  -7 -30  155.61    4.74
  -1   7 -30  134.52    5.59
  -1   7 -30  147.50    6.39
   1  -7  30  140.27    4.53
  -1   7 -32    5.02    3.51
  -1  -7 -32   -0.21    1.85
   1  -7  32    2.59    1.87
   1   7  32    1.97    2.34
  -1   7 -32    2.39    2.61
   1   7  34  197.92    6.49
  -1  -7 -34  222.43    5.81
   1   7  34  220.83    6.58
  -1   7 -34  197.32    7.02
  -1   7 -34  215.28    7.73
   1  -7  34  199.56    5.78
  -1  -7 -36   16.95    2.31
   1  -7  36   15.92    2.37
  -1   7 -36   18.18    4.00
  -1   7 -36   15.67    3.14
   1   7  36   16.77    2.91
  -1  -7 -38   28.89    2.48
   1  -7  38   26.58    2.71
   1   7  38   27.65    3.27
  -1  -7 -40  170.69    4.92
  -1  -7 -42   22.64    2.24
  -1  -8  35   15.02    2.30
   1  -8 -35   21.51    2.44
   1   8 -33    2.82    2.62
   1  -8 -33    3.72    1.96
  -1   8  33    2.80    2.70
  -1   8  33    4.03    2.69
   1   8 -33    2.06    3.65
  -1  -8  33    4.01    1.87
  -1   8  31   20.75    3.17
   1   8 -31   21.38    3.19
   1  -8 -31   24.75    3.04
   1   8 -31   18.18    4.06
  -1  -8  31   23.12    2.25
   1  -8 -31   21.66    2.45
  -1   8  29   73.65    4.31
   1   8 -29   84.13    5.40
   1   8 -29   71.54    4.36
   1  -8 -29   87.57    4.26
   1  -8 -29   88.86    3.77
  -1  -8  29   71.75    3.17
   1  -8 -27    1.40    2.19
  -1  -8  27    2.24    1.59
   1  -8 -27    0.23    2.00
   1   8 -27    1.69    2.47
   1   8 -27    1.02    3.35
  -1   8  27    0.98    2.32
  -1  -8  25   36.08    2.28
   1  -8 -25   39.76    2.85
   1  -8 -25   40.14    3.12
   1   8 -25   42.55    3.56
   1   8 -25   37.62    4.21
  -1   8  25   38.42    3.41
  -1  -8  23   67.16    2.79
  -1   8  23   65.86    3.87
  -1  -8  23   72.22    2.72
   1  -8 -23   75.43    3.55
   1  -8 -23   73.17    3.78
   1   8 -23   69.30    5.01
   1   8 -23   63.26    3.96
   1   8 -21  110.14    4.93
   1  -8 -21  118.27    4.27
  -1  -8  21  115.40    3.50
  -1  -8  21  115.02    4.87
  -1   8  21  102.37    4.65
   1   8 -21  108.41    5.61
   1  -8 -21  115.88    4.40
  -1  -8  21  104.79    3.32
   1  -8 -21  108.95    2.76
   1   8 -19   24.48    1.86
   1   8 -19   23.36    2.87
   1  -8 -19   25.85    2.34
  -1  -8  19   24.96    1.95
  -1  -8  19   29.37    2.98
  -1  -8  19   26.03    1.74
  -1   8  19   24.72    2.80
   1   8 -19   27.19    3.79
   1  -8 -19   26.76    2.59
  -1  -8  19   25.40    1.79
   1  -8 -19   24.42    1.65
   1   8 -17   36.88    2.06
  -1  -8  17   41.70    2.31
  -1  -8  17   39.38    3.19
  -1  -8  17   37.77    1.97
  -1   8  17   38.33    3.04
   1   8 -17   38.69    3.98
   1   8 -17   35.78    1.57
   1   8 -17   36.76    3.18
   1  -8 -17   41.20    2.77
   1  -8 -17   35.40    1.86
  -1  -8  17   39.73    2.00
  -1  -8  15  184.79    4.20
  -1   8  15  180.36    5.76
   1  -8 -15  184.40    4.13
  -1  -8  15  182.70    4.19
   1   8 -15  188.34    6.70
  -1  -8  15  184.44    5.88
  -1  -8  15  186.37    3.82
   1   8 -15  187.74    6.16
   1  -8 -15  191.16    5.32
   1  -8 -13   79.03    3.39
   1  -8 -13   84.87    3.51
  -1  -8  13   76.45    3.86
  -1  -8  13   78.28    2.61
  -1   8  13   74.84    3.81
  -1  -8  13   80.48    2.56
   1   8 -13   70.96    3.92
  -1  -8  13   83.02    2.46
   1  -8 -13   75.75    2.66
  -1  -8  11  111.36    2.51
   1  -8 -11  117.41    3.94
   1   8 -11  116.62    4.46
   1  -8 -11  125.05    4.20
   1  -8 -11  117.98    3.69
  -1  -8  11  119.61    4.59
  -1  -8  11  111.32    3.21
  -1   8  11  115.14    4.56
  -1  -8  11  114.08    3.03
   1  -8 -11  110.05    3.16
   1   8 -11  117.76    4.79
   1  -8 -11  116.62    4.19
  -1  -8  11  119.52    3.10
   1  -8 -11  119.24    3.43
  -1  -8   9  148.72    3.19
   1  -8  -9  150.50    4.36
   1   8  -9  151.98    5.03
   1  -8  -9  154.20    4.70
   1  -8  -9  148.49    4.07
  -1  -8   9  148.64    5.04
  -1   8   9  139.15    4.97
  -1  -8   9  151.12    3.49
   1  -8  -9  141.26    3.53
   1   8  -9  142.28    5.26
  -1  -8   9  151.07    3.68
   1  -8  -9  147.01    4.64
  -1  -8   9  140.51    3.67
   1  -8  -9  144.53    4.01
   1  -8  -7   12.65    1.82
  -1  -8   7   11.43    1.25
   1   8  -7   13.36    2.35
   1  -8  -7   10.46    1.37
   1  -8  -7   13.28    1.91
  -1  -8   7   10.43    1.44
  -1   8   7   11.35    2.26
  -1  -8   7   10.90    1.19
   1   8  -7   16.14    2.47
   1  -8  -7   11.14    1.14
   1  -8  -7   10.49    1.77
  -1  -8   7   13.11    1.42
   1  -8  -7   11.59    1.75
  -1  -8   7   13.53    2.35
   1  -8  -5  135.37    3.23
  -1  -8   5  134.72    3.36
   1  -8  -5  141.25    3.99
  -1  -8   5  138.85    4.62
  -1  -8   5  136.25    3.68
   1  -8  -5  129.59    3.49
   1  -8  -5  135.54    4.07
   1  -8  -5  135.57    3.58
  -1  -8   5  130.74    3.66
  -1   8   5  138.21    4.74
   1  -8  -5  152.91    4.53
  -1  -8   5  139.27    3.73
   1  -8  -5  135.60    4.28
   1   8  -5  136.88    4.76
  -1  -8   5  133.59    3.20
   1  -8  -3   74.23    2.78
  -1  -8   3   70.08    3.35
   1  -8  -3   69.38    3.02
   1  -8  -3   71.49    2.39
  -1  -8   3   68.31    2.65
  -1  -8   3   68.50    2.70
   1  -8  -3   70.81    2.56
   1   8  -3   67.97    3.55
  -1  -8   3   68.77    2.21
   1  -8  -3   74.74    3.20
   1  -8  -3   69.46    2.15
  -1  -8   3   68.51    2.70
   1  -8  -3   71.69    3.02
   1  -8  -1   11.50    1.22
  -1  -8   1   11.13    1.53
   1   8  -1   13.49    2.39
   1  -8  -1   13.77    1.53
   1  -8  -1   10.05    1.49
  -1  -8   1   10.23    1.14
  -1  -8   1   13.18    1.56
   1  -8  -1   12.23    1.60
   1  -8  -1   13.42    1.77
  -1  -8   1   12.86    2.04
   1  -8  -1   11.92    1.83
   1  -8  -1   11.52    1.04
   1   8  -1   12.17    2.39
  -1  -8  -1   52.33    2.84
   1  -8   1   50.05    1.83
  -1  -8  -1   49.37    2.39
   1   8   1   53.75    3.28
   1  -8   1   50.88    2.21
   1  -8   1   49.42    2.12
  -1  -8  -1   48.69    1.92
   1  -8   1   49.44    2.22
   1  -8   1   51.98    2.70
  -1  -8  -1   46.01    2.72
   1  -8   1   49.07    1.74
   1  -8   1   51.03    2.83
  -1  -8  -1   48.63    2.46
   1  -8   1   50.59    2.47
  -1  -8  -3   41.37    2.56
   1  -8   3   43.17    1.60
   1  -8   3   43.80    1.96
   1   8   3   44.49    3.04
   1  -8   3   42.23    1.60
  -1  -8  -3   33.97    0.91
   1  -8   3   43.73    2.02
   1  -8   3   41.87    2.05
  -1  -8  -3   41.29    2.26
  -1  -8  -3   35.42    0.91
   1  -8   3   39.68    2.74
   1  -8   3   46.29    2.52
  -1  -8  -3   42.44    2.64
   1  -8   3   44.57    2.29
  -1  -8  -3   42.78    2.38
  -1  -8  -5   32.92    2.36
   1  -8   5   36.43    1.43
  -1  -8  -5   31.76    1.05
   1  -8   5   37.13    1.52
  -1  -8  -5   31.92    2.15
   1  -8   5   35.14    1.70
   1   8   5   35.68    2.86
   1  -8   5   35.61    1.85
   1  -8   5   34.72    1.90
  -1  -8  -5   33.91    1.03
   1  -8   5   35.55    2.63
  -1   8  -5   35.55    2.86
  -1  -8  -5   33.20    2.45
   1  -8   5   36.37    2.27
   1  -8   5   38.00    2.09
  -1   8  -7    5.59    2.13
  -1  -8  -7    5.88    0.71
   1  -8   7    6.83    2.01
   1  -8   7    6.42    0.86
  -1  -8  -7    5.93    0.76
   1  -8   7    7.19    1.00
  -1  -8  -7    6.77    1.62
  -1  -8  -7    5.96    1.50
   1  -8   7    6.86    1.07
   1   8   7    6.71    2.10
   1  -8   7    6.43    1.36
   1   8   7    5.37    1.81
   1  -8   7    6.38    1.30
  -1   8  -7    6.41    2.67
   1  -8   7    5.24    1.48
  -1  -8  -7    5.89    1.69
   1  -8   7    6.86    1.28
  -1   8  -9    2.95    2.03
   1  -8   9    4.89    2.01
   1  -8   9    6.91    1.07
   1  -8   9    4.62    0.83
  -1  -8  -9    4.38    1.50
   1   8   9    4.64    2.09
  -1  -8  -9    3.77    1.55
   1  -8   9    5.73    1.30
   1  -8   9    4.47    0.93
   1  -8   9    5.56    1.35
   1   8   9    4.09    1.81
  -1   8  -9    5.57    2.79
   1  -8   9    5.22    1.48
  -1  -8  -9    5.22    1.69
  -1  -8  -9    5.26    0.83
   1  -8   9    5.64    1.25
   1  -8  11  106.46    2.82
   1  -8  11  108.37    3.28
   1  -8  11  112.05    2.26
   1  -8  11  105.48    2.92
   1   8  11  100.35    4.07
  -1   8 -11  104.72    4.63
  -1  -8 -11   96.27    2.57
  -1  -8 -11  119.16    4.28
   1  -8  11  112.30    3.57
  -1   8 -11  100.89    5.11
  -1  -8 -11  110.70    3.94
   1  -8  11  108.22    3.18
  -1  -8 -11  108.16    3.43
   1   8  13  109.60    4.26
  -1   8 -13  116.22    4.93
   1  -8  13  115.66    3.57
   1  -8  13  110.44    3.40
   1  -8  13  104.71    2.89
  -1  -8 -13  108.28    4.01
  -1  -8 -13  111.93    3.38
   1  -8  13  110.19    3.11
   1   8  15   74.08    3.65
   1  -8  15   70.84    2.78
  -1   8 -15   73.10    4.03
  -1   8 -15   69.09    2.44
   1  -8  15   68.10    2.38
  -1  -8 -15   72.01    2.71
   1  -8  15   74.91    2.84
   1   8  17  538.75   10.91
   1  -8  17  559.95    9.72
  -1   8 -17  534.27   11.89
  -1   8 -17  527.05    9.16
   1  -8  17  523.54    9.07
  -1  -8 -17  536.63    9.23
  -1  -8 -17  585.36   11.06
   1  -8  17  578.35    9.56
   1   8  19   27.01    2.74
   1  -8  19   29.97    2.09
  -1   8 -19   23.61    3.07
  -1   8 -19   24.64    1.75
   1  -8  19   28.88    1.82
  -1  -8 -19   23.98    1.91
  -1  -8 -19   34.94    2.70
   1  -8  19   33.27    1.95
  -1   8 -21   88.80    5.28
  -1   8 -21   88.35    4.55
  -1  -8 -21   99.86    4.02
   1  -8  21   87.05    2.81
   1  -8  21   88.97    3.25
   1  -8  21   79.66    2.88
  -1  -8 -21   84.58    2.78
   1   8  21   86.22    4.11
  -1   8 -23  138.82    6.31
   1   8  23  145.39    5.26
  -1  -8 -23  136.95    3.49
   1  -8  23  144.49    4.03
   1  -8  23  151.20    4.32
   1  -8  23  151.23    3.65
  -1  -8 -23  159.39    5.01
  -1   8 -23  137.43    5.65
  -1   8 -25    7.98    2.74
   1  -8  25    7.39    1.76
  -1   8 -25    5.11    3.43
  -1  -8 -25    4.87    1.97
   1   8  25    8.11    2.43
  -1   8 -27   45.69    3.83
  -1  -8 -27   55.70    3.17
   1  -8  27   50.89    2.78
  -1   8 -27   50.34    4.66
   1   8  27   44.43    3.43
  -1   8 -29   43.20    3.91
  -1  -8 -29   54.03    3.65
  -1  -8 -29   56.16    3.22
   1  -8  29   49.76    2.87
  -1   8 -29   51.87    4.84
   1   8  29   40.29    3.42
  -1   8 -31   59.13    4.36
  -1  -8 -31   69.87    4.09
   1  -8  31   63.22    3.26
  -1   8 -31   68.29    5.34
  -1  -8 -31   64.14    3.44
   1   8  31   57.36    3.92
  -1  -8 -33   38.32    2.94
   1   8  33   31.91    3.33
   1  -8  33   32.08    2.70
  -1  -8 -35   23.62    2.59
   1   8  35   20.37    3.12
   1  -8  35   21.29    2.53
   1  -8  37    3.06    2.04
  -1   9  28    7.09    2.78
   1  -9 -28    8.78    2.32
   1   9 -28    7.94    2.90
   1   9 -26   -1.65    2.66
   1  -9 -26    1.03    2.31
   1  -9 -26    0.25    2.12
  -1  -9  26    1.74    2.63
   1   9 -26    0.50    3.58
  -1   9  26    1.61    2.56
   1   9 -24    1.44    2.50
   1  -9 -24    0.98    2.15
   1  -9 -24    3.39    2.30
   1   9 -24    0.29    3.56
  -1  -9  24    4.84    2.67
  -1   9  24   -0.70    2.41
   1   9 -22   44.19    3.84
  -1  -9  22   48.79    2.61
   1  -9 -22   52.23    3.30
   1  -9 -22   55.79    3.51
   1   9 -22   54.88    4.82
  -1  -9  22   54.41    3.97
  -1   9  22   46.64    3.61
  -1   9  20  163.46    5.84
  -1  -9  20  161.22    4.19
   1  -9 -20  178.16    5.62
  -1  -9  20  164.09    6.06
   1   9 -20  151.19    6.13
   1  -9 -20  177.96    5.49
  -1  -9  20  177.45    4.73
  -1   9  18   14.97    2.62
  -1  -9  18   19.71    1.98
  -1  -9  18   16.56    1.63
  -1  -9  18   18.59    2.93
   1  -9 -18   16.65    2.49
   1   9 -18   15.31    2.90
   1  -9 -16   49.68    3.14
  -1   9  16   49.92    3.56
   1   9 -16   45.62    3.67
  -1  -9  16   47.57    2.70
  -1  -9  16   48.20    2.19
  -1  -9  16   50.10    3.70
   1  -9 -16   46.50    3.17
   1  -9 -16   48.84    2.22
   1  -9 -14   97.78    3.97
  -1  -9  14   91.63    2.83
  -1   9  14   99.20    4.42
   1   9 -14   88.56    4.57
  -1  -9  14   93.99    3.63
   1  -9 -14   98.78    4.03
   1  -9 -14   91.42    3.55
  -1  -9  14   93.92    4.57
   1  -9 -14   93.26    4.04
   1  -9 -14   92.09    3.03
   1  -9 -12   59.76    3.14
  -1  -9  12   62.62    2.30
  -1  -9  12   59.73    3.73
  -1   9  12   56.89    3.61
   1   9 -12   55.08    3.80
  -1  -9  12   57.81    2.98
   1  -9 -12   62.70    3.26
   1  -9 -12   63.06    2.87
  -1  -9  12   61.45    2.31
   1  -9 -12   59.72    3.31
   1  -9 -12   61.78    2.65
   1  -9 -10  142.34    4.47
  -1  -9  10  138.22    3.42
  -1  -9  10  129.55    5.04
  -1  -9  10  138.50    3.55
  -1   9  10  138.22    5.09
   1   9 -10  128.54    5.28
  -1  -9  10  139.48    4.50
   1  -9 -10  147.27    4.73
   1  -9 -10  135.11    3.95
   1  -9 -10  131.32    4.65
  -1  -9  10  141.32    3.67
   1  -9 -10  131.81    3.92
   1  -9  -8  189.07    5.03
  -1  -9   8  182.06    4.00
  -1  -9   8  177.84    5.68
  -1  -9   8  174.37    4.21
  -1   9   8  186.66    5.83
   1   9  -8  173.65    6.05
   1  -9  -8  193.52    5.48
  -1  -9   8  181.05    5.25
   1  -9  -8  172.18    4.43
   1  -9  -8  173.05    4.74
  -1  -9   8  184.50    4.42
   1  -9  -8  181.42    5.37
   1  -9  -6  178.47    4.91
  -1  -9   6  167.43    4.24
  -1  -9   6  181.52    4.51
   1  -9  -6  181.35    5.22
  -1  -9   6  183.39    5.27
   1  -9  -6  188.78    5.37
  -1  -9   6  181.60    5.62
  -1  -9   6  176.89    3.92
   1  -9  -6  178.46    4.79
  -1  -9   6  172.32    4.01
   1  -9  -6  175.53    4.27
   1  -9  -4   70.12    3.23
  -1  -9   4   68.94    2.74
   1  -9  -4   73.82    3.30
  -1  -9   4   69.16    2.85
  -1  -9   4   72.89    3.71
  -1  -9   4   72.19    2.58
   1  -9  -4   74.64    2.98
  -1  -9   4   76.15    3.48
   1  -9  -4   82.21    3.52
  -1  -9   4   74.02    2.37
   1  -9  -4   71.96    2.54
   1  -9  -2   16.57    1.91
  -1  -9   2   17.81    1.82
   1  -9  -2   14.74    2.10
  -1  -9   2   16.18    1.34
   1  -9  -2   16.22    1.41
  -1  -9   2   15.62    1.68
   1  -9  -2   18.37    1.79
  -1  -9   2   16.17    1.67
  -1  -9   2   15.58    2.38
  -1  -9   2   15.79    2.04
   1  -9  -2   16.60    2.04
  -1  -9   0   47.44    2.92
  -1  -9   0   42.24    2.78
   1  -9   0   50.76    2.77
   1  -9   0   49.23    2.60
  -1  -9   0   47.30    2.57
   1  -9   0   46.40    2.89
   1  -9   0   46.09    2.27
  -1  -9   0   45.51    2.34
  -1  -9   0   46.23    2.39
  -1  -9   0   44.92    1.88
   1  -9   0   46.15    2.28
  -1  -9  -2   21.01    2.30
  -1  -9  -2   19.20    2.26
   1  -9   2   20.64    2.13
   1  -9   2   20.55    1.71
  -1  -9  -2   21.92    1.49
   1  -9   2   21.48    1.91
  -1  -9  -2   18.84    1.94
   1  -9   2   17.83    2.25
  -1  -9  -2   19.40    1.84
  -1  -9  -2   19.04    1.83
   1  -9   2   21.61    1.68
  -1  -9  -4    1.57    1.07
  -1  -9  -4    1.86    1.48
   1  -9   4    1.60    1.29
   1  -9   4    1.40    1.20
   1  -9   4    1.63    1.19
   1  -9   4    1.29    1.56
  -1  -9  -4    1.75    1.76
  -1  -9  -4    1.80    1.83
   1  -9   4    1.69    1.93
  -1  -9  -4    1.90    1.44
  -1  -9  -6   14.02    1.90
   1  -9   6   17.65    1.72
   1  -9   6   14.85    2.42
   1  -9   6   16.25    1.65
   1  -9   6   15.30    1.42
  -1  -9  -6   13.65    1.84
   1  -9   6   14.67    1.96
  -1  -9  -6   15.58    2.14
  -1  -9  -6   15.17    2.09
  -1   9  -8  139.98    5.55
   1  -9   8  139.22    5.13
   1  -9   8  150.42    4.00
  -1  -9  -8  148.28    4.39
  -1  -9  -8  145.22    4.45
  -1  -9  -8  150.64    5.06
   1  -9   8  152.02    4.53
   1  -9   8  151.92    4.10
   1   9  10   67.71    3.58
  -1   9 -10   72.93    4.22
   1  -9  10   74.56    2.80
   1  -9  10   69.95    3.85
   1  -9  10   71.18    2.73
  -1  -9 -10   72.68    3.24
  -1  -9 -10   73.76    3.67
   1  -9  10   72.59    3.10
  -1  -9 -10   70.94    3.07
  -1  -9 -12   47.37    3.18
   1  -9  12   52.98    2.64
   1   9  12   45.82    3.15
  -1   9 -12   46.14    3.70
   1  -9  12   46.06    3.39
   1  -9  12   52.09    2.47
  -1   9 -12   46.27    4.34
  -1  -9 -12   51.15    2.92
   1  -9  12   49.90    2.25
  -1  -9 -12   49.06    2.55
   1  -9  14  113.48    3.68
   1   9  14  114.31    4.59
  -1   9 -14  116.15    5.22
   1  -9  14  107.75    4.73
   1  -9  14  110.36    3.50
  -1   9 -14  118.90    5.83
  -1  -9 -14  107.46    4.19
   1  -9  14  109.08    3.23
  -1  -9 -14  110.44    3.55
  -1  -9 -16  171.25    4.38
   1  -9  16  171.20    4.51
   1   9  16  171.77    5.66
  -1   9 -16  152.24    6.17
  -1  -9 -16  173.52    5.37
   1  -9  16  175.56    4.57
   1  -9  16  163.79    5.85
  -1   9 -18  246.40    7.84
  -1  -9 -18  262.49    6.99
  -1  -9 -18  282.78    7.18
   1  -9  18  270.55    5.89
   1   9  18  262.74    7.20
  -1  -9 -18  261.88    5.59
   1  -9  18  265.52    5.94
   1   9  20   65.67    3.82
   1  -9  20   67.32    2.69
  -1  -9 -20   67.98    3.60
  -1  -9 -20   59.92    2.57
   1  -9  20   63.89    2.86
   1   9  22   15.72    2.71
  -1   9 -22   17.22    4.02
   1  -9  22   17.51    1.98
  -1  -9 -22   18.71    2.43
  -1   9 -22   14.56    3.05
  -1  -9 -22   17.36    2.60
   1   9  24   75.56    4.16
  -1   9 -24   79.46    5.48
   1  -9  24   76.30    3.24
  -1  -9 -24   85.27    3.94
  -1   9 -24   66.83    4.54
  -1  -9 -24   76.59    4.02
   1   9  26   12.34    2.77
  -1   9 -26    8.48    3.82
   1  -9  26    9.89    1.94
  -1   9 -26    7.23    2.81
  -1  -9 -26   11.79    2.35
  -1  -9 -26   11.90    2.72
  -1  -9 -28    7.39    2.17
   1  -9  28    5.89    1.86
   1   9  28    9.87    2.71
   1  -9  30    6.55    2.01
   1   9  30    4.60    2.58
   1  -9  32    5.14    2.02
  -1  10  23    8.78    2.80
  -1  10  21   51.98    3.90
   1 -10 -21   60.28    3.63
  -1  10  19   26.17    3.21
   1  10 -19   21.73    3.30
  -1 -10  19   26.12    2.33
   1 -10 -19   24.00    2.84
  -1 -10  19   24.41    3.45
   1 -10 -19   30.18    2.90
  -1  10  17   98.92    4.75
   1  10 -17   96.05    5.09
  -1 -10  17   99.27    3.80
   1 -10 -17   95.42    4.42
  -1 -10  17   97.77    4.95
   1 -10 -17  101.33    4.33
  -1  10  15   46.23    3.57
   1  10 -15   44.61    3.79
   1 -10 -15   45.45    3.15
  -1 -10  15   42.99    2.76
   1 -10 -15   39.45    3.08
  -1 -10  15   41.75    3.59
   1 -10 -15   46.07    3.10
  -1  10  13   34.14    3.20
   1 -10 -13   34.08    2.92
   1  10 -13   38.06    3.57
  -1 -10  13   39.02    2.72
   1 -10 -13   40.42    2.95
  -1 -10  13   31.80    3.36
   1 -10 -13   37.47    2.82
   1 -10 -11   62.46    3.53
   1 -10 -11   69.39    3.60
  -1 -10  11   61.39    3.31
  -1 -10  11   64.64    4.03
   1 -10 -11   66.00    2.94
   1 -10 -11   68.62    3.42
  -1  10  11   61.75    3.81
  -1 -10   9   38.41    3.39
   1 -10  -9   40.72    2.57
  -1 -10   9   41.28    2.85
   1 -10  -9   47.62    3.07
   1 -10  -9   42.13    2.99
   1 -10  -9   43.41    2.82
  -1 -10   7    8.53    2.57
   1 -10  -7    9.88    2.01
  -1 -10   7    8.93    2.06
   1 -10  -7   10.08    2.05
   1 -10  -7   11.04    2.00
  -1 -10   7   10.74    1.58
   1 -10  -7    9.05    1.92
   1 -10  -5   97.99    3.83
  -1 -10   5   98.65    4.45
   1 -10  -5  110.37    4.21
  -1 -10   5   99.57    4.14
   1 -10  -5  105.26    3.69
  -1 -10   5  103.66    3.49
   1 -10  -5   97.77    3.97
  -1 -10   3   90.70    3.37
   1 -10  -3   90.43    3.67
   1 -10  -3   86.02    3.73
  -1 -10   3   92.53    4.19
  -1 -10   3   92.48    4.01
   1 -10  -3   90.89    3.89
   1 -10  -3   93.21    3.36
   1 -10  -3   86.67    3.16
  -1 -10   1   22.26    2.06
   1 -10  -1   18.50    2.03
   1 -10  -1   22.54    2.27
  -1 -10   1   18.97    2.31
  -1 -10   1   21.62    2.60
   1 -10  -1   19.77    2.34
  -1 -10   1   19.04    1.88
   1 -10  -1   20.30    1.88
   1 -10  -1   17.55    1.74
   1 -10   1   71.51    3.58
   1 -10   1   73.56    2.83
  -1 -10  -1   73.92    2.99
  -1 -10  -1   73.30    3.62
  -1 -10  -1   80.89    3.82
   1 -10   1   76.49    3.49
   1 -10   1   73.10    3.19
  -1 -10  -1   72.13    3.25
  -1 -10  -3    6.37    2.02
   1 -10   3    6.55    1.90
  -1 -10  -3    9.15    2.21
   1 -10   3    7.00    2.19
  -1 -10  -3    6.53    1.69
   1 -10   3    6.18    1.42
   1 -10   3    6.85    1.64
  -1 -10  -3    7.18    1.76
   1 -10   5  100.00    4.35
  -1 -10  -5  100.22    4.26
   1 -10   5  107.81    3.97
  -1 -10  -5   93.88    3.60
  -1 -10  -5   94.46    3.85
   1 -10   5   94.54    3.20
  -1 -10  -5   90.96    3.77
   1 -10   5  101.70    3.56
   1 -10   7    9.82    1.89
  -1 -10  -7    9.54    2.14
  -1 -10  -7    6.38    1.95
   1 -10   7    9.10    2.42
  -1 -10  -7    6.32    1.85
   1 -10   7   10.88    1.56
   1 -10   7    9.13    1.59
  -1 -10  -7    7.61    1.85
   1 -10   9   28.20    3.05
  -1 -10  -9   31.93    2.83
   1 -10   9   28.76    2.35
  -1 -10  -9   29.27    2.41
  -1 -10  -9   28.92    2.51
   1 -10   9   28.91    2.05
   1 -10   9   32.18    2.09
  -1 -10  -9   25.67    2.42
   1 -10  11  132.92    3.81
  -1 -10 -11  121.17    4.57
   1 -10  11  120.09    5.15
  -1 -10 -11  126.92    4.02
  -1  10 -11  122.73    5.53
  -1 -10 -11  124.65    4.47
   1 -10  11  135.89    4.30
  -1 -10 -11  135.72    5.04
  -1 -10 -13   43.02    3.25
   1 -10  13   47.77    2.71
  -1 -10 -13   49.49    2.66
   1 -10  13   44.07    3.64
  -1  10 -13   46.59    3.87
  -1 -10 -13   40.09    3.02
   1  10  13   45.16    3.30
   1 -10  15   10.43    1.79
  -1 -10 -15   11.64    1.94
  -1 -10 -15    8.42    2.09
   1  10  15    7.67    2.41
  -1 -10 -15    7.30    2.31
  -1  10 -15    9.27    2.87
   1 -10  15    8.04    2.74
   1  10  17  185.36    6.03
  -1 -10 -17  175.60    5.62
   1 -10  17  183.37    4.89
  -1 -10 -17  175.40    5.67
  -1  10 -17  170.77    6.74
   1 -10  17  175.22    6.39
  -1 -10 -19    3.35    2.17
  -1 -10 -19    4.33    2.28
   1 -10  19    1.48    2.71
  -1  10 -19   -0.19    2.74
   1  10  19    1.42    2.33
  -1 -10 -21   15.66    2.67
  -1 -10 -21   11.97    2.53
   1  10  21   12.98    2.73
   1  10  23  125.20    5.32
  -1 -10 -23  129.73    5.14
  -1 -10 -25    3.41    2.33
   1  10  25    3.20    2.56
   1 -11 -16    6.22    2.30
  -1 -11  14   19.21    2.30
   1 -11 -14   17.46    2.49
  -1 -11  12   14.83    2.22
   1 -11 -12   14.62    2.42
   1 -11 -12   15.75    2.40
   1 -11 -10   23.87    2.67
  -1 -11  10   31.69    2.69
  -1 -11  10   30.34    3.31
   1 -11 -10   33.21    2.69
  -1 -11   8   34.73    2.91
   1 -11  -8   35.90    2.67
   1 -11  -8   33.82    2.82
  -1 -11   8   33.71    3.34
  -1 -11   6   44.63    3.09
   1 -11  -6   44.72    2.99
   1 -11  -6   41.50    2.86
  -1 -11   6   43.88    3.47
   1 -11  -4   34.34    2.82
  -1 -11   4   30.61    2.73
   1 -11  -4   31.28    2.55
   1 -11  -4   28.03    2.64
  -1 -11   4   32.39    3.11
  -1 -11   2   53.34    3.33
   1 -11  -2   59.31    3.33
   1 -11  -2   52.37    3.01
   1 -11  -2   54.23    3.26
  -1 -11   2   53.11    3.51
   1 -11   0   32.41    2.66
  -1 -11   0   30.34    2.78
   1 -11   0   28.79    2.33
  -1 -11   0   26.99    2.33
  -1 -11   0   25.37    2.87
   1 -11   0   28.04    2.80
   1 -11   2   13.61    2.19
  -1 -11  -2   17.19    2.48
   1 -11   2   11.72    1.92
  -1 -11  -2   13.79    2.07
  -1 -11  -2   11.87    2.45
   1 -11   2   12.91    2.46
   1 -11   4   93.75    3.94
  -1 -11  -4   88.66    4.12
   1 -11   4   81.66    4.16
  -1 -11  -4   77.62    3.64
   1 -11   4   87.00    3.50
  -1 -11  -4   85.64    3.91
   1 -11   6   31.38    2.63
   1 -11   6   26.76    2.97
  -1 -11  -6   25.62    2.50
  -1 -11  -6   25.63    2.65
   1 -11   8    4.41    2.54
  -1 -11  -8    5.34    2.05
  -1 -11  -8    5.19    1.89
   1 -11   8    8.25    2.00
  -1 -11  -8    3.76    2.04
   1 -11  10   17.97    2.97
  -1 -11 -10   19.94    2.30
  -1 -11 -10   16.25    2.33
   1 -11  10   21.92    2.31
  -1 -11 -10   18.43    2.40
   1 -11  12   10.06    2.83
  -1 -11 -12   11.58    2.36
  -1 -11 -12    9.74    2.24
   1 -11  12   11.66    2.07
  -1 -11 -14   43.13    3.15
   1 -11  14   39.37    2.73
  -1 -11 -16   66.82    3.77
   1  11  18   47.55    3.66
   2   0 -48   15.73    2.12
  -2   0  46   75.23    3.98
   2   0 -46   67.49    3.11
  -2   0  44    3.66    2.55
   2   0 -44    3.13    1.66
   2   0 -42   24.66    2.57
   2   0 -42   30.33    2.22
  -2   0  42   31.00    2.97
   2   0 -40    1.56    2.02
  -2   0  40    3.16    2.17
   2   0 -40    3.23    1.53
  -2   0  38  115.26    2.91
  -2   0  38  129.82    4.31
   2   0 -38  114.75    3.81
   2   0 -38  127.90    3.78
  -2   0  36   39.54    1.74
  -2   0  36   41.09    2.74
   2   0 -36   34.95    2.43
   2   0 -36   38.22    2.22
  -2   0  34  165.21    3.52
  -2   0  34  176.53    4.77
   2   0 -34  164.78    4.32
   2   0 -34  179.98    4.38
  -2   0  32   -0.02    1.06
   2   0 -32    0.74    1.58
  -2   0  32    2.09    1.83
   2   0 -32    1.88    1.33
   2   0 -30  337.38    6.21
  -2   0  30  324.17    5.35
   2   0 -30  312.72    5.99
  -2   0  30  345.81    6.62
  -2   0  28   53.91    2.53
   2   0 -28   57.35    2.29
   2   0 -28   53.75    2.19
   2   0 -26  294.96    5.52
  -2   0  26  306.35    5.87
   2   0 -26  289.66    5.35
   2   0 -24  124.99    3.10
  -2   0  24  125.06    3.36
   2   0 -24  120.95    2.97
   2   0 -22   93.74    2.56
  -2   0  22   96.26    2.84
   2   0 -22   87.82    2.44
  -2   0  22   91.15    2.08
   2   0 -20 2149.19   29.26
  -2   0  20 2172.15   29.47
  -2   0  20 2146.83   28.58
  -2   0  18  990.63   13.37
   2   0 -18  961.85   13.89
   2   0 -18 1006.21   14.26
  -2   0  18 1001.46   14.42
   2   0 -18  955.09   14.62
  -2   0  18  980.25   13.62
   2   0 -16  770.02   11.12
  -2   0  16  773.27   10.67
   2   0 -16  783.01   11.46
  -2   0  16  785.53   11.62
   2   0 -16  791.91   11.88
  -2   0  16  787.75   10.90
  -2   0  14 2088.62   28.19
  -2   0  14 2101.84   27.55
   2   0 -14 2130.59   28.50
  -2   0  14 2055.90   27.34
   2   0 -14 2041.86   27.70
   2   0 -14 2027.40   28.05
  -2   0  12   45.31    1.42
  -2   0  12   40.69    1.51
   2   0 -12   41.32    1.42
  -2   0  12   44.02    1.08
   2   0 -12   40.17    1.58
   2   0 -12   40.29    1.25
  -2   0  12   37.41    1.01
  -2   0  10  339.88    4.98
   2   0 -10  331.48    5.46
  -2   0  10  365.57    5.48
  -2   0  10  370.10    5.82
   2   0 -10  356.72    5.82
   2   0 -10  347.91    5.17
   2   0  -8  976.20   14.10
  -2   0   8 1133.34   14.47
  -2   0   8 1131.96   14.79
   2   0  -8 1117.98   14.82
  -2   0   8 1008.18   14.04
  -2   0   6  212.56    3.41
  -2   0   6  225.19    3.45
   2   0  -6  230.82    3.50
   2   0  -6  245.22    3.93
  -2   0   6  234.59    3.68
   2   0  -4    3.80    0.50
   2   0  -4    3.17    0.63
  -2   0   4    4.11    0.45
  -2   0   4    2.86    0.54
   2   0  -2  126.08    2.01
  -2   0   2  124.48    2.00
  -2   0   2  121.51    2.20
   2   0  -2  121.62    2.20
  -2   0   2  124.85    2.05
  -2   0   0 1069.50   14.11
  -2   0   0 1050.26   14.02
   2   0   0 1044.15   14.06
   2   0   0 1033.62   14.13
   2   0   0 1064.86   13.82
   2   0   2  512.16    7.06
  -2   0  -2  504.11    7.29
  -2   0  -4 1861.24   23.95
  -2   0  -4 1874.13   24.23
  -2   0  -4 1821.60   24.07
  -2   0  -8    8.69    0.80
   2   0   8    8.23    0.79
  -2   0  -8    8.82    0.73
  -2   0  -8    8.98    0.78
  -2   0  -8    8.38    0.77
   2   0  10 5221.95   69.70
  -2   0 -10 5462.53   69.68
  -2   0 -10 5290.52   69.88
  -2   0 -10 5225.21   69.74
  -2   0 -10 5351.23   70.10
  -2   0 -12 6437.02   84.41
  -2   0 -12 6391.51   84.05
  -2   0 -12 6350.91   84.10
   2   0  12 6420.19   84.20
  -2   0 -12 6536.54   84.66
  -2   0 -14  196.59    3.71
  -2   0 -14  198.21    3.90
  -2   0 -14  180.16    3.40
   2   0  14  185.96    3.32
   2   0  14  190.53    3.56
  -2   0 -14  189.80    3.48
   2   0  16   31.19    1.50
   2   0  16   28.20    1.22
  -2   0 -16   33.24    1.54
  -2   0 -16   30.95    1.43
  -2   0 -16   26.01    1.39
  -2   0 -16   30.64    1.40
  -2   0 -18    8.06    1.24
  -2   0 -18    3.68    0.47
   2   0  18    7.38    0.95
  -2   0 -18    4.83    0.97
  -2   0 -18    4.34    0.92
  -2   0 -18    6.08    1.09
   2   0  18    5.43    1.18
  -2   0 -20 1821.23   24.89
  -2   0 -20 1769.51   23.95
   2   0  20 1845.00   24.69
  -2   0 -20 1862.66   25.69
  -2   0 -20 1852.28   25.35
  -2   0 -20 1851.28   24.96
   2   0  20 1893.81   25.24
  -2   0 -22 1006.00   14.89
  -2   0 -22 1045.07   13.85
   2   0  22 1040.69   14.67
  -2   0 -22 1062.23   15.73
  -2   0 -22 1025.96   15.33
  -2   0 -22 1034.50   15.00
   2   0  22 1033.30   15.24
  -2   0 -24  252.27    4.98
  -2   0 -24  265.88    3.84
   2   0  24  252.17    4.64
   2   0  24  256.92    5.78
  -2   0 -24  276.05    5.62
  -2   0 -24  263.30    5.29
  -2   0 -24  264.70    5.04
   2   0  24  265.59    5.29
   2   0  26 1018.97   15.18
   2   0  26  985.70   14.37
  -2   0 -26 1023.19   15.61
  -2   0 -26  979.48   15.16
  -2   0 -26  993.33   14.85
  -2   0 -26  997.52   14.83
  -2   0 -28  478.42    8.27
   2   0  28  485.17    8.50
   2   0  28  479.42    7.70
  -2   0 -28  473.02    8.18
   2   0  30  180.91    4.57
   2   0  30  171.77    3.73
  -2   0 -30  178.02    4.40
   2   0  32   78.54    3.16
  -2   0 -32   75.49    3.08
   2   0  34  404.44    7.85
  -2   0 -34  376.77    7.59
   2   0  36    5.17    2.05
  -2   0 -36    7.28    2.13
   2   0  38  107.02    3.97
  -2   0 -38  100.47    3.96
   2   0  40  114.41    4.24
  -2   0 -40  123.44    3.86
   2   0  42   31.84    2.91
  -2   0 -42   33.28    2.39
   2   0  44   13.43    2.72
  -2   0 -44   12.29    2.06
  -2   0 -44    7.15    2.72
   2   0  46    2.68    2.52
  -2   0 -46    3.50    1.85
  -2   0 -46    7.38    2.61
  -2   0 -48   16.41    2.28
   2   0  48   19.18    3.02
   2  -1 -51   13.25    2.34
   2  -1 -49    9.41    2.15
   2  -1 -47    9.66    2.13
  -2  -1  47   10.60    2.89
   2  -1 -45  130.89    4.40
   2   1 -45  128.72    3.84
  -2   1  45  127.09    4.88
  -2  -1  45  130.85    4.79
   2   1 -43    3.23    2.42
   2  -1 -43    3.47    1.77
   2   1 -43    2.68    1.46
  -2  -1  43    5.99    2.29
  -2   1  43    3.86    2.41
  -2   1  41   43.57    3.16
  -2  -1  41   38.94    2.95
   2  -1 -41   42.05    2.60
   2   1 -41   39.06    2.19
   2   1 -41   39.81    3.02
  -2   1  39    9.69    1.27
   2  -1 -39    7.79    1.88
   2   1 -39    7.71    2.32
  -2   1  39   12.79    2.45
   2   1 -39   10.84    1.62
   2  -1 -39   11.81    1.93
  -2  -1  39   11.03    2.27
  -2   1  37   59.77    1.93
   2   1 -37   56.21    3.09
  -2  -1  37   61.39    3.12
  -2   1  37   65.60    3.44
   2  -1 -37   61.18    2.85
   2   1 -37   62.98    2.48
   2  -1 -35    4.64    1.66
   2   1 -35    2.84    1.27
   2   1 -35    1.64    1.96
   2  -1 -35    2.76    1.61
  -2  -1  35    2.61    1.97
  -2   1  35    4.37    2.09
  -2   1  35    3.42    1.06
   2   1 -33  191.49    4.88
   2  -1 -33  191.64    4.16
   2   1 -33  200.12    4.29
  -2  -1  33  215.11    5.06
  -2   1  33  211.66    5.14
  -2   1  33  190.54    3.47
   2  -1 -33  225.18    5.01
   2   1 -31  617.61   10.14
   2  -1 -31  574.09    9.10
  -2  -1  31  636.33   10.23
   2   1 -31  635.09    9.51
  -2   1  31  652.63   10.41
  -2   1  31  599.71    8.53
   2  -1 -31  654.77   10.29
  -2  -1  29  393.50    5.92
  -2   1  29  399.15    7.28
  -2   1  29  376.64    5.68
   2  -1 -29  392.81    7.16
   2  -1 -29  368.63    6.18
   2   1 -29  375.17    7.06
   2   1 -29  384.23    6.49
  -2  -1  29  389.47    7.14
   2   1 -27  267.16    4.88
   2   1 -27  264.48    5.30
  -2   1  27  238.47    4.58
   2  -1 -27  245.29    4.56
   2   1 -27  261.53    5.43
  -2  -1  27  261.65    4.39
  -2   1  27  272.73    5.56
   2   1 -27  252.59    5.57
   2   1 -27  263.63    5.51
   2  -1 -27  271.00    5.48
  -2   1  27  257.55    4.16
  -2  -1  27  263.78    5.43
   2   1 -25  289.49    5.54
   2  -1 -25  297.25    5.55
  -2  -1  25  232.94    3.58
   2  -1 -25  290.39    5.29
  -2   1  25  291.21    4.58
  -2  -1  25  247.88    3.85
  -2   1  25  305.98    4.02
   2  -1 -25  308.59    5.44
   2   1 -25  301.13    4.76
   2   1 -25  302.43    5.20
  -2  -1  25  302.85    4.30
   2   1 -25  304.67    5.36
   2  -1 -25  286.89    4.38
  -2   1  25  300.27    5.41
   2  -1 -25  298.62    5.59
   2   1 -25  301.09    5.45
  -2  -1  25  306.94    5.37
   2   1 -23   27.16    1.71
   2  -1 -23   26.32    1.69
   2  -1 -23   19.95    0.82
  -2   1  23   26.05    0.94
  -2   1  23   27.62    1.29
   2  -1 -23   25.80    1.57
  -2  -1  23   24.62    0.95
  -2   1  23   25.95    1.03
   2  -1 -23   26.97    1.66
   2   1 -23   27.42    1.37
   2   1 -23   27.72    1.52
   2  -1 -23   23.31    1.27
  -2  -1  23   26.83    1.31
   2   1 -23   26.53    1.80
  -2   1  23   26.55    1.83
  -2   1  23   26.13    0.83
  -2  -1  23   22.85    0.82
   2   1 -23   28.21    1.62
   2  -1 -23   23.43    0.88
   2   1 -23   27.50    0.94
  -2  -1  23   24.85    1.72
   2   1 -23   24.27    0.90
  -2  -1  21  136.92    2.51
   2  -1 -21  149.07    3.62
   2   1 -21  149.67    3.67
   2  -1 -21  130.02    2.45
  -2   1  21  137.57    2.54
  -2   1  21  145.13    2.99
   2  -1 -21  146.48    3.48
   2  -1 -21  149.32    3.53
  -2   1  21  149.02    2.56
   2   1 -21  144.66    3.07
   2   1 -21  151.16    3.39
   2   1 -21  147.68    3.54
  -2  -1  21  148.05    2.89
   2  -1 -21  142.78    2.75
  -2   1  21  150.16    3.55
   2   1 -21  135.74    2.53
  -2  -1  21  151.10    3.55
   2   1 -21  149.76    3.56
  -2   1  21  138.50    2.42
   2   1 -21  145.83    2.52
  -2   1  19   61.37    1.36
   2  -1 -19   55.67    2.07
  -2   1  19   61.10    2.19
  -2  -1  19   56.27    2.14
   2   1 -19   57.80    1.41
   2   1 -19   55.43    1.71
   2   1 -19   58.54    1.42
   2   1 -19   56.04    1.92
  -2  -1  19   62.60    1.77
   2   1 -19   59.71    2.16
   2  -1 -19   58.26    1.52
   2  -1 -19   56.82    2.12
  -2   1  19   59.18    1.43
  -2   1  19   53.95    1.34
  -2   1  19   55.73    1.66
   2  -1 -19   57.35    2.04
   2   1 -19   58.78    2.07
   2   1 -17   34.32    1.30
  -2   1  17   34.32    1.27
   2  -1 -17   32.71    1.57
   2   1 -17   35.83    1.11
  -2   1  17   33.15    1.06
   2   1 -17   33.36    1.46
   2  -1 -17   34.46    1.62
  -2   1  17   37.43    0.99
   2  -1 -17   35.71    1.66
   2   1 -17   36.69    1.60
   2  -1 -17   35.94    1.11
  -2  -1  17   38.27    1.46
   2   1 -17   36.52    1.75
   2  -1 -15  622.00    8.93
  -2  -1  15  681.83    9.56
  -2   1  15  620.62    9.10
  -2   1  15  656.79    9.52
   2   1 -15  670.92    9.82
  -2  -1  15  667.93    9.47
  -2   1  15  672.32    8.90
   2  -1 -15  644.26    9.97
   2   1 -15  647.34    9.93
   2   1 -15  649.01    9.47
  -2  -1  15  677.13   10.21
   2  -1 -15  662.36   10.07
   2   1 -13  316.64    5.24
  -2   1  13  315.57    5.06
   2   1 -13  310.19    5.42
   2   1 -13  308.79    4.97
  -2  -1  13  312.32    5.10
   2  -1 -13  305.46    4.45
   2  -1 -13  315.31    5.45
  -2  -1  13  312.93    5.59
  -2  -1  13  310.35    4.96
  -2   1  13  333.93    4.45
   2   1 -11  181.03    3.64
  -2  -1  11  191.84    3.22
   2   1 -11  190.22    3.24
  -2  -1  11  189.51    3.47
  -2  -1  11  182.18    3.80
   2  -1 -11  186.30    3.61
   2  -1 -11  187.31    3.19
   2   1 -11  193.84    3.41
  -2   1  11  197.27    3.34
  -2   1   9  556.92    8.42
   2   1  -9  570.42    8.17
  -2   1   9  580.79    8.16
   2   1  -9  552.39    8.49
   2   1  -9  548.72    8.08
  -2  -1   9  562.87    8.05
  -2  -1   9  581.22    8.40
  -2   1   9  574.06    8.43
  -2  -1   9  560.54    8.65
   2  -1  -9  567.15    8.43
  -2  -1   7   99.41    2.53
   2   1  -7  117.82    2.56
  -2  -1   7  117.38    2.58
   2  -1  -7  118.35    2.37
  -2   1   7  124.46    2.45
  -2   1   7  116.38    2.43
   2   1  -7  120.17    2.16
  -2   1   7  127.42    2.25
  -2  -1   7  110.72    2.15
   2   1  -7  118.71    2.19
   2  -1  -7  109.85    2.43
  -2  -1   5 2206.42   29.25
   2  -1  -5 2161.38   28.89
   2   1  -5 2049.18   28.72
  -2   1   5 2150.04   29.06
  -2   1   5 2256.35   28.99
  -2   1   5 2310.94   28.80
   2   1  -5 2250.73   28.62
   2  -1  -5 1993.52   28.97
  -2  -1   5 2112.68   28.74
  -2  -1   3 9421.60  125.63
  -2   1   3 9999.00  125.90
  -2  -1   3 9455.54  126.11
   2   1  -3 9764.49  125.83
  -2   1   3 9556.50  125.79
   2  -1  -3 9726.15  125.61
   2  -1  -3 9599.75  125.77
   2  -1  -1  729.29   11.25
  -2  -1   1  808.31   11.60
   2   1  -1  792.24   11.53
   2  -1  -1  812.96   11.05
  -2   1   1  776.90   11.01
  -2  -1   1  787.85   11.24
  -2   1   1  823.43   11.45
   2   1  -1  844.75   11.34
   2  -1  -1  838.76   10.89
  -2   1   1  857.09   11.33
   2  -1  -1  835.04   11.32
   2   1  -1  769.45   11.03
  -2  -1   1  830.64   11.02
   2  -1  -1  802.88   11.49
   2  -1  -1  846.97   11.30
   2   1  -1  810.18   11.06
   2  -1  -1  848.55   10.87
   2   1   1  178.87    2.81
  -2  -1  -1  180.04    2.83
   2  -1   1  176.77    3.22
  -2   1  -1  187.85    3.17
  -2  -1  -1  178.53    3.02
   2   1   1  187.89    3.05
   2  -1   1  180.30    3.07
  -2   1  -1  187.75    3.04
   2  -1   1  182.74    3.02
   2  -1   1  186.98    2.81
   2  -1   1  181.34    2.80
   2  -1   1  181.21    2.77
  -2   1  -1  182.71    2.77
   2   1   1  185.40    3.32
  -2  -1  -1  188.26    3.36
   2  -1   1  172.34    2.98
   2   1   3 5350.22   66.78
  -2  -1  -3 5030.14   66.79
  -2  -1  -3 5216.69   66.99
   2  -1   3 4898.46   67.38
   2   1   3 4939.10   66.97
   2  -1   3 5066.34   67.03
  -2  -1  -3 5136.02   67.11
   2  -1   3 5185.86   66.92
   2  -1   5  329.45    5.22
  -2   1  -5  336.23    4.89
   2  -1   5  332.58    4.91
   2   1   5  303.32    4.97
  -2   1  -5  350.23    4.69
   2  -1   5  331.35    5.29
  -2  -1  -5  340.62    5.02
  -2  -1  -5  328.94    4.98
   2  -1   5  336.63    4.59
  -2   1  -5  328.09    4.55
  -2  -1  -5  337.03    4.84
   2   1   5  321.01    4.82
  -2   1  -7 2229.34   29.19
   2  -1   7 2112.72   28.98
  -2   1  -7 2182.41   28.68
  -2  -1  -7 2114.47   29.00
  -2   1  -7 2262.07   28.94
   2  -1   7 2150.01   29.45
  -2  -1  -7 2175.25   29.23
   2   1   7 1938.58   29.16
  -2   1  -7 2245.62   29.37
  -2   1  -7 2316.00   28.63
   2   1   7 2217.39   29.33
   2  -1   7 2179.94   28.73
   2  -1   7 2067.60   29.38
  -2  -1  -7 2184.16   29.01
   2   1   7 2172.20   29.03
   2  -1   9 2175.17   28.67
   2   1   9 2157.40   29.21
   2  -1   9 2139.04   29.31
  -2   1  -9 2209.70   29.27
  -2  -1  -9 2152.49   28.97
   2   1   9 2141.43   29.03
  -2   1  -9 2216.66   28.37
  -2   1  -9 2129.63   28.62
   2  -1   9 2137.92   29.44
  -2  -1  -9 2118.25   28.89
  -2  -1  -9 2173.99   29.24
  -2   1  -9 2174.66   29.10
  -2   1 -11  373.68    5.86
  -2   1 -11  364.48    5.40
  -2   1 -11  359.47    4.93
  -2  -1 -11  365.98    5.98
   2  -1  11  355.32    6.13
   2   1  11  366.23    5.62
  -2  -1 -11  372.12    5.59
  -2   1 -11  378.53    5.95
  -2  -1 -11  362.48    5.71
   2   1  11  370.96    5.84
   2  -1  11  358.55    5.96
   2  -1  11  359.06    5.44
   2   1  11  378.16    5.96
  -2   1 -13  702.61   10.37
   2  -1  13  687.81   10.76
  -2  -1 -13  712.46   10.61
   2   1  13  687.65   10.41
  -2   1 -13  685.43    9.92
   2   1  13  720.76   10.04
  -2  -1 -13  726.58   10.09
   2  -1  13  722.60   10.04
   2   1  13  681.82   10.44
  -2   1 -13  718.99   10.50
   2  -1  13  679.87   10.52
  -2  -1 -13  686.05   10.27
   2   1  15 2327.11   31.79
  -2  -1 -15 2376.94   31.64
  -2   1 -15 2330.56   31.71
  -2   1 -15 2288.47   31.00
  -2  -1 -15 2369.52   32.02
   2  -1  15 2257.35   32.22
   2   1  15 2293.44   31.83
  -2   1 -15 2290.52   31.26
   2   1  15 2373.03   31.30
  -2  -1 -15 2351.95   31.38
  -2   1 -15 2363.19   31.84
   2  -1  15 2323.97   31.93
  -2  -1 -15 2305.93   31.63
  -2   1 -15 2290.56   30.92
  -2   1 -17   38.60    1.19
  -2  -1 -17   40.28    1.71
   2  -1  17   40.67    1.84
   2   1  17   40.05    1.68
   2   1  17   42.44    1.80
   2  -1  17   42.12    1.66
  -2  -1 -17   41.43    1.68
  -2   1 -17   39.49    1.83
  -2   1 -17   38.94    1.14
   2   1  17   38.28    1.15
  -2   1 -17   38.65    1.51
   2   1  17   43.28    1.48
   2  -1  17   37.32    1.52
  -2  -1 -17   38.17    1.51
  -2  -1 -17   39.36    1.56
  -2   1 -17   39.63    1.64
   2  -1  17   41.24    1.75
   2   1  17   38.51    1.14
  -2   1 -19   38.40    1.19
   2  -1  19   45.77    2.03
  -2  -1 -19   46.18    1.89
   2   1  19   42.80    1.84
   2  -1  19   46.01    1.74
   2   1  19   42.62    1.94
  -2  -1 -19   43.84    1.81
  -2   1 -19   41.24    1.94
  -2   1 -19   46.64    1.82
  -2  -1 -19   44.49    1.73
   2  -1  19   43.91    1.87
  -2   1 -19   42.73    1.64
   2   1  19   39.70    1.18
   2   1  19   44.03    1.53
   2  -1  19   39.26    1.60
   2   1  19   44.40    1.18
  -2   1 -19   42.27    1.18
  -2   1 -21  826.53   12.16
   2  -1  21  794.51   12.32
  -2  -1 -21  794.78   11.96
  -2   1 -21  770.88   10.82
   2  -1  21  742.55   10.77
  -2  -1 -21  827.53   12.37
   2  -1  21  807.95   12.63
  -2  -1 -21  775.77   11.20
   2   1  21  798.84   12.31
  -2  -1 -21  833.40   11.47
  -2   1 -21  831.13   12.14
   2   1  21  861.03   11.45
   2  -1  21  838.48   11.64
  -2   1 -21  762.98   10.74
   2   1  21  743.76   10.67
   2  -1  21  747.97   10.70
   2  -1  21  856.04   11.86
   2   1  21  812.89   12.10
  -2  -1 -21  809.05   11.85
  -2   1 -21  811.28   11.58
   2   1  21  723.42   10.77
   2   1  23   89.13    2.16
   2  -1  23   80.32    2.24
   2  -1  23   82.52    2.71
  -2  -1 -23   79.10    2.44
  -2   1 -23   84.66    2.59
   2  -1  23   84.80    2.48
   2   1  23   78.58    2.64
  -2   1 -23   86.92    2.78
  -2  -1 -23   83.76    2.29
  -2  -1 -23   81.81    2.65
   2  -1  23   83.36    2.88
   2   1  23   81.70    2.70
  -2  -1 -23   83.17    1.86
  -2   1 -23   72.00    1.46
  -2   1 -23   65.78    1.48
  -2  -1 -23   64.78    1.44
  -2  -1 -23   64.18    1.41
   2  -1  23   63.87    1.42
  -2  -1 -23   82.45    2.50
   2   1  23   62.30    1.45
   2  -1  23   69.08    1.48
   2   1  25   22.43    1.84
   2  -1  25   22.67    1.69
   2  -1  25   11.91    0.62
  -2  -1 -25   21.29    1.68
   2  -1  25   21.93    1.45
   2   1  25   24.23    1.37
  -2  -1 -25   21.16    1.51
   2  -1  25   22.42    1.75
  -2   1 -25   21.39    1.56
  -2  -1 -25   13.40    0.59
  -2  -1 -25   23.14    1.60
  -2   1 -25   23.17    1.97
  -2  -1 -25   21.28    1.00
   2   1  25   20.87    1.68
   2  -1  25   24.52    1.85
  -2  -1 -25   23.15    1.64
  -2  -1 -27  560.51    7.93
   2  -1  27  528.55    9.53
   2   1  27  524.53    9.55
   2  -1  27  544.00    9.94
  -2  -1 -27  533.37    8.92
   2   1  27  533.43    8.33
   2  -1  27  519.70    8.50
  -2   1 -27  520.10    9.26
  -2  -1 -27  508.36    8.53
   2  -1  27  543.80    8.96
   2   1  27  517.12    9.21
   2   1  29  497.39    9.44
  -2  -1 -29  545.88    7.56
   2  -1  29  501.26    9.42
   2  -1  29  496.97    8.29
   2   1  29  496.09    8.08
  -2   1 -29  494.31    9.15
  -2  -1 -29  479.80    8.36
   2  -1  29  527.50    8.86
   2   1  29  518.52    9.16
  -2  -1 -31   68.34    1.62
   2  -1  31   61.14    2.92
   2   1  31   63.19    2.19
  -2   1 -31   58.54    3.06
  -2  -1 -31   66.32    2.59
   2   1  31   57.24    2.86
   2  -1  31   62.37    2.72
  -2  -1 -33  138.70    3.85
  -2   1 -33  149.29    4.49
   2  -1  33  145.80    4.52
   2   1  33  156.35    4.49
   2  -1  33  148.54    4.15
  -2  -1 -35  100.75    3.43
  -2   1 -35   98.40    3.95
   2  -1  35  104.23    3.95
   2   1  35  104.01    3.88
   2  -1  35  112.15    3.71
   2  -1  37   93.64    3.85
  -2   1 -37   97.27    3.14
  -2  -1 -37   90.72    3.44
  -2   1 -37   88.27    3.90
   2   1  37  100.38    3.91
   2  -1  37   96.19    3.63
   2  -1  39   20.12    2.34
  -2   1 -39   22.22    1.89
  -2   1 -39   23.28    2.71
  -2  -1 -39   21.93    2.47
   2   1  39   24.18    2.65
   2  -1  39   23.26    2.54
   2  -1  41   62.79    3.52
  -2   1 -41   68.71    3.71
  -2  -1 -41   61.88    3.31
   2  -1  41   68.61    3.41
   2   1  41   72.20    3.65
  -2   1 -41   71.08    2.84
  -2  -1 -41   73.74    3.33
  -2  -1 -43   89.83    4.00
  -2   1 -43  100.63    4.44
   2   1  43  106.88    4.41
   2  -1  43  101.78    4.12
  -2   1 -43  117.24    3.60
  -2  -1 -43  113.61    4.09
  -2  -1 -45   22.91    2.98
  -2   1 -45   27.30    3.19
   2   1  45   30.94    3.11
   2  -1  45   27.41    2.95
  -2   1 -45   26.20    2.15
  -2  -1 -45   26.31    2.57
  -2   1 -47   77.97    4.42
   2   1  47   90.52    4.38
   2  -1  47   85.31    4.09
  -2  -1 -47   91.44    3.91
  -2   1 -49   71.92    4.44
  -2  -1 -49   68.88    3.59
   2  -1  49   63.09    3.91
   2  -2 -50    8.32    2.37
   2  -2 -48   20.53    2.64
   2  -2 -46   52.62    3.22
  -2  -2  46   49.28    3.37
  -2   2  46   52.69    3.76
   2   2 -44    2.29    2.61
  -2  -2  44    0.72    2.37
   2  -2 -44   -0.77    1.96
  -2   2  44   -0.24    2.56
   2   2 -42   26.13    1.74
   2  -2 -42   26.43    2.51
   2   2 -42   20.88    2.89
  -2   2  42   24.52    2.97
  -2  -2  42   25.51    2.73
   2   2 -40    3.97    2.51
  -2   2  40    6.36    2.37
   2   2 -40    6.43    1.29
   2  -2 -40    5.65    1.94
  -2  -2  40    4.27    2.28
   2  -2 -38   31.92    2.49
  -2   2  38   27.91    1.48
   2   2 -38   26.03    2.86
  -2  -2  38   33.11    2.71
  -2   2  38   27.66    2.71
   2  -2 -38   28.75    1.98
   2   2 -38   28.68    1.70
  -2  -2  36  127.64    4.11
   2  -2 -36  136.73    4.28
  -2   2  36  115.76    2.68
   2   2 -36  124.84    4.45
  -2   2  36  126.61    4.33
   2   2 -36  128.39    3.20
   2  -2 -36  108.83    3.11
   2   2 -34   46.77    1.85
  -2   2  34   43.16    1.55
   2   2 -34   39.61    2.95
  -2   2  34   46.80    2.88
   2  -2 -34   46.27    2.63
  -2  -2  34   45.24    1.98
  -2  -2  34   39.54    2.64
   2  -2 -34   34.50    1.93
  -2  -2  32  228.05    4.08
   2  -2 -32  207.44    3.96
   2   2 -32  217.29    5.46
  -2   2  32  214.19    3.53
  -2   2  32  224.31    5.31
   2  -2 -32  233.38    5.32
  -2  -2  32  229.59    5.11
   2   2 -32  225.01    4.10
  -2  -2  30  368.52    5.65
   2  -2 -30  334.43    5.37
  -2   2  30  362.47    6.91
   2   2 -30  350.41    7.04
  -2   2  30  349.91    5.02
   2  -2 -30  362.23    6.91
   2   2 -30  352.10    5.60
  -2  -2  30  358.37    6.60
   2   2 -28   64.51    3.05
  -2   2  28   74.89    1.75
   2  -2 -28   67.36    2.79
   2   2 -28   68.02    2.00
  -2  -2  28   64.38    1.61
   2  -2 -28   64.46    1.93
  -2  -2  28   75.76    2.27
  -2   2  28   73.37    3.06
   2  -2 -28   55.43    1.48
  -2  -2  28   58.99    1.41
   2  -2 -28   60.05    1.42
  -2  -2  28   70.88    2.83
  -2  -2  28   46.66    1.36
  -2   2  26   89.55    1.88
   2   2 -26   81.53    2.92
  -2  -2  26   67.50    1.63
   2  -2 -26   82.68    2.91
   2   2 -26   86.64    3.29
   2  -2 -26   88.65    3.08
   2   2 -26   85.51    2.21
  -2  -2  26   88.78    2.00
   2   2 -26   76.82    1.92
  -2  -2  26   87.58    2.97
   2  -2 -26   81.18    1.86
   2  -2 -26   84.03    2.05
  -2  -2  26   94.67    2.52
   2   2 -26   89.07    2.73
   2   2 -26   82.65    2.78
   2  -2 -26   79.18    1.85
   2   2 -26   85.14    1.94
  -2  -2  26   78.61    1.80
   2   2 -24  206.53    4.54
   2   2 -24  197.35    4.70
   2  -2 -24  205.08    4.66
   2  -2 -24  206.26    3.87
   2   2 -24  202.45    4.93
  -2   2  24  206.31    3.34
   2  -2 -24  219.54    4.89
   2   2 -24  202.30    3.76
  -2  -2  24  207.71    3.66
   2   2 -24  199.07    3.61
  -2  -2  24  209.54    4.59
   2  -2 -24  197.82    4.42
   2  -2 -24  199.52    3.53
   2  -2 -24  193.94    3.44
  -2  -2  24  207.63    4.09
   2   2 -24  206.79    4.36
   2   2 -24  202.62    3.58
   2  -2 -24  199.84    3.49
  -2  -2  24  199.26    3.46
  -2   2  24  201.90    3.64
  -2   2  24  199.25    3.49
  -2  -2  24  202.79    4.71
  -2   2  24  183.11    4.05
   2  -2 -24  209.39    4.62
   2   2 -22   97.39    2.79
   2  -2 -22   89.14    2.82
   2   2 -22   97.32    3.00
   2  -2 -22   93.01    2.31
   2   2 -22   97.18    3.24
  -2   2  22   99.03    1.85
   2  -2 -22   94.73    3.02
   2   2 -22   97.33    2.22
  -2   2  22   95.03    2.23
   2  -2 -22   90.37    2.11
   2  -2 -22   87.22    2.72
   2   2 -22   92.38    2.19
  -2  -2  22   94.55    2.59
   2  -2 -22   86.82    1.87
  -2   2  22   90.43    2.50
   2  -2 -22   92.66    2.82
  -2  -2  22   90.73    2.86
  -2   2  22   93.64    2.10
  -2  -2  22   93.34    2.22
  -2  -2  22   90.80    2.07
   2  -2 -22   92.82    2.09
   2   2 -22   94.68    2.19
   2   2 -22   94.20    2.63
   2  -2 -20   46.78    1.96
  -2  -2  20   48.65    1.98
  -2   2  20   45.51    1.72
   2   2 -20   46.29    1.83
   2  -2 -20   48.01    1.60
   2   2 -20   46.41    2.05
   2   2 -20   46.67    2.36
  -2   2  20   46.65    1.15
   2  -2 -20   46.75    2.07
   2   2 -20   45.88    1.43
  -2   2  20   43.60    2.02
   2  -2 -20   43.80    1.19
  -2  -2  20   46.63    1.91
   2  -2 -20   45.99    1.95
   2   2 -20   46.57    1.56
   2  -2 -20   47.31    1.47
   2   2 -20   46.56    1.54
  -2   2  20   44.22    1.45
  -2  -2  20   47.38    1.46
   2  -2 -20   44.54    1.48
  -2   2  20   44.89    1.54
   2   2 -20   48.76    1.78
   2  -2 -18  546.88    8.93
   2   2 -18  577.75    8.61
  -2   2  18  570.40    8.92
  -2  -2  18  557.09    9.13
   2   2 -18  582.91    9.09
  -2  -2  18  589.06    9.40
   2   2 -18  571.99    9.43
   2  -2 -18  565.49    8.66
  -2   2  18  583.28    7.88
   2  -2 -18  561.88    8.47
  -2   2  18  574.04    8.60
   2   2 -18  584.61    9.63
   2   2 -18  572.38    8.36
  -2   2  18  570.07    9.41
   2  -2 -18  558.36    7.86
   2  -2 -18  566.55    8.38
   2   2 -18  577.96    8.50
  -2   2  18  553.70    8.44
   2   2 -18  575.35    8.89
  -2  -2  18  591.74    9.00
  -2   2  16  426.75    6.83
   2  -2 -16  422.24    6.62
  -2  -2  16  418.15    6.95
   2   2 -16  430.15    6.90
  -2  -2  16  429.67    7.26
   2   2 -16  421.62    7.29
   2  -2 -16  403.91    6.82
   2   2 -16  424.23    6.61
  -2   2  16  402.75    5.78
  -2  -2  16  421.08    6.23
   2   2 -16  425.74    6.28
   2  -2 -16  416.96    6.48
  -2   2  16  410.46    6.58
  -2   2  16  403.72    7.19
  -2  -2  16  424.39    6.94
   2   2 -16  427.33    6.53
  -2   2  16  401.94    6.45
   2   2 -16  429.25    7.48
   2   2 -16  419.03    6.74
   2  -2 -14  268.42    4.63
  -2   2  14  278.68    4.83
  -2  -2  14  270.73    4.81
   2   2 -14  278.67    4.79
  -2  -2  14  279.66    5.18
   2   2 -14  267.44    5.14
   2   2 -14  276.21    4.67
   2  -2 -14  263.05    4.74
  -2   2  14  255.93    3.79
  -2  -2  14  276.56    4.25
  -2   2  14  272.47    4.58
   2   2 -14  273.82    4.28
  -2   2  14  273.71    5.15
  -2  -2  14  283.74    5.08
   2   2 -14  279.61    4.64
  -2   2  14  268.01    4.65
   2   2 -14  269.51    5.38
   2   2 -14  275.26    4.66
   2   2 -12  254.32    4.35
   2  -2 -12  237.86    4.31
   2   2 -12  251.15    4.33
  -2   2  12  256.57    4.37
   2   2 -12  244.09    4.73
  -2  -2  12  249.38    4.74
   2  -2 -12  230.76    4.64
  -2   2  12  248.20    4.44
  -2  -2  12  240.56    4.31
   2  -2 -12  249.42    4.31
   2   2 -12  251.77    3.93
  -2  -2  12  242.85    3.88
  -2   2  12  253.40    4.78
  -2  -2  12  261.58    4.77
  -2   2  12  238.98    4.23
   2   2 -12  242.26    4.28
   2   2 -12  253.92    5.01
   2   2 -12  257.65    4.23
   2  -2 -10  762.24   11.16
   2   2 -10  788.25   11.31
  -2   2  10  802.09   11.39
  -2  -2  10  766.88   11.12
   2   2 -10  798.05   11.14
  -2  -2  10  790.42   11.72
   2   2 -10  799.44   11.72
  -2   2  10  759.29   11.21
   2  -2 -10  771.57   11.61
  -2   2  10  773.43   11.22
  -2  -2  10  798.74   10.79
   2   2 -10  816.54   10.84
  -2   2  10  792.88   11.75
  -2  -2  10  758.94   11.80
   2   2 -10  761.49   11.23
  -2   2  10  799.76   11.33
   2   2 -10  785.55   11.98
   2  -2 -10  731.07   10.75
   2   2 -10  806.96   11.02
  -2   2   8  697.68    9.87
  -2  -2   8  663.38    9.47
  -2   2   8  675.14    9.86
  -2  -2   8  673.57   10.15
  -2   2   8  653.42    9.63
   2  -2  -8  671.51   10.05
  -2  -2   8  656.01    9.34
   2   2  -8  660.94   10.13
  -2   2   8  668.41   10.17
   2   2  -8  697.90    9.37
   2  -2  -8  651.12    9.94
   2  -2  -8  657.58    9.31
  -2  -2   8  670.47   10.35
   2   2  -8  679.37   10.43
   2   2  -8  706.19    9.90
  -2   2   8  649.92    9.77
   2   2  -8  660.90    9.75
   2  -2  -8  641.92    9.54
   2   2  -8  683.60    9.85
   2   2  -8  689.63    9.39
   2  -2  -6 1338.03   18.90
  -2  -2   6 1384.06   18.50
  -2   2   6 1434.58   19.04
   2  -2  -6 1333.22   18.28
  -2  -2   6 1385.82   19.35
   2  -2  -6 1359.57   18.60
   2  -2  -6 1368.63   19.17
  -2   2   6 1397.82   18.75
   2  -2  -6 1403.15   19.22
  -2  -2   6 1359.36   18.60
  -2   2   6 1427.23   19.42
   2   2  -6 1472.65   19.13
   2  -2  -6 1340.50   18.64
  -2   2   6 1386.67   19.03
   2   2  -6 1410.82   18.99
   2   2  -6 1440.52   18.47
   2   2  -4 1630.90   22.40
   2  -2  -4 1623.33   22.64
   2  -2  -4 1663.77   22.37
  -2  -2   4 1655.79   21.75
  -2   2   4 1664.89   22.40
   2  -2  -4 1659.95   22.72
   2   2  -4 1637.74   22.52
   2  -2  -4 1614.58   22.03
  -2   2   4 1643.87   22.45
  -2  -2   4 1620.15   22.79
   2  -2  -4 1600.45   22.47
  -2   2   4 1594.44   22.23
  -2  -2   4 1750.87   22.37
  -2  -2   4 1667.89   22.10
  -2   2   4 1637.21   22.79
   2  -2  -4 1604.67   21.95
   2   2  -4 1678.28   21.73
  -2   2   4 1694.70   22.04
   2  -2  -4 1641.41   22.12
  -2  -2   2 7449.34   97.44
   2   2  -2 7792.15   97.43
  -2  -2   2 7152.51   97.55
   2   2  -2 7453.55   97.27
  -2  -2   2 7616.67   97.23
   2  -2  -2 7494.73   97.51
   2  -2  -2 7214.32   97.12
   2  -2  -2 7505.79   96.94
  -2   2   2 7434.98   97.59
  -2   2   2 7365.02   97.21
   2  -2  -2 7457.27   97.37
  -2   2   2 7090.42   97.25
  -2   2   2 7535.47   97.16
   2  -2  -2 7376.78   96.63
   2  -2   0 1380.63   18.21
  -2   2   0 1308.61   18.46
   2  -2   0 1354.96   18.44
  -2  -2   0 1343.10   18.48
  -2   2   0 1365.76   18.15
   2  -2   0 1331.16   18.16
   2  -2   0 1372.19   18.22
  -2   2   0 1347.05   18.41
  -2   2   0 1323.49   18.68
  -2  -2   0 1331.22   18.04
  -2   2   0 1362.54   17.68
   2  -2   0 1304.11   17.63
  -2   2   0 1292.27   18.37
   2   2   0 1322.80   18.46
  -2  -2   0 1343.04   18.70
   2  -2   0 1295.74   18.49
   2  -2   0 1376.20   18.65
  -2  -2   0 1361.70   18.41
  -2  -2  -2   94.23    1.58
   2  -2   2   91.14    2.15
   2   2   2   97.01    1.58
   2  -2   2   93.51    2.09
  -2  -2  -2   91.86    2.16
  -2   2  -2   96.22    2.35
   2   2   2   95.93    1.89
  -2  -2  -2   93.66    2.42
  -2   2  -2  101.56    1.88
   2  -2   2   93.94    1.89
  -2  -2  -2   94.41    1.85
   2  -2   2   91.03    2.25
  -2   2  -2   83.51    2.09
   2  -2   2   90.41    2.08
   2  -2   2  100.33    1.92
  -2   2  -2   98.31    1.96
  -2   2  -2   96.67    2.24
   2   2   2   99.12    2.25
   2   2   4   33.75    0.92
   2  -2   4   36.73    1.36
  -2  -2  -4   36.13    1.25
  -2  -2  -4   34.14    0.81
  -2   2  -4   37.12    1.38
   2  -2   4   36.11    0.99
  -2   2  -4   37.78    0.99
   2  -2   4   34.50    1.18
  -2  -2  -4   34.60    1.00
   2  -2   4   37.59    1.34
  -2   2  -4   33.66    1.24
   2  -2   4   33.81    1.27
  -2  -2  -4   34.41    0.92
   2   2   4   37.16    1.35
   2  -2   4   37.12    1.03
  -2   2  -4   36.87    1.08
   2   2   4   36.07    1.10
  -2   2  -6  209.17    3.86
   2  -2   6  205.04    3.87
   2   2   6  207.52    3.50
  -2  -2  -6  211.97    3.49
  -2  -2  -6  210.70    3.32
  -2  -2  -6  202.39    3.64
   2  -2   6  213.26    3.77
  -2   2  -6  212.98    3.83
  -2   2  -6  225.38    3.30
  -2   2  -6  226.39    3.72
   2   2   6  213.36    3.56
   2  -2   6  205.21    3.31
  -2  -2  -6  205.08    3.84
   2   2   6  215.30    3.83
   2   2   6  213.88    3.75
  -2   2  -6  227.02    3.48
   2  -2   6  220.50    3.36
   2  -2   6  211.97    3.89
  -2  -2  -8  814.27   11.47
   2  -2   8  809.32   12.03
   2  -2   8  811.10   12.03
  -2   2  -8  806.87   12.00
   2   2   8  783.22   11.71
  -2  -2  -8  826.08   11.69
  -2   2  -8  839.95   11.37
   2  -2   8  867.78   11.25
   2   2   8  848.75   11.74
  -2  -2  -8  804.73   11.60
  -2   2  -8  828.51   11.87
  -2   2  -8  804.31   11.25
   2  -2   8  812.64   11.82
   2   2   8  847.19   11.65
  -2  -2  -8  841.00   11.96
   2   2   8  816.24   11.83
   2  -2   8  804.73   11.07
  -2   2  -8  838.13   11.78
  -2   2  -8  895.64   11.79
   2   2   8  851.16   11.77
   2   2  10  279.70    4.72
  -2   2 -10  283.45    4.94
   2  -2  10  279.48    5.00
  -2  -2 -10  283.70    4.72
   2   2  10  269.96    4.77
   2  -2  10  288.81    4.04
   2   2  10  277.07    4.62
  -2  -2 -10  270.26    4.51
  -2   2 -10  278.60    4.75
   2  -2  10  279.34    4.95
  -2  -2 -10  275.73    4.52
  -2   2 -10  288.38    4.17
   2   2  10  278.57    4.61
   2  -2  10  267.28    4.14
   2   2  10  284.73    5.03
  -2   2 -10  290.17    4.62
   2   2  10  282.71    4.66
  -2   2 -10  286.92    4.67
  -2   2 -10  273.17    5.09
   2  -2  10  263.52    4.71
   2   2  12  107.79    2.30
   2  -2  12   96.30    2.54
  -2  -2 -12   97.33    2.21
  -2  -2 -12  101.56    2.21
  -2   2 -12  104.27    2.80
   2  -2  12  100.75    2.62
  -2  -2 -12   99.28    2.40
  -2   2 -12  104.44    2.41
  -2   2 -12  103.72    1.87
   2   2  12  101.63    2.29
  -2   2 -12   99.98    2.54
   2  -2  12   94.59    1.95
   2   2  12   99.57    2.64
  -2   2 -12  101.25    2.28
   2   2  12  102.26    2.33
   2   2  14   98.27    2.27
   2  -2  14   92.33    2.52
  -2  -2 -14   89.89    2.23
  -2  -2 -14   94.07    2.17
  -2   2 -14   92.83    2.78
   2  -2  14   96.65    2.64
  -2  -2 -14   94.86    2.45
  -2   2 -14   98.95    2.31
  -2   2 -14   93.89    1.81
   2  -2  14   89.92    2.02
   2   2  14   88.78    2.60
   2   2  14   92.88    2.25
  -2   2 -14   89.56    2.17
   2   2  14   90.35    2.19
  -2   2 -14   95.34    2.54
  -2  -2 -16  220.49    3.88
  -2   2 -16  210.14    4.62
   2  -2  16  216.86    3.86
  -2   2 -16  218.59    3.96
  -2   2 -16  206.92    3.85
   2  -2  16  220.49    3.78
   2   2  16  215.94    3.84
   2  -2  16  214.78    3.78
   2   2  16  213.73    4.46
  -2  -2 -16  221.75    4.37
   2  -2  16  221.36    4.61
   2   2  16  219.51    3.92
  -2  -2 -16  213.06    4.08
   2  -2  16  219.66    4.45
   2   2  16  219.27    3.96
  -2   2 -16  218.44    4.42
  -2  -2 -18   22.60    1.20
   2  -2  18   22.00    1.37
  -2   2 -18   20.44    1.75
   2  -2  18   24.27    1.16
  -2   2 -18   23.61    1.22
  -2   2 -18   25.90    1.18
   2   2  18   25.31    1.20
   2  -2  18   25.73    1.17
   2  -2  18   22.89    1.24
   2   2  18   23.50    1.64
   2  -2  18   25.31    1.58
  -2  -2 -18   24.96    1.44
   2   2  18   23.44    1.19
  -2  -2 -18   24.20    1.30
   2  -2  18   23.65    1.49
   2   2  18   21.82    1.25
  -2   2 -18   24.94    1.44
  -2  -2 -20  116.18    2.74
  -2   2 -20  120.53    3.52
   2  -2  20  119.24    2.83
  -2   2 -20  121.25    2.66
   2  -2  20  124.39    2.59
  -2  -2 -20  121.67    2.60
  -2   2 -20  120.21    2.55
  -2  -2 -20  123.53    2.55
   2  -2  20  125.15    2.54
   2   2  20  126.99    2.55
   2   2  20  120.10    3.31
   2  -2  20  123.03    2.78
   2  -2  20  128.78    3.47
  -2  -2 -20  127.13    3.26
   2   2  20  121.28    2.61
  -2   2 -20  122.75    3.27
  -2  -2 -20  119.05    2.98
   2  -2  20  121.93    3.30
   2   2  20  126.88    2.76
   2   2  22   53.29    1.79
  -2  -2 -22   47.52    1.72
  -2  -2 -22   47.33    1.75
   2  -2  22   44.92    1.50
  -2  -2 -22   47.68    1.53
   2   2  22   48.44    1.54
   2   2  22   47.95    1.48
   2  -2  22   46.33    1.47
   2  -2  22   46.19    1.82
  -2  -2 -22   47.27    2.08
   2   2  22   50.82    2.27
  -2   2 -22   47.20    1.49
  -2  -2 -22   45.37    1.44
  -2   2 -22   49.31    1.58
  -2   2 -22   49.91    2.10
  -2  -2 -22   45.67    1.89
   2  -2  22   47.58    2.11
   2  -2  22   48.66    1.86
  -2   2 -22   45.89    2.44
   2  -2  22   48.30    2.22
  -2  -2 -22   46.31    2.04
  -2   2 -24   71.88    2.57
   2  -2  24   67.57    2.73
  -2  -2 -24   68.17    2.52
  -2   2 -24   65.88    2.30
   2  -2  24   64.19    2.55
  -2  -2 -24   64.06    2.30
   2   2  24   62.77    1.71
  -2  -2 -24   64.85    1.70
  -2  -2 -24   68.57    2.08
   2  -2  24   68.72    2.21
  -2   2 -24   61.38    2.84
   2   2  24   66.33    1.67
   2  -2  24   67.50    1.71
   2   2  24   68.83    2.10
   2  -2  24   63.78    1.74
  -2  -2 -24   63.24    1.66
  -2   2 -24   67.65    1.73
   2   2  24   64.50    2.66
  -2  -2 -24   65.22    2.47
   2  -2  24   66.51    2.24
  -2  -2 -26  391.45    7.14
   2  -2  26  404.77    7.73
  -2  -2 -26  389.65    5.90
   2  -2  26  419.95    7.03
   2   2  26  399.72    7.57
  -2   2 -26  392.55    7.82
  -2  -2 -26  413.49    6.64
  -2  -2 -26  385.28    5.90
  -2   2 -26  391.96    7.15
   2  -2  26  375.12    5.99
  -2  -2 -26  408.93    7.58
   2  -2  26  413.11    8.01
   2   2  26  400.50    6.62
   2  -2  26  398.51    5.92
  -2  -2 -28  384.91    6.03
  -2  -2 -28  353.16    6.10
   2  -2  28  386.97    6.68
   2   2  28  363.16    7.15
   2  -2  28  325.92    5.15
   2  -2  28  372.82    7.58
   2  -2  28  361.79    7.28
  -2   2 -28  340.24    6.62
   2   2  28  357.56    6.07
  -2  -2 -28  325.90    5.10
  -2   2 -28  341.61    7.27
   2   2  30   36.44    1.82
   2   2  30   33.59    2.46
   2  -2  30   40.67    2.37
   2  -2  30   33.79    2.33
  -2  -2 -30   36.03    2.02
  -2   2 -30   34.95    2.65
  -2  -2 -30   35.95    1.55
   2  -2  32   14.24    1.86
  -2  -2 -32   13.11    1.09
  -2   2 -32   12.96    2.31
  -2  -2 -32   14.01    1.76
   2   2  32   11.74    1.46
   2  -2  32   13.47    1.81
   2   2  32   12.47    2.11
  -2   2 -32   10.24    1.24
  -2  -2 -34  121.74    2.73
   2  -2  34  112.12    4.04
  -2   2 -34  122.38    3.04
   2  -2  34  119.18    3.66
   2   2  34  123.90    4.17
  -2  -2 -34  113.30    3.32
  -2   2 -34  123.28    4.31
  -2  -2 -36   49.99    1.65
   2  -2  36   43.54    2.82
   2   2  36   47.54    3.00
   2  -2  36   46.88    2.66
  -2   2 -36   44.89    1.98
  -2  -2 -36   49.15    2.49
  -2   2 -36   43.74    3.17
   2  -2  38   93.47    3.93
   2   2  38  105.91    4.11
   2  -2  38   96.78    3.60
  -2   2 -38   96.05    2.83
  -2   2 -38   96.65    4.27
  -2  -2 -38   90.29    3.31
   2  -2  40   86.03    4.01
   2  -2  40   97.26    3.71
   2   2  40   97.44    4.16
  -2   2 -40  100.99    2.92
  -2  -2 -40   90.30    3.49
  -2   2 -40   97.89    4.48
   2  -2  42  101.69    4.42
   2   2  42  104.05    4.40
   2  -2  42  107.41    4.03
  -2   2 -42  112.67    3.16
  -2  -2 -42  118.40    4.36
  -2  -2 -42   93.70    3.77
  -2   2 -42  105.74    4.80
  -2  -2 -44    3.09    2.33
   2  -2  44    3.15    2.24
  -2   2 -44    3.90    2.92
  -2  -2 -44    3.26    2.14
   2  -2  44    2.61    2.31
   2   2  44    2.85    2.54
   2  -2  46   43.96    3.21
   2   2  46   40.69    3.55
  -2  -2 -46   46.00    3.18
  -2   2 -46   42.26    3.92
   2  -2  48  129.63    4.75
  -2   2 -48  128.88    5.69
  -2  -2 -48  131.53    4.88
  -2  -2 -50   41.29    3.29
   2  -3 -47   64.72    3.71
  -2  -3  47   55.74    3.50
  -2   3  45   90.13    4.52
   2   3 -45   96.10    4.85
   2  -3 -45  112.85    4.51
  -2  -3  45  111.44    4.36
  -2   3  43   42.31    3.32
  -2   3  43   42.71    3.47
  -2  -3  43   42.50    3.15
   2   3 -43   39.49    3.68
   2  -3 -43   42.18    3.08
   2  -3 -41   17.89    2.45
  -2   3  41   17.42    2.57
  -2   3  41   19.33    2.82
  -2  -3  41   16.17    2.55
   2   3 -41   13.96    3.00
   2  -3 -39   22.99    2.55
   2   3 -39   19.97    3.00
  -2   3  39   21.75    2.82
  -2  -3  39   18.27    2.51
  -2   3  39   20.89    2.58
   2   3 -39   21.36    1.37
   2  -3 -37    3.45    1.94
   2   3 -37    3.71    1.02
  -2  -3  37    3.26    2.05
  -2   3  37    3.90    2.33
   2   3 -37    1.94    2.49
  -2  -3  35  187.73    4.92
   2   3 -35  196.07    3.64
   2  -3 -35  205.17    5.47
  -2   3  35  158.59    3.25
   2  -3 -35  154.65    3.60
   2   3 -35  186.18    5.67
  -2  -3  33  139.88    4.16
   2   3 -33  149.00    3.02
   2  -3 -33  155.72    4.66
  -2   3  33  125.54    2.68
   2   3 -33  149.86    4.97
   2  -3 -33  122.95    2.97
   2   3 -31  369.21    5.25
  -2  -3  31  341.74    5.02
   2  -3 -31  376.43    7.30
   2  -3 -31  321.24    5.05
   2  -3 -31  342.15    4.83
  -2  -3  31  362.60    6.67
  -2   3  31  323.96    4.84
   2   3 -31  363.00    7.54
  -2  -3  31  316.28    4.80
   2  -3 -31  346.29    5.68
  -2   3  29   78.36    1.80
   2  -3 -29   81.04    2.40
   2  -3 -29   80.70    3.30
   2   3 -29   82.96    2.02
  -2  -3  29   80.64    2.16
   2  -3 -29   72.17    1.94
  -2  -3  29   83.40    2.70
  -2  -3  29   80.03    3.08
   2  -3 -29   75.16    1.99
   2   3 -29   85.70    3.75
  -2  -3  29   74.64    3.03
  -2  -3  29   78.83    1.97
   2  -3 -29   74.76    2.01
  -2   3  27   99.50    2.12
   2  -3 -27  107.19    2.82
   2   3 -27   98.21    3.36
   2   3 -27  109.90    4.07
   2  -3 -27  109.60    3.69
   2   3 -27  102.18    2.32
  -2  -3  27  104.04    2.60
   2   3 -27  106.38    2.59
   2  -3 -27  102.79    2.22
  -2  -3  27  106.95    3.14
   2  -3 -27  104.63    2.50
  -2  -3  27  106.91    3.37
  -2  -3  27  103.87    3.41
  -2  -3  27  102.79    2.43
   2  -3 -27  102.55    2.45
   2   3 -27  110.20    2.60
   2   3 -27  106.83    3.23
   2  -3 -25  110.80    2.84
  -2  -3  25  108.06    3.31
   2   3 -25  110.85    3.16
   2   3 -25  108.90    3.42
   2   3 -25  117.49    4.03
  -2   3  25  104.48    2.09
   2  -3 -25  112.77    3.58
   2   3 -25  109.12    2.29
  -2  -3  25  113.92    3.18
   2  -3 -25  112.67    2.19
  -2  -3  25  117.33    2.76
   2   3 -25  109.99    2.71
   2  -3 -25  113.89    2.66
   2  -3 -25  112.75    2.58
   2   3 -25  113.40    2.70
   2   3 -25  110.66    3.05
  -2  -3  25  110.04    2.54
   2   3 -23  127.28    3.27
   2   3 -23  118.40    3.45
   2  -3 -23  125.19    3.35
   2  -3 -23  126.64    2.86
  -2   3  23  114.08    2.19
  -2  -3  23  128.23    2.97
   2   3 -23  126.41    2.95
   2   3 -23  122.09    2.39
   2   3 -23  121.77    4.02
  -2  -3  23  133.49    3.42
  -2  -3  23  122.42    2.74
  -2   3  23  124.88    2.99
  -2   3  23  123.57    2.82
   2  -3 -23  125.31    2.78
   2   3 -23  129.97    2.93
   2   3 -23  122.60    3.12
   2  -3 -23  122.47    3.01
  -2  -3  23  126.46    3.42
   2  -3 -23  126.56    3.44
   2   3 -21  194.82    4.05
   2   3 -21  191.26    4.39
   2  -3 -21  187.54    4.08
  -2   3  21  176.97    2.92
   2   3 -21  201.80    3.89
   2  -3 -21  191.50    3.71
   2   3 -21  199.59    3.14
   2   3 -21  198.27    4.97
  -2  -3  21  193.97    4.24
   2   3 -21  193.00    3.75
   2  -3 -21  185.91    3.59
  -2  -3  21  185.90    4.15
   2  -3 -21  188.80    3.85
   2   3 -21  195.03    3.94
  -2   3  21  194.17    3.73
  -2   3  21  196.87    3.89
  -2  -3  21  196.41    3.83
  -2  -3  21  185.10    3.60
  -2  -3  19  177.43    3.95
   2  -3 -19  177.28    3.61
  -2  -3  19  174.12    3.73
   2   3 -19  180.80    3.65
   2   3 -19  169.87    3.97
  -2  -3  19  179.82    4.00
  -2   3  19  162.18    2.59
   2  -3 -19  176.23    3.74
   2   3 -19  183.36    3.65
   2   3 -19  180.23    4.64
   2   3 -19  180.48    2.80
  -2   3  19  173.00    3.88
   2  -3 -19  176.19    3.40
   2   3 -19  182.10    3.53
  -2   3  19  174.40    3.45
  -2  -3  19  175.08    3.40
  -2  -3  19  181.53    3.59
   2  -3 -19  180.65    3.50
  -2   3  19  172.92    3.60
   2   3 -19  181.05    3.56
   2   3 -17  358.61    7.08
   2   3 -17  345.43    6.47
  -2  -3  17  358.82    6.46
   2  -3 -17  348.86    5.97
  -2   3  17  344.55    6.11
  -2   3  17  317.85    4.98
   2   3 -17  354.14    5.99
  -2  -3  17  344.32    5.13
   2  -3 -17  342.40    6.03
  -2  -3  17  351.46    6.10
   2  -3 -17  341.86    6.04
   2   3 -17  358.14    6.13
   2   3 -17  344.35    5.19
  -2   3  17  336.73    6.24
  -2   3  17  342.95    5.93
  -2  -3  17  366.13    6.13
  -2  -3  17  353.10    5.89
   2   3 -17  357.09    5.99
   2  -3 -17  357.44    5.88
  -2  -3  17  367.88    6.49
   2   3 -17  361.84    5.95
   2  -3 -15  211.39    4.16
   2   3 -15  223.97    4.36
  -2   3  15  198.31    3.25
   2   3 -15  220.94    4.07
  -2   3  15  220.58    4.37
   2  -3 -15  220.52    4.22
  -2  -3  15  219.63    4.52
   2   3 -15  213.00    4.53
  -2  -3  15  214.63    3.38
   2  -3 -15  218.52    3.12
   2  -3 -15  210.27    4.65
   2  -3 -15  220.20    4.27
  -2   3  15  215.89    4.34
  -2  -3  15  218.13    4.15
  -2  -3  15  223.80    4.72
  -2   3  15  205.04    4.30
  -2  -3  15  220.48    4.17
  -2   3  15  211.83    4.17
   2  -3 -15  215.37    4.09
   2   3 -15  220.25    4.26
   2   3 -15  217.39    4.02
   2   3 -15  215.41    4.56
   2   3 -15  208.31    5.04
   2   3 -13  329.22    5.72
   2  -3 -13  306.57    5.37
  -2   3  13  308.63    5.62
   2  -3 -13  312.10    5.62
   2   3 -13  316.07    5.21
   2  -3 -13  318.40    5.54
  -2   3  13  327.66    5.73
  -2  -3  13  306.53    5.79
   2  -3 -13  326.24    4.40
   2  -3 -13  302.67    5.89
   2   3 -13  309.05    5.79
  -2  -3  13  302.80    4.64
  -2  -3  13  333.00    6.12
  -2   3  13  285.30    5.53
   2   3 -13  312.35    5.54
   2  -3 -13  308.55    5.37
   2   3 -13  317.42    6.43
   2   3 -13  326.26    5.93
   2  -3 -13  304.30    5.13
   2   3 -13  312.86    5.20
  -2  -3  13  313.22    5.30
  -2   3  13  306.35    5.49
   2   3 -11  870.80   13.44
   2   3 -11  859.21   12.84
   2  -3 -11  833.91   12.08
   2  -3 -11  826.80   12.17
   2   3 -11  873.90   12.68
  -2   3  11  878.02   12.66
   2   3 -11  866.93   12.00
  -2  -3  11  838.01   12.76
   2  -3 -11  852.59   12.50
  -2   3  11  871.45   12.70
   2  -3 -11  812.25   11.35
   2  -3 -11  863.91   12.88
   2   3 -11  854.71   12.76
  -2  -3  11  841.86   11.59
   2  -3 -11  832.31   12.60
  -2   3  11  816.27   12.39
  -2  -3  11  843.22   12.09
   2   3 -11  865.23   12.01
  -2  -3  11  873.88   13.12
  -2   3  11  856.34   12.53
   2  -3 -11  855.70   12.36
   2   3 -11  839.30   12.53
   2  -3  -9  936.34   13.29
   2   3  -9  980.38   13.99
   2   3  -9  954.79   14.51
   2   3  -9  970.29   13.87
  -2   3   9  964.46   13.75
   2   3  -9  958.82   12.95
  -2  -3   9  939.64   13.88
   2  -3  -9  936.55   13.69
  -2   3   9  946.43   13.85
   2  -3  -9  932.02   12.68
   2  -3  -9  942.53   13.89
  -2  -3   9  912.21   12.81
   2  -3  -9  940.33   13.88
   2  -3  -9  924.95   13.23
  -2   3   9  909.38   13.41
  -2  -3   9  941.65   13.05
   2   3  -9  943.85   13.02
  -2   3   9  936.49   13.69
  -2  -3   9  919.74   12.49
   2  -3  -9  926.73   13.55
   2   3  -9  912.61   13.68
   2   3  -9  947.46   13.85
  -2  -3   7   17.85    1.10
   2  -3  -7   16.84    1.22
   2   3  -7   20.07    1.83
   2   3  -7   19.69    1.33
  -2   3   7   20.29    1.19
   2  -3  -7   19.40    1.21
   2  -3  -7   18.56    0.86
  -2  -3   7   18.00    1.44
   2   3  -7   22.80    0.75
   2  -3  -7   18.85    1.31
  -2   3   7   18.42    1.40
  -2  -3   7   19.68    0.72
  -2  -3   7   19.81    1.28
   2  -3  -7   20.89    1.32
   2   3  -7   22.24    1.30
  -2   3   7   19.01    1.46
  -2  -3   7   20.32    0.85
   2  -3  -7   19.84    1.38
  -2  -3   7   19.90    0.82
   2   3  -7   21.29    0.81
   2   3  -7   20.00    1.38
  -2   3   7   20.32    1.36
   2  -3  -7   21.17    1.34
   2   3  -7   20.72    1.42
   2  -3  -7   21.45    1.20
  -2   3   7   18.59    1.12
   2  -3  -7   17.79    1.06
   2  -3  -5 1813.08   25.07
   2   3  -5 1814.28   24.87
   2   3  -5 1796.26   23.50
  -2  -3   5 1795.56   25.00
  -2   3   5 1774.49   24.56
  -2  -3   5 1908.79   24.67
   2   3  -5 1806.61   24.71
  -2  -3   5 1784.13   23.66
   2  -3  -5 1773.13   24.56
   2   3  -5 1733.09   24.68
  -2  -3   5 1773.27   24.81
   2  -3  -5 1797.81   24.41
   2  -3  -5 1762.54   24.90
  -2   3   5 1700.80   25.04
  -2   3   5 1779.27   24.57
   2  -3  -5 1837.53   24.59
   2  -3  -5 1777.20   24.85
  -2   3   5 1797.48   24.69
   2  -3  -5 1717.50   23.94
  -2   3   5 1762.34   24.07
   2  -3  -3 1919.77   25.96
   2   3  -3 1932.07   26.34
   2  -3  -3 1940.98   26.52
  -2  -3   3 2012.15   26.28
   2  -3  -3 1939.16   26.02
  -2  -3   3 1940.81   26.40
   2   3  -3 1856.47   26.17
   2  -3  -3 1868.63   25.90
  -2  -3   3 1864.93   26.28
   2   3  -3 1829.13   26.10
   2  -3  -3 1929.58   26.27
   2  -3  -3 1862.59   25.33
  -2   3   3 1934.16   25.47
  -2   3   3 1882.72   26.16
  -2  -3   3 1893.40   26.08
  -2  -3   3 1922.04   25.83
   2  -3  -3 1924.63   26.44
  -2   3   3 1850.31   26.55
  -2   3   3 1913.25   26.18
  -2  -3   3 1878.85   25.02
  -2  -3   1 1895.29   27.13
  -2   3   1 1950.72   26.75
  -2  -3   1 2046.71   26.72
   2  -3  -1 1997.27   26.96
   2   3  -1 1932.09   26.81
   2  -3  -1 1877.20   26.50
   2  -3  -1 2003.66   26.42
  -2  -3   1 1957.11   26.76
   2  -3  -1 1869.68   26.37
   2   3  -1 1918.09   26.64
  -2  -3   1 1935.29   25.39
   2  -3  -1 1886.21   26.24
   2  -3  -1 2010.95   26.50
  -2  -3   1 1920.85   26.53
   2   3  -1 1917.57   26.80
   2  -3  -1 1932.66   25.68
  -2   3   1 1935.67   25.80
  -2   3   1 1925.29   26.95
   2  -3  -1 1963.02   26.90
  -2  -3   1 1988.22   26.29
  -2   3   1 1931.08   26.83
   2  -3  -1 1876.31   26.60
  -2   3   1 1985.41   26.66
   2   3  -1 1806.95   26.63
  -2  -3   1 1917.43   26.77
   2  -3  -1 1988.04   26.67
   2  -3   1 1508.36   20.40
  -2  -3  -1 1419.01   20.21
   2  -3   1 1322.08   19.85
  -2   3  -1 1468.63   20.33
   2  -3   1 1419.92   20.09
   2  -3   1 1438.35   19.99
  -2  -3  -1 1431.08   20.10
  -2  -3  -1 1395.84   20.24
  -2   3  -1 1481.09   20.35
   2  -3   1 1390.28   19.53
   2  -3   1 1416.07   19.05
   2   3   1 1470.12   19.73
  -2   3  -1 1476.32   20.40
  -2  -3  -1 1455.07   19.71
   2  -3   1 1373.15   20.38
   2  -3   1 1410.89   19.86
  -2   3  -1 1428.68   19.96
   2  -3   1 1450.93   19.98
  -2   3  -1 1496.85   19.85
   2  -3   1 1451.98   19.79
   2   3   1 1443.39   20.29
  -2   3  -3  472.36    7.36
   2  -3   3  484.52    7.31
   2  -3   3  489.01    7.70
  -2   3  -3  439.31    7.32
  -2  -3  -3  473.86    7.65
   2  -3   3  460.01    7.33
  -2  -3  -3  459.52    6.41
  -2   3  -3  439.34    7.58
   2  -3   3  473.33    7.51
   2  -3   3  455.52    7.39
  -2  -3  -3  465.07    7.38
  -2   3  -3  468.62    6.82
  -2  -3  -3  471.72    7.76
   2  -3   3  463.11    6.83
  -2  -3  -3  479.36    7.13
   2  -3   3  452.65    6.44
   2  -3   3  485.60    7.15
   2  -3   3  466.82    7.75
   2   3   3  473.95    7.21
   2  -3   3  458.66    7.26
   2   3   3  460.65    7.65
   2  -3   5  102.30    2.62
   2  -3   5  103.64    2.61
  -2   3  -5   96.87    2.38
   2  -3   5  101.24    2.40
   2   3   5   98.35    2.45
  -2  -3  -5  100.28    1.86
  -2   3  -5  101.36    2.38
   2  -3   5  100.29    2.32
  -2  -3  -5   99.73    2.41
  -2   3  -5  100.45    1.94
   2  -3   5   97.56    1.94
   2  -3   5   99.86    2.59
  -2   3  -5   99.42    2.70
  -2  -3  -5  101.69    2.24
  -2  -3  -5  101.23    2.53
   2  -3   5  103.50    2.21
  -2  -3  -5   96.90    1.83
   2  -3   5   97.50    2.37
   2   3   5   92.23    2.64
   2  -3   5   93.35    2.71
   2   3   5  100.99    2.35
   2  -3   5  100.92    2.47
   2  -3   7  598.65    9.34
   2  -3   7  625.15    9.37
   2  -3   7  626.13    8.78
  -2  -3  -7  589.02    8.52
   2  -3   7  583.63    9.18
  -2   3  -7  599.31    9.20
  -2  -3  -7  616.54    8.64
  -2   3  -7  572.60    8.21
   2  -3   7  606.53    8.97
  -2   3  -7  636.71    9.07
   2   3   7  592.71    9.16
  -2  -3  -7  585.32    8.98
  -2   3  -7  604.69    8.38
   2  -3   7  604.78    8.39
  -2  -3  -7  576.02    8.81
  -2  -3  -7  606.73    9.25
   2   3   7  602.15    9.48
   2   3   7  614.84    9.32
   2  -3   7  604.89    9.15
  -2   3  -7  617.64    9.31
   2   3   7  621.14    9.13
   2  -3   7  603.17    9.27
   2  -3   7  585.53    9.29
  -2   3  -7  590.54    9.46
   2  -3   9  102.52    2.57
  -2  -3  -9   99.14    2.10
   2  -3   9  102.88    2.11
   2  -3   9  104.56    2.54
  -2   3  -9   99.66    2.52
  -2  -3  -9  101.42    2.22
  -2   3  -9   95.22    1.89
  -2  -3  -9  100.71    2.36
   2   3   9   98.19    2.44
  -2   3  -9   95.42    1.76
  -2   3  -9  105.38    2.34
   2   3   9   96.75    2.49
   2  -3   9  100.95    1.78
   2  -3   9  103.28    2.73
   2   3   9   97.05    2.68
   2   3   9  100.05    2.60
   2  -3   9  104.24    2.51
  -2   3  -9  101.22    2.58
  -2   3  -9   99.95    2.71
   2  -3   9  102.27    2.61
  -2  -3  -9  101.73    2.65
   2  -3  11   47.47    1.28
  -2   3 -11   47.02    1.70
   2  -3  11   46.15    1.74
  -2  -3 -11   46.27    1.52
  -2   3 -11   46.80    1.28
  -2  -3 -11   45.97    1.44
   2  -3  11   47.99    1.78
   2   3  11   44.84    1.60
  -2  -3 -11   46.97    1.57
  -2   3 -11   49.97    1.89
   2  -3  11   48.55    1.80
  -2   3 -11   43.25    0.99
  -2   3 -11   49.00    1.51
   2   3  11   44.31    1.71
  -2   3 -11   46.42    1.77
   2  -3  11   48.27    1.74
   2   3  11   43.76    1.77
   2  -3  11   47.30    1.93
  -2   3 -11   46.06    2.21
   2  -3  11   45.94    1.21
   2   3  11   48.99    1.86
  -2  -3 -11   47.04    1.87
  -2   3 -13   93.99    3.08
  -2  -3 -13   91.29    2.24
   2  -3  13   89.78    2.58
   2  -3  13   89.95    1.81
  -2   3 -13   95.12    2.53
   2  -3  13   94.27    2.63
  -2  -3 -13   95.40    2.36
  -2   3 -13   89.26    2.07
  -2  -3 -13   94.59    2.25
   2   3  13   94.83    2.37
  -2   3 -13   98.49    2.67
   2  -3  13   98.43    2.52
  -2   3 -13  100.57    2.28
  -2   3 -13   88.87    1.55
   2   3  13   95.49    2.52
   2   3  13   94.87    2.80
  -2  -3 -13   95.48    2.66
   2   3  13   93.34    2.53
   2  -3  13   96.51    2.44
  -2   3 -13   90.41    2.47
   2  -3  13   92.05    1.92
   2   3  13  100.23    2.64
  -2   3 -13   94.36    2.59
  -2   3 -15  261.60    5.58
  -2  -3 -15  251.27    4.59
   2  -3  15  253.47    5.04
   2  -3  15  259.97    3.86
  -2   3 -15  260.92    5.01
  -2  -3 -15  254.49    4.78
   2  -3  15  258.21    5.12
  -2   3 -15  250.93    4.43
  -2   3 -15  272.80    4.60
   2   3  15  263.20    4.64
  -2  -3 -15  250.64    4.42
  -2   3 -15  243.14    3.69
  -2   3 -15  259.03    4.93
   2  -3  15  260.92    4.80
   2   3  15  257.69    4.93
  -2  -3 -15  272.10    5.04
   2   3  15  263.48    5.22
   2  -3  15  247.42    4.18
   2   3  15  264.70    4.90
  -2  -3 -15  272.17    4.90
  -2  -3 -15  266.17    4.75
  -2   3 -15  255.19    4.75
   2   3  15  253.69    4.74
   2  -3  15  262.20    4.67
  -2   3 -15  256.92    5.00
  -2  -3 -17   35.49    1.50
   2  -3  17   34.85    1.74
   2   3  17   35.35    1.63
   2  -3  17   35.92    1.35
  -2   3 -17   36.07    1.68
  -2  -3 -17   34.12    1.59
   2  -3  17   36.76    1.80
  -2   3 -17   35.30    1.42
  -2   3 -17   37.99    1.38
   2   3  17   36.25    1.51
  -2  -3 -17   35.82    1.45
  -2   3 -17   34.58    0.86
  -2   3 -17   36.50    1.72
   2  -3  17   36.00    1.61
   2   3  17   34.61    1.70
  -2  -3 -17   37.00    1.86
   2   3  17   34.60    1.97
  -2   3 -17   32.41    2.15
  -2  -3 -17   36.22    1.64
  -2  -3 -17   37.72    1.57
  -2   3 -17   36.07    1.58
   2  -3  17   36.86    1.58
   2   3  17   36.07    1.62
  -2   3 -17   34.40    1.65
  -2  -3 -19   60.86    2.03
   2  -3  19   63.27    2.34
   2  -3  19   64.48    1.85
  -2   3 -19   63.87    2.28
   2  -3  19   65.20    2.45
  -2  -3 -19   65.03    2.24
  -2   3 -19   64.61    2.00
  -2   3 -19   63.36    1.86
   2   3  19   62.82    1.98
  -2  -3 -19   62.44    1.87
  -2   3 -19   62.43    1.29
   2   3  19   62.19    2.28
   2   3  19   64.12    2.52
   2  -3  19   65.00    2.01
   2   3  19   63.17    2.03
  -2   3 -19   60.89    2.80
  -2  -3 -19   61.15    1.95
  -2  -3 -19   62.85    2.07
  -2   3 -19   64.07    2.04
  -2   3 -19   60.83    2.13
  -2   3 -19   61.29    2.23
   2   3  19   63.19    2.09
   2  -3  19   64.59    2.06
  -2   3 -21  173.28    4.01
  -2  -3 -21  156.85    3.66
   2  -3  21  159.29    4.03
  -2   3 -21  169.80    4.04
   2  -3  21  162.65    4.17
  -2  -3 -21  161.55    3.90
  -2   3 -21  164.51    3.63
  -2  -3 -21  154.39    3.76
   2   3  21  169.79    3.52
  -2  -3 -21  156.27    3.33
  -2  -3 -21  167.08    3.54
   2   3  21  166.79    3.59
  -2   3 -21  164.42    4.54
   2  -3  21  162.32    3.67
  -2   3 -21  169.10    2.74
   2   3  21  171.51    4.01
   2  -3  21  164.98    3.39
   2   3  21  169.10    4.25
   2  -3  21  167.09    3.53
  -2   3 -21  164.93    3.39
  -2   3 -21  175.76    3.57
  -2   3 -21  173.37    3.71
  -2  -3 -21  161.54    3.41
   2   3  21  171.03    3.50
   2  -3  21  168.65    3.45
  -2   3 -23    3.07    1.06
   2  -3  23    1.74    1.16
  -2  -3 -23    2.27    1.08
  -2   3 -23    2.90    1.05
  -2  -3 -23    1.74    0.97
   2   3  23    3.90    1.03
  -2  -3 -23    1.97    1.02
   2   3  23    2.14    1.03
   2  -3  23    3.15    1.03
   2  -3  23    3.77    1.40
  -2   3 -23    3.17    1.91
   2   3  23    3.67    1.24
  -2   3 -23    3.44    0.58
  -2  -3 -23    2.71    1.02
  -2   3 -23    3.63    1.04
  -2  -3 -23    2.23    0.93
   2   3  23    2.80    1.53
   2  -3  23    2.96    1.17
   2  -3  23    2.55    1.05
   2   3  23    2.72    1.05
   2  -3  23    3.08    1.15
  -2   3 -23    3.66    1.13
  -2  -3 -23    1.59    0.97
  -2   3 -25   71.36    2.66
   2  -3  25   67.62    2.83
  -2  -3 -25   67.89    2.60
  -2   3 -25   70.37    2.45
  -2  -3 -25   69.88    2.41
   2   3  25   72.79    2.24
  -2   3 -25   69.94    1.61
  -2  -3 -25   59.60    2.13
   2   3  25   69.74    2.11
  -2  -3 -25   67.57    2.07
   2  -3  25   66.94    2.73
  -2  -3 -25   64.74    2.39
   2   3  25   71.55    2.72
   2  -3  25   64.64    2.07
  -2  -3 -25   65.98    1.97
   2   3  25   68.14    2.93
   2  -3  25   66.70    2.28
   2   3  25   72.38    2.07
   2  -3  25   69.19    2.04
  -2   3 -25   68.35    3.27
   2   3  27   25.35    1.59
  -2   3 -27   19.89    1.63
   2  -3  27   22.28    1.96
  -2   3 -27   21.97    1.04
   2  -3  27   22.21    1.89
  -2  -3 -27   23.09    1.34
  -2  -3 -27   19.16    1.23
   2  -3  27   21.58    1.35
   2  -3  27   21.41    1.67
   2   3  27   22.27    2.16
  -2   3 -27   27.08    2.62
  -2  -3 -27   21.55    1.53
   2  -3  27   21.48    1.35
   2   3  29  384.09    6.70
  -2   3 -29  351.51    7.07
  -2   3 -29  349.62    5.86
  -2  -3 -29  395.65    6.83
  -2  -3 -29  384.64    5.99
  -2  -3 -29  369.99    5.97
   2  -3  29  400.84    6.02
  -2   3 -29  382.24    8.23
   2  -3  29  385.85    6.09
   2  -3  29  393.57    7.85
   2   3  29  381.38    7.81
   2  -3  29  395.37    6.88
   2  -3  29  376.59    7.99
  -2   3 -31   57.33    1.68
   2   3  31   55.64    2.27
  -2  -3 -31   56.42    2.18
  -2  -3 -31   52.78    1.56
   2   3  31   61.93    3.17
   2  -3  31   58.03    2.51
  -2   3 -31   63.50    3.45
  -2  -3 -31   66.63    2.36
   2  -3  31   57.64    2.91
   2  -3  31   57.23    1.62
   2  -3  31   54.57    2.95
  -2   3 -33   45.39    1.58
   2   3  33   44.50    2.14
   2   3  33   45.78    2.95
   2  -3  33   49.36    2.55
  -2  -3 -33   48.73    2.04
  -2   3 -33   49.73    3.40
  -2  -3 -33   47.91    2.25
   2  -3  33   48.65    2.80
  -2  -3 -35  128.63    3.53
  -2   3 -35  136.36    5.07
  -2   3 -35  135.75    2.90
   2   3  35  137.66    4.62
   2  -3  35  143.74    4.02
   2  -3  35  133.85    4.53
  -2  -3 -35  146.81    3.43
   2  -3  37   41.77    2.85
  -2  -3 -37   48.32    1.91
  -2   3 -37   43.53    1.64
   2  -3  37   45.98    2.66
   2   3  37   45.29    3.17
  -2   3 -37   38.29    3.43
  -2  -3 -37   39.96    2.37
  -2  -3 -39   42.14    1.79
   2  -3  39   41.62    2.94
   2   3  39   42.17    2.86
   2  -3  39   39.39    2.62
   2   3  39   43.11    3.23
  -2   3 -39   39.60    3.58
  -2  -3 -39   44.52    2.46
  -2   3 -39   36.37    1.59
  -2  -3 -41    7.09    1.12
   2   3  41    5.52    2.51
   2  -3  41    8.69    2.16
  -2  -3 -41    8.17    2.03
  -2   3 -41    5.89    2.93
   2  -3  41    5.23    2.09
   2   3  41    5.82    2.04
   2  -3  43   20.85    2.53
   2   3  43   23.91    3.06
  -2  -3 -43   21.18    2.69
  -2  -3 -43   20.90    2.42
   2  -3  43   17.78    2.54
   2   3  43   20.53    2.51
  -2   3 -43   19.88    3.50
   2  -3  45   12.54    2.50
   2   3  45   13.53    2.53
  -2   3 -45    8.29    3.30
  -2  -3 -45   10.01    2.53
  -2  -3 -47    9.96    2.57
   2  -3  47   10.62    2.55
  -2   3 -47    9.06    3.52
  -2  -4  46   50.32    3.37
  -2   4  44    3.02    2.58
   2   4 -44    1.33    3.07
  -2  -4  44    5.87    2.42
   2  -4 -44    4.71    2.41
  -2   4  42   27.88    3.16
   2   4 -42   23.14    3.38
   2  -4 -42   34.04    3.06
  -2  -4  42   29.16    2.78
  -2   4  40   17.37    2.77
   2   4 -40   20.05    3.30
   2  -4 -40   22.84    2.70
  -2  -4  40   19.54    2.49
  -2   4  38   10.77    2.43
   2   4 -38   11.87    3.05
  -2  -4  38   12.85    2.31
   2  -4 -38   12.40    2.36
  -2  -4  36   35.67    2.67
   2   4 -36   36.35    3.41
  -2   4  36   34.18    2.96
   2   4 -36   30.53    1.01
  -2   4  34  285.50    6.59
   2   4 -34  294.03    7.01
  -2  -4  34  283.70    5.57
   2  -4 -34  290.12    4.80
   2  -4 -34  308.39    6.55
  -2  -4  32   75.07    2.18
   2  -4 -32   71.73    2.03
  -2  -4  32   72.08    3.07
  -2   4  32   72.96    3.58
  -2  -4  32   69.58    3.05
   2  -4 -32   69.74    1.87
   2  -4 -32   76.05    2.50
   2  -4 -32   75.25    3.44
   2   4 -32   83.00    4.08
   2  -4 -30  121.18    3.13
   2  -4 -30  123.26    4.12
   2  -4 -30  110.33    2.19
  -2   4  30  118.01    4.15
  -2  -4  30  120.34    2.63
   2   4 -30  118.60    4.58
   2  -4 -30  120.50    2.68
  -2  -4  30  111.77    3.65
   2  -4 -30  117.61    2.66
  -2  -4  30  117.87    3.60
  -2  -4  30  118.61    2.83
  -2   4  28   15.38    0.95
   2  -4 -28   17.98    2.19
   2   4 -28   18.37    1.96
   2   4 -28   21.16    2.75
  -2  -4  28   17.75    1.53
  -2   4  28   17.56    2.18
  -2  -4  28   17.95    1.40
  -2  -4  28   17.09    1.77
   2  -4 -28   17.54    1.50
   2  -4 -28   17.81    1.41
  -2  -4  28   17.23    1.99
   2  -4 -28   18.77    1.48
  -2   4  28   16.46    2.19
  -2  -4  26  153.45    3.61
   2   4 -26  153.24    3.65
   2   4 -26  143.43    4.12
   2   4 -26  159.68    5.15
   2   4 -26  153.25    4.46
   2  -4 -26  151.68    3.41
   2   4 -26  156.41    3.60
  -2  -4  26  152.36    3.42
   2   4 -26  154.78    3.85
   2  -4 -26  150.78    3.74
  -2  -4  26  143.23    3.99
   2  -4 -26  148.69    3.48
   2   4 -26  157.18    3.81
  -2   4  26  149.99    4.32
   2   4 -24  138.16    3.55
   2   4 -24  149.21    4.87
   2   4 -24  144.48    4.25
  -2  -4  24  148.92    3.58
   2   4 -24  145.09    3.59
   2   4 -24  142.08    3.98
   2  -4 -24  145.80    3.38
   2   4 -24  143.76    3.51
  -2  -4  24  143.22    3.37
   2  -4 -24  149.41    3.67
  -2  -4  24  143.77    3.84
  -2  -4  24  148.73    4.03
   2  -4 -24  149.63    3.51
   2   4 -24  143.39    3.55
  -2   4  24  140.92    4.08
   2   4 -22  138.75    3.40
  -2   4  22  120.44    2.43
   2   4 -22  136.99    4.01
   2   4 -22  138.18    4.61
   2   4 -22  144.16    3.87
  -2  -4  22  131.79    3.66
   2  -4 -22  129.46    3.33
   2  -4 -22  128.03    3.54
  -2  -4  22  130.97    3.43
   2   4 -22  137.25    3.51
   2   4 -22  149.56    3.53
   2  -4 -22  133.39    3.27
  -2   4  22  138.63    3.59
  -2   4  22  144.08    3.47
  -2  -4  22  133.08    3.24
   2   4 -22  141.51    3.39
   2  -4 -22  135.21    3.50
  -2  -4  22  130.09    3.51
  -2  -4  22  133.60    3.87
  -2   4  22  139.39    3.87
   2   4 -20  670.18   10.40
  -2   4  20  607.47    9.31
   2   4 -20  691.61   11.45
   2   4 -20  691.86   12.11
  -2  -4  20  655.00   10.89
   2   4 -20  700.00   10.47
   2  -4 -20  638.38    9.11
   2  -4 -20  670.36   11.36
   2   4 -20  676.18   11.06
  -2  -4  20  696.00   10.71
   2   4 -20  685.77   10.76
   2  -4 -20  672.24   10.36
   2   4 -20  701.37   10.63
  -2   4  20  675.78   10.79
  -2   4  20  693.74   10.60
  -2  -4  20  660.72   10.36
  -2  -4  20  651.87   10.58
   2  -4 -20  677.44   10.73
   2  -4 -20  655.31   10.54
   2  -4 -20  688.24   10.57
  -2  -4  20  682.73   11.07
  -2   4  20  678.45   10.95
  -2  -4  18    6.60    1.06
   2  -4 -18    6.01    1.19
   2   4 -18    7.04    0.95
   2   4 -18    5.42    1.29
   2  -4 -18    6.01    1.24
   2   4 -18    6.91    1.35
   2  -4 -18    6.53    1.41
   2  -4 -18    5.93    0.57
   2  -4 -18    5.11    1.26
   2   4 -18    5.46    1.35
  -2  -4  18    7.30    1.26
   2   4 -18    5.24    1.19
  -2  -4  18    5.57    1.64
  -2   4  18    6.31    1.46
   2  -4 -18    6.68    1.32
  -2  -4  18    5.49    1.17
  -2  -4  18    6.37    1.29
  -2   4  18    6.30    1.22
  -2   4  18    6.63    1.39
   2   4 -18    6.90    0.96
   2   4 -18    7.83    2.03
   2  -4 -18    6.51    1.19
   2  -4 -16   16.26    1.39
   2   4 -16   14.86    1.02
  -2  -4  16   13.48    1.33
  -2   4  16   15.47    1.54
   2   4 -16   15.05    1.49
   2  -4 -16   16.71    1.43
  -2  -4  16   13.91    0.61
   2  -4 -16   15.46    1.56
   2  -4 -16   16.82    0.71
  -2   4  16   17.34    1.57
   2   4 -16   14.64    1.36
   2   4 -16   14.83    2.10
   2   4 -16   16.22    1.55
   2  -4 -16   14.35    1.34
  -2  -4  16   18.06    1.87
   2  -4 -16   16.59    1.45
   2  -4 -16   14.67    1.40
   2   4 -16   15.84    1.52
  -2   4  16   14.29    1.39
  -2  -4  16   16.31    1.46
  -2  -4  16   15.66    1.35
  -2  -4  16   15.56    1.19
   2   4 -16   16.56    1.09
   2  -4 -14   55.19    2.01
   2   4 -14   55.73    1.68
  -2  -4  14   55.50    2.14
   2   4 -14   57.63    2.29
   2  -4 -14   58.39    2.19
  -2   4  14   59.70    2.37
  -2   4  14   55.23    2.17
   2  -4 -14   55.03    1.27
   2  -4 -14   55.88    2.34
   2   4 -14   55.33    2.15
  -2  -4  14   51.68    1.21
   2  -4 -14   56.69    2.14
  -2  -4  14   57.88    2.60
   2  -4 -14   56.21    2.12
   2   4 -14   57.48    2.25
   2   4 -14   55.62    2.41
   2  -4 -14   57.82    2.00
   2   4 -14   58.07    2.94
   2   4 -14   59.30    1.78
  -2  -4  14   55.07    1.80
  -2  -4  14   57.38    2.09
  -2   4  14   55.73    2.19
  -2  -4  14   59.59    2.29
   2  -4 -12   31.98    1.63
   2   4 -12   32.77    1.90
   2   4 -12   32.92    2.38
   2   4 -12   34.07    1.87
   2   4 -12   33.78    1.20
  -2  -4  12   32.42    1.68
  -2   4  12   33.44    1.89
   2  -4 -12   34.37    1.78
   2   4 -12   32.89    1.28
   2  -4 -12   31.41    1.02
   2  -4 -12   32.58    1.82
  -2  -4  12   33.01    0.97
   2   4 -12   33.49    1.67
   2  -4 -12   32.89    1.70
   2  -4 -12   33.13    1.56
   2  -4 -12   33.12    1.73
   2   4 -12   32.75    1.85
  -2   4  12   31.07    1.66
   2  -4 -12   32.26    1.55
  -2  -4  12   33.56    1.33
  -2  -4  12   36.10    1.75
  -2   4  12   31.51    1.75
  -2  -4  12   35.14    1.88
  -2  -4  12   33.48    2.17
  -2  -4  10   21.59    1.01
   2   4 -10   19.94    2.05
   2  -4 -10   20.27    1.45
   2   4 -10   18.68    1.54
   2   4 -10   18.05    0.85
  -2  -4  10   19.60    1.39
   2  -4 -10   21.20    1.35
   2  -4 -10   19.05    1.49
   2   4 -10   17.72    1.52
   2  -4 -10   18.74    0.94
   2  -4 -10   18.14    1.46
   2   4 -10   19.59    1.34
  -2   4  10   20.89    1.63
   2  -4 -10   19.13    1.48
   2  -4 -10   20.28    1.48
  -2  -4  10   19.71    0.82
   2   4 -10   20.13    0.98
  -2  -4  10   19.70    1.45
  -2  -4  10   23.22    1.67
  -2   4  10   19.62    1.51
  -2  -4  10   20.33    1.42
   2   4 -10   20.55    1.60
  -2  -4  10   20.27    0.75
   2  -4 -10   19.21    1.27
  -2   4  10   19.37    1.37
   2  -4  -8  231.92    4.48
  -2  -4   8  226.45    4.55
   2   4  -8  222.96    5.39
   2   4  -8  218.72    4.90
   2  -4  -8  225.74    4.95
   2   4  -8  228.71    3.56
  -2  -4   8  223.90    4.97
   2  -4  -8  219.74    3.96
   2  -4  -8  226.31    4.58
   2   4  -8  225.12    4.74
   2  -4  -8  233.76    4.44
  -2  -4   8  225.75    3.75
  -2  -4   8  220.10    4.63
   2  -4  -8  223.53    4.65
  -2  -4   8  217.35    3.78
   2   4  -8  220.71    4.54
   2  -4  -8  225.00    4.75
  -2  -4   8  223.53    3.73
   2  -4  -8  221.93    4.08
  -2   4   8  230.37    4.30
  -2  -4   8  234.15    4.66
  -2  -4   8  232.04    4.86
  -2   4   8  221.60    4.71
  -2  -4   8  222.08    4.54
   2   4  -8  232.76    4.89
   2  -4  -8  234.54    4.66
  -2   4   8  229.28    4.92
   2  -4  -8  230.60    4.74
  -2  -4   6 1110.79   15.65
   2  -4  -6 1074.50   15.43
   2  -4  -6 1091.06   16.10
   2   4  -6 1101.08   16.05
   2   4  -6 1009.66   14.10
   2  -4  -6 1090.97   14.93
  -2  -4   6 1061.18   16.00
   2  -4  -6 1076.25   15.81
   2  -4  -6 1073.58   15.71
  -2  -4   6 1052.77   15.39
   2  -4  -6 1052.90   15.48
   2   4  -6 1054.20   15.45
  -2  -4   6 1035.72   15.61
   2  -4  -6 1063.55   15.36
   2   4  -6 1058.72   15.73
   2  -4  -6 1015.46   15.47
   2  -4  -6 1085.90   15.85
   2  -4  -6 1047.29   14.81
  -2   4   6 1066.63   15.02
  -2  -4   6 1054.02   15.51
  -2   4   6 1034.04   15.68
  -2  -4   6 1072.03   15.89
  -2  -4   6 1070.85   15.62
   2  -4  -6 1094.81   15.58
  -2  -4   6 1034.38   14.43
   2  -4  -4 1750.68   24.87
   2  -4  -4 1799.33   25.20
   2   4  -4 1762.18   25.13
   2  -4  -4 1811.02   24.66
  -2  -4   4 1772.03   25.06
   2  -4  -4 1789.47   24.62
   2  -4  -4 1760.90   24.74
  -2  -4   4 1717.97   23.45
   2  -4  -4 1726.92   24.45
   2   4  -4 1726.48   24.60
  -2  -4   4 1728.18   24.75
   2   4  -4 1724.92   24.87
   2  -4  -4 1676.31   24.59
   2  -4  -4 1770.59   25.01
  -2  -4   4 1745.29   24.76
  -2   4   4 1726.86   24.85
  -2   4   4 1771.93   24.90
  -2  -4   4 1843.18   24.89
  -2  -4   4 1769.62   25.42
  -2  -4   4 1811.98   24.74
  -2  -4   4 1747.24   24.48
   2  -4  -4 1797.60   23.86
  -2   4   4 1805.70   24.05
   2  -4  -2 2364.42   32.12
  -2   4   2 2304.47   32.44
  -2  -4   2 2292.92   32.82
   2  -4  -2 2322.12   31.91
  -2  -4   2 2463.06   32.44
   2  -4  -2 2405.33   32.70
   2   4  -2 2373.71   32.63
   2  -4  -2 2388.30   32.07
  -2  -4   2 2349.74   32.42
   2   4  -2 2283.28   32.30
   2  -4  -2 2247.89   32.06
   2  -4  -2 2325.83   31.80
   2  -4  -2 2365.25   32.22
  -2  -4   2 2292.10   30.84
   2  -4  -2 2317.97   31.16
  -2  -4   2 2368.90   31.95
   2  -4  -2 2378.13   32.52
   2  -4  -2 2371.83   32.27
  -2  -4   2 2328.08   32.17
  -2  -4   2 2281.80   32.27
  -2   4   2 2338.75   32.34
  -2  -4   2 2378.35   32.24
   2  -4   0  245.19    4.61
   2  -4   0  264.55    5.33
  -2  -4   0  267.04    5.15
   2  -4   0  260.79    4.78
   2  -4   0  238.62    4.87
   2   4   0  239.83    5.06
  -2  -4   0  257.66    5.08
   2  -4   0  258.22    4.92
  -2  -4   0  250.81    5.01
   2  -4   0  242.88    3.85
   2  -4   0  250.52    4.48
  -2   4   0  253.02    5.27
   2  -4   0  254.29    4.99
   2  -4   0  249.41    5.02
   2  -4   0  254.66    4.07
   2  -4   0  260.60    5.01
  -2  -4   0  263.81    4.77
   2  -4   0  259.52    5.22
  -2   4   0  244.79    5.02
  -2  -4   0  259.73    5.23
   2  -4   0  260.55    4.85
  -2  -4   0  244.04    4.96
  -2   4   0  249.55    5.32
  -2  -4   0  252.40    5.49
  -2  -4   0  251.89    4.93
   2   4   0  245.10    5.21
  -2  -4  -2  865.45   13.12
   2  -4   2  882.11   13.33
   2  -4   2  823.79   12.52
   2   4   2  883.63   12.90
   2  -4   2  869.41   12.75
  -2  -4  -2  836.41   12.90
   2   4   2  866.09   12.68
  -2  -4  -2  880.79   12.63
   2  -4   2  868.73   13.25
  -2  -4  -2  826.48   13.02
   2  -4   2  822.00   12.17
   2  -4   2  856.92   13.02
  -2   4  -2  843.15   13.26
   2  -4   2  828.16   11.75
   2  -4   2  879.02   12.65
   2   4   2  840.28   13.22
   2  -4   2  852.24   12.92
   2  -4   2  860.63   12.71
  -2  -4  -2  871.07   13.24
  -2  -4  -2  836.46   13.38
  -2   4  -2  867.72   13.45
   2  -4   4  367.47    6.56
   2  -4   4  372.78    6.77
  -2   4  -4  351.01    7.03
  -2   4  -4  370.23    6.22
  -2  -4  -4  377.79    6.79
   2  -4   4  368.53    6.20
   2   4   4  370.15    6.46
  -2  -4  -4  367.19    5.26
   2  -4   4  378.68    6.31
  -2  -4  -4  369.97    6.44
  -2  -4  -4  371.02    6.79
   2  -4   4  367.42    5.74
  -2  -4  -4  371.99    6.24
   2  -4   4  361.15    5.45
  -2  -4  -4  376.56    6.37
   2  -4   4  379.18    6.23
   2  -4   4  374.17    6.38
  -2  -4  -4  371.33    6.81
   2   4   4  362.63    6.84
  -2   4  -4  362.70    6.85
   2  -4   4  368.24    6.64
   2  -4   4  378.93    6.85
   2   4   4  363.83    6.37
   2  -4   6   76.38    2.53
   2  -4   6   75.12    2.45
  -2  -4  -6   72.08    2.48
  -2   4  -6   80.96    2.20
   2  -4   6   74.22    2.14
  -2  -4  -6   76.01    2.39
   2   4   6   79.84    2.68
   2   4   6   82.04    2.39
  -2  -4  -6   76.15    1.62
   2  -4   6   75.80    2.13
  -2   4  -6   80.96    2.21
  -2  -4  -6   73.62    2.24
   2  -4   6   77.00    2.43
  -2   4  -6   78.27    2.71
   2  -4   6   75.47    2.49
   2  -4   6   72.91    1.69
  -2  -4  -6   78.13    2.17
  -2  -4  -6   74.05    2.34
   2  -4   6   78.40    2.12
  -2  -4  -6   79.01    2.49
  -2  -4  -6   76.34    2.63
   2  -4   6   71.55    2.41
   2   4   6   75.86    2.59
   2  -4   6   75.71    2.31
   2  -4   6   75.13    2.59
   2   4   6   77.35    2.36
   2  -4   6   78.48    2.30
   2  -4   8   57.43    2.10
   2  -4   8   53.37    1.70
  -2   4  -8   58.09    1.88
   2  -4   8   53.41    1.83
   2   4   8   59.50    2.02
  -2  -4  -8   53.88    1.45
   2  -4   8   57.20    2.30
  -2   4  -8   57.62    2.18
  -2  -4  -8   55.55    2.10
  -2  -4  -8   53.77    2.23
  -2  -4  -8   53.16    1.87
  -2   4  -8   51.98    1.17
   2  -4   8   55.27    2.15
  -2   4  -8   57.22    2.35
   2  -4   8   52.66    1.29
  -2  -4  -8   54.32    1.79
   2  -4   8   53.12    1.92
   2   4   8   59.01    2.05
   2  -4   8   50.10    2.19
   2  -4   8   55.50    2.10
   2  -4   8   54.24    1.94
   2   4   8   57.00    2.24
  -2  -4  -8   54.32    2.01
   2   4   8   56.11    2.27
  -2   4  -8   61.74    1.85
   2  -4   8   55.15    1.73
  -2  -4  -8   51.95    2.03
   2  -4  10  289.33    5.64
   2  -4  10  298.12    4.97
  -2  -4 -10  278.84    4.79
   2  -4  10  300.34    5.37
  -2   4 -10  298.21    5.38
   2   4  10  296.98    5.36
  -2  -4 -10  291.33    4.84
   2  -4  10  287.68    5.46
  -2  -4 -10  274.54    5.09
  -2   4 -10  280.27    5.78
   2  -4  10  286.44    5.60
  -2   4 -10  283.30    4.49
   2   4  10  304.64    5.70
   2  -4  10  305.83    5.32
   2  -4  10  292.01    5.46
  -2  -4 -10  281.10    5.10
   2  -4  10  285.11    4.28
   2   4  10  303.46    5.59
   2  -4  10  295.89    5.08
  -2   4 -10  309.64    5.24
  -2  -4 -10  293.69    5.51
  -2  -4 -10  294.02    5.73
  -2   4 -10  300.54    5.65
  -2  -4 -10  297.88    5.49
  -2  -4 -10  288.82    5.37
   2   4  10  289.09    5.75
   2  -4  12   60.94    1.71
  -2  -4 -12   58.72    1.74
  -2  -4 -12   59.72    1.79
  -2   4 -12   61.93    1.57
  -2   4 -12   64.18    2.09
   2  -4  12   60.76    2.09
  -2  -4 -12   59.60    1.94
   2   4  12   61.03    2.05
  -2   4 -12   65.32    1.93
   2  -4  12   61.78    2.27
  -2   4 -12   62.61    2.45
   2   4  12   63.71    2.25
   2  -4  12   63.24    2.03
   2   4  12   60.20    2.29
   2  -4  12   60.86    2.21
  -2   4 -12   61.48    2.26
  -2  -4 -12   64.27    2.35
  -2  -4 -12   59.56    2.18
   2  -4  12   63.14    2.18
   2   4  12   62.22    2.38
  -2  -4 -12   62.28    2.25
   2  -4  12   62.25    2.42
  -2  -4 -14   46.65    1.67
   2  -4  14   45.89    1.90
  -2   4 -14   42.71    1.43
  -2   4 -14   46.13    1.83
  -2  -4 -14   45.51    1.69
   2   4  14   47.29    1.82
  -2   4 -14   47.67    1.63
  -2   4 -14   47.24    2.17
   2  -4  14   49.57    2.05
   2   4  14   46.76    2.10
   2   4  14   47.77    2.03
   2   4  14   45.45    2.06
   2  -4  14   43.27    1.91
  -2   4 -14   46.49    2.01
  -2  -4 -14   49.51    2.07
  -2  -4 -14   49.52    1.98
   2  -4  14   45.00    1.41
  -2  -4 -14   44.77    1.59
   2  -4  14   45.03    1.92
  -2  -4 -14   48.07    2.08
   2  -4  14   46.22    2.17
  -2   4 -14   45.67    2.65
   2  -4  16  237.59    3.93
  -2   4 -16  235.24    4.81
  -2  -4 -16  233.94    4.58
   2  -4  16  236.42    4.95
  -2   4 -16  225.04    4.20
  -2  -4 -16  228.73    4.30
   2   4  16  232.09    4.60
  -2   4 -16  231.20    4.38
   2   4  16  234.65    4.96
   2  -4  16  241.11    4.85
  -2  -4 -16  239.04    4.92
   2   4  16  228.66    4.97
  -2   4 -16  229.55    5.75
   2  -4  16  233.24    3.99
   2   4  16  238.21    4.84
   2  -4  16  244.14    4.74
   2  -4  16  235.73    4.96
  -2  -4 -16  229.40    4.41
  -2  -4 -16  239.65    4.74
  -2   4 -16  235.21    5.02
  -2   4 -16  242.93    4.89
  -2  -4 -16  240.34    4.89
  -2  -4 -18    4.06    0.95
   2  -4  18    3.49    0.56
  -2   4 -18    3.05    0.94
   2  -4  18    2.99    1.07
  -2  -4 -18    4.78    0.98
  -2   4 -18    4.45    0.86
   2  -4  18    3.77    1.14
  -2   4 -18    3.18    1.05
   2   4  18    2.87    1.01
  -2  -4 -18    5.08    1.04
  -2   4 -18    2.98    0.77
   2   4  18    5.15    1.29
   2  -4  18    4.18    1.19
   2   4  18    4.03    1.24
   2  -4  18    3.73    0.94
   2  -4  18    3.75    1.20
   2   4  18    3.52    1.27
  -2   4 -18    3.76    1.83
  -2   4 -18    4.41    1.23
  -2   4 -18    4.01    1.31
  -2  -4 -18    4.16    1.24
  -2  -4 -18    4.48    1.14
  -2  -4 -18    3.77    1.36
   2   4  20  175.63    3.96
   2  -4  20  179.59    3.87
  -2   4 -20  171.84    4.70
   2  -4  20  177.97    2.81
  -2   4 -20  172.19    4.11
  -2  -4 -20  168.64    3.99
   2  -4  20  175.44    4.32
  -2   4 -20  163.37    3.66
  -2   4 -20  169.05    5.04
   2   4  20  172.10    3.81
  -2  -4 -20  176.16    3.55
  -2   4 -20  166.10    3.54
   2   4  20  168.45    4.03
  -2  -4 -20  181.02    4.05
   2   4  20  174.72    4.36
  -2  -4 -20  188.04    4.43
  -2   4 -20  172.98    4.17
  -2  -4 -20  171.28    3.83
  -2   4 -20  177.96    4.01
  -2  -4 -20  166.18    3.80
   2  -4  20  175.17    4.26
   2  -4  20  178.26    4.00
   2  -4  20  170.06    3.41
  -2   4 -20  174.71    4.18
   2   4  22   77.41    2.53
   2  -4  22   78.25    2.47
  -2   4 -22   72.00    3.09
  -2  -4 -22   78.30    2.78
  -2   4 -22   74.16    2.65
   2  -4  22   72.81    2.83
  -2  -4 -22   73.96    2.57
  -2   4 -22   66.45    2.28
  -2   4 -22   68.82    3.46
   2   4  22   74.02    2.37
  -2  -4 -22   72.37    2.18
  -2   4 -22   68.44    2.13
  -2  -4 -22   74.48    2.51
   2   4  22   73.54    2.56
   2   4  22   74.09    2.87
   2   4  22   72.12    3.03
  -2   4 -22   77.98    2.56
  -2  -4 -22   76.57    2.41
   2  -4  22   77.49    2.81
  -2  -4 -22   74.61    2.43
   2  -4  22   79.10    2.55
   2  -4  22   73.33    2.18
  -2   4 -22   74.72    2.67
  -2   4 -24   93.04    2.58
  -2  -4 -24  107.16    3.28
  -2   4 -24  111.41    3.32
   2  -4  24  102.60    3.45
  -2  -4 -24  104.31    3.19
  -2   4 -24  102.15    2.92
  -2  -4 -24  107.15    2.85
   2   4  24  107.36    2.92
  -2  -4 -24   96.36    2.62
   2   4  24  108.04    3.04
  -2  -4 -24  104.11    2.93
  -2   4 -24  104.47    4.20
   2   4  24  107.05    3.53
   2  -4  24  107.47    2.88
   2   4  24  112.48    2.96
   2  -4  24  103.59    2.73
   2  -4  24  102.23    2.95
   2   4  24  104.86    3.67
  -2   4 -24  103.73    3.73
  -2  -4 -24  100.50    2.97
   2  -4  24  105.17    3.41
  -2   4 -26   87.44    3.56
   2  -4  26   97.30    2.77
   2  -4  26   93.24    3.36
  -2   4 -26   83.93    2.76
  -2  -4 -26   98.04    3.16
   2   4  26   87.83    2.71
  -2  -4 -26   85.71    2.55
   2   4  26   93.35    2.75
  -2  -4 -26   90.11    2.69
  -2   4 -26   88.01    4.03
   2   4  26   90.10    3.37
   2  -4  26   90.43    2.68
   2   4  26   86.10    3.50
  -2  -4 -26   92.47    2.60
  -2   4 -26   78.39    2.41
   2  -4  26   98.79    2.71
   2  -4  26   95.84    3.33
  -2   4 -28  326.50    7.55
   2  -4  28  358.45    6.16
   2  -4  28  343.07    7.42
  -2   4 -28  305.73    6.41
  -2  -4 -28  367.77    6.84
   2   4  28  347.97    6.31
  -2  -4 -28  323.40    6.00
  -2  -4 -28  357.39    6.10
   2   4  28  342.07    7.28
   2  -4  28  347.63    6.23
   2   4  28  356.54    7.49
  -2   4 -28  276.08    5.81
  -2   4 -28  346.23    8.15
  -2  -4 -28  361.73    6.03
   2  -4  28  382.26    6.11
   2  -4  28  343.51    7.24
   2  -4  30  214.05    5.66
   2   4  30  209.24    4.50
  -2  -4 -30  206.27    4.12
   2  -4  30  210.22    4.20
   2  -4  30  224.72    4.15
   2   4  30  207.67    5.48
   2   4  30  224.42    5.73
   2  -4  30  208.86    4.54
  -2  -4 -30  221.55    4.87
  -2   4 -30  192.57    4.75
   2  -4  30  202.16    5.37
  -2  -4 -30  214.89    4.10
  -2   4 -30  210.62    6.26
   2  -4  32   50.25    2.34
   2   4  32   50.78    3.20
  -2  -4 -32   49.74    2.28
   2  -4  32   50.63    2.82
   2   4  32   48.90    2.22
  -2   4 -32   48.88    3.63
  -2   4 -32   37.76    1.83
   2   4  32   45.69    2.79
  -2  -4 -32   48.53    1.74
   2  -4  34   71.53    3.38
   2  -4  34   79.51    2.92
   2   4  34   86.02    3.87
   2   4  34   72.33    3.42
  -2  -4 -34   82.44    2.85
  -2   4 -34   81.64    4.36
   2  -4  36   11.67    1.94
   2   4  36   13.04    2.47
  -2   4 -36   14.94    3.14
  -2  -4 -36   18.72    1.91
  -2  -4 -36   13.14    1.58
   2  -4  36   11.77    2.11
   2   4  36   13.18    2.23
  -2  -4 -38   23.46    2.06
   2   4  38   18.61    2.45
  -2   4 -38   20.72    3.34
   2   4  38   23.26    2.86
   2  -4  38   18.20    2.18
  -2  -4 -38   21.49    1.70
   2  -4  38   20.77    2.38
   2   4  40   34.84    3.04
   2  -4  40   40.65    2.59
   2   4  40   39.60    3.29
  -2  -4 -40   33.99    2.36
  -2   4 -40   36.25    3.76
   2  -4  40   35.62    2.88
  -2  -4 -40   42.55    2.03
   2   4  42   10.89    2.40
   2  -4  42   15.17    2.49
  -2  -4 -42   16.48    1.53
  -2  -4 -42   18.26    2.73
  -2   4 -42   12.31    3.45
   2  -4  42   15.33    2.30
   2   4  42   12.73    2.91
  -2   4 -44    3.09    3.31
   2   4  44    4.95    2.39
  -2  -4 -44    5.51    2.43
  -2   4 -46    6.89    3.55
   2   5 -45    1.82    3.34
  -2  -5  45    4.07    2.47
   2   5 -43    7.81    2.54
   2   5 -43    8.58    3.40
  -2  -5  43   12.45    2.55
  -2   5  41    2.77    2.63
  -2   5  41   -0.31    2.51
   2   5 -41    3.54    2.29
   2   5 -41    2.53    3.04
  -2  -5  41    3.10    2.23
   2  -5 -41    1.39    2.25
  -2   5  39   21.44    2.93
  -2   5  39   15.40    2.79
   2  -5 -39   18.65    2.77
   2   5 -39   18.23    3.38
   2   5 -39   18.69    2.65
  -2  -5  39   17.53    2.48
  -2  -5  37    4.37    2.13
  -2   5  37    6.76    2.46
  -2   5  37    3.68    2.35
   2   5 -37    4.84    3.02
   2   5 -37    6.50    2.21
   2  -5 -37    7.22    1.53
   2  -5 -37    6.25    2.35
  -2  -5  35  178.30    4.90
  -2   5  35  177.48    5.49
   2  -5 -35  199.35    5.86
   2  -5 -35  186.09    4.49
  -2  -5  35  168.72    5.14
   2   5 -35  161.92    5.49
   2   5 -35  192.11    6.51
  -2   5  35  172.22    5.83
  -2  -5  33   19.74    2.26
  -2   5  33   20.68    2.54
   2  -5 -33   19.75    2.48
   2   5 -33   18.95    2.34
   2   5 -33   20.62    3.29
   2  -5 -33   21.61    1.86
  -2  -5  33   16.28    2.03
  -2   5  33   19.06    2.60
  -2  -5  31   16.26    2.17
   2  -5 -31   16.56    1.53
  -2   5  31   16.61    2.39
  -2   5  31   18.92    2.53
   2   5 -31   15.02    2.26
   2   5 -31   14.05    2.92
  -2  -5  31   15.64    1.64
  -2  -5  31   15.43    1.94
   2  -5 -31   19.01    1.73
  -2  -5  29  125.14    3.27
   2  -5 -29  126.63    3.36
  -2   5  29  126.37    4.27
   2  -5 -29  126.36    3.36
  -2   5  29  122.21    4.57
   2   5 -29  110.87    4.29
   2   5 -29  125.74    5.11
  -2  -5  29  125.16    3.47
   2  -5 -29  127.93    3.68
  -2  -5  29  114.10    3.79
  -2  -5  27   50.34    2.35
   2  -5 -27   46.06    2.20
   2   5 -27   50.44    2.98
   2   5 -27   51.64    3.68
   2  -5 -27   44.90    2.21
  -2   5  27   50.16    3.07
  -2  -5  27   46.43    2.16
   2   5 -27   47.26    2.16
  -2   5  27   52.45    2.91
   2  -5 -27   48.66    2.23
  -2  -5  27   45.90    2.41
   2  -5 -27   50.37    2.39
   2   5 -25  222.09    4.91
  -2  -5  25  239.76    5.19
   2   5 -25  242.92    5.28
   2  -5 -25  238.63    4.96
   2   5 -25  235.93    5.12
   2  -5 -25  246.43    6.14
   2   5 -25  229.28    6.08
   2   5 -25  237.05    6.75
   2  -5 -25  228.97    4.86
   2   5 -25  220.20    5.44
  -2   5  25  236.31    6.21
  -2  -5  25  238.61    4.96
  -2   5  25  240.60    5.74
   2   5 -25  240.05    5.08
   2  -5 -25  243.87    5.12
   2  -5 -25  248.03    5.37
  -2  -5  25  219.67    5.20
   2   5 -23  107.55    3.00
   2   5 -23  116.72    3.53
  -2  -5  23  112.43    3.37
   2  -5 -23  107.05    3.23
   2   5 -23  118.47    3.44
  -2  -5  23  106.09    3.35
   2  -5 -23  113.73    3.96
   2  -5 -23  103.98    2.05
   2   5 -23  117.87    4.09
   2  -5 -23  108.36    3.13
   2   5 -23  115.37    4.63
   2   5 -23  107.64    3.50
  -2   5  23  114.92    4.12
  -2  -5  23  110.29    3.20
  -2   5  23  110.83    3.71
   2   5 -23  111.35    3.13
   2  -5 -23  113.67    3.34
   2  -5 -23  108.95    3.43
  -2  -5  23  107.91    3.26
   2   5 -21  267.22    5.26
  -2  -5  21  275.54    5.82
   2  -5 -21  276.87    5.61
   2   5 -21  294.14    5.90
  -2  -5  21  291.35    5.90
   2   5 -21  297.86    6.07
   2  -5 -21  286.19    6.47
   2  -5 -21  268.68    4.23
   2   5 -21  291.20    7.33
   2  -5 -21  268.53    5.43
   2   5 -21  289.93    6.68
   2   5 -21  283.99    6.02
  -2   5  21  278.25    6.66
  -2   5  21  280.76    6.07
   2  -5 -21  295.46    6.04
   2   5 -21  278.55    5.43
  -2  -5  21  264.78    5.53
   2  -5 -21  283.18    5.80
  -2  -5  21  282.78    5.61
  -2   5  21  294.51    6.16
   2   5 -19    0.80    2.26
   2  -5 -19    1.30    1.39
   2   5 -19    1.01    1.52
   2   5 -19    0.89    0.83
  -2  -5  19    1.05    1.24
   2  -5 -19    0.12    1.47
   2   5 -19    1.90    1.63
   2   5 -19    0.74    1.52
   2  -5 -19    1.09    1.42
   2  -5 -19    1.49    0.71
   2   5 -19    1.23    1.20
   2  -5 -19    0.65    1.54
  -2   5  19    1.89    1.69
  -2  -5  19    1.12    1.34
  -2  -5  19    2.55    1.50
  -2   5  19    1.57    1.50
  -2   5  19    1.86    1.63
   2   5 -19    0.69    0.94
  -2   5  19    1.32    1.63
   2  -5 -19    1.35    1.50
   2  -5 -19   -0.07    1.36
  -2  -5  19    1.04    1.07
   2   5 -17   41.38    3.10
   2  -5 -17   38.42    2.04
   2   5 -17   42.39    2.52
   2  -5 -17   36.22    2.08
   2   5 -17   37.51    1.54
  -2  -5  17   39.02    2.01
  -2  -5  17   40.51    2.23
   2   5 -17   40.55    2.29
   2  -5 -17   38.43    1.21
   2  -5 -17   38.28    2.31
  -2   5  17   39.54    2.53
   2   5 -17   38.99    1.66
   2   5 -17   36.16    2.00
   2  -5 -17   39.76    2.15
   2  -5 -17   38.49    2.03
   2   5 -17   40.15    2.26
   2  -5 -17   37.61    2.11
  -2  -5  17   40.37    2.61
  -2  -5  17   39.38    1.75
  -2   5  17   40.71    2.38
  -2   5  17   38.57    2.19
  -2  -5  17   37.46    2.02
  -2   5  17   37.13    2.19
  -2  -5  15   61.61    2.96
   2  -5 -15   55.97    2.30
   2   5 -15   62.06    3.34
   2   5 -15   58.46    2.80
   2   5 -15   58.05    1.76
  -2  -5  15   60.04    2.34
   2   5 -15   56.14    2.59
  -2  -5  15   61.63    2.55
  -2  -5  15   60.57    1.98
   2  -5 -15   55.31    1.54
   2  -5 -15   59.14    2.60
   2   5 -15   61.83    2.38
  -2  -5  15   48.06    1.16
   2  -5 -15   58.98    2.41
   2  -5 -15   60.75    2.24
  -2   5  15   61.74    2.48
   2  -5 -15   56.84    2.43
   2   5 -15   62.45    1.96
   2   5 -15   62.40    2.63
   2  -5 -15   64.70    2.28
   2  -5 -15   60.48    2.43
  -2   5  15   59.63    2.69
  -2  -5  15   61.97    2.40
  -2   5  15   65.84    2.61
  -2  -5  13   57.38    1.82
   2  -5 -13   57.97    2.31
   2   5 -13   57.15    3.17
   2   5 -13   55.81    2.65
   2   5 -13   56.30    1.62
  -2  -5  13   57.23    2.25
   2   5 -13   56.20    2.57
   2  -5 -13   61.12    2.50
   2  -5 -13   57.40    1.61
   2  -5 -13   57.60    2.49
   2   5 -13   56.63    2.25
  -2  -5  13   56.98    1.32
   2  -5 -13   57.62    2.38
   2  -5 -13   56.76    2.12
  -2   5  13   55.44    2.29
  -2  -5  13   57.70    1.36
  -2  -5  13   60.30    2.35
  -2  -5  13   58.61    2.51
  -2   5  13   61.53    2.55
  -2  -5  13   57.97    2.35
  -2   5  13   54.82    2.61
   2  -5 -13   54.11    2.37
   2   5 -13   55.82    2.52
   2  -5 -13   60.10    2.24
   2   5 -11   14.29    2.20
   2  -5 -11   13.56    1.57
   2   5 -11   13.55    1.61
   2  -5 -11   13.52    1.59
   2   5 -11   14.25    0.81
  -2  -5  11   12.60    1.69
  -2  -5  11   15.28    1.37
   2  -5 -11   12.17    1.53
   2  -5 -11   14.49    1.41
   2   5 -11   14.68    1.71
   2  -5 -11   14.28    1.00
   2  -5 -11   14.55    1.52
   2   5 -11   13.86    1.72
   2  -5 -11   14.66    1.57
   2   5 -11   14.48    1.34
  -2  -5  11   14.34    0.77
   2  -5 -11   13.49    1.47
   2  -5 -11   14.03    1.31
  -2   5  11   12.65    1.47
  -2  -5  11   13.37    1.46
  -2  -5  11   15.30    1.00
  -2  -5  11   14.28    0.79
  -2   5  11   13.49    1.67
  -2  -5  11   12.62    1.60
  -2  -5  11   13.94    1.53
  -2   5  11   13.55    1.60
  -2  -5   9  168.36    3.14
  -2  -5   9  166.50    3.15
   2  -5  -9  164.01    3.95
  -2  -5   9  171.73    4.00
   2   5  -9  166.47    4.45
   2  -5  -9  168.68    4.43
   2   5  -9  159.12    2.81
  -2  -5   9  170.23    4.52
  -2  -5   9  163.11    3.92
   2  -5  -9  167.03    3.40
   2  -5  -9  165.75    4.16
   2   5  -9  165.28    4.37
   2  -5  -9  167.50    4.04
   2  -5  -9  155.09    3.98
   2   5  -9  162.43    4.21
   2   5  -9  158.94    3.82
   2  -5  -9  167.68    4.18
  -2  -5   9  164.84    4.00
  -2  -5   9  166.21    3.97
   2  -5  -9  166.24    4.04
  -2   5   9  166.31    4.41
  -2   5   9  164.44    4.21
  -2  -5   9  161.44    4.20
   2  -5  -9  170.46    3.87
  -2  -5   9  167.54    4.06
   2  -5  -9  161.74    3.47
  -2   5   9  159.05    3.71
   2  -5  -7    9.13    1.20
  -2  -5   7    7.81    1.52
   2  -5  -7    8.60    1.07
   2  -5  -7    9.51    1.27
  -2  -5   7    8.62    0.83
   2  -5  -7    8.18    1.40
   2  -5  -7    9.82    1.40
   2   5  -7    9.69    1.57
   2  -5  -7    7.96    1.32
  -2  -5   7    7.32    1.20
   2  -5  -7    8.44    1.22
   2   5  -7    8.33    1.13
  -2  -5   7    8.68    1.16
   2   5  -7    9.10    1.58
   2  -5  -7    7.16    1.42
  -2   5   7    9.59    1.24
   2  -5  -7    9.96    1.12
  -2  -5   7   10.01    1.37
   2   5  -7    7.89    0.48
   2  -5  -7    8.54    1.43
   2   5  -7    8.10    1.43
   2  -5  -7    8.28    1.48
  -2  -5   7    9.59    1.27
  -2  -5   7    8.12    0.73
  -2   5   7    9.02    1.48
   2  -5  -7    8.77    1.27
  -2  -5   7    9.44    1.52
  -2   5   7    7.90    1.55
  -2  -5   7    8.24    1.36
  -2  -5   5   67.90    2.99
  -2  -5   5   70.00    2.53
   2  -5  -5   66.90    2.70
   2  -5  -5   60.01    2.10
   2   5  -5   67.64    2.75
   2  -5  -5   66.91    2.37
   2  -5  -5   65.82    2.15
  -2  -5   5   64.25    2.64
   2  -5  -5   62.96    2.41
   2  -5  -5   68.51    2.53
  -2  -5   5   66.70    2.37
   2  -5  -5   63.33    2.26
   2   5  -5   63.74    2.24
  -2  -5   5   61.20    2.32
   2   5  -5   64.75    2.69
   2  -5  -5   62.10    2.49
   2  -5  -5   66.34    2.60
  -2   5   5   66.82    2.68
  -2  -5   5   63.69    2.47
   2  -5  -5   65.47    2.52
  -2  -5   5   68.69    2.50
  -2  -5   5   61.09    1.56
   2  -5  -5   63.69    1.93
   2  -5  -3  800.70   13.04
   2  -5  -3  808.79   12.14
   2   5  -3  776.20   13.06
  -2  -5   3  825.81   12.84
   2  -5  -3  819.29   12.56
   2  -5  -3  810.49   12.17
  -2  -5   3  805.10   12.86
   2  -5  -3  800.27   12.55
   2  -5  -3  795.03   12.63
  -2  -5   3  787.42   11.17
   2  -5  -3  795.55   12.15
  -2  -5   3  790.35   12.49
  -2  -5   3  797.49   12.57
   2  -5  -3  794.00   11.52
  -2  -5   3  822.87   12.42
   2  -5  -3  796.54   12.85
  -2   5   3  772.54   12.92
  -2  -5   3  797.09   13.24
  -2  -5   3  808.43   12.60
  -2   5   3  780.37   12.81
   2  -5  -3  822.23   12.69
   2   5  -3  793.48   12.82
   2  -5  -3  785.64   12.50
   2  -5  -1  158.54    3.82
  -2   5   1  148.91    4.23
  -2  -5   1  159.05    4.42
   2  -5  -1  149.02    4.07
  -2  -5   1  154.87    3.97
   2  -5  -1  152.56    3.39
  -2  -5   1  156.64    3.99
  -2  -5   1  152.68    2.73
   2  -5  -1  153.59    4.05
  -2  -5   1  155.94    3.67
   2  -5  -1  156.63    3.42
   2  -5  -1  147.14    3.81
  -2   5   1  141.66    4.12
   2   5  -1  148.72    4.10
  -2  -5   1  152.26    3.87
  -2   5   1  148.74    3.99
  -2  -5   1  155.39    4.06
   2  -5  -1  154.92    3.01
   2  -5  -1  151.85    2.85
  -2  -5   1  153.39    3.81
   2  -5  -1  156.27    3.84
   2   5  -1  148.97    4.03
  -2  -5   1  156.46    3.72
   2  -5  -1  167.39    3.78
  -2  -5   1  155.92    3.86
   2  -5  -1  152.81    3.89
  -2  -5  -1  488.68    8.57
   2  -5   1  494.96    8.75
   2  -5   1  467.90    7.75
  -2  -5  -1  478.61    8.13
  -2   5  -1  465.77    8.89
  -2  -5  -1  473.53    8.86
  -2  -5  -1  486.54    8.42
   2  -5   1  470.09    6.88
  -2  -5  -1  471.25    8.33
   2  -5   1  475.76    7.60
  -2   5  -1  453.32    8.69
   2  -5   1  485.16    8.50
   2   5   1  488.76    8.78
   2  -5   1  483.60    7.19
   2  -5   1  473.43    8.59
  -2  -5  -1  470.98    8.07
   2  -5   1  487.09    8.19
   2  -5   1  476.58    8.38
   2  -5   1  471.67    8.13
   2  -5   1  493.03    8.19
  -2  -5  -1  471.51    8.58
   2  -5   3   25.98    1.84
   2  -5   3   27.60    1.81
  -2   5  -3   27.43    2.21
  -2  -5  -3   26.06    2.15
  -2  -5  -3   27.61    1.80
   2  -5   3   25.15    1.34
   2  -5   3   24.78    0.73
  -2  -5  -3   26.43    1.70
  -2  -5  -3   24.18    1.68
  -2  -5  -3   23.39    1.66
   2   5   3   29.05    2.02
   2  -5   3   26.47    1.77
  -2   5  -3   26.33    2.01
   2  -5   3   24.32    1.22
  -2  -5  -3   24.94    1.54
   2   5   3   27.38    1.63
   2  -5   3   27.33    1.89
   2  -5   3   26.04    1.50
   2  -5   3   26.12    1.65
  -2  -5  -3   25.44    1.86
   2  -5   3   26.32    1.46
   2  -5   3   25.33    1.14
  -2  -5  -3   24.09    1.62
   2  -5   5  347.53    6.64
   2  -5   5  355.57    6.84
  -2   5  -5  348.66    7.32
  -2  -5  -5  326.09    6.99
  -2  -5  -5  348.16    6.86
   2  -5   5  347.18    6.02
  -2  -5  -5  339.93    5.06
   2   5   5  362.47    6.48
   2  -5   5  351.18    6.24
  -2  -5  -5  346.68    6.43
  -2  -5  -5  354.95    6.83
   2  -5   5  339.41    5.56
   2  -5   5  349.84    6.87
   2   5   5  358.01    6.54
   2  -5   5  348.99    6.34
  -2  -5  -5  337.07    6.25
   2   5   5  346.99    6.99
   2  -5   5  344.05    6.58
   2  -5   5  354.01    6.75
  -2   5  -5  332.52    6.95
  -2  -5  -5  345.79    6.57
   2  -5   5  347.16    6.41
  -2  -5  -5  347.37    6.82
  -2  -5  -5  347.23    6.55
   2  -5   5  355.27    6.27
   2  -5   5  349.67    5.38
  -2  -5  -5  343.55    6.27
  -2   5  -7  256.44    6.20
   2  -5   7  264.94    5.54
  -2  -5  -7  261.73    5.73
  -2   5  -7  263.36    4.94
   2  -5   7  256.88    4.88
  -2  -5  -7  250.45    4.10
   2   5   7  267.59    5.28
   2  -5   7  263.35    5.34
   2   5   7  258.26    5.56
   2  -5   7  254.89    5.43
  -2  -5  -7  253.37    5.11
   2   5   7  260.66    5.74
   2  -5   7  254.65    5.51
   2  -5   7  259.70    5.38
   2  -5   7  263.17    4.99
   2  -5   7  256.36    4.25
  -2  -5  -7  255.73    5.05
  -2  -5  -7  261.14    5.15
  -2  -5  -7  254.03    5.30
  -2  -5  -7  247.93    5.53
  -2  -5  -7  258.84    5.36
  -2   5  -7  268.74    5.58
  -2   5  -7  254.03    5.76
   2  -5   7  258.78    5.18
   2  -5   7  264.92    4.98
   2  -5   7  255.73    5.15
   2  -5   7  260.81    5.65
   2   5   7  261.33    5.37
  -2   5  -9   69.75    2.67
  -2   5  -9   64.53    2.80
  -2  -5  -9   68.69    2.70
  -2  -5  -9   64.23    2.51
   2  -5   9   67.90    2.75
   2  -5   9   73.55    2.61
  -2  -5  -9   69.90    2.79
  -2   5  -9   69.52    2.19
   2  -5   9   67.40    2.16
   2   5   9   72.10    2.42
  -2  -5  -9   66.31    1.71
   2  -5   9   67.99    2.54
   2   5   9   66.39    2.70
   2  -5   9   68.39    2.42
  -2  -5  -9   67.55    2.29
   2  -5   9   71.05    2.56
   2  -5   9   69.70    2.66
   2   5   9   68.71    2.78
  -2   5  -9   72.61    2.21
   2  -5   9   69.86    2.16
   2  -5   9   65.82    1.54
  -2  -5  -9   68.06    2.27
  -2  -5  -9   68.61    2.44
   2  -5   9   69.29    2.15
   2  -5   9   65.38    2.32
  -2  -5  -9   68.33    2.48
   2   5   9   67.54    2.56
   2  -5   9   65.64    2.70
   2  -5  11  144.74    3.59
   2  -5  11  151.49    3.24
  -2  -5 -11  139.79    2.99
   2  -5  11  147.49    3.44
  -2   5 -11  149.99    3.47
   2   5  11  146.12    3.59
  -2  -5 -11  146.38    2.96
   2   5  11  150.46    3.97
   2  -5  11  143.03    3.71
   2  -5  11  148.96    3.59
   2  -5  11  144.20    3.24
  -2   5 -11  152.71    3.38
  -2  -5 -11  143.79    3.36
  -2   5 -11  130.61    2.59
   2  -5  11  141.51    2.39
   2  -5  11  141.11    3.93
  -2  -5 -11  139.93    3.36
  -2  -5 -11  143.37    3.64
   2  -5  11  141.77    4.03
   2   5  11  143.85    3.81
  -2  -5 -11  146.16    3.75
  -2  -5 -11  144.54    3.89
  -2   5 -11  151.00    3.93
  -2   5 -11  146.00    4.10
   2  -5  11  147.87    3.85
   2   5  11  142.51    4.02
  -2  -5 -11  145.18    3.66
  -2   5 -13   25.19    2.17
   2  -5  13   29.19    1.58
  -2   5 -13   26.21    1.50
  -2  -5 -13   26.96    1.30
   2   5  13   26.24    1.63
  -2   5 -13   28.07    1.42
  -2  -5 -13   23.41    1.53
   2   5  13   27.09    1.84
   2  -5  13   24.35    1.92
   2  -5  13   25.26    1.83
   2   5  13   23.67    1.97
  -2  -5 -13   28.49    1.94
  -2   5 -13   26.02    1.09
   2  -5  13   27.32    1.86
   2   5  13   25.85    1.99
   2  -5  13   27.19    1.65
  -2  -5 -13   27.18    1.82
   2  -5  13   28.74    1.68
  -2  -5 -13   25.96    1.28
   2  -5  13   26.81    1.31
  -2   5 -13   26.99    1.91
  -2   5 -13   25.52    2.01
  -2  -5 -13   26.81    1.83
   2  -5  13   25.93    2.08
  -2  -5 -13   27.64    1.70
  -2   5 -15  129.88    4.23
  -2   5 -15  131.54    3.36
  -2  -5 -15  119.31    2.95
   2  -5  15  131.82    3.43
   2   5  15  131.52    3.34
   2  -5  15  119.17    3.69
  -2  -5 -15  122.28    3.05
  -2  -5 -15  132.41    3.55
  -2   5 -15  130.13    3.67
  -2   5 -15  132.09    3.93
   2   5  15  124.71    3.78
  -2  -5 -15  134.33    3.72
  -2   5 -15  122.41    2.69
   2   5  15  132.00    3.70
   2  -5  15  125.58    3.50
   2  -5  15  125.78    3.25
  -2  -5 -15  133.54    3.60
   2   5  15  127.08    3.69
   2  -5  15  129.51    3.60
   2  -5  15  132.12    2.86
  -2  -5 -15  124.22    2.93
   2  -5  15  129.56    3.47
  -2   5 -15  129.71    3.07
   2  -5  17   27.09    1.26
  -2  -5 -17   25.50    1.41
  -2   5 -17   25.94    1.59
  -2  -5 -17   25.02    1.47
   2  -5  17   24.15    1.65
   2   5  17   26.53    1.69
  -2  -5 -17   24.33    1.54
   2   5  17   22.16    1.93
  -2  -5 -17   25.28    1.93
   2  -5  17   25.98    1.89
   2   5  17   26.84    2.02
  -2   5 -17   24.29    1.27
   2   5  17   26.27    1.93
   2  -5  17   25.47    1.73
  -2   5 -17   25.10    1.40
   2  -5  17   25.65    1.89
  -2   5 -17   23.61    2.20
  -2   5 -17   21.42    2.62
  -2  -5 -17   26.33    1.80
  -2   5 -17   24.56    2.07
  -2   5 -17   27.88    1.99
  -2   5 -19   51.78    2.18
   2  -5  19   53.70    2.34
  -2  -5 -19   49.65    2.03
  -2   5 -19   48.61    1.83
  -2   5 -19   48.63    1.86
   2   5  19   55.25    2.19
  -2  -5 -19   54.81    1.98
   2   5  19   55.90    2.51
   2  -5  19   54.10    2.36
   2   5  19   49.26    2.46
  -2  -5 -19   53.25    2.42
   2   5  19   50.97    2.54
   2  -5  19   53.13    2.37
  -2  -5 -19   50.23    1.97
   2  -5  19   53.60    1.59
  -2  -5 -19   51.39    2.27
  -2   5 -19   55.73    2.50
  -2   5 -19   55.35    2.68
   2  -5  19   50.37    1.78
   2  -5  19   53.95    2.43
  -2   5 -19   52.06    2.86
  -2   5 -19   49.20    3.33
   2  -5  21  101.03    2.12
  -2  -5 -21  100.34    3.41
  -2   5 -21  102.60    3.14
   2  -5  21   99.14    3.26
  -2  -5 -21   95.95    2.93
  -2   5 -21   91.42    2.65
  -2   5 -21   90.56    2.59
   2   5  21  101.32    2.95
  -2  -5 -21   95.45    2.63
   2   5  21  102.91    3.23
   2  -5  21  101.70    3.14
   2   5  21  100.95    3.32
  -2  -5 -21   96.31    3.18
   2   5  21  101.05    3.50
  -2   5 -21   96.50    4.35
   2  -5  21  103.35    3.23
   2  -5  21   97.74    2.52
  -2  -5 -21  102.69    3.11
  -2   5 -21  109.22    3.34
  -2   5 -21   98.16    3.90
   2  -5  21   97.54    3.24
  -2  -5 -21   93.12    2.79
   2  -5  23  202.43    3.18
  -2  -5 -23  190.44    4.88
  -2   5 -23  181.21    4.52
   2  -5  23  195.43    4.85
  -2  -5 -23  187.98    4.46
  -2   5 -23  173.59    4.04
  -2   5 -23  180.40    5.91
   2   5  23  185.69    4.26
  -2  -5 -23  187.39    3.89
   2   5  23  191.08    4.65
  -2  -5 -23  193.12    4.54
   2  -5  23  206.31    4.48
   2   5  23  199.94    4.56
   2   5  23  191.07    5.04
  -2   5 -23  184.65    5.52
  -2  -5 -23  199.42    4.43
  -2   5 -23  159.46    3.81
   2  -5  23  189.71    3.84
   2  -5  23  197.33    4.56
  -2  -5 -23  182.79    4.24
   2  -5  23  188.93    4.77
  -2  -5 -25  103.54    3.52
   2  -5  25  100.77    3.50
  -2   5 -25   91.02    2.87
  -2   5 -25   98.35    4.59
   2   5  25  100.53    3.02
  -2  -5 -25   95.72    2.67
   2   5  25  105.20    3.30
  -2  -5 -25  104.13    3.22
   2  -5  25  107.15    3.15
   2   5  25  103.24    3.77
  -2   5 -25  100.86    4.09
   2  -5  25  107.97    3.25
   2  -5  25  100.65    2.75
  -2   5 -25   85.68    2.57
  -2  -5 -25  101.11    3.05
   2  -5  25   97.03    3.43
   2  -5  27   81.08    2.80
  -2  -5 -27   80.02    3.10
   2  -5  27   76.03    3.15
  -2   5 -27   62.08    2.51
  -2   5 -27   73.47    4.22
   2   5  27   66.12    2.57
  -2  -5 -27   70.54    2.35
  -2  -5 -27   72.88    2.70
   2  -5  27   85.87    2.80
   2   5  27   73.28    3.36
   2  -5  27   76.27    2.51
  -2  -5 -27   77.03    2.65
  -2   5 -27   57.65    2.13
   2  -5  27   74.59    3.12
  -2   5 -27   69.20    3.58
   2  -5  29  257.15    5.09
  -2  -5 -29  257.48    5.69
   2  -5  29  237.37    5.99
  -2   5 -29  218.08    5.11
  -2   5 -29  241.00    7.09
   2   5  29  232.88    5.05
  -2  -5 -29  229.66    4.66
  -2  -5 -29  244.70    5.00
   2   5  29  234.81    6.13
   2  -5  29  236.83    4.79
  -2   5 -29  234.68    6.54
   2  -5  29  239.14    5.85
   2  -5  29  268.98    5.02
  -2  -5 -29  250.27    4.90
   2  -5  31  177.22    5.17
   2   5  31  178.94    4.27
  -2  -5 -31  167.90    3.93
  -2   5 -31  172.11    5.64
   2   5  31  186.59    5.43
   2   5  31  187.49    5.51
   2  -5  31  182.26    4.13
   2  -5  31  184.36    5.13
  -2  -5 -31  194.75    4.77
  -2  -5 -31  189.65    4.03
   2  -5  31  198.63    4.05
  -2   5 -31  161.63    4.34
  -2   5 -31  178.22    6.26
  -2   5 -33   83.21    4.68
  -2  -5 -33   79.03    3.05
  -2   5 -33   76.69    4.01
   2  -5  33   75.13    3.46
   2  -5  33   82.03    2.84
   2   5  33   87.00    3.94
   2   5  33   84.73    3.81
   2   5  35    2.94    2.09
  -2  -5 -35    1.42    1.48
   2  -5  35    2.76    1.77
   2   5  35    3.02    2.32
  -2   5 -35    2.10    2.12
  -2   5 -35    2.08    2.96
   2  -5  35    2.64    1.64
   2   5  37    2.79    2.48
   2  -5  37    3.55    1.80
  -2  -5 -37    2.42    1.46
   2  -5  37    1.57    1.84
  -2   5 -37    4.08    2.31
  -2   5 -37    3.04    3.10
   2   5  37    2.24    2.12
   2   5  39   18.06    2.66
   2  -5  39   17.25    2.42
  -2  -5 -39   21.16    1.90
  -2  -5 -39   27.62    2.17
  -2   5 -39   16.74    3.64
  -2   5 -39   18.66    2.75
   2   5  39   22.31    3.08
  -2   5 -41   28.02    3.17
  -2   5 -41   31.73    4.11
  -2  -5 -41   34.43    2.13
   2  -5  41   31.77    2.93
   2   5  41   32.03    3.12
   2   5  43   -0.36    2.59
  -2   5 -43   -4.06    3.94
  -2  -6  42    3.25    2.33
   2   6 -42   -0.26    3.45
   2  -6 -40    9.39    1.72
  -2  -6  40    5.64    2.41
   2   6 -40    5.21    2.45
  -2   6  40    6.20    2.68
   2   6 -40    7.10    3.38
  -2   6  38    1.20    2.36
   2  -6 -38    4.90    1.63
  -2  -6  38    2.70    2.17
   2   6 -38    0.92    3.30
  -2   6  38    2.54    2.57
   2   6 -38   -0.86    2.33
   2  -6 -38    5.00    2.43
  -2   6  36    0.85    2.33
  -2  -6  36    0.99    1.83
   2   6 -36    0.25    3.07
   2   6 -36    0.99    2.19
  -2  -6  36    3.64    2.15
  -2   6  36    3.38    2.51
   2  -6 -36    3.54    1.62
  -2  -6  34   32.90    2.55
   2  -6 -34   41.41    2.42
  -2   6  34   35.91    3.11
  -2  -6  34   36.85    2.69
   2   6 -34   38.75    3.98
   2   6 -34   31.57    3.01
  -2   6  34   35.75    3.28
   2  -6 -32   37.77    2.32
  -2  -6  32   31.44    2.40
  -2   6  32   34.52    2.98
  -2  -6  32   33.88    2.59
  -2   6  32   34.35    3.15
   2   6 -32   31.06    3.01
   2   6 -32   33.99    3.70
   2   6 -30   34.00    3.76
   2   6 -30   28.75    2.84
   2  -6 -30   35.62    2.30
  -2  -6  30   30.47    2.25
  -2   6  30   33.90    2.90
   2  -6 -30   32.70    2.10
   2  -6 -30   39.54    3.05
  -2   6  30   30.26    2.95
   2   6 -28  130.56    4.94
   2   6 -28  140.18    5.72
   2  -6 -28  142.40    4.15
  -2  -6  28  123.07    3.93
  -2   6  28  142.74    4.65
   2  -6 -28  137.12    3.85
   2  -6 -28  148.69    4.94
  -2   6  28  136.63    5.07
  -2   6  26  146.04    5.13
   2  -6 -26  154.72    4.36
  -2  -6  26  144.82    4.09
   2   6 -26  141.48    3.73
   2   6 -26  151.50    5.81
   2   6 -26  141.77    5.05
   2  -6 -26  155.66    4.99
  -2   6  26  147.23    4.64
   2  -6 -24  296.09    6.94
   2  -6 -24  251.85    4.24
   2   6 -24  291.37    6.30
   2   6 -24  263.66    5.41
   2   6 -24  267.31    6.12
  -2   6  24  288.75    6.51
   2   6 -24  295.77    6.17
   2  -6 -24  284.94    5.87
   2   6 -24  284.37    7.82
   2   6 -24  283.00    7.16
   2  -6 -24  272.79    5.71
   2  -6 -24  290.47    6.05
  -2  -6  24  271.52    5.79
   2  -6 -24  292.24    6.32
  -2   6  24  276.68    7.12
  -2  -6  22  366.52    7.18
   2   6 -22  390.00    8.61
   2  -6 -22  361.61    7.02
   2   6 -22  390.48    9.25
   2  -6 -22  357.69    5.55
   2  -6 -22  383.62    8.13
   2   6 -22  396.81    7.73
   2   6 -22  361.12    6.61
[truncated: 1,213,771 more chars]
