# Supplementary material for: Enantioselective Synthesis of Axially Chiral Diaryl Ethers via Rhodium‐Catalyzed [2 + 2 + 2] Cycloaddition
Source: Angew Chem Int Ed Engl. 2026 Jun 3;65(32):e3486845. doi: 10.1002/anie.3486845 (PMC13427224; doi:10.1002/anie.3486845)
Supplement: Supplementary file 1 — Supporting File 1: anie72956‐sup‐0001‐SuppMat.zip. [file ANIE-65-e3486845-s002.zip › anie72956-sup-0001-SuppMat/3na_exp_274_auto.cif]

data_exp_274_auto
_audit_creation_date               2025-11-22
_audit_creation_method
;
Olex2 1.5
(compiled 2025.07.13 svn.rb7424aed for OlexSys, GUI svn.r7314)
;
_shelx_SHELXL_version_number       '2018/3'
_audit_contact_author_address      ?
_audit_contact_author_email        ?
_audit_contact_author_name         ''
_audit_contact_author_phone        ?
_publ_contact_author_id_orcid      ?
_publ_section_references
;
Dolomanov, O.V., Bourhis, L.J., Gildea, R.J, Howard, J.A.K. & Puschmann, H.
 (2009), J. Appl. Cryst. 42, 339-341.

Sheldrick, G.M. (2015). Acta Cryst. A71, 3-8.

Sheldrick, G.M. (2015). Acta Cryst. C71, 3-8.
;
_chemical_name_common              ?
_chemical_name_systematic          ?
_chemical_formula_moiety           'C45 H41 N O5 S, 0.5[C6H14]'
_chemical_formula_sum              'C48 H48 N O5 S'
_chemical_formula_weight           750.93
_chemical_absolute_configuration   ad
_chemical_melting_point            ?
_chemical_oxdiff_formula           'C H O S N'
_chemical_oxdiff_usercomment       100K
loop_
  _atom_type_symbol
  _atom_type_description
  _atom_type_scat_dispersion_real
  _atom_type_scat_dispersion_imag
  _atom_type_scat_source
 'C' 'C' 0.0033 0.0016 'International Tables Vol C Tables 4.2.6.8 and 6.1.1.4'
 'H' 'H' 0.0000 0.0000 'International Tables Vol C Tables 4.2.6.8 and 6.1.1.4'
 'N' 'N' 0.0061 0.0033 'International Tables Vol C Tables 4.2.6.8 and 6.1.1.4'
 'O' 'O' 0.0106 0.0060 'International Tables Vol C Tables 4.2.6.8 and 6.1.1.4'
 'S' 'S' 0.1246 0.1234 'International Tables Vol C Tables 4.2.6.8 and 6.1.1.4'

_shelx_space_group_comment
;
The symmetry employed for this shelxl refinement is uniquely defined
by the following loop, which should always be used as a source of
symmetry information in preference to the above space-group names.
They are only intended as comments.
;
_space_group_crystal_system        'monoclinic'
_space_group_IT_number             4
_space_group_name_H-M_alt          'P 1 21 1'
_space_group_name_Hall             'P 2yb'
loop_
  _space_group_symop_operation_xyz
 'x, y, z'
 '-x, y+1/2, -z'

_cell_length_a                     13.7461(4)
_cell_length_b                     8.0888(2)
_cell_length_c                     17.9637(5)
_cell_angle_alpha                  90
_cell_angle_beta                   101.902(3)
_cell_angle_gamma                  90
_cell_volume                       1954.43(9)
_cell_formula_units_Z              2
_cell_measurement_reflns_used      12675
_cell_measurement_temperature      100.02(18)
_cell_measurement_theta_max        31.1140
_cell_measurement_theta_min        2.0780
_cell_oxdiff_angle_alpha           90.0061(15)
_cell_oxdiff_angle_beta            101.8744(19)
_cell_oxdiff_angle_gamma           90.0332(18)
_cell_oxdiff_length_a              13.7421(3)
_cell_oxdiff_length_b              8.09015(15)
_cell_oxdiff_length_c              17.9642(3)
_cell_oxdiff_measurement_reflns_used  12675
_cell_oxdiff_volume                1954.44(7)
_shelx_estimated_absorpt_T_max     0.993
_shelx_estimated_absorpt_T_min     0.953
_exptl_absorpt_coefficient_mu      0.133
_exptl_absorpt_correction_T_max    1.000
_exptl_absorpt_correction_T_min    0.791
_exptl_absorpt_correction_type     gaussian
_exptl_absorpt_process_details
;
CrysAlisPro 1.171.42.49 (Rigaku Oxford Diffraction, 2022)
Numerical absorption correction based on gaussian integration over
a multifaceted crystal model
Empirical absorption correction using spherical harmonics,
implemented in SCALE3 ABSPACK scaling algorithm.
;
_exptl_absorpt_special_details     ?
_exptl_crystal_colour              'clear colourless'
_exptl_crystal_colour_lustre       clear
_exptl_crystal_colour_modifier     .
_exptl_crystal_colour_primary      colourless
_exptl_crystal_density_diffrn      1.276
_exptl_crystal_density_meas        ?
_exptl_crystal_density_method      ?
_exptl_crystal_description         needle
_exptl_crystal_F_000               798
loop_
  _exptl_crystal_face_index_h
  _exptl_crystal_face_index_k
  _exptl_crystal_face_index_l
  _exptl_crystal_face_perp_dist
 -3 1 25 0.0281
 0 -11 4 0.2198
 3 0 -25 0.0305
 1 10 -12 0.1162
 19 0 -1 0.0332
 -19 0 1 0.0184

_exptl_crystal_size_max            0.37
_exptl_crystal_size_mid            0.07
_exptl_crystal_size_min            0.05
loop_
  _exptl_oxdiff_crystal_face_indexfrac_h
  _exptl_oxdiff_crystal_face_indexfrac_k
  _exptl_oxdiff_crystal_face_indexfrac_l
  _exptl_oxdiff_crystal_face_x
  _exptl_oxdiff_crystal_face_y
  _exptl_oxdiff_crystal_face_z
 -3.1460 0.8247 25.2360 -0.0242 -0.9152 -0.4023
 -0.3090 -11.2724 3.8460 0.0048 0.3274 -0.9449
 3.1462 -0.4634 -25.2811 0.0239 0.9020 0.4311
 1.4329 10.0639 -11.9070 0.0091 0.0034 1.0000
 19.1093 0.0400 -1.0571 0.9996 -0.0249 -0.0091
 -19.1093 -0.0400 1.0571 -0.9996 0.0249 0.0091

_exptl_transmission_factor_max     ?
_exptl_transmission_factor_min     ?
_diffrn_reflns_av_R_equivalents    0.0299
_diffrn_reflns_av_unetI/netI       0.0426
_diffrn_reflns_Laue_measured_fraction_full  0.999
_diffrn_reflns_Laue_measured_fraction_max  0.999
_diffrn_reflns_limit_h_max         17
_diffrn_reflns_limit_h_min         -18
_diffrn_reflns_limit_k_max         10
_diffrn_reflns_limit_k_min         -10
_diffrn_reflns_limit_l_max         23
_diffrn_reflns_limit_l_min         -23
_diffrn_reflns_number              27844
_diffrn_reflns_point_group_measured_fraction_full  1.000
_diffrn_reflns_point_group_measured_fraction_max  0.993
_diffrn_reflns_theta_full          25.242
_diffrn_reflns_theta_max           28.281
_diffrn_reflns_theta_min           2.088
_diffrn_ambient_environment        N~2~
_diffrn_ambient_temperature        100.02(18)
_diffrn_detector                   'Hybrid Pixel Array Detector'
_diffrn_detector_area_resol_mean   10.0000
_diffrn_detector_type              HyPix
_diffrn_measured_fraction_theta_full  0.999
_diffrn_measured_fraction_theta_max  0.999
_diffrn_measurement_details
;
List of Runs (angles in degrees, time in seconds):

  # Type    Start    End  Width  t~exp~   \w     \q     \k     \f   Frames
--------------------------------------------------------------------------
  1  \w    -76.00  -6.00   0.50   11.81    --  -12.13 -37.00  12.00  140
  2  \w    -33.00  50.00   0.50   11.81    --  -12.13  37.00 168.00  166
  3  \w     48.00  89.00   0.50   11.81    --   11.51-178.00   0.00   82
  4  \w     -7.00  19.00   0.50   11.81    --   11.51  57.00-180.00   52
  5  \w     44.00  90.00   0.50   11.81    --   11.51-178.00 -30.00   92
  6  \w    -18.00  24.00   0.50   11.81    --  -12.13 -99.00 -60.00   84
  7  \w    -82.00  16.00   0.50   11.81    --  -12.13 -77.00 -30.00  196
  8  \w    -89.00 -48.00   0.50   11.81    --  -12.13-178.00  30.00   82
  9  \w    -86.00 -60.00   0.50   11.81    --  -12.13-178.00-120.00   52
 10  \w    -88.00 -53.00   0.50   11.81    --  -12.13-178.00   0.00   70
;
_diffrn_measurement_device         'four-circle diffractometer'
_diffrn_measurement_device_type    'XtaLAB Synergy R, HyPix'
_diffrn_measurement_method         '\w scans'
_diffrn_orient_matrix_type        
 'CrysAlisPro convention (1999,Acta A55,543-557)'
_diffrn_orient_matrix_UB_11        0.0526221000
_diffrn_orient_matrix_UB_12        0.0000429000
_diffrn_orient_matrix_UB_13        0.0056016000
_diffrn_orient_matrix_UB_21        -0.0031692000
_diffrn_orient_matrix_UB_22        -0.0410041000
_diffrn_orient_matrix_UB_23        -0.0353206000
_diffrn_orient_matrix_UB_31        -0.0016693000
_diffrn_orient_matrix_UB_32        0.0774950000
_diffrn_orient_matrix_UB_33        -0.0186814000
_diffrn_radiation_monochromator    mirror
_diffrn_radiation_probe            x-ray
_diffrn_radiation_type             'Mo K\a'
_diffrn_radiation_wavelength       0.71073
_diffrn_source                     'micro-focus sealed X-ray tube'
_diffrn_source_type                'Mova (Mo) X-ray Source'
_reflns_Friedel_coverage           0.860
_reflns_Friedel_fraction_full      1.000
_reflns_Friedel_fraction_max       0.987
_reflns_number_gt                  8253
_reflns_number_total               9625
_reflns_special_details
;
 Reflections were merged by SHELXL according to the crystal
 class for the calculation of statistics and refinement.
 
 Structure factors included contributions from the .fab file.
 
 _reflns_Friedel_fraction is defined as the number of unique
 Friedel pairs measured divided by the number that would be
 possible theoretically, ignoring centric projections and
 systematic absences.
;
_reflns_threshold_expression       'I > 2\s(I)'
_computing_cell_refinement         'CrysAlisPro 1.171.42.49 (Rigaku OD, 2022)'
_computing_data_collection         'CrysAlisPro 1.171.42.49 (Rigaku OD, 2022)'
_computing_data_reduction          'CrysAlisPro 1.171.42.49 (Rigaku OD, 2022)'
_computing_molecular_graphics      'Olex2 1.5 (Dolomanov et al., 2009)'
_computing_publication_material    'Olex2 1.5 (Dolomanov et al., 2009)'
_computing_structure_refinement    'SHELXL 2018/3 (Sheldrick, 2015)'
_computing_structure_solution      'SHELXT 2018/2 (Sheldrick, 2018)'
_refine_diff_density_max           0.219
_refine_diff_density_min           -0.311
_refine_diff_density_rms           0.037
_refine_ls_abs_structure_details
;
 Flack x determined using 3293 quotients [(I+)-(I-)]/[(I+)+(I-)]
 (Parsons, Flack and Wagner, Acta Cryst. B69 (2013) 249-259).
;
_refine_ls_abs_structure_Flack     0.03(2)
_refine_ls_extinction_coef         .
_refine_ls_extinction_method       none
_refine_ls_goodness_of_fit_ref     1.046
_refine_ls_hydrogen_treatment      constr
_refine_ls_matrix_type             full
_refine_ls_number_parameters       476
_refine_ls_number_reflns           9625
_refine_ls_number_restraints       1
_refine_ls_R_factor_all            0.0467
_refine_ls_R_factor_gt             0.0368
_refine_ls_restrained_S_all        1.045
_refine_ls_shift/su_max            0.001
_refine_ls_shift/su_mean           0.000
_refine_ls_structure_factor_coef   Fsqd
_refine_ls_weighting_details      
 'w=1/[\s^2^(Fo^2^)+(0.0442P)^2^] where P=(Fo^2^+2Fc^2^)/3'
_refine_ls_weighting_scheme        calc
_refine_ls_wR_factor_gt            0.0780
_refine_ls_wR_factor_ref           0.0805
_refine_special_details            ?
_olex2_refinement_description
;
1. Fixed Uiso
 At 1.2 times of:
  All C(H) groups, All C(H,H) groups
 At 1.5 times of:
  All C(H,H,H) groups
2.a Secondary CH2 refined with riding coordinates:
 C00D(H00A,H00B), C00U(H00C,H00D)
2.b Aromatic/amide H refined with riding coordinates:
 C00E(H00E), C00K(H00K), C00L(H00L), C00O(H00O), C00S(H00S), C00T(H00T),
 C00V(H00V), C00X(H00X), C00Y(H00Y), C00Z(H00Z), C012(H012), C013(H013),
 C015(H015), C018(H018), C01A(H01G), C01B(H01H)
2.c Idealised Me refined as rotating group:
 C014(H01A,H01B,H01C), C017(H01D,H01E,H01F), C01C(H01I,H01J,H01K), C01D(H01L,
 H01M,H01N), C01E(H01O,H01P,H01Q), C01F(H01R,H01S,H01T), C01G(H01U,H01V,H01W)
;
_atom_sites_solution_hydrogens     geom
_atom_sites_solution_primary       dual
_atom_sites_solution_secondary     ?
loop_
  _atom_site_label
  _atom_site_type_symbol
  _atom_site_fract_x
  _atom_site_fract_y
  _atom_site_fract_z
  _atom_site_U_iso_or_equiv
  _atom_site_adp_type
  _atom_site_occupancy
  _atom_site_site_symmetry_order
  _atom_site_calc_flag
  _atom_site_refinement_flags_posn
  _atom_site_refinement_flags_adp
  _atom_site_refinement_flags_occupancy
  _atom_site_disorder_assembly
  _atom_site_disorder_group
 S001 S 0.63487(4) 0.40882(6) 0.48390(3) 0.02024(12) Uani 1 1 d . . . . .
 O002 O 0.20357(12) 0.74343(18) 0.11183(9) 0.0259(4) Uani 1 1 d . . . . .
 O003 O 0.60670(11) 0.35542(18) 0.55243(9) 0.0259(4) Uani 1 1 d . . . . .
 O004 O 0.70191(11) 0.54527(17) 0.48471(9) 0.0261(4) Uani 1 1 d . . . . .
 O005 O 0.22439(11) 0.92686(18) 0.20786(8) 0.0250(3) Uani 1 1 d . . . . .
 O006 O 0.12672(10) 0.50850(17) 0.24603(9) 0.0235(3) Uani 1 1 d . . . . .
 N007 N 0.53279(12) 0.4615(2) 0.42546(10) 0.0197(4) Uani 1 1 d . . . . .
 C008 C 0.23027(15) 0.7761(3) 0.17826(13) 0.0206(4) Uani 1 1 d . . . . .
 C009 C 0.38298(16) 0.6746(2) 0.26400(12) 0.0186(4) Uani 1 1 d . . . . .
 C00A C 0.68207(15) 0.2373(2) 0.44286(13) 0.0199(4) Uani 1 1 d . . . . .
 C00B C 0.42970(15) 0.5635(2) 0.31856(12) 0.0174(4) Uani 1 1 d . . . . .
 C00C C 0.37850(15) 0.4371(2) 0.34613(12) 0.0176(4) Uani 1 1 d . . . . .
 C00D C 0.53721(15) 0.5654(3) 0.35838(12) 0.0213(4) Uani 1 1 d . . . . .
 H00A H 0.580442 0.515815 0.326590 0.026 Uiso 1 1 calc R U . . .
 H00B H 0.560494 0.678745 0.373368 0.026 Uiso 1 1 calc R U . . .
 C00E C 0.44694(16) 0.9645(2) 0.27044(13) 0.0230(5) Uani 1 1 d . . . . .
 H00E H 0.412602 0.983702 0.310423 0.028 Uiso 1 1 calc R U . . .
 C00F C 0.65658(15) 1.0137(3) 0.06925(13) 0.0229(5) Uani 1 1 d . . . . .
 C00G C 0.27959(15) 0.6567(2) 0.23806(12) 0.0190(4) Uani 1 1 d . . . . .
 C00H C 0.49214(15) 0.7795(2) 0.17707(12) 0.0179(4) Uani 1 1 d . . . . .
 C00I C 0.59978(14) 0.8829(3) 0.09259(12) 0.0201(4) Uani 1 1 d . . . . .
 C00J C 0.44146(15) 0.8092(2) 0.23615(12) 0.0184(4) Uani 1 1 d . . . . .
 C00K C 0.66106(17) 1.1693(3) 0.10760(14) 0.0281(5) Uani 1 1 d . . . . .
 H00K H 0.699432 1.256278 0.092770 0.034 Uiso 1 1 calc R U . . .
 C00L C 0.66569(16) 0.0811(3) 0.46942(13) 0.0239(5) Uani 1 1 d . . . . .
 H00L H 0.634486 0.068650 0.511610 0.029 Uiso 1 1 calc R U . . .
 C00M C 0.54905(14) 0.9092(3) 0.15323(11) 0.0185(4) Uani 1 1 d . . . . .
 C00N C 0.59230(16) 0.7290(3) 0.05449(13) 0.0217(5) Uani 1 1 d . . . . .
 C00O C -0.08248(16) 0.7658(3) 0.15405(14) 0.0245(5) Uani 1 1 d . . . . .
 H00O H -0.135511 0.764160 0.110757 0.029 Uiso 1 1 calc R U . . .
 C00P C -0.01641(15) 0.6315(3) 0.16737(12) 0.0208(4) Uani 1 1 d . . . . .
 C00Q C 0.27689(14) 0.4162(3) 0.32065(11) 0.0196(4) Uani 1 1 d . . . . .
 C00R C 0.06079(16) 0.6433(3) 0.23166(13) 0.0219(4) Uani 1 1 d . . . . .
 C00S C 0.72978(17) 0.2559(3) 0.38225(14) 0.0286(5) Uani 1 1 d . . . . .
 H00S H 0.743530 0.363150 0.365443 0.034 Uiso 1 1 calc R U . . .
 C00T C 0.53623(16) 0.5989(3) 0.08012(13) 0.0239(5) Uani 1 1 d . . . . .
 H00T H 0.532201 0.494095 0.055792 0.029 Uiso 1 1 calc R U . . .
 C00U C 0.44791(14) 0.3444(2) 0.40831(12) 0.0179(4) Uani 1 1 d . . . . .
 H00C H 0.417748 0.326288 0.453152 0.022 Uiso 1 1 calc R U . . .
 H00D H 0.468034 0.236734 0.390029 0.022 Uiso 1 1 calc R U . . .
 C00V C 0.61219(17) 1.1953(3) 0.16419(14) 0.0283(5) Uani 1 1 d . . . . .
 H00V H 0.616404 1.300364 0.188292 0.034 Uiso 1 1 calc R U . . .
 C00W C 0.22837(15) 0.5307(3) 0.26725(12) 0.0202(4) Uani 1 1 d . . . . .
 C00X C 0.69528(16) -0.0575(3) 0.43385(13) 0.0256(5) Uani 1 1 d . . . . .
 H00X H 0.685331 -0.164496 0.452750 0.031 Uiso 1 1 calc R U . . .
 C00Y C 0.48881(16) 0.6229(3) 0.13853(12) 0.0208(4) Uani 1 1 d . . . . .
 H00Y H 0.452566 0.534114 0.154339 0.025 Uiso 1 1 calc R U . . .
 C00Z C 0.50154(18) 1.0912(3) 0.24726(14) 0.0273(5) Uani 1 1 d . . . . .
 H00Z H 0.503709 1.196211 0.271270 0.033 Uiso 1 1 calc R U . . .
 C010 C 0.06970(16) 0.7736(3) 0.28385(13) 0.0259(5) Uani 1 1 d . . . . .
 C011 C -0.03327(16) 0.4774(3) 0.11605(13) 0.0239(5) Uani 1 1 d . . . . .
 C012 C -0.07203(16) 0.9002(3) 0.20256(13) 0.0271(5) Uani 1 1 d . . . . .
 H012 H -0.116449 0.991098 0.191475 0.033 Uiso 1 1 calc R U . . .
 C013 C 0.75697(18) 0.1171(3) 0.34674(15) 0.0311(5) Uani 1 1 d . . . . .
 H013 H 0.788527 0.130114 0.304772 0.037 Uiso 1 1 calc R U . . .
 C014 C 0.21999(16) 0.2819(3) 0.35191(13) 0.0265(5) Uani 1 1 d . . . . .
 H01A H 0.265346 0.220748 0.391714 0.040 Uiso 1 1 calc R U . . .
 H01B H 0.190799 0.205945 0.310838 0.040 Uiso 1 1 calc R U . . .
 H01C H 0.166974 0.331865 0.373436 0.040 Uiso 1 1 calc R U . . .
 C015 C 0.70304(16) 0.9861(3) 0.00792(14) 0.0278(5) Uani 1 1 d . . . . .
 H015 H 0.741865 1.071491 -0.007723 0.033 Uiso 1 1 calc R U . . .
 C016 C 0.55366(16) 1.0668(3) 0.18883(13) 0.0224(5) Uani 1 1 d . . . . .
 C017 C 0.1804(2) 1.0521(3) 0.15387(15) 0.0326(6) Uani 1 1 d . . . . .
 H01D H 0.219104 1.062074 0.113983 0.049 Uiso 1 1 calc R U . . .
 H01E H 0.180343 1.158278 0.180099 0.049 Uiso 1 1 calc R U . . .
 H01F H 0.111912 1.020673 0.130933 0.049 Uiso 1 1 calc R U . . .
 C018 C 0.69328(17) 0.8366(3) -0.03023(14) 0.0298(5) Uani 1 1 d . . . . .
 H018 H 0.724482 0.821197 -0.072242 0.036 Uiso 1 1 calc R U . . .
 C019 C 0.73921(16) -0.0416(3) 0.37099(14) 0.0270(5) Uani 1 1 d . . . . .
 C01A C 0.63835(17) 0.7086(3) -0.00780(14) 0.0273(5) Uani 1 1 d . . . . .
 H01G H 0.631919 0.606718 -0.034713 0.033 Uiso 1 1 calc R U . . .
 C01B C 0.00279(16) 0.9031(3) 0.26716(14) 0.0286(5) Uani 1 1 d . . . . .
 H01H H 0.008389 0.995169 0.300582 0.034 Uiso 1 1 calc R U . . .
 C01C C 0.05435(18) 0.4443(3) 0.07721(15) 0.0317(5) Uani 1 1 d . . . . .
 H01I H 0.062828 0.538660 0.044916 0.048 Uiso 1 1 calc R U . . .
 H01J H 0.041000 0.344420 0.045889 0.048 Uiso 1 1 calc R U . . .
 H01K H 0.115168 0.428686 0.116013 0.048 Uiso 1 1 calc R U . . .
 C01D C 0.14584(18) 0.7762(4) 0.35773(14) 0.0356(6) Uani 1 1 d . . . . .
 H01L H 0.150566 0.666084 0.380909 0.053 Uiso 1 1 calc R U . . .
 H01M H 0.125618 0.856417 0.392537 0.053 Uiso 1 1 calc R U . . .
 H01N H 0.210722 0.807953 0.347661 0.053 Uiso 1 1 calc R U . . .
 C01E C -0.12591(18) 0.4964(3) 0.05271(15) 0.0326(6) Uani 1 1 d . . . . .
 H01O H -0.184324 0.512805 0.075259 0.049 Uiso 1 1 calc R U . . .
 H01P H -0.134929 0.396509 0.021197 0.049 Uiso 1 1 calc R U . . .
 H01Q H -0.117805 0.592198 0.021122 0.049 Uiso 1 1 calc R U . . .
 C01F C -0.05131(18) 0.3265(3) 0.16341(15) 0.0325(6) Uani 1 1 d . . . . .
 H01R H 0.007769 0.306332 0.203344 0.049 Uiso 1 1 calc R U . . .
 H01S H -0.064645 0.229253 0.130337 0.049 Uiso 1 1 calc R U . . .
 H01T H -0.108560 0.347672 0.186747 0.049 Uiso 1 1 calc R U . . .
 C01G C 0.7656(2) -0.1926(3) 0.33038(16) 0.0366(6) Uani 1 1 d . . . . .
 H01U H 0.763611 -0.290430 0.362232 0.055 Uiso 1 1 calc R U . . .
 H01V H 0.832641 -0.179853 0.320345 0.055 Uiso 1 1 calc R U . . .
 H01W H 0.717802 -0.205964 0.282109 0.055 Uiso 1 1 calc R U . . .

loop_
  _atom_site_aniso_label
  _atom_site_aniso_U_11
  _atom_site_aniso_U_22
  _atom_site_aniso_U_33
  _atom_site_aniso_U_23
  _atom_site_aniso_U_13
  _atom_site_aniso_U_12
 S001 0.0228(2) 0.0167(2) 0.0190(3) 0.0007(2) -0.00073(19) 0.0009(2)
 O002 0.0332(9) 0.0262(8) 0.0169(8) 0.0023(7) 0.0023(7) 0.0005(7)
 O003 0.0325(9) 0.0248(8) 0.0188(8) -0.0013(6) 0.0014(7) 0.0040(6)
 O004 0.0274(8) 0.0161(7) 0.0310(9) 0.0004(6) -0.0028(7) -0.0014(6)
 O005 0.0333(8) 0.0186(7) 0.0221(8) 0.0050(6) 0.0033(6) 0.0037(7)
 O006 0.0198(7) 0.0199(7) 0.0281(9) 0.0061(6) -0.0012(6) -0.0024(6)
 N007 0.0207(9) 0.0167(8) 0.0204(9) 0.0027(7) 0.0010(7) 0.0002(7)
 C008 0.0194(10) 0.0234(10) 0.0198(11) 0.0020(9) 0.0056(8) -0.0020(9)
 C009 0.0254(11) 0.0160(9) 0.0151(10) -0.0021(8) 0.0056(8) -0.0019(8)
 C00A 0.0197(10) 0.0158(10) 0.0233(12) -0.0002(8) 0.0022(9) 0.0012(8)
 C00B 0.0203(10) 0.0153(9) 0.0170(10) -0.0008(8) 0.0044(8) 0.0001(8)
 C00C 0.0235(10) 0.0147(10) 0.0155(10) -0.0013(8) 0.0059(8) 0.0012(8)
 C00D 0.0230(11) 0.0189(10) 0.0209(11) 0.0043(8) 0.0020(9) 0.0001(8)
 C00E 0.0293(12) 0.0225(11) 0.0190(11) -0.0002(9) 0.0095(9) -0.0013(9)
 C00F 0.0202(10) 0.0262(11) 0.0215(12) 0.0070(9) 0.0023(9) 0.0023(9)
 C00G 0.0221(10) 0.0173(10) 0.0174(11) 0.0012(8) 0.0034(8) -0.0006(8)
 C00H 0.0188(10) 0.0173(10) 0.0153(10) 0.0015(8) -0.0017(8) -0.0011(8)
 C00I 0.0176(9) 0.0228(11) 0.0187(11) 0.0043(8) 0.0011(8) 0.0031(8)
 C00J 0.0210(10) 0.0185(10) 0.0141(10) 0.0027(8) 0.0001(8) -0.0007(8)
 C00K 0.0278(12) 0.0271(12) 0.0293(13) 0.0081(10) 0.0054(10) -0.0059(10)
 C00L 0.0292(12) 0.0203(10) 0.0230(12) 0.0016(9) 0.0071(9) 0.0008(9)
 C00M 0.0186(9) 0.0186(9) 0.0168(10) 0.0018(9) 0.0006(8) 0.0009(9)
 C00N 0.0205(10) 0.0233(11) 0.0199(11) 0.0030(9) 0.0009(9) 0.0051(9)
 C00O 0.0223(11) 0.0222(11) 0.0288(13) 0.0050(9) 0.0045(9) -0.0009(9)
 C00P 0.0216(11) 0.0205(10) 0.0207(11) 0.0028(9) 0.0052(9) -0.0032(8)
 C00Q 0.0237(10) 0.0166(9) 0.0177(10) 0.0000(9) 0.0028(8) -0.0025(9)
 C00R 0.0225(10) 0.0214(10) 0.0228(11) 0.0035(9) 0.0066(9) -0.0041(9)
 C00S 0.0274(12) 0.0238(11) 0.0359(14) 0.0081(10) 0.0095(10) 0.0005(9)
 C00T 0.0263(11) 0.0213(10) 0.0231(12) -0.0010(9) 0.0025(9) 0.0026(9)
 C00U 0.0203(10) 0.0157(9) 0.0184(11) 0.0001(8) 0.0052(8) 0.0002(8)
 C00V 0.0351(13) 0.0180(11) 0.0316(14) 0.0018(9) 0.0063(11) -0.0058(9)
 C00W 0.0206(10) 0.0213(10) 0.0176(11) -0.0002(8) 0.0016(8) -0.0022(8)
 C00X 0.0304(12) 0.0182(11) 0.0287(13) 0.0027(9) 0.0074(10) -0.0036(9)
 C00Y 0.0236(11) 0.0168(10) 0.0213(11) 0.0008(8) 0.0028(9) -0.0018(8)
 C00Z 0.0390(13) 0.0201(11) 0.0238(12) -0.0032(9) 0.0091(10) -0.0039(10)
 C010 0.0251(11) 0.0322(12) 0.0211(12) -0.0014(10) 0.0060(9) -0.0062(10)
 C011 0.0243(11) 0.0212(10) 0.0239(12) -0.0006(9) -0.0005(9) -0.0019(9)
 C012 0.0263(11) 0.0220(10) 0.0358(13) 0.0049(10) 0.0129(10) 0.0027(10)
 C013 0.0298(12) 0.0334(13) 0.0342(14) 0.0048(11) 0.0162(11) 0.0009(10)
 C014 0.0260(11) 0.0246(11) 0.0276(13) 0.0077(10) 0.0022(9) -0.0051(9)
 C015 0.0238(11) 0.0337(12) 0.0275(13) 0.0112(10) 0.0088(10) 0.0017(10)
 C016 0.0270(11) 0.0191(10) 0.0205(11) 0.0027(9) 0.0031(9) -0.0019(9)
 C017 0.0447(14) 0.0237(12) 0.0291(14) 0.0083(10) 0.0069(11) 0.0082(11)
 C018 0.0286(12) 0.0380(13) 0.0254(13) 0.0072(11) 0.0118(10) 0.0118(10)
 C019 0.0233(11) 0.0252(11) 0.0333(14) -0.0021(9) 0.0075(10) 0.0000(9)
 C01A 0.0275(12) 0.0292(12) 0.0250(13) -0.0006(10) 0.0053(10) 0.0068(10)
 C01B 0.0299(11) 0.0269(11) 0.0321(12) -0.0058(11) 0.0132(10) -0.0056(10)
 C01C 0.0362(13) 0.0264(13) 0.0327(14) -0.0076(10) 0.0077(11) -0.0004(10)
 C01D 0.0304(13) 0.0504(15) 0.0243(13) -0.0111(12) 0.0020(10) -0.0031(12)
 C01E 0.0314(13) 0.0291(12) 0.0316(14) -0.0006(10) -0.0063(10) -0.0038(10)
 C01F 0.0319(13) 0.0262(12) 0.0358(15) 0.0044(10) -0.0015(11) -0.0064(10)
 C01G 0.0427(15) 0.0286(13) 0.0435(17) -0.0053(11) 0.0203(13) 0.0005(11)

_geom_special_details
;
 All esds (except the esd in the dihedral angle between two l.s. planes)
 are estimated using the full covariance matrix.  The cell esds are taken
 into account individually in the estimation of esds in distances, angles
 and torsion angles; correlations between esds in cell parameters are only
 used when they are defined by crystal symmetry.  An approximate (isotropic)
 treatment of cell esds is used for estimating esds involving l.s. planes.
;
loop_
  _geom_bond_atom_site_label_1
  _geom_bond_atom_site_label_2
  _geom_bond_distance
  _geom_bond_site_symmetry_2
  _geom_bond_publ_flag
 S001 O003 1.4313(17) . ?
 S001 O004 1.4360(15) . ?
 S001 N007 1.6263(17) . ?
 S001 C00A 1.757(2) . ?
 O002 C008 1.203(3) . ?
 O005 C008 1.340(3) . ?
 O005 C017 1.446(3) . ?
 O006 C00R 1.407(2) . ?
 O006 C00W 1.382(2) . ?
 N007 C00D 1.481(3) . ?
 N007 C00U 1.485(3) . ?
 C008 C00G 1.498(3) . ?
 C009 C00B 1.386(3) . ?
 C009 C00G 1.409(3) . ?
 C009 C00J 1.499(3) . ?
 C00A C00L 1.385(3) . ?
 C00A C00S 1.390(3) . ?
 C00B C00C 1.390(3) . ?
 C00B C00D 1.503(3) . ?
 C00C C00Q 1.387(3) . ?
 C00C C00U 1.510(3) . ?
 C00D H00A 0.9900 . ?
 C00D H00B 0.9900 . ?
 C00E H00E 0.9500 . ?
 C00E C00J 1.395(3) . ?
 C00E C00Z 1.384(3) . ?
 C00F C00I 1.428(3) . ?
 C00F C00K 1.430(3) . ?
 C00F C015 1.401(3) . ?
 C00G C00W 1.401(3) . ?
 C00H C00J 1.405(3) . ?
 C00H C00M 1.426(3) . ?
 C00H C00Y 1.440(3) . ?
 C00I C00M 1.425(3) . ?
 C00I C00N 1.414(3) . ?
 C00K H00K 0.9500 . ?
 C00K C00V 1.346(3) . ?
 C00L H00L 0.9500 . ?
 C00L C00X 1.392(3) . ?
 C00M C016 1.422(3) . ?
 C00N C00T 1.435(3) . ?
 C00N C01A 1.404(3) . ?
 C00O H00O 0.9500 . ?
 C00O C00P 1.404(3) . ?
 C00O C012 1.383(3) . ?
 C00P C00R 1.401(3) . ?
 C00P C011 1.539(3) . ?
 C00Q C00W 1.399(3) . ?
 C00Q C014 1.513(3) . ?
 C00R C010 1.399(3) . ?
 C00S H00S 0.9500 . ?
 C00S C013 1.381(3) . ?
 C00T H00T 0.9500 . ?
 C00T C00Y 1.358(3) . ?
 C00U H00C 0.9900 . ?
 C00U H00D 0.9900 . ?
 C00V H00V 0.9500 . ?
 C00V C016 1.439(3) . ?
 C00X H00X 0.9500 . ?
 C00X C019 1.392(3) . ?
 C00Y H00Y 0.9500 . ?
 C00Z H00Z 0.9500 . ?
 C00Z C016 1.402(3) . ?
 C010 C01B 1.385(3) . ?
 C010 C01D 1.512(3) . ?
 C011 C01C 1.535(3) . ?
 C011 C01E 1.531(3) . ?
 C011 C01F 1.537(3) . ?
 C012 H012 0.9500 . ?
 C012 C01B 1.383(3) . ?
 C013 H013 0.9500 . ?
 C013 C019 1.394(3) . ?
 C014 H01A 0.9800 . ?
 C014 H01B 0.9800 . ?
 C014 H01C 0.9800 . ?
 C015 H015 0.9500 . ?
 C015 C018 1.383(3) . ?
 C017 H01D 0.9800 . ?
 C017 H01E 0.9800 . ?
 C017 H01F 0.9800 . ?
 C018 H018 0.9500 . ?
 C018 C01A 1.389(3) . ?
 C019 C01G 1.505(3) . ?
 C01A H01G 0.9500 . ?
 C01B H01H 0.9500 . ?
 C01C H01I 0.9800 . ?
 C01C H01J 0.9800 . ?
 C01C H01K 0.9800 . ?
 C01D H01L 0.9800 . ?
 C01D H01M 0.9800 . ?
 C01D H01N 0.9800 . ?
 C01E H01O 0.9800 . ?
 C01E H01P 0.9800 . ?
 C01E H01Q 0.9800 . ?
 C01F H01R 0.9800 . ?
 C01F H01S 0.9800 . ?
 C01F H01T 0.9800 . ?
 C01G H01U 0.9800 . ?
 C01G H01V 0.9800 . ?
 C01G H01W 0.9800 . ?

loop_
  _geom_angle_atom_site_label_1
  _geom_angle_atom_site_label_2
  _geom_angle_atom_site_label_3
  _geom_angle
  _geom_angle_site_symmetry_1
  _geom_angle_site_symmetry_3
  _geom_angle_publ_flag
 O003 S001 O004 120.68(10) . . ?
 O003 S001 N007 106.48(9) . . ?
 O003 S001 C00A 108.14(10) . . ?
 O004 S001 N007 105.77(9) . . ?
 O004 S001 C00A 108.63(9) . . ?
 N007 S001 C00A 106.26(10) . . ?
 C008 O005 C017 115.01(17) . . ?
 C00W O006 C00R 121.75(15) . . ?
 C00D N007 S001 119.95(14) . . ?
 C00D N007 C00U 110.82(16) . . ?
 C00U N007 S001 120.23(13) . . ?
 O002 C008 O005 124.21(19) . . ?
 O002 C008 C00G 124.75(19) . . ?
 O005 C008 C00G 110.95(18) . . ?
 C00B C009 C00G 117.13(18) . . ?
 C00B C009 C00J 120.31(18) . . ?
 C00G C009 C00J 122.55(18) . . ?
 C00L C00A S001 118.38(17) . . ?
 C00L C00A C00S 120.35(19) . . ?
 C00S C00A S001 121.16(16) . . ?
 C009 C00B C00C 122.31(19) . . ?
 C009 C00B C00D 126.64(18) . . ?
 C00C C00B C00D 110.99(17) . . ?
 C00B C00C C00U 109.87(17) . . ?
 C00Q C00C C00B 121.41(18) . . ?
 C00Q C00C C00U 128.56(18) . . ?
 N007 C00D C00B 100.38(16) . . ?
 N007 C00D H00A 111.7 . . ?
 N007 C00D H00B 111.7 . . ?
 C00B C00D H00A 111.7 . . ?
 C00B C00D H00B 111.7 . . ?
 H00A C00D H00B 109.5 . . ?
 C00J C00E H00E 119.4 . . ?
 C00Z C00E H00E 119.4 . . ?
 C00Z C00E C00J 121.2(2) . . ?
 C00I C00F C00K 118.8(2) . . ?
 C015 C00F C00I 118.6(2) . . ?
 C015 C00F C00K 122.5(2) . . ?
 C009 C00G C008 116.57(18) . . ?
 C00W C00G C008 123.31(19) . . ?
 C00W C00G C009 120.11(19) . . ?
 C00J C00H C00M 119.31(18) . . ?
 C00J C00H C00Y 122.80(19) . . ?
 C00M C00H C00Y 117.88(19) . . ?
 C00M C00I C00F 119.84(19) . . ?
 C00N C00I C00F 120.0(2) . . ?
 C00N C00I C00M 120.17(18) . . ?
 C00E C00J C009 119.38(18) . . ?
 C00E C00J C00H 119.83(19) . . ?
 C00H C00J C009 120.78(18) . . ?
 C00F C00K H00K 119.2 . . ?
 C00V C00K C00F 121.5(2) . . ?
 C00V C00K H00K 119.2 . . ?
 C00A C00L H00L 120.2 . . ?
 C00A C00L C00X 119.5(2) . . ?
 C00X C00L H00L 120.2 . . ?
 C00I C00M C00H 120.36(19) . . ?
 C016 C00M C00H 120.04(18) . . ?
 C016 C00M C00I 119.59(19) . . ?
 C00I C00N C00T 118.7(2) . . ?
 C01A C00N C00I 119.3(2) . . ?
 C01A C00N C00T 122.0(2) . . ?
 C00P C00O H00O 119.3 . . ?
 C012 C00O H00O 119.3 . . ?
 C012 C00O C00P 121.4(2) . . ?
 C00O C00P C011 120.80(19) . . ?
 C00R C00P C00O 116.17(19) . . ?
 C00R C00P C011 122.94(19) . . ?
 C00C C00Q C00W 116.81(18) . . ?
 C00C C00Q C014 121.80(18) . . ?
 C00W C00Q C014 121.32(18) . . ?
 C00P C00R O006 116.62(18) . . ?
 C010 C00R O006 119.78(19) . . ?
 C010 C00R C00P 123.4(2) . . ?
 C00A C00S H00S 120.3 . . ?
 C013 C00S C00A 119.3(2) . . ?
 C013 C00S H00S 120.3 . . ?
 C00N C00T H00T 119.4 . . ?
 C00Y C00T C00N 121.2(2) . . ?
 C00Y C00T H00T 119.4 . . ?
 N007 C00U C00C 100.75(15) . . ?
 N007 C00U H00C 111.6 . . ?
 N007 C00U H00D 111.6 . . ?
 C00C C00U H00C 111.6 . . ?
 C00C C00U H00D 111.6 . . ?
 H00C C00U H00D 109.4 . . ?
 C00K C00V H00V 119.4 . . ?
 C00K C00V C016 121.1(2) . . ?
 C016 C00V H00V 119.4 . . ?
 O006 C00W C00G 123.29(18) . . ?
 O006 C00W C00Q 114.52(17) . . ?
 C00Q C00W C00G 122.19(19) . . ?
 C00L C00X H00X 119.5 . . ?
 C019 C00X C00L 121.0(2) . . ?
 C019 C00X H00X 119.5 . . ?
 C00H C00Y H00Y 119.2 . . ?
 C00T C00Y C00H 121.61(19) . . ?
 C00T C00Y H00Y 119.2 . . ?
 C00E C00Z H00Z 119.6 . . ?
 C00E C00Z C016 120.9(2) . . ?
 C016 C00Z H00Z 119.6 . . ?
 C00R C010 C01D 123.2(2) . . ?
 C01B C010 C00R 117.5(2) . . ?
 C01B C010 C01D 119.2(2) . . ?
 C01C C011 C00P 112.23(18) . . ?
 C01C C011 C01F 110.13(19) . . ?
 C01E C011 C00P 111.31(18) . . ?
 C01E C011 C01C 106.9(2) . . ?
 C01E C011 C01F 106.66(18) . . ?
 C01F C011 C00P 109.47(19) . . ?
 C00O C012 H012 119.9 . . ?
 C00O C012 C01B 120.3(2) . . ?
 C01B C012 H012 119.9 . . ?
 C00S C013 H013 119.2 . . ?
 C00S C013 C019 121.6(2) . . ?
 C019 C013 H013 119.2 . . ?
 C00Q C014 H01A 109.5 . . ?
 C00Q C014 H01B 109.5 . . ?
 C00Q C014 H01C 109.5 . . ?
 H01A C014 H01B 109.5 . . ?
 H01A C014 H01C 109.5 . . ?
 H01B C014 H01C 109.5 . . ?
 C00F C015 H015 119.5 . . ?
 C018 C015 C00F 121.0(2) . . ?
 C018 C015 H015 119.5 . . ?
 C00M C016 C00V 119.0(2) . . ?
 C00Z C016 C00M 118.77(19) . . ?
 C00Z C016 C00V 122.2(2) . . ?
 O005 C017 H01D 109.5 . . ?
 O005 C017 H01E 109.5 . . ?
 O005 C017 H01F 109.5 . . ?
 H01D C017 H01E 109.5 . . ?
 H01D C017 H01F 109.5 . . ?
 H01E C017 H01F 109.5 . . ?
 C015 C018 H018 119.6 . . ?
 C015 C018 C01A 120.7(2) . . ?
 C01A C018 H018 119.6 . . ?
 C00X C019 C013 118.1(2) . . ?
 C00X C019 C01G 120.45(19) . . ?
 C013 C019 C01G 121.4(2) . . ?
 C00N C01A H01G 119.8 . . ?
 C018 C01A C00N 120.3(2) . . ?
 C018 C01A H01G 119.8 . . ?
 C010 C01B H01H 119.5 . . ?
 C012 C01B C010 121.0(2) . . ?
 C012 C01B H01H 119.5 . . ?
 C011 C01C H01I 109.5 . . ?
 C011 C01C H01J 109.5 . . ?
 C011 C01C H01K 109.5 . . ?
 H01I C01C H01J 109.5 . . ?
 H01I C01C H01K 109.5 . . ?
 H01J C01C H01K 109.5 . . ?
 C010 C01D H01L 109.5 . . ?
 C010 C01D H01M 109.5 . . ?
 C010 C01D H01N 109.5 . . ?
 H01L C01D H01M 109.5 . . ?
 H01L C01D H01N 109.5 . . ?
 H01M C01D H01N 109.5 . . ?
 C011 C01E H01O 109.5 . . ?
 C011 C01E H01P 109.5 . . ?
 C011 C01E H01Q 109.5 . . ?
 H01O C01E H01P 109.5 . . ?
 H01O C01E H01Q 109.5 . . ?
 H01P C01E H01Q 109.5 . . ?
 C011 C01F H01R 109.5 . . ?
 C011 C01F H01S 109.5 . . ?
 C011 C01F H01T 109.5 . . ?
 H01R C01F H01S 109.5 . . ?
 H01R C01F H01T 109.5 . . ?
 H01S C01F H01T 109.5 . . ?
 C019 C01G H01U 109.5 . . ?
 C019 C01G H01V 109.5 . . ?
 C019 C01G H01W 109.5 . . ?
 H01U C01G H01V 109.5 . . ?
 H01U C01G H01W 109.5 . . ?
 H01V C01G H01W 109.5 . . ?

loop_
  _geom_torsion_atom_site_label_1
  _geom_torsion_atom_site_label_2
  _geom_torsion_atom_site_label_3
  _geom_torsion_atom_site_label_4
  _geom_torsion
  _geom_torsion_site_symmetry_1
  _geom_torsion_site_symmetry_2
  _geom_torsion_site_symmetry_3
  _geom_torsion_site_symmetry_4
  _geom_torsion_publ_flag
 S001 N007 C00D C00B 173.76(14) . . . . ?
 S001 N007 C00U C00C -173.26(14) . . . . ?
 S001 C00A C00L C00X 174.89(17) . . . . ?
 S001 C00A C00S C013 -173.59(18) . . . . ?
 O002 C008 C00G C009 103.9(3) . . . . ?
 O002 C008 C00G C00W -75.2(3) . . . . ?
 O003 S001 N007 C00D 162.73(15) . . . . ?
 O003 S001 N007 C00U -53.12(17) . . . . ?
 O003 S001 C00A C00L 13.9(2) . . . . ?
 O003 S001 C00A C00S -169.76(17) . . . . ?
 O004 S001 N007 C00D 33.20(18) . . . . ?
 O004 S001 N007 C00U 177.35(15) . . . . ?
 O004 S001 C00A C00L 146.50(16) . . . . ?
 O004 S001 C00A C00S -37.1(2) . . . . ?
 O005 C008 C00G C009 -72.9(2) . . . . ?
 O005 C008 C00G C00W 108.0(2) . . . . ?
 O006 C00R C010 C01B -179.81(19) . . . . ?
 O006 C00R C010 C01D -1.9(3) . . . . ?
 N007 S001 C00A C00L -100.10(18) . . . . ?
 N007 S001 C00A C00S 76.25(19) . . . . ?
 C008 C00G C00W O006 -2.8(3) . . . . ?
 C008 C00G C00W C00Q 177.1(2) . . . . ?
 C009 C00B C00C C00Q -0.5(3) . . . . ?
 C009 C00B C00C C00U -176.30(19) . . . . ?
 C009 C00B C00D N007 160.8(2) . . . . ?
 C009 C00G C00W O006 178.18(19) . . . . ?
 C009 C00G C00W C00Q -1.9(3) . . . . ?
 C00A S001 N007 C00D -82.15(17) . . . . ?
 C00A S001 N007 C00U 62.00(18) . . . . ?
 C00A C00L C00X C019 -1.3(3) . . . . ?
 C00A C00S C013 C019 -1.1(4) . . . . ?
 C00B C009 C00G C008 -179.15(18) . . . . ?
 C00B C009 C00G C00W 0.0(3) . . . . ?
 C00B C009 C00J C00E -93.7(2) . . . . ?
 C00B C009 C00J C00H 85.0(3) . . . . ?
 C00B C00C C00Q C00W -1.4(3) . . . . ?
 C00B C00C C00Q C014 -178.27(19) . . . . ?
 C00B C00C C00U N007 14.9(2) . . . . ?
 C00C C00B C00D N007 -16.3(2) . . . . ?
 C00C C00Q C00W O006 -177.51(18) . . . . ?
 C00C C00Q C00W C00G 2.6(3) . . . . ?
 C00D N007 C00U C00C -26.1(2) . . . . ?
 C00D C00B C00C C00Q 176.67(19) . . . . ?
 C00D C00B C00C C00U 0.9(2) . . . . ?
 C00E C00Z C016 C00M 0.4(3) . . . . ?
 C00E C00Z C016 C00V -179.1(2) . . . . ?
 C00F C00I C00M C00H -179.96(18) . . . . ?
 C00F C00I C00M C016 1.4(3) . . . . ?
 C00F C00I C00N C00T 178.85(19) . . . . ?
 C00F C00I C00N C01A -2.1(3) . . . . ?
 C00F C00K C00V C016 0.4(4) . . . . ?
 C00F C015 C018 C01A -1.1(3) . . . . ?
 C00G C009 C00B C00C 1.3(3) . . . . ?
 C00G C009 C00B C00D -175.5(2) . . . . ?
 C00G C009 C00J C00E 84.8(3) . . . . ?
 C00G C009 C00J C00H -96.4(2) . . . . ?
 C00H C00M C016 C00V 179.53(19) . . . . ?
 C00H C00M C016 C00Z 0.0(3) . . . . ?
 C00I C00F C00K C00V -0.8(3) . . . . ?
 C00I C00F C015 C018 0.9(3) . . . . ?
 C00I C00M C016 C00V -1.8(3) . . . . ?
 C00I C00M C016 C00Z 178.6(2) . . . . ?
 C00I C00N C00T C00Y 1.7(3) . . . . ?
 C00I C00N C01A C018 2.0(3) . . . . ?
 C00J C009 C00B C00C 179.90(18) . . . . ?
 C00J C009 C00B C00D 3.1(3) . . . . ?
 C00J C009 C00G C008 2.2(3) . . . . ?
 C00J C009 C00G C00W -178.66(19) . . . . ?
 C00J C00E C00Z C016 -0.5(4) . . . . ?
 C00J C00H C00M C00I -178.96(18) . . . . ?
 C00J C00H C00M C016 -0.3(3) . . . . ?
 C00J C00H C00Y C00T 178.1(2) . . . . ?
 C00K C00F C00I C00M -0.1(3) . . . . ?
 C00K C00F C00I C00N 178.58(19) . . . . ?
 C00K C00F C015 C018 -176.9(2) . . . . ?
 C00K C00V C016 C00M 1.0(3) . . . . ?
 C00K C00V C016 C00Z -179.5(2) . . . . ?
 C00L C00A C00S C013 2.7(3) . . . . ?
 C00L C00X C019 C013 2.9(3) . . . . ?
 C00L C00X C019 C01G -176.6(2) . . . . ?
 C00M C00H C00J C009 -178.48(18) . . . . ?
 C00M C00H C00J C00E 0.3(3) . . . . ?
 C00M C00H C00Y C00T -1.4(3) . . . . ?
 C00M C00I C00N C00T -2.5(3) . . . . ?
 C00M C00I C00N C01A 176.54(19) . . . . ?
 C00N C00I C00M C00H 1.4(3) . . . . ?
 C00N C00I C00M C016 -177.26(18) . . . . ?
 C00N C00T C00Y C00H 0.3(3) . . . . ?
 C00O C00P C00R O006 179.26(18) . . . . ?
 C00O C00P C00R C010 4.6(3) . . . . ?
 C00O C00P C011 C01C 120.6(2) . . . . ?
 C00O C00P C011 C01E 0.8(3) . . . . ?
 C00O C00P C011 C01F -116.8(2) . . . . ?
 C00O C012 C01B C010 1.3(3) . . . . ?
 C00P C00O C012 C01B -2.0(3) . . . . ?
 C00P C00R C010 C01B -5.3(3) . . . . ?
 C00P C00R C010 C01D 172.7(2) . . . . ?
 C00Q C00C C00U N007 -160.5(2) . . . . ?
 C00R O006 C00W C00G -37.1(3) . . . . ?
 C00R O006 C00W C00Q 143.0(2) . . . . ?
 C00R C00P C011 C01C -63.1(3) . . . . ?
 C00R C00P C011 C01E 177.1(2) . . . . ?
 C00R C00P C011 C01F 59.5(3) . . . . ?
 C00R C010 C01B C012 2.2(3) . . . . ?
 C00S C00A C00L C00X -1.5(3) . . . . ?
 C00S C013 C019 C00X -1.7(4) . . . . ?
 C00S C013 C019 C01G 177.8(2) . . . . ?
 C00T C00N C01A C018 -179.0(2) . . . . ?
 C00U N007 C00D C00B 26.5(2) . . . . ?
 C00U C00C C00Q C00W 173.53(19) . . . . ?
 C00U C00C C00Q C014 -3.4(3) . . . . ?
 C00W O006 C00R C00P 136.5(2) . . . . ?
 C00W O006 C00R C010 -48.6(3) . . . . ?
 C00Y C00H C00J C009 2.0(3) . . . . ?
 C00Y C00H C00J C00E -179.25(19) . . . . ?
 C00Y C00H C00M C00I 0.6(3) . . . . ?
 C00Y C00H C00M C016 179.20(18) . . . . ?
 C00Z C00E C00J C009 178.9(2) . . . . ?
 C00Z C00E C00J C00H 0.1(3) . . . . ?
 C011 C00P C00R O006 2.8(3) . . . . ?
 C011 C00P C00R C010 -171.9(2) . . . . ?
 C012 C00O C00P C00R -0.9(3) . . . . ?
 C012 C00O C00P C011 175.7(2) . . . . ?
 C014 C00Q C00W O006 -0.6(3) . . . . ?
 C014 C00Q C00W C00G 179.5(2) . . . . ?
 C015 C00F C00I C00M -177.98(19) . . . . ?
 C015 C00F C00I C00N 0.7(3) . . . . ?
 C015 C00F C00K C00V 177.0(2) . . . . ?
 C015 C018 C01A C00N -0.4(3) . . . . ?
 C017 O005 C008 O002 1.5(3) . . . . ?
 C017 O005 C008 C00G 178.25(18) . . . . ?
 C01A C00N C00T C00Y -177.3(2) . . . . ?
 C01D C010 C01B C012 -175.8(2) . . . . ?

_smtbx_masks_special_details
;
A solvent mask was calculated and 46 electrons were 
found in a volume of 255\%A^3^ in 1 void per unit cell. 
This is consistent with the presence of 
0.5[C6H14] per Unit Cell 
which account for 50 electrons 
per unit cell.
;
loop_
  _smtbx_masks_void_nr
  _smtbx_masks_void_average_x
  _smtbx_masks_void_average_y
  _smtbx_masks_void_average_z
  _smtbx_masks_void_volume
  _smtbx_masks_void_count_electrons
  _smtbx_masks_void_content
 1 0.000 -0.734 0.500 254.9 45.6 '1 C6H14'

_smtbx_masks_void_probe_radius     1.2
_smtbx_masks_void_truncation_radius  1.2
_shelx_res_file
;
TITL exp_274_auto_a.res in P2(1)
    exp_274_auto.res
    created by SHELXL-2018/3 at 22:52:25 on 22-Nov-2025
REM Old TITL exp_274_auto in P2(1)
REM SHELXT solution in P2(1): R1 0.098, Rweak 0.033, Alpha 0.002
REM <I/s> 0.020 for 5 systematic absences, Orientation as input
REM Flack x = 0.050 ( 0.024 ) from 3070 Parsons' quotients
REM Formula found by SHELXT: C45 N O5 S
CELL 0.71073 13.7461 8.0888 17.9637 90 101.902 90
ZERR 2 0.0004 0.0002 0.0005 0 0.003 0
LATT -1
SYMM -X,0.5+Y,-Z
SFAC C H N O S
UNIT 96 96 2 10 2

L.S. 200
PLAN  20
SIZE 0.05 0.07 0.37
TEMP -173
CONF
BOND
list 4
fmap 2
MORE -1
BOND $H
ABIN
ACTA
REM <olex2.extras>
REM <HklSrc "%.\\exp_274_auto.hkl">
REM </olex2.extras>

WGHT    0.044200
FVAR       0.41391
S001  5    0.634871    0.408824    0.483904    11.00000    0.02283    0.01673 =
         0.01899    0.00069   -0.00073    0.00086
O002  4    0.203568    0.743430    0.111834    11.00000    0.03324    0.02624 =
         0.01689    0.00227    0.00229    0.00054
O003  4    0.606700    0.355419    0.552430    11.00000    0.03250    0.02478 =
         0.01884   -0.00134    0.00139    0.00404
O004  4    0.701911    0.545266    0.484710    11.00000    0.02745    0.01607 =
         0.03102    0.00044   -0.00279   -0.00139
O005  4    0.224392    0.926865    0.207857    11.00000    0.03330    0.01864 =
         0.02207    0.00499    0.00332    0.00373
O006  4    0.126717    0.508504    0.246026    11.00000    0.01980    0.01991 =
         0.02807    0.00609   -0.00121   -0.00237
N007  3    0.532789    0.461457    0.425464    11.00000    0.02072    0.01668 =
         0.02039    0.00274    0.00099    0.00021
C008  1    0.230269    0.776063    0.178262    11.00000    0.01938    0.02340 =
         0.01980    0.00196    0.00563   -0.00199
C009  1    0.382983    0.674604    0.264001    11.00000    0.02536    0.01602 =
         0.01514   -0.00208    0.00564   -0.00189
C00A  1    0.682066    0.237274    0.442855    11.00000    0.01973    0.01578 =
         0.02334   -0.00020    0.00218    0.00123
C00B  1    0.429702    0.563533    0.318561    11.00000    0.02027    0.01525 =
         0.01696   -0.00084    0.00439    0.00011
C00C  1    0.378505    0.437069    0.346135    11.00000    0.02347    0.01470 =
         0.01549   -0.00132    0.00593    0.00121
C00D  1    0.537207    0.565393    0.358378    11.00000    0.02302    0.01888 =
         0.02088    0.00434    0.00201    0.00015
AFIX  23
H00A  2    0.580442    0.515815    0.326590    11.00000   -1.20000
H00B  2    0.560494    0.678745    0.373368    11.00000   -1.20000
AFIX   0
C00E  1    0.446940    0.964511    0.270444    11.00000    0.02929    0.02254 =
         0.01903   -0.00021    0.00950   -0.00129
AFIX  43
H00E  2    0.412602    0.983702    0.310423    11.00000   -1.20000
AFIX   0
C00F  1    0.656577    1.013661    0.069254    11.00000    0.02017    0.02619 =
         0.02149    0.00697    0.00233    0.00225
C00G  1    0.279595    0.656700    0.238057    11.00000    0.02213    0.01727 =
         0.01736    0.00120    0.00341   -0.00056
C00H  1    0.492143    0.779521    0.177073    11.00000    0.01878    0.01730 =
         0.01535    0.00155   -0.00171   -0.00106
C00I  1    0.599784    0.882939    0.092588    11.00000    0.01760    0.02283 =
         0.01875    0.00430    0.00112    0.00307
C00J  1    0.441456    0.809164    0.236146    11.00000    0.02101    0.01846 =
         0.01409    0.00271    0.00006   -0.00066
C00K  1    0.661060    1.169264    0.107597    11.00000    0.02777    0.02710 =
         0.02926    0.00808    0.00541   -0.00592
AFIX  43
H00K  2    0.699432    1.256278    0.092770    11.00000   -1.20000
AFIX   0
C00L  1    0.665685    0.081095    0.469421    11.00000    0.02921    0.02030 =
         0.02296    0.00155    0.00711    0.00077
AFIX  43
H00L  2    0.634486    0.068650    0.511610    11.00000   -1.20000
AFIX   0
C00M  1    0.549048    0.909160    0.153228    11.00000    0.01858    0.01864 =
         0.01684    0.00178    0.00061    0.00089
C00N  1    0.592298    0.729004    0.054495    11.00000    0.02052    0.02326 =
         0.01992    0.00304    0.00089    0.00509
C00O  1   -0.082478    0.765759    0.154047    11.00000    0.02232    0.02218 =
         0.02875    0.00500    0.00450   -0.00092
AFIX  43
H00O  2   -0.135511    0.764160    0.110757    11.00000   -1.20000
AFIX   0
C00P  1   -0.016409    0.631497    0.167367    11.00000    0.02161    0.02050 =
         0.02074    0.00277    0.00523   -0.00319
C00Q  1    0.276894    0.416240    0.320646    11.00000    0.02369    0.01660 =
         0.01773    0.00000    0.00278   -0.00254
C00R  1    0.060790    0.643287    0.231657    11.00000    0.02248    0.02141 =
         0.02276    0.00346    0.00661   -0.00407
C00S  1    0.729775    0.255941    0.382252    11.00000    0.02736    0.02381 =
         0.03588    0.00814    0.00951    0.00046
AFIX  43
H00S  2    0.743530    0.363150    0.365443    11.00000   -1.20000
AFIX   0
C00T  1    0.536227    0.598883    0.080119    11.00000    0.02634    0.02127 =
         0.02307   -0.00100    0.00252    0.00262
AFIX  43
H00T  2    0.532201    0.494095    0.055792    11.00000   -1.20000
AFIX   0
C00U  1    0.447913    0.344392    0.408308    11.00000    0.02026    0.01569 =
         0.01838    0.00012    0.00520    0.00021
AFIX  23
H00C  2    0.417748    0.326288    0.453152    11.00000   -1.20000
H00D  2    0.468034    0.236734    0.390029    11.00000   -1.20000
AFIX   0
C00V  1    0.612195    1.195316    0.164189    11.00000    0.03508    0.01800 =
         0.03165    0.00176    0.00632   -0.00578
AFIX  43
H00V  2    0.616404    1.300364    0.188292    11.00000   -1.20000
AFIX   0
C00W  1    0.228371    0.530679    0.267246    11.00000    0.02063    0.02132 =
         0.01757   -0.00017    0.00164   -0.00216
C00X  1    0.695275   -0.057479    0.433845    11.00000    0.03039    0.01821 =
         0.02871    0.00268    0.00742   -0.00361
AFIX  43
H00X  2    0.685331   -0.164496    0.452750    11.00000   -1.20000
AFIX   0
C00Y  1    0.488809    0.622857    0.138530    11.00000    0.02357    0.01678 =
         0.02126    0.00077    0.00284   -0.00183
AFIX  43
H00Y  2    0.452566    0.534114    0.154339    11.00000   -1.20000
AFIX   0
C00Z  1    0.501542    1.091248    0.247257    11.00000    0.03901    0.02010 =
         0.02379   -0.00319    0.00913   -0.00387
AFIX  43
H00Z  2    0.503709    1.196211    0.271270    11.00000   -1.20000
AFIX   0
C010  1    0.069696    0.773600    0.283849    11.00000    0.02507    0.03218 =
         0.02110   -0.00141    0.00599   -0.00621
C011  1   -0.033267    0.477442    0.116055    11.00000    0.02429    0.02122 =
         0.02388   -0.00057   -0.00048   -0.00186
C012  1   -0.072030    0.900236    0.202563    11.00000    0.02633    0.02198 =
         0.03580    0.00492    0.01289    0.00275
AFIX  43
H012  2   -0.116449    0.991098    0.191475    11.00000   -1.20000
AFIX   0
C013  1    0.756966    0.117118    0.346738    11.00000    0.02976    0.03344 =
         0.03421    0.00476    0.01624    0.00088
AFIX  43
H013  2    0.788527    0.130114    0.304772    11.00000   -1.20000
AFIX   0
C014  1    0.219990    0.281861    0.351913    11.00000    0.02595    0.02455 =
         0.02764    0.00767    0.00218   -0.00506
AFIX 137
H01A  2    0.265346    0.220748    0.391714    11.00000   -1.50000
H01B  2    0.190799    0.205945    0.310838    11.00000   -1.50000
H01C  2    0.166974    0.331865    0.373436    11.00000   -1.50000
AFIX   0
C015  1    0.703041    0.986121    0.007920    11.00000    0.02377    0.03366 =
         0.02748    0.01120    0.00882    0.00172
AFIX  43
H015  2    0.741865    1.071491   -0.007723    11.00000   -1.20000
AFIX   0
C016  1    0.553664    1.066762    0.188829    11.00000    0.02696    0.01913 =
         0.02048    0.00266    0.00315   -0.00191
C017  1    0.180395    1.052053    0.153871    11.00000    0.04471    0.02372 =
         0.02909    0.00830    0.00693    0.00823
AFIX 137
H01D  2    0.219104    1.062074    0.113983    11.00000   -1.50000
H01E  2    0.180343    1.158278    0.180099    11.00000   -1.50000
H01F  2    0.111912    1.020673    0.130933    11.00000   -1.50000
AFIX   0
C018  1    0.693278    0.836556   -0.030230    11.00000    0.02863    0.03801 =
         0.02538    0.00717    0.01179    0.01181
AFIX  43
H018  2    0.724482    0.821197   -0.072242    11.00000   -1.20000
AFIX   0
C019  1    0.739212   -0.041627    0.370993    11.00000    0.02333    0.02516 =
         0.03325   -0.00215    0.00746    0.00004
C01A  1    0.638354    0.708552   -0.007796    11.00000    0.02754    0.02916 =
         0.02502   -0.00057    0.00531    0.00678
AFIX  43
H01G  2    0.631919    0.606718   -0.034713    11.00000   -1.20000
AFIX   0
C01B  1    0.002793    0.903058    0.267157    11.00000    0.02986    0.02686 =
         0.03211   -0.00577    0.01322   -0.00562
AFIX  43
H01H  2    0.008389    0.995169    0.300582    11.00000   -1.20000
AFIX   0
C01C  1    0.054352    0.444307    0.077207    11.00000    0.03624    0.02635 =
         0.03271   -0.00764    0.00771   -0.00037
AFIX 137
H01I  2    0.062828    0.538660    0.044916    11.00000   -1.50000
H01J  2    0.041000    0.344420    0.045889    11.00000   -1.50000
H01K  2    0.115168    0.428686    0.116013    11.00000   -1.50000
AFIX   0
C01D  1    0.145845    0.776246    0.357734    11.00000    0.03042    0.05043 =
         0.02431   -0.01110    0.00203   -0.00306
AFIX 137
H01L  2    0.150566    0.666084    0.380909    11.00000   -1.50000
H01M  2    0.125618    0.856417    0.392537    11.00000   -1.50000
H01N  2    0.210722    0.807953    0.347661    11.00000   -1.50000
AFIX   0
C01E  1   -0.125912    0.496447    0.052712    11.00000    0.03140    0.02915 =
         0.03163   -0.00058   -0.00634   -0.00381
AFIX 137
H01O  2   -0.184324    0.512805    0.075259    11.00000   -1.50000
H01P  2   -0.134929    0.396509    0.021197    11.00000   -1.50000
H01Q  2   -0.117805    0.592198    0.021122    11.00000   -1.50000
AFIX   0
C01F  1   -0.051311    0.326496    0.163412    11.00000    0.03194    0.02616 =
         0.03575    0.00443   -0.00152   -0.00643
AFIX 137
H01R  2    0.007769    0.306332    0.203344    11.00000   -1.50000
H01S  2   -0.064645    0.229253    0.130337    11.00000   -1.50000
H01T  2   -0.108560    0.347672    0.186747    11.00000   -1.50000
AFIX   0
C01G  1    0.765620   -0.192641    0.330377    11.00000    0.04268    0.02862 =
         0.04353   -0.00531    0.02032    0.00045
AFIX 137
H01U  2    0.763611   -0.290430    0.362232    11.00000   -1.50000
H01V  2    0.832641   -0.179853    0.320345    11.00000   -1.50000
H01W  2    0.717802   -0.205964    0.282109    11.00000   -1.50000
AFIX   0
HKLF 4


REM  exp_274_auto_a.res in P2(1)
REM wR2 = 0.0805, GooF = S = 1.046, Restrained GooF = 1.045 for all data
REM R1 = 0.0368 for 8253 Fo > 4sig(Fo) and 0.0467 for all 9625 data
REM 476 parameters refined using 1 restraints

END

WGHT      0.0443      0.0000

REM Highest difference peak  0.219,  deepest hole -0.311,  1-sigma level  0.037
Q1    1   0.2627  0.5643  0.2376  11.00000  0.05    0.22
Q2    1   0.6582  0.3093  0.4684  11.00000  0.05    0.19
Q3    1   0.5382  0.8370  0.1766  11.00000  0.05    0.19
Q4    1   0.4769  0.8610  0.2713  11.00000  0.05    0.18
Q5    1   0.5396  0.9928  0.1632  11.00000  0.05    0.17
Q6    1   0.5747  1.1336  0.1707  11.00000  0.05    0.17
Q7    1   0.2619  0.3382  0.3227  11.00000  0.05    0.17
Q8    1   0.7111  0.5508  0.4430  11.00000  0.05    0.16
Q9    1   0.5762  0.6586  0.0696  11.00000  0.05    0.16
Q10   1   0.5952  0.5777  0.5436  11.00000  0.05    0.16
Q11   1  -0.0468  0.4130  0.1486  11.00000  0.05    0.16
Q12   1   0.6212  0.9657  0.0783  11.00000  0.05    0.15
Q13   1   0.1529  0.2607  0.3238  11.00000  0.05    0.15
Q14   1   0.4776  0.7854  0.2125  11.00000  0.05    0.15
Q15   1   0.5843  0.8822  0.1365  11.00000  0.05    0.15
Q16   1   0.0831  0.7432  0.2400  11.00000  0.05    0.15
Q17   1   0.6955  0.1896  0.4706  11.00000  0.05    0.15
Q18   1  -0.0242  0.7242  0.1503  11.00000  0.05    0.15
Q19   1   0.6159  0.7769  0.0820  11.00000  0.05    0.14
Q20   1   0.2442  0.6322  0.2675  11.00000  0.05    0.14
;
_shelx_res_checksum                18731
_shelx_hkl_file
;
   0 -10   0    1.25    1.91
   0 -10   1    7.63    2.08
   0 -10  -1    8.67    2.13
   0 -10   2    6.47    2.62
   0 -10   2    5.27    1.97
   0 -10  -2    7.11    2.05
   0 -10   3    5.86    2.50
   0 -10   3    1.96    2.02
   0 -10  -3    4.53    2.02
   0 -10   4   29.66    3.20
   0 -10   4   25.25    2.67
   0 -10   5    9.87    2.70
   0 -10   5   10.30    2.36
   0 -10   6   15.96    2.96
   0 -10   6   15.73    2.56
   0 -10   7   18.30    3.00
   0 -10   7   18.81    2.71
   0 -10   8    2.79    2.60
   0  -9   0   -2.54    1.91
   0  -9   0    3.11    2.45
   0  -9  -1   24.90    2.30
   0  -9   1   21.82    2.31
   0  -9   2    5.52    1.95
   0  -9  -2    8.23    1.97
   0  -9  -3    8.92    1.97
   0  -9   3    7.14    2.07
   0  -9   3    9.46    2.47
   0  -9  -4    6.54    1.91
   0  -9   4    5.65    2.13
   0  -9   4    3.39    2.34
   0  -9  -5    5.35    1.90
   0  -9   5    6.70    2.20
   0  -9   5    2.79    2.30
   0  -9  -6   25.27    2.38
   0  -9   6   30.17    3.01
   0  -9  -7   18.46    2.25
   0  -9   7   16.46    2.46
   0  -9   7   13.62    2.63
   0  -9  -8    3.91    1.97
   0  -9   8    6.24    2.53
   0  -9   8    8.17    2.36
   0  -9   9   54.37    3.36
   0  -9   9   49.39    3.67
   0  -9  -9   52.72    3.01
   0  -9  10   31.97    3.10
   0  -9 -10   26.97    2.64
   0  -9  10   27.56    3.16
   0  -9 -11   17.73    2.41
   0  -9  11   19.89    2.86
   0  -9  11   17.96    3.15
   0  -9  12   18.38    3.00
   0  -9  12   17.07    3.12
   0  -8   0   62.29    3.56
   0  -8   0   54.70    2.81
   0  -8  -1   46.47    3.20
   0  -8   1   45.50    3.22
   0  -8  -1   49.47    2.66
   0  -8   1   42.74    2.59
   0  -8   2   66.31    3.68
   0  -8  -2   71.32    3.07
   0  -8   2   65.88    3.14
   0  -8   3   54.89    3.38
   0  -8  -3   61.45    2.86
   0  -8   3   62.65    3.08
   0  -8  -4   32.41    2.35
   0  -8   4   34.22    2.89
   0  -8   4   31.91    2.57
   0  -8  -5   33.10    2.33
   0  -8   5   32.52    2.86
   0  -8   5   31.03    2.56
   0  -8  -6   92.29    3.49
   0  -8   6   91.58    4.22
   0  -8   6   98.97    3.88
   0  -8  -7   55.10    2.83
   0  -8   7   54.80    3.46
   0  -8   7   51.55    3.16
   0  -8  -8   24.02    2.25
   0  -8   8   23.17    2.57
   0  -8   8   24.04    2.85
   0  -8   9   31.23    3.03
   0  -8   9   32.16    2.83
   0  -8  -9   29.16    2.44
   0  -8  10    4.74    2.57
   0  -8 -10    2.72    1.90
   0  -8  10    2.00    2.20
   0  -8  11    4.78    2.11
   0  -8  11    0.15    2.48
   0  -8 -11    2.72    1.91
   0  -8  11    2.34    2.29
   0  -8  12   19.92    2.67
   0  -8  12   19.90    3.04
   0  -8  12   21.54    2.78
   0  -8  13    6.03    2.53
   0  -8  13   10.52    2.89
   0  -8  13    6.72    2.52
   0  -8  14    3.05    2.48
   0  -8  14    2.13    2.79
   0  -8  14   -0.15    2.34
   0  -8  15    0.72    2.55
   0  -8  15    0.78    2.28
   0  -8  15   -0.67    2.77
   0  -7   0    2.55    2.11
   0  -7   0   -2.82    1.72
   0  -7   1  124.11    4.46
   0  -7  -1  124.68    4.48
   0  -7   1  114.63    3.76
   0  -7  -1  112.83    3.70
   0  -7   2  442.36    9.98
   0  -7  -2  439.12    9.92
   0  -7   2  433.86    9.24
   0  -7  -2  433.41    9.08
   0  -7   3  188.32    5.12
   0  -7  -3  189.00    4.95
   0  -7   3  184.91    5.64
   0  -7   4  164.06    4.80
   0  -7  -4  158.69    4.51
   0  -7   4  165.32    5.26
   0  -7   5   82.08    3.40
   0  -7   5   81.53    3.71
   0  -7  -5   85.29    3.15
   0  -7   6   12.31    0.99
   0  -7   6   17.70    2.18
   0  -7  -6   14.68    1.85
   0  -7   6   12.97    2.26
   0  -7   7    6.96    1.99
   0  -7   7    3.23    2.13
   0  -7   7    6.26    1.15
   0  -7  -7    6.16    1.74
   0  -7   8  133.61    4.53
   0  -7   8  129.39    3.49
   0  -7   8  136.92    4.94
   0  -7   8  135.44    3.41
   0  -7   8  135.45    4.38
   0  -7  -8  139.33    4.29
   0  -7   9   91.39    3.78
   0  -7  -9   85.23    3.41
   0  -7   9   88.98    4.07
   0  -7   9   78.81    2.78
   0  -7   9   85.50    3.61
   0  -7  10   13.23    2.30
   0  -7  10   11.46    1.57
   0  -7 -10    8.23    1.91
   0  -7  10   11.86    2.54
   0  -7  10   12.71    2.05
   0  -7  11   18.47    2.45
   0  -7  11   17.86    1.84
   0  -7 -11   16.86    2.22
   0  -7  11   16.92    2.41
   0  -7  11   11.18    2.55
   0  -7  12   14.00    2.51
   0  -7  12   15.80    2.41
   0  -7  12   11.42    1.85
   0  -7  12   13.43    2.67
   0  -7  13   14.73    2.74
   0  -7  13   13.68    2.71
   0  -7  13   15.05    2.40
   0  -7  13   15.10    2.17
   0  -7  14   31.12    3.27
   0  -7  14   29.82    2.72
   0  -7  15   10.02    2.42
   0  -7  15   16.74    3.05
   0  -7  16    2.98    2.36
   0  -7  16    2.10    2.76
   0  -7  17   29.99    3.69
   0  -6   0  170.72    4.82
   0  -6   0  175.79    5.05
   0  -6   0  161.37    4.34
   0  -6   1   80.68    3.23
   0  -6  -1   86.44    3.46
   0  -6   1   85.26    3.44
   0  -6   1   83.21    3.31
   0  -6  -1   80.35    2.86
   0  -6   1   81.75    2.97
   0  -6  -2  111.24    3.41
   0  -6   2  109.59    3.94
   0  -6  -2  111.73    4.00
   0  -6   2  110.48    3.52
   0  -6   2  114.37    3.85
   0  -6   2  109.68    3.91
   0  -6   3   80.54    3.40
   0  -6   3   75.14    3.26
   0  -6   3   76.41    2.96
   0  -6  -3   77.83    2.87
   0  -6   3   78.61    3.26
   0  -6   3   77.43    3.49
   0  -6  -4   89.68    2.93
   0  -6   4   77.17    3.25
   0  -6   4   86.66    3.08
   0  -6   4   91.17    3.67
   0  -6   4   86.46    3.45
   0  -6   5   71.45    1.89
   0  -6   5   73.77    2.72
   0  -6   5   73.28    3.05
   0  -6   5   70.55    1.97
   0  -6   5   71.45    3.29
   0  -6  -5   78.50    2.86
   0  -6   6  154.36    4.36
   0  -6   6  154.55    4.47
   0  -6   6  146.51    3.42
   0  -6   6  150.93    3.53
   0  -6   6  160.71    4.89
   0  -6  -6  150.05    4.22
   0  -6   7   69.38    2.97
   0  -6   7   67.10    2.20
   0  -6   7   60.76    2.26
   0  -6  -7   66.04    2.78
   0  -6   7   65.56    3.02
   0  -6   8    4.00    1.66
   0  -6  -8    3.18    1.61
   0  -6   8    3.18    1.18
   0  -6   8    2.09    1.90
   0  -6   8    2.85    1.18
   0  -6   8    2.68    1.82
   0  -6   9   16.32    2.17
   0  -6   9   15.22    2.05
   0  -6   9   14.21    2.27
   0  -6   9   13.56    1.53
   0  -6   9   11.51    1.55
   0  -6  -9   10.50    1.81
   0  -6  10   44.42    2.43
   0  -6 -10   48.09    2.64
   0  -6  10   46.01    2.95
   0  -6  11    4.55    1.75
   0  -6  11    5.07    2.05
   0  -6  11    3.96    1.58
   0  -6  12    4.24    1.85
   0  -6  12    4.90    2.30
   0  -6  12    1.63    1.63
   0  -6  13    3.53    2.06
   0  -6  13    6.35    2.30
   0  -6  14   25.36    2.72
   0  -6  14   23.19    2.92
   0  -6  15   14.41    2.58
   0  -6  15   13.39    2.89
   0  -6  16    2.47    2.51
   0  -6  16    2.24    2.47
   0  -6  17   38.43    3.75
   0  -6  17   34.15    3.36
   0  -6  18    5.12    2.72
   0  -6  18    8.50    3.12
   0  -6  19   27.10    3.55
   0  -6  19   27.80    3.81
   0  -5   0    0.06    1.22
   0  -5   0    0.38    1.29
   0  -5   0   -0.82    1.53
   0  -5  -1   11.25    1.36
   0  -5   1   13.71    1.80
   0  -5   1   12.67    1.51
   0  -5   1   10.59    1.51
   0  -5  -1   12.37    1.77
   0  -5   1   12.44    1.72
   0  -5  -2   12.18    1.42
   0  -5   2   12.43    1.51
   0  -5   2   10.22    1.64
   0  -5  -2    9.56    1.76
   0  -5   2   11.26    1.77
   0  -5   2   12.15    1.58
   0  -5   3   32.75    2.09
   0  -5   3   35.09    2.14
   0  -5   3   31.35    0.98
   0  -5   3   35.04    2.36
   0  -5   3   38.23    2.47
   0  -5   3   33.26    1.62
   0  -5   3   33.28    2.00
   0  -5  -3   32.09    1.81
   0  -5   4   34.39    1.78
   0  -5   4   35.79    1.32
   0  -5   4   37.95    2.53
   0  -5   4   34.98    1.22
   0  -5   4   34.39    2.01
   0  -5  -4   38.45    1.96
   0  -5   4   41.91    2.31
   0  -5  -5  117.58    3.39
   0  -5   5  114.19    3.55
   0  -5   5  118.71    3.45
   0  -5   5  118.61    2.87
   0  -5   5  122.71    4.10
   0  -5   5  112.72    2.76
   0  -5   5  116.97    3.83
   0  -5   6   42.24    2.47
   0  -5   6   42.15    2.66
   0  -5   6   40.87    1.71
   0  -5  -6   38.32    2.06
   0  -5   6   39.68    1.66
   0  -5   6   40.62    2.17
   0  -5   6   42.04    2.31
   0  -5   7  100.93    3.52
   0  -5   7  102.68    2.90
   0  -5  -7   99.52    3.26
   0  -5   7  101.91    2.98
   0  -5   8   46.30    2.61
   0  -5   8   44.10    2.04
   0  -5   8   44.52    2.66
   0  -5   8   45.90    2.44
   0  -5   8   40.51    2.11
   0  -5  -8   46.22    2.31
   0  -5   9    0.76    1.65
   0  -5   9    1.52    1.34
   0  -5  -9    0.24    1.48
   0  -5  -9   -0.15    1.34
   0  -5 -10   21.69    2.01
   0  -5  10   17.02    2.27
   0  -5  10   21.45    1.85
   0  -5 -10   20.94    1.97
   0  -5  11   47.14    3.03
   0  -5  11   48.68    2.49
   0  -5 -11   49.57    2.68
   0  -5  12   55.68    3.31
   0  -5  12   50.12    2.68
   0  -5 -12   53.53    2.90
   0  -5 -13   33.35    2.58
   0  -5  13   30.59    2.99
   0  -5 -14   31.37    2.66
   0  -5  14   27.90    2.99
   0  -5 -15   35.54    2.94
   0  -5  15   44.09    3.49
   0  -5  15   35.93    3.09
   0  -5  16   23.22    3.08
   0  -5  16   19.10    2.83
   0  -5  17   29.72    3.44
   0  -5  17   26.05    3.21
   0  -5  18   20.00    3.28
   0  -5  18   21.50    3.19
   0  -5  19   74.82    4.80
   0  -5  19   77.10    4.63
   0  -5  20   48.94    4.32
   0  -5  20   43.44    4.02
   0  -4   0   34.04    2.06
   0  -4   0   40.88    1.86
   0  -4   0   42.11    2.04
   0  -4   0   39.79    2.07
   0  -4   1   83.96    2.90
   0  -4  -1   80.03    2.88
   0  -4   1   80.65    2.86
   0  -4  -1   78.94    2.47
   0  -4   1   78.94    2.77
   0  -4   1   79.46    2.55
   0  -4   2   15.51    1.56
   0  -4  -2   19.44    1.79
   0  -4   2   18.54    1.56
   0  -4   2   17.09    1.17
   0  -4   2   18.01    1.88
   0  -4  -2   15.13    1.37
   0  -4   3  160.08    3.76
   0  -4  -3  158.98    3.83
   0  -4   3  163.87    4.45
   0  -4   3  147.70    4.27
   0  -4   3  158.70    3.97
   0  -4   3  157.21    3.20
   0  -4   3  161.12    4.24
   0  -4   3  161.36    3.18
   0  -4  -4   58.39    2.17
   0  -4   4   57.43    2.19
   0  -4   4   58.23    2.46
   0  -4   4   58.55    1.70
   0  -4   4   60.42    2.34
   0  -4   5    2.48    1.16
   0  -4  -5    3.59    0.97
   0  -4  -5    2.58    1.20
   0  -4   5    2.37    0.82
   0  -4   6  100.66    3.28
   0  -4  -6  103.28    3.02
   0  -4   6   94.91    3.34
   0  -4  -6   98.60    2.83
   0  -4   6   98.38    2.74
   0  -4  -7   32.74    1.86
   0  -4  -7   34.33    1.79
   0  -4   7   33.55    2.23
   0  -4   7   32.72    2.17
   0  -4   7   35.59    1.76
   0  -4   8   23.31    1.67
   0  -4  -8   24.27    1.76
   0  -4  -8   22.85    1.76
   0  -4   8   22.18    2.01
   0  -4   8   23.63    1.73
   0  -4   8   21.95    2.02
   0  -4   9   32.05    1.97
   0  -4  -9   28.65    2.06
   0  -4  -9   31.38    1.97
   0  -4   9   33.53    2.41
   0  -4   9   33.34    1.92
   0  -4   9   32.07    2.28
   0  -4  10   44.28    2.38
   0  -4  10   47.69    2.82
   0  -4 -10   47.83    2.52
   0  -4  10   48.45    2.24
   0  -4  10   51.71    2.71
   0  -4 -11   23.81    2.17
   0  -4  11   26.19    2.45
   0  -4  11   22.43    1.96
   0  -4  12   11.19    1.84
   0  -4  12   14.10    2.38
   0  -4 -12   11.75    1.96
   0  -4  13   22.36    2.67
   0  -4 -13   21.56    2.36
   0  -4  14   32.54    3.00
   0  -4 -14   40.15    2.87
   0  -4  15    0.82    2.32
   0  -4 -15   -0.82    2.04
   0  -4  16   55.14    3.83
   0  -4 -16   55.15    3.55
   0  -4  17   42.07    3.62
   0  -4 -17   30.47    3.15
   0  -4  18   56.82    4.19
   0  -4 -18   55.52    3.86
   0  -4  19   56.70    4.27
   0  -4 -19   54.03    3.88
   0  -4  19   47.26    4.01
   0  -4  20    1.92    2.86
   0  -4  20   -2.79    2.80
   0  -4  21    3.23    3.06
   0  -4  21    6.74    3.11
   0  -3   0   -0.19    1.19
   0  -3   0    0.34    1.04
   0  -3   0   -0.18    1.25
   0  -3   1   55.18    1.59
   0  -3   1   52.10    2.05
   0  -3  -1   53.06    2.13
   0  -3   1   54.13    1.90
   0  -3  -1   46.22    1.77
   0  -3   1   56.29    2.24
   0  -3  -1   47.53    1.95
   0  -3   2   58.90    2.02
   0  -3   2   57.39    1.82
   0  -3   2   61.07    2.22
   0  -3   2   61.08    1.41
   0  -3  -2   60.82    2.27
   0  -3  -2   55.33    1.91
   0  -3   3   36.17    1.56
   0  -3  -3   34.47    1.62
   0  -3   3   37.25    1.71
   0  -3  -3   35.05    1.26
   0  -3   3   36.75    1.24
   0  -3  -4   58.15    1.86
   0  -3  -4   63.69    2.07
   0  -3   4   59.78    2.17
   0  -3   4   61.65    1.83
   0  -3  -5   26.09    1.45
   0  -3  -5   25.30    1.53
   0  -3   5   24.97    1.42
   0  -3   5   25.75    1.84
   0  -3   5   24.76    1.75
   0  -3   6  208.43    4.53
   0  -3   6  198.62    4.85
   0  -3  -6  192.25    4.50
   0  -3  -6  191.22    4.50
   0  -3  -7   84.64    2.72
   0  -3  -7   83.90    2.80
   0  -3   7   85.65    2.71
   0  -3   8  130.95    3.66
   0  -3  -8  128.74    3.77
   0  -3   8  134.56    3.53
   0  -3   9   13.47    1.55
   0  -3   9   12.23    1.28
   0  -3  -9   14.30    1.75
   0  -3  10   13.56    1.67
   0  -3 -10   10.47    1.72
   0  -3  11   12.96    1.74
   0  -3 -11   11.62    1.85
   0  -3 -12   49.44    2.83
   0  -3  12   53.34    2.75
   0  -3 -13  117.05    4.40
   0  -3  13  111.55    4.03
   0  -3 -14  108.31    4.38
   0  -3  14  108.68    4.57
   0  -3  15   20.64    2.73
   0  -3 -15   22.05    2.61
   0  -3 -16  164.43    5.73
   0  -3  16  169.78    6.07
   0  -3 -17    8.89    2.58
   0  -3  17    7.30    2.63
   0  -3 -18   19.77    2.96
   0  -3  18   25.36    3.21
   0  -3 -19    7.35    2.69
   0  -3  19   10.08    2.89
   0  -3 -20    9.85    2.97
   0  -3  20    8.09    2.92
   0  -3  21    8.21    3.12
   0  -3 -21    5.98    2.88
   0  -3  21    8.26    3.17
   0  -3  22    2.52    3.12
   0  -2   0  512.52    8.99
   0  -2   0  507.68    8.75
   0  -2   1  435.57    7.77
   0  -2  -1  428.08    7.71
   0  -2   1  442.44    7.64
   0  -2   1  411.08    7.96
   0  -2   1  436.24    7.97
   0  -2  -1  428.88    7.98
   0  -2   2  254.40    5.30
   0  -2  -2  264.39    4.75
   0  -2   2  261.20    5.05
   0  -2   2  245.18    5.22
   0  -2   2  266.91    4.75
   0  -2  -2  265.79    5.02
   0  -2   3    1.18    1.20
   0  -2  -3    1.93    0.95
   0  -2   3    0.99    1.20
   0  -2  -3    1.45    0.84
   0  -2   3    1.34    0.78
   0  -2  -4  461.89    8.42
   0  -2  -4  459.73    8.43
   0  -2   4  464.11    8.42
   0  -2   4  446.76    8.53
   0  -2  -5  208.33    4.32
   0  -2  -5  201.47    4.41
   0  -2   5  194.45    4.34
   0  -2   5  193.81    4.31
   0  -2  -6   42.95    1.82
   0  -2  -6   40.54    1.99
   0  -2   6   45.48    1.90
   0  -2   6   41.58    1.75
   0  -2   7   96.99    2.93
   0  -2  -7   91.56    2.99
   0  -2   8  124.68    3.54
   0  -2  -8  117.95    3.63
   0  -2   9    2.15    1.41
   0  -2  -9    3.03    1.49
   0  -2  10   54.23    2.56
   0  -2 -10   55.82    2.69
   0  -2  11   27.35    2.11
   0  -2 -11   27.47    2.25
   0  -2  12   23.17    2.11
   0  -2 -12   19.74    2.18
   0  -2  13   37.77    2.52
   0  -2 -13   44.22    2.82
   0  -2 -14   55.29    3.32
   0  -2 -15   65.65    3.69
   0  -2 -16   17.89    2.65
   0  -2  16   27.01    2.87
   0  -2 -17   58.40    3.83
   0  -2  17   52.63    3.73
   0  -2 -18   44.93    3.59
   0  -2  18   48.19    3.76
   0  -2 -19   25.72    3.28
   0  -2 -20    2.87    2.72
   0  -2 -21   -1.82    2.79
   0  -2 -22    5.50    3.03
   0  -2  22    5.85    3.19
   0  -1   0    0.20    0.58
   0  -1   0    0.18    0.58
   0  -1   0    0.18    0.48
   0  -1   1  949.79   15.79
   0  -1   1  930.47   15.80
   0  -1  -1  905.34   15.74
   0  -1  -1  945.05   15.65
   0  -1  -2  613.80   10.51
   0  -1   2  617.09   10.54
   0  -1  -2  614.46   10.53
   0  -1   2  611.40   10.62
   0  -1  -3  897.36   15.47
   0  -1   3  911.13   15.57
   0  -1  -3  903.24   15.58
   0  -1   3  918.03   15.48
   0  -1   4  358.02    6.77
   0  -1  -4  357.38    6.80
   0  -1   5   84.16    2.52
   0  -1  -5   85.16    2.54
   0  -1   6   31.30    1.72
   0  -1  -6   31.73    1.83
   0  -1   7   78.23    2.67
   0  -1  -7   76.13    2.73
   0  -1   8   29.11    1.87
   0  -1  -8   31.14    2.00
   0  -1   9  125.42    3.70
   0  -1  -9  125.68    3.94
   0  -1  10    3.65    1.42
   0  -1 -10    4.94    1.64
   0  -1  11   64.79    2.86
   0  -1 -11   53.49    2.88
   0  -1  12  171.87    4.94
   0  -1 -12  178.88    5.31
   0  -1  13  168.12    5.02
   0  -1 -13  168.30    5.29
   0  -1 -14   80.89    3.82
   0  -1 -15   30.87    2.91
   0  -1 -16  114.86    4.81
   0  -1 -17   54.23    3.64
   0  -1  18    2.27    2.46
   0  -1 -18    4.47    2.59
   0  -1  19   12.01    2.89
   0  -1 -19   14.20    2.90
   0  -1  20    5.66    2.79
   0  -1 -20    7.31    3.00
   0  -1 -21   20.30    3.33
   0  -1  21   15.74    3.14
   0  -1 -21   20.07    2.36
   0  -1 -22   35.80    3.93
   0  -1  22   34.42    3.82
   0  -1 -22   28.74    2.81
   0  -1 -23   10.27    2.51
   0   0  -2   27.09    0.94
   0   0   2   28.34    0.96
   0   0   3  821.71   13.99
   0   0  -3  801.85   14.02
   0   0   4   26.05    1.41
   0   0  -4   22.93    1.42
   0   0  -5   90.20    2.63
   0   0   5   88.79    2.59
   0   0  -6  204.71    4.62
   0   0   6  190.91    4.50
   0   0  -7  152.69    4.04
   0   0   7  152.33    3.92
   0   0  -8   97.12    3.31
   0   0   8  101.03    3.19
   0   0  -9    9.13    1.70
   0   0   9   12.36    1.61
   0   0 -10  205.95    5.41
   0   0  10  194.58    5.11
   0   0 -11  109.25    3.86
   0   0  11   98.47    3.56
   0   0 -12  216.78    6.05
   0   0  12  219.97    5.75
   0   0 -13   16.98    2.24
   0   0  13   14.50    1.93
   0   0 -14    0.26    1.87
   0   0 -15    9.12    2.31
   0   0 -16    1.21    2.17
   0   0 -17    4.52    2.45
   0   0 -17    6.72    1.74
   0   0 -18    3.27    2.54
   0   0 -18    4.27    1.85
   0   0 -19   34.07    2.65
   0   0 -19   27.17    3.31
   0   0  19   26.87    3.15
   0   0 -20    0.58    2.65
   0   0 -20    2.34    2.12
   0   0  20    0.75    2.65
   0   0 -21   -0.20    2.78
   0   0 -21    3.68    2.17
   0   0  21    1.78    2.71
   0   0 -22    0.64    2.90
   0   0  22    0.41    2.70
   0   0 -22    1.96    2.32
   0   0  23   -1.30    2.85
   0   0 -23    0.74    2.38
   0   1   0   -0.06    0.56
   0   1   0   -0.08    0.63
   0   1   0   -0.27    0.66
   0   1   0   -0.41    0.58
   0   1  -1  959.38   16.03
   0   1   1  922.71   15.97
   0   1  -1  960.06   16.00
   0   1  -2  618.93   10.70
   0   1  -2  610.08   10.67
   0   1  -3  902.16   15.48
   0   1  -3  902.45   15.53
   0   1  -4  359.58    6.68
   0   1  -4  357.71    6.71
   0   1  -5   87.90    2.38
   0   1  -5   89.90    2.43
   0   1  -6   31.00    1.53
   0   1  -6   32.83    1.59
   0   1  -7   73.25    2.32
   0   1  -7   74.07    2.33
   0   1  -8   27.98    1.66
   0   1  -8   29.78    1.66
   0   1  -9  119.90    3.34
   0   1  -9  124.51    3.40
   0   1 -10    5.51    1.30
   0   1 -10    2.98    1.27
   0   1 -11   53.02    2.38
   0   1 -11   58.18    2.39
   0   1 -12  171.73    4.56
   0   1 -12  176.43    4.56
   0   1  12  166.80    4.88
   0   1 -13  177.33    4.72
   0   1 -13  175.28    4.71
   0   1  13  162.24    5.01
   0   1 -14   77.54    3.11
   0   1 -14   81.91    3.18
   0   1 -15   31.90    2.38
   0   1 -15   36.17    2.45
   0   1 -16  116.27    4.07
   0   1 -16  112.03    4.04
   0   1 -17   53.76    3.01
   0   1 -17   53.93    3.03
   0   1 -18    5.08    2.01
   0   1 -18    8.01    2.11
   0   1 -19   16.92    2.40
   0   1  19   14.20    2.73
   0   1 -19   20.10    2.49
   0   1 -20    8.07    2.41
   0   1  20   14.31    2.84
   0   1 -20   11.78    2.44
   0   1 -21   19.06    2.78
   0   1  21   19.47    3.03
   0   1 -21   17.55    2.76
   0   1 -22   29.46    3.19
   0   1 -22   30.75    3.18
   0   1  22   30.96    3.62
   0   1 -23   11.67    2.78
   0   1  23   13.15    3.33
   0   2   0  521.16    9.32
   0   2   0  502.38    9.25
   0   2   0  509.23    9.29
   0   2   0  509.07    8.98
   0   2   1  434.11    8.15
   0   2   1  441.67    8.11
   0   2  -1  437.74    8.13
   0   2   1  432.58    7.82
   0   2   1  435.76    7.98
   0   2  -1  448.45    8.16
   0   2   2  263.73    4.77
   0   2  -2  263.92    5.33
   0   2   2  264.52    5.26
   0   2   2  269.19    5.02
   0   2  -2  260.04    4.79
   0   2  -3    1.45    0.85
   0   2   3    2.55    1.08
   0   2   3    1.51    0.86
   0   2   3    2.19    1.15
   0   2  -4  474.79    8.66
   0   2  -4  468.80    9.01
   0   2   4  478.57    8.61
   0   2   4  465.98    8.61
   0   2  -4  469.43    8.96
   0   2  -5  205.38    4.53
   0   2   5  209.11    4.48
   0   2  -5  200.93    4.76
   0   2   5  212.80    4.41
   0   2  -5  207.28    4.72
   0   2  -6   40.70    1.92
   0   2   6   39.33    1.84
   0   2  -6   42.80    2.11
   0   2   6   43.78    1.78
   0   2  -6   43.49    2.04
   0   2  -7   98.44    3.08
   0   2   7   94.45    2.93
   0   2  -7   93.30    3.07
   0   2   7  103.64    2.80
   0   2  -7   94.33    3.02
   0   2  -8  128.12    3.73
   0   2   8  127.87    3.56
   0   2  -8  118.65    3.60
   0   2  -8  120.51    3.55
   0   2   8  122.35    3.31
   0   2  -9    2.62    1.42
   0   2  -9    2.24    1.45
   0   2  -9    1.93    1.41
   0   2   9    1.90    1.15
   0   2   9    2.12    1.32
   0   2 -10   56.53    2.56
   0   2 -10   53.17    2.66
   0   2  10   56.73    2.31
   0   2  10   56.65    2.54
   0   2 -11   31.26    2.11
   0   2 -11   22.52    2.10
   0   2 -11   23.97    1.99
   0   2  11   29.03    1.90
   0   2  11   29.45    2.09
   0   2 -12   21.42    1.96
   0   2 -12   21.92    2.23
   0   2 -12   24.28    2.12
   0   2  12   21.67    1.85
   0   2  12   21.39    1.95
   0   2 -13   42.37    2.55
   0   2 -13   40.88    2.74
   0   2 -13   46.68    2.61
   0   2  13   40.28    2.31
   0   2  13   42.66    2.60
   0   2 -14   56.07    3.33
   0   2 -14   57.75    2.96
   0   2 -14   58.82    2.98
   0   2 -15   63.66    3.67
   0   2 -15   58.75    3.13
   0   2 -15   63.15    3.20
   0   2 -16   21.50    2.78
   0   2 -16   20.29    2.36
   0   2 -16   26.51    2.53
   0   2 -17   55.19    3.71
   0   2 -17   60.41    3.34
   0   2 -17   55.93    3.25
   0   2 -18   51.60    3.83
   0   2 -18   57.64    3.42
   0   2 -18   58.26    3.46
   0   2 -19   34.44    3.02
   0   2 -19   23.18    3.29
   0   2 -19   23.65    2.81
   0   2  19   30.44    3.06
   0   2 -20    6.70    2.77
   0   2 -20    7.11    2.55
   0   2 -20    3.99    2.43
   0   2  20    5.03    2.45
   0   2 -21    2.02    2.92
   0   2 -21    3.59    2.53
   0   2 -21    0.47    2.45
   0   2  21    3.28    2.55
   0   2 -22    2.54    3.03
   0   2  22    8.15    3.20
   0   2 -22   14.37    2.90
   0   2  22    7.08    2.89
   0   2 -22    6.07    2.67
   0   2  23    8.19    3.03
   0   2 -23    1.55    2.80
   0   3   0   -0.10    1.01
   0   3   0   -0.20    1.27
   0   3   0    0.40    1.34
   0   3   0    0.31    1.38
   0   3   1   51.29    2.10
   0   3   1   52.96    1.86
   0   3   1   52.79    2.20
   0   3  -1   54.89    2.24
   0   3  -1   53.80    2.27
   0   3   1   55.07    2.27
   0   3  -2   58.28    2.32
   0   3   2   58.36    2.11
   0   3  -2   60.74    2.33
   0   3   2   56.98    2.34
   0   3   2   57.89    1.38
   0   3   2   58.29    1.96
   0   3   2   54.91    2.23
   0   3   3   34.77    1.65
   0   3   3   33.77    1.87
   0   3   3   38.11    1.28
   0   3  -3   35.03    1.30
   0   3   3   36.08    1.82
   0   3   3   37.89    1.73
   0   3  -4   59.47    1.89
   0   3   4   61.95    1.85
   0   3   4   58.09    2.31
   0   3   4   58.37    2.09
   0   3  -5   24.08    1.42
   0   3   5   25.60    1.61
   0   3   5   23.80    1.36
   0   3   5   25.72    1.75
   0   3   6  201.62    4.47
   0   3  -6  192.63    5.05
   0   3  -6  192.84    4.53
   0   3   6  188.58    4.48
   0   3  -6  205.15    5.07
   0   3   7   91.72    2.77
   0   3  -7   91.06    3.31
   0   3  -7   87.07    2.87
   0   3   7   86.45    2.73
   0   3  -7   82.40    3.16
   0   3   8  137.07    3.73
   0   3  -8  138.91    4.15
   0   3  -8  132.81    3.87
   0   3   8  131.77    3.63
   0   3  -8  141.51    4.26
   0   3  -9   12.14    1.79
   0   3   9   13.70    1.56
   0   3  -9   12.33    1.87
   0   3   9   11.90    1.47
   0   3  -9   12.24    1.64
   0   3 -10   11.78    1.89
   0   3 -10   13.52    2.04
   0   3  10   12.56    1.63
   0   3 -10   12.92    1.82
   0   3  10   14.58    1.56
   0   3 -11   11.78    1.97
   0   3  11   15.16    1.76
   0   3 -11   12.61    2.01
   0   3 -11   12.65    1.83
   0   3  11   12.45    1.61
   0   3  12   50.84    2.49
   0   3 -12   49.15    2.93
   0   3 -12   56.41    2.96
   0   3  12   49.11    2.66
   0   3 -12   53.30    2.94
   0   3 -13  112.92    4.24
   0   3 -13  111.98    4.32
   0   3  13  117.53    4.09
   0   3 -13  121.09    4.32
   0   3 -14  116.78    4.36
   0   3 -14  110.30    4.43
   0   3 -14  106.23    4.29
   0   3 -15   18.60    2.53
   0   3 -15   20.83    2.56
   0   3 -15   17.69    2.56
   0   3 -16  165.97    5.53
   0   3 -16  168.97    5.59
   0   3 -16  171.42    5.87
   0   3 -17    9.37    2.36
   0   3 -17   10.83    2.53
   0   3 -17    8.45    2.61
   0   3 -18   19.21    2.76
   0   3 -18   22.11    2.89
   0   3  18   23.81    2.71
   0   3 -18   22.74    3.03
   0   3 -19    7.26    2.66
   0   3 -19   10.84    2.66
   0   3  19    7.46    2.45
   0   3 -19    8.83    2.69
   0   3 -20    8.29    2.75
   0   3 -20   12.03    2.83
   0   3  20   12.84    2.66
   0   3 -20   11.79    3.00
   0   3 -21   12.48    3.05
   0   3  21    9.93    3.37
   0   3 -21   11.40    3.17
   0   3  21   12.29    2.76
   0   3 -21    7.16    2.84
   0   3  22    6.29    3.29
   0   3 -22    1.78    2.83
   0   3  22    5.63    2.60
   0   4   0   44.50    2.28
   0   4   0   43.18    2.36
   0   4   0   47.07    1.88
   0   4  -1   84.16    2.97
   0   4   1   77.56    2.88
   0   4   1   75.40    2.82
   0   4   1   78.84    3.01
   0   4  -1   74.87    2.94
   0   4   1   79.77    2.46
   0   4   2   16.77    1.65
   0   4  -2   16.83    1.77
   0   4   2   15.51    1.76
   0   4   2   14.23    1.87
   0   4   2   18.47    1.50
   0   4  -2   19.31    1.86
   0   4   3  158.39    4.44
   0   4   3  157.95    3.20
   0   4   3  159.81    4.24
   0   4   3  159.78    4.05
   0   4   3  158.73    3.84
   0   4   3  158.04    3.14
   0   4   4   59.54    2.32
   0   4   4   59.41    1.75
   0   4   4   60.40    2.26
   0   4   4   61.21    2.54
   0   4   5    4.68    1.60
   0   4   5    4.41    1.47
   0   4   5    2.37    1.29
   0   4   5    3.00    0.93
   0   4  -5    3.01    1.00
   0   4   5    3.67    1.32
   0   4   6  101.09    3.30
   0   4  -6   95.85    2.80
   0   4   6   96.28    2.72
   0   4   6   98.57    2.96
   0   4   7   34.67    2.16
   0   4   7   35.74    1.94
   0   4   7   34.31    1.76
   0   4  -7   33.19    1.82
   0   4   8   22.36    1.62
   0   4  -8   21.90    1.73
   0   4   8   25.16    1.99
   0   4   8   25.74    1.81
   0   4  -9   33.79    2.67
   0   4  -9   29.69    2.05
   0   4   9   33.89    2.04
   0   4   9   30.49    1.87
   0   4  10   47.12    2.37
   0   4 -10   45.34    2.49
   0   4 -10   49.85    3.08
   0   4 -10   48.87    2.93
   0   4  10   48.18    2.40
   0   4 -11   23.94    2.19
   0   4  11   22.13    1.94
   0   4 -11   25.42    2.55
   0   4  11   28.24    2.06
   0   4 -11   24.26    2.58
   0   4  12    9.59    1.78
   0   4 -12   10.48    2.25
   0   4 -12    9.04    2.19
   0   4 -12   13.28    2.07
   0   4  13   26.01    2.22
   0   4 -13   22.05    2.65
   0   4 -13   23.09    2.73
   0   4 -13   20.59    2.38
   0   4 -14   38.82    3.14
   0   4 -14   37.77    2.92
   0   4 -14   33.18    2.96
   0   4 -15    2.46    2.41
   0   4 -15    1.42    2.38
   0   4 -15    1.38    2.06
   0   4  16   46.97    2.94
   0   4 -16   54.78    3.50
   0   4 -16   48.09    3.56
   0   4 -16   52.31    3.66
   0   4  17   40.69    2.90
   0   4 -17   34.60    3.26
   0   4 -17   39.54    3.49
   0   4 -17   37.96    3.39
   0   4  18   49.68    3.34
   0   4 -18   55.72    3.99
   0   4 -18   60.67    3.90
   0   4 -18   58.80    3.94
   0   4  19   50.97    3.43
   0   4 -19   53.74    3.98
   0   4 -19   59.83    4.17
   0   4  19   50.50    4.13
   0   4 -19   51.59    3.95
   0   4 -20   -2.88    2.88
   0   4 -20    1.80    2.84
   0   4  20    2.75    3.03
   0   4  20    2.93    2.36
   0   4 -21    3.75    3.10
   0   4  21    1.14    2.38
   0   4 -21    0.75    2.96
   0   4  21    1.87    3.09
   0   5   0   -0.21    1.15
   0   5   0   -0.26    1.67
   0   5   0   -0.29    1.43
   0   5   0    0.34    1.60
   0   5   1   12.06    1.77
   0   5  -1   13.44    1.76
   0   5  -1   15.24    1.97
   0   5   1   14.10    2.03
   0   5   1   12.47    1.42
   0   5  -2    9.89    1.78
   0   5   2   12.53    1.86
   0   5  -2   11.44    1.84
   0   5   2   10.88    1.97
   0   5   2   11.12    1.43
   0   5   2   11.38    1.71
   0   5   3   32.62    0.99
   0   5   3   36.24    2.19
   0   5   3   36.01    2.44
   0   5   3   31.57    2.20
   0   5   3   34.99    1.89
   0   5   4   36.89    2.02
   0   5   4   39.75    2.54
   0   5   4   35.38    1.24
   0   5   4   38.42    1.35
   0   5   4   39.34    2.36
   0   5   4   36.37    2.16
   0   5   5  111.12    3.96
   0   5   5  117.19    2.85
   0   5   5  113.31    3.81
   0   5   5  109.17    2.71
   0   5   5  118.56    3.44
   0   5   5  118.71    3.56
   0   5   6   43.27    1.83
   0   5   6   43.09    2.48
   0   5   6   39.08    1.66
   0   5   6   42.91    2.21
   0   5   6   39.70    2.15
   0   5   6   40.53    2.44
   0   5   7   97.87    2.99
   0   5   7   97.64    2.85
   0   5   7  105.21    3.28
   0   5   7   98.73    3.63
   0   5   7   98.60    3.57
   0   5   7  104.81    3.34
   0   5  -8   46.75    2.20
   0   5   8   51.71    2.46
   0   5   8   44.50    2.05
   0   5  -9   -1.00    1.37
   0   5   9   -0.81    1.30
   0   5 -10   17.85    1.93
   0   5  10   21.69    2.10
   0   5  10   22.18    1.84
   0   5 -11   48.63    2.67
   0   5  11   44.20    2.41
   0   5 -12   53.02    2.86
   0   5  12   52.33    2.72
   0   5  13   30.29    2.39
   0   5  13   33.31    2.17
   0   5 -13   31.99    2.57
   0   5  14   25.69    2.10
   0   5 -14   30.21    2.63
   0   5  15   34.10    2.44
   0   5 -15   34.61    2.94
   0   5  15   34.53    3.14
   0   5 -16   19.52    3.18
   0   5  16   19.10    2.89
   0   5 -16   25.00    3.30
   0   5  16   19.55    2.21
   0   5 -17   28.67    3.46
   0   5  17   32.97    3.36
   0   5 -17   33.71    3.57
   0   5  17   24.24    2.44
   0   5 -18   19.71    3.31
   0   5  18   19.70    2.43
   0   5 -18   21.07    3.39
   0   5  18   16.98    3.20
   0   5 -19   68.96    4.69
   0   5  19   81.67    4.74
   0   5 -19   77.24    4.76
   0   5  19   69.58    3.69
   0   5 -20   53.49    4.35
   0   5  20   53.28    4.35
   0   5 -20   59.12    4.46
   0   6   0  167.96    5.07
   0   6   0  169.44    5.14
   0   6  -1   77.61    3.53
   0   6   1   78.82    3.58
   0   6   1   79.85    2.81
   0   6  -1   85.58    3.50
   0   6   1   79.56    3.45
   0   6   1   87.41    3.31
   0   6  -2  110.08    4.07
   0   6   2  110.14    4.20
   0   6   2  107.78    3.35
   0   6  -2  121.18    4.14
   0   6   2  112.12    4.03
   0   6   2  109.98    3.82
   0   6   3   75.37    3.35
   0   6   3   79.09    2.82
   0   6   3   76.85    3.54
   0   6   4   79.86    3.21
   0   6   4   86.97    2.93
   0   6   4   88.70    3.43
   0   6   4   87.98    3.73
   0   6   5   75.02    3.61
   0   6   5   73.95    3.29
   0   6   5   78.07    2.91
   0   6   5   68.38    1.97
   0   6   5   73.62    3.05
   0   6   6  159.46    4.50
   0   6   6  159.85    4.33
   0   6   6  151.62    4.81
   0   6   6  159.50    5.18
   0   6   6  145.12    3.54
   0   6   6  146.14    3.38
   0   6   7   66.52    2.20
   0   6   7   69.41    2.92
   0   6   7   70.50    2.99
   0   6   7   74.02    3.71
   0   6   7   66.70    3.21
   0   6   7   66.14    2.37
   0   6   8    4.90    1.81
   0   6   8    2.92    0.65
   0   6   8    3.63    1.92
   0   6   8    5.13    1.78
   0   6   8    2.67    1.15
   0   6   8    2.87    1.37
   0   6   9   14.21    1.77
   0   6   9   12.38    1.00
   0   6   9   11.55    2.18
   0   6   9   16.95    2.07
   0   6   9   15.27    1.90
   0   6   9   11.75    1.47
   0   6  10   42.45    2.19
   0   6  10   42.05    2.42
   0   6  10   44.65    2.46
   0   6  10   39.74    2.82
   0   6  10   41.08    1.67
   0   6  11    4.66    1.16
   0   6  11    2.47    1.54
   0   6  11    3.37    1.66
   0   6  11    4.58    1.81
   0   6  12    2.57    1.21
   0   6  12    2.28    1.82
   0   6  12    2.19    1.57
   0   6  13    2.95    1.32
   0   6  13    7.07    2.14
   0   6  13    3.43    1.70
   0   6  14   24.16    2.67
   0   6  14   25.33    1.96
   0   6  15   14.31    2.67
   0   6  15   15.24    1.82
   0   6  16    1.02    2.35
   0   6  16    1.89    1.65
   0   6  17   36.86    3.44
   0   6  17   39.30    2.60
   0   6  18    7.78    2.83
   0   6  18    7.53    2.00
   0   6  19   31.72    3.64
   0   7   0   -0.24    2.01
   0   7   0   -3.38    2.42
   0   7   1  125.68    3.77
   0   7  -1  128.71    4.75
   0   7   1  126.09    4.79
   0   7   1  127.10    4.62
   0   7  -1  125.54    4.63
   0   7   2  446.05    9.15
   0   7  -2  448.06   10.26
   0   7   2  441.81   10.36
   0   7  -2  445.86   10.23
   0   7   2  449.85   10.15
   0   7   3  189.82    4.96
   0   7   3  197.20    6.15
   0   7   3  194.94    5.84
   0   7   4  168.92    4.62
   0   7   4  169.30    5.66
   0   7   4  159.22    5.27
   0   7   5   77.63    3.72
   0   7   5   84.11    3.19
   0   7   5   81.54    4.09
   0   7   6   11.78    2.16
   0   7   6   15.95    2.75
   0   7   6   17.95    2.43
   0   7   6   13.10    1.01
   0   7   6   14.02    1.97
   0   7   7    5.16    2.52
   0   7   7    7.39    2.05
   0   7   7    4.03    1.14
   0   7   7    4.18    1.87
   0   7   7    5.76    2.17
   0   7   8  126.65    3.49
   0   7   8  137.93    4.92
   0   7   8  135.66    4.37
   0   7   8  128.79    3.26
   0   7   8  133.43    5.19
   0   7   9   80.84    2.84
   0   7   9   78.73    2.61
   0   7   9   80.67    3.83
   0   7   9   79.36    3.39
   0   7   9   82.66    4.30
   0   7  10   10.07    1.51
   0   7  10   11.13    1.74
   0   7  10   12.89    2.43
   0   7  10    9.50    1.96
   0   7  11   15.59    1.72
   0   7  11   16.23    2.01
   0   7  11   20.08    2.65
   0   7  11   15.49    2.13
   0   7  12    9.58    1.70
   0   7  12   13.33    2.37
   0   7  12    8.67    2.00
   0   7  12   11.85    2.00
   0   7  13   15.78    2.56
   0   7  13   12.83    1.30
   0   7  13   13.43    2.17
   0   7  14   30.37    2.68
   0   7  14   29.83    3.02
   0   7  15   14.94    2.70
   0   7  15   14.00    2.50
   0   7  16    2.16    2.33
   0   7  17   27.76    3.07
   0   8   0   57.90    3.72
   0   8   0   57.70    3.45
   0   8   1   40.93    3.35
   0   8  -1   44.79    3.42
   0   8  -1   46.78    3.25
   0   8   1   51.84    3.35
   0   8   2   66.70    2.96
   0   8  -2   71.02    3.91
   0   8   2   72.59    4.05
   0   8   2   74.51    3.81
   0   8   3   52.14    3.69
   0   8   3   56.20    2.78
   0   8   4   31.42    3.27
   0   8   4   34.60    3.00
   0   8   5   26.89    2.84
   0   8   5   32.70    3.37
   0   8   6   95.73    4.33
   0   8   6   96.15    4.72
   0   8   7   52.43    3.88
   0   8   7   56.81    3.52
   0   8   8   19.33    3.11
   0   8   8   18.79    2.81
   0   8   8   17.76    1.24
   0   8   9   28.28    3.45
   0   8   9   26.24    1.64
   0   8   9   29.23    3.00
   0   8  10    6.29    2.92
   0   8  10    6.03    2.51
   0   8  10    3.46    1.41
   0   8  10    6.93    2.10
   0   8  11    3.19    2.46
   0   8  11    3.80    1.55
   0   8  11    6.07    2.94
   0   8  12   19.88    2.84
   0   8  12   16.48    1.98
   0   8  12   21.92    3.46
   0   8  13    5.09    2.53
   0   8  13    2.40    1.82
   0   8  13   10.10    3.24
   0   8  14    0.45    2.52
   0   8  15    3.83    2.65
   0   9   0    0.46    2.31
   0   9   0    0.16    2.65
   0   9  -1   30.14    3.27
   0   9   1   24.99    3.28
   0   9   1   30.59    3.13
   0   9   2   10.52    2.63
   0   9   2    7.99    2.85
   0   9   3   10.51    2.56
   0   9   3    5.41    2.82
   0   9   4    4.26    2.50
   0   9   4    0.86    2.81
   0   9   5    4.58    2.46
   0   9   5    5.77    2.91
   0   9   6   22.50    2.99
   0   9   6   32.03    3.66
   0   9   7   18.27    2.89
   0   9   7   16.95    3.26
   0   9   8    6.19    2.62
   0   9   8    5.76    3.09
   0   9   9   44.42    4.15
   0   9   9   62.05    3.87
   0   9  10   26.40    3.23
   0   9  10   34.01    3.86
   0   9  11   14.62    2.98
   0   9  11   18.10    3.59
   0   9  12   18.77    3.13
   0  10   0   -0.18    2.79
   0  10   1   12.03    2.83
   0  10   1    7.27    3.02
   0  10   2    2.84    2.55
   0  10   2   10.14    3.23
   0  10   3    4.69    2.62
   0  10   3    1.69    2.91
   0  10   4   34.86    3.44
   0  10   4   27.52    3.61
   0  10   5    9.52    2.73
   0  10   5   11.95    3.31
   0  10   6   14.20    3.03
   0  10   6   19.42    3.59
   0  10   7   15.11    3.06
   0  10   7   16.35    3.59
   0  10   8    3.87    2.72
  -1 -10   8    6.10    2.75
  -1 -10   8    6.88    2.50
  -1 -10   7    7.10    2.63
  -1 -10   7    7.09    2.38
  -1 -10   6   -1.23    2.58
  -1 -10   6   -2.04    2.37
  -1 -10   5    2.80    2.62
  -1 -10   5    2.49    2.29
  -1 -10   4    6.18    2.23
  -1 -10   4   10.21    2.90
  -1 -10   3   14.42    2.46
  -1 -10   3   22.49    3.20
  -1 -10   2   15.75    2.44
  -1 -10   2   30.86    3.44
  -1 -10   1   42.73    3.67
  -1 -10   1   29.17    2.75
  -1 -10   0    3.89    2.16
  -1 -10  -1    4.76    2.21
   1 -10   1    7.30    2.53
   1 -10   2   44.12    3.51
  -1 -10  -2   39.55    2.94
   1 -10   3   22.26    2.95
  -1 -10  -3   25.78    2.61
   1 -10   4    0.33    2.45
  -1 -10  -4   -0.44    2.07
   1 -10   5   15.16    2.80
  -1 -10  -5   15.17    2.42
   1 -10   6   20.31    3.07
  -1 -10  -6   19.15    2.49
   1 -10   7   24.98    3.23
  -1 -10  -7   21.61    2.65
   1 -10   8   16.56    3.08
  -1 -10  -8   19.32    2.56
  -1  -9  13    2.33    2.47
  -1  -9  13   -0.18    2.74
  -1  -9  12    0.30    2.43
  -1  -9  12   -0.17    2.68
  -1  -9  11   45.19    3.43
  -1  -9  11   44.97    3.71
   1  -9 -10   42.23    2.75
  -1  -9  10   41.01    3.29
  -1  -9  10   48.37    3.67
   1  -9  -9   46.45    2.84
  -1  -9   9   52.57    3.37
  -1  -9   9   42.07    3.52
   1  -9  -8   19.98    2.14
  -1  -9   8   23.26    2.63
  -1  -9   8   22.17    2.92
  -1  -9   7   26.51    3.11
  -1  -9   7   31.75    2.88
   1  -9  -7   28.62    2.33
   1  -9  -6   59.86    2.89
  -1  -9   6   52.82    3.25
  -1  -9   6   57.90    3.73
  -1  -9   5    5.74    2.44
   1  -9  -5    3.34    1.75
  -1  -9   5    7.31    2.12
  -1  -9   4   15.79    2.77
  -1  -9   4   14.11    2.28
   1  -9  -4   19.00    2.04
   1  -9  -3   37.40    2.36
  -1  -9   3   36.98    2.83
  -1  -9   3   36.73    3.34
  -1  -9   2   22.05    3.00
   1  -9  -2   18.41    2.01
  -1  -9   2   19.76    2.37
   1  -9  -1   -0.69    1.67
  -1  -9   1    0.64    1.90
  -1  -9   0    6.69    2.58
  -1  -9   0    3.74    1.93
   1  -9   0    4.74    1.70
   1  -9   1    8.42    2.43
  -1  -9  -1   11.85    2.78
  -1  -9  -1    5.09    1.99
   1  -9   1    4.02    1.72
  -1  -9  -2   38.63    2.71
   1  -9   2   35.54    3.07
   1  -9   2   34.73    2.47
  -1  -9  -3   41.85    2.80
   1  -9   3   38.79    2.74
   1  -9   3   42.92    3.26
  -1  -9  -4   18.38    2.33
   1  -9   4   19.89    2.34
   1  -9   4   19.13    2.81
  -1  -9  -5    4.94    2.00
   1  -9   5    3.36    2.13
   1  -9   5    2.41    2.30
  -1  -9  -6   11.94    2.24
   1  -9   6   13.84    2.37
   1  -9   6   15.49    2.76
  -1  -9  -7    0.77    1.96
   1  -9   7    1.54    2.16
   1  -9   7    3.99    2.42
  -1  -9  -8    1.35    2.00
   1  -9   8    1.72    2.17
   1  -9   8    5.13    2.64
  -1  -9  -9   10.14    2.21
   1  -9   9    7.53    2.40
   1  -9   9    5.18    2.72
  -1  -9 -10    3.44    2.19
   1  -9  10    8.87    2.53
   1  -9  10    7.33    2.79
   1  -9  11   20.33    3.19
   1  -9  11   15.71    2.83
  -1  -9 -11   17.48    2.54
   1  -9  12    5.23    2.63
   1  -9  12    0.82    2.79
  -1  -8  15   14.49    2.96
  -1  -8  15   21.87    3.29
  -1  -8  15   12.95    2.65
  -1  -8  14   29.00    3.21
  -1  -8  14   26.79    3.31
  -1  -8  14   25.54    2.93
  -1  -8  13   13.61    2.55
  -1  -8  13   15.65    2.93
  -1  -8  13    8.41    2.38
  -1  -8  12   15.37    2.42
  -1  -8  12    9.95    2.73
  -1  -8  12   15.27    2.47
  -1  -8  11   19.08    2.34
  -1  -8  11   15.10    2.51
  -1  -8  11   16.90    2.79
  -1  -8  10    3.64    1.75
   1  -8 -10    6.22    1.87
  -1  -8  10    6.54    2.25
  -1  -8  10    8.40    2.42
  -1  -8   9    2.86    1.58
  -1  -8   9    1.94    2.10
   1  -8  -9    2.83    1.77
  -1  -8   9    5.14    2.11
   1  -8  -8    4.19    1.73
  -1  -8   8    3.50    2.16
  -1  -8   8    3.53    2.19
  -1  -8   7    8.98    2.24
   1  -8  -7   11.29    1.83
  -1  -8   7   11.19    2.37
  -1  -8   6   18.74    2.34
   1  -8  -6   17.97    1.94
  -1  -8   6   13.83    2.48
  -1  -8   5   17.37    2.32
   1  -8  -5   15.98    1.87
  -1  -8   5   10.14    2.46
  -1  -8   4    5.20    2.00
   1  -8  -4    9.00    1.72
  -1  -8   4    7.34    2.41
  -1  -8   3   -0.84    2.21
  -1  -8   3   -1.24    1.92
   1  -8  -3    1.47    1.50
   1  -8  -2   64.71    2.74
  -1  -8   2   61.06    3.09
  -1  -8   2   65.23    3.74
  -1  -8   1   44.79    2.73
   1  -8  -1   38.91    2.32
  -1  -8   1   46.22    3.32
   1  -8  -1   48.17    3.10
   1  -8   0   76.77    3.08
  -1  -8   0   77.69    3.42
   1  -8   0   81.45    3.84
  -1  -8   0   78.94    4.00
  -1  -8  -1   39.15    2.70
   1  -8   1   37.24    2.42
   1  -8   1   39.49    2.95
  -1  -8  -1   43.05    3.23
  -1  -8  -2   31.14    2.49
   1  -8   2   30.75    2.37
   1  -8   2   28.56    2.76
  -1  -8  -3   96.66    3.64
   1  -8   3   87.22    4.03
   1  -8   3   87.15    3.49
   1  -8   4   41.84    3.08
  -1  -8  -4   44.52    2.72
   1  -8   4   42.03    2.67
   1  -8   5   56.91    3.42
  -1  -8  -5   53.75    2.95
   1  -8   5   51.34    2.88
   1  -8   6  143.72    5.19
  -1  -8  -6  151.56    4.64
   1  -8   6  138.67    4.58
   1  -8   7   27.56    2.54
  -1  -8  -7   30.51    2.48
   1  -8   8   19.74    2.81
   1  -8   8   21.99    2.46
  -1  -8  -8   22.64    2.44
   1  -8   9    5.07    2.49
   1  -8   9    4.76    2.23
  -1  -8  -9    7.61    2.13
   1  -8  10   18.65    2.58
   1  -8  10   16.06    2.77
  -1  -8 -10   22.29    2.48
   1  -8  11   69.26    3.69
   1  -8  11   66.28    3.92
  -1  -8 -11   67.79    3.50
   1  -8  12   11.70    2.57
   1  -8  12   11.87    2.79
  -1  -8 -12   12.40    2.35
   1  -8  13   24.80    3.20
   1  -8  13   25.56    3.00
   1  -8  14    0.47    2.67
   1  -8  14    7.39    2.73
   1  -8  15   29.62    3.46
   1  -8  15   29.88    3.25
  -1  -7  18    6.86    3.02
  -1  -7  17   11.66    3.09
  -1  -7  16   12.73    2.94
  -1  -7  16   11.02    2.53
  -1  -7  15    3.56    2.16
  -1  -7  15    4.59    2.58
  -1  -7  15   -0.15    2.28
  -1  -7  14   18.12    2.37
  -1  -7  14   20.52    2.87
  -1  -7  14   19.99    2.68
  -1  -7  13   11.47    2.04
  -1  -7  13    6.68    2.22
  -1  -7  13    8.35    2.46
  -1  -7  12   12.32    1.83
  -1  -7  12   13.41    2.65
  -1  -7  12   13.16    2.30
  -1  -7  12    9.91    2.33
  -1  -7  11    8.10    1.64
  -1  -7  11    9.25    2.46
  -1  -7  11    8.50    2.08
  -1  -7  11   10.60    2.22
  -1  -7  10   67.19    3.47
  -1  -7  10   64.06    2.66
   1  -7 -10   66.91    2.99
  -1  -7  10   64.95    3.65
  -1  -7  10   63.57    3.25
  -1  -7   9   67.17    3.35
  -1  -7   9   64.72    3.04
   1  -7  -9   64.17    2.88
  -1  -7   9   67.48    3.60
  -1  -7   9   63.22    2.45
  -1  -7   8  145.45    4.48
   1  -7  -8  152.22    4.28
  -1  -7   8  144.28    3.49
  -1  -7   8  144.12    5.05
  -1  -7   8  140.17    4.74
  -1  -7   8  133.11    3.55
  -1  -7   7   44.33    2.45
   1  -7  -7   51.60    2.49
  -1  -7   7   46.32    1.66
  -1  -7   7   47.55    1.76
  -1  -7   7   51.46    3.13
  -1  -7   7   51.40    2.99
  -1  -7   6   99.41    3.33
   1  -7  -6  103.72    3.35
  -1  -7   6   93.61    2.25
  -1  -7   6  110.68    3.99
  -1  -7   6  108.56    4.23
  -1  -7   5    6.36    2.07
   1  -7  -5    8.63    1.57
  -1  -7   5   10.24    1.95
  -1  -7   4    7.43    2.18
  -1  -7   4    9.72    1.93
   1  -7  -4   11.31    1.59
  -1  -7   3   41.62    2.96
  -1  -7   3   35.38    2.51
   1  -7  -3   40.63    2.20
   1  -7  -2  123.22    3.60
  -1  -7   2  121.65    4.56
  -1  -7   1  175.64    4.99
   1  -7  -1  173.64    4.59
  -1  -7   1  181.16    5.63
   1  -7  -1  192.24    5.55
  -1  -7   0   55.48    2.83
   1  -7   0   56.32    2.59
   1  -7   0   61.33    3.23
   1  -7   1   67.45    3.30
   1  -7   1   72.72    2.87
  -1  -7  -1   67.74    3.06
  -1  -7  -1   66.37    3.56
   1  -7   1   69.11    3.37
   1  -7   2   68.84    2.93
  -1  -7  -2   68.18    3.01
   1  -7   2   68.85    3.41
  -1  -7  -2   77.43    3.69
   1  -7   3   58.81    2.77
   1  -7   3   53.85    3.14
  -1  -7  -3   60.01    2.86
   1  -7   4  159.64    4.61
   1  -7   4  159.53    5.16
  -1  -7  -4  163.76    4.70
  -1  -7  -5   20.58    2.14
   1  -7   5   26.66    2.20
   1  -7   5   27.20    2.61
   1  -7   5   16.47    0.65
  -1  -7  -6   26.06    2.16
   1  -7   6   26.56    2.30
   1  -7   6   23.21    1.27
   1  -7   7   12.86    2.38
   1  -7   7    9.06    1.26
   1  -7   7   11.45    2.08
  -1  -7  -7   13.33    1.95
   1  -7   8    8.34    2.29
   1  -7   8    7.63    1.32
   1  -7   8    6.96    2.03
  -1  -7  -8   10.34    1.92
   1  -7   9   32.53    2.91
   1  -7   9   32.23    1.92
   1  -7   9   38.06    2.74
  -1  -7  -9   32.32    2.56
  -1  -7 -10   12.04    2.16
   1  -7  10    8.63    1.50
   1  -7  10   11.22    2.56
   1  -7  10   17.05    2.39
   1  -7  10   12.94    2.25
  -1  -7 -11    6.67    2.02
   1  -7  11   10.06    2.52
   1  -7  11   10.32    2.35
   1  -7  11    6.75    1.60
   1  -7  11   11.66    2.35
   1  -7  12    7.19    2.48
   1  -7  12   10.64    2.46
   1  -7  12    9.61    1.81
   1  -7  12   13.12    2.36
   1  -7  13    0.84    2.32
   1  -7  13   -1.52    1.92
   1  -7  13    1.95    2.33
   1  -7  14    1.29    2.44
   1  -7  14    0.71    2.06
   1  -7  14   -0.52    2.39
   1  -7  15    4.89    2.33
   1  -7  15    6.26    2.75
   1  -7  16    5.68    2.53
   1  -7  16    6.23    2.97
   1  -7  17    3.08    3.00
  -1  -6  19   -0.21    2.89
  -1  -6  19   -0.69    2.76
  -1  -6  18   31.82    3.41
  -1  -6  18   30.76    3.72
  -1  -6  17   39.53    3.78
  -1  -6  17   41.12    3.54
  -1  -6  16   37.56    3.59
  -1  -6  16   33.20    3.15
  -1  -6  15    3.17    2.28
  -1  -6  15    1.04    2.54
  -1  -6  14   15.92    2.42
  -1  -6  14   10.90    2.58
  -1  -6  13   25.12    2.54
  -1  -6  13   29.17    2.97
  -1  -6  12    2.83    1.61
  -1  -6  12    6.07    2.28
  -1  -6  12    2.52    1.84
  -1  -6  11   16.26    1.86
  -1  -6  11   17.74    2.35
  -1  -6  11   17.99    2.07
  -1  -6  10   52.84    2.41
  -1  -6  10   55.44    3.02
  -1  -6  10   56.50    3.15
  -1  -6  10   50.76    2.53
  -1  -6   9   45.37    2.21
   1  -6  -9   46.47    2.43
  -1  -6   9   45.66    2.13
  -1  -6   9   49.27    2.78
  -1  -6   9   52.67    2.87
  -1  -6   8   49.22    2.13
  -1  -6   8   55.22    2.71
  -1  -6   8   49.92    2.05
  -1  -6   8   56.00    2.84
   1  -6  -8   51.89    2.44
  -1  -6   8   51.23    2.94
  -1  -6   7   69.79    2.33
  -1  -6   7   67.50    3.08
  -1  -6   7   69.48    2.85
  -1  -6   7   67.68    2.20
   1  -6  -7   71.40    2.73
  -1  -6   7   68.72    3.28
   1  -6  -6   79.92    2.80
  -1  -6   6   77.82    2.27
  -1  -6   6   75.38    2.83
  -1  -6   6   75.42    3.38
  -1  -6   6   79.66    3.24
  -1  -6   6   77.18    2.18
   1  -6  -5   75.71    2.63
  -1  -6   5   68.03    2.98
  -1  -6   5   73.62    1.89
  -1  -6   5   75.53    3.30
  -1  -6   5   70.54    2.63
  -1  -6   5   69.72    1.92
  -1  -6   4   58.36    2.92
  -1  -6   4   55.90    2.68
  -1  -6   4   53.18    2.75
  -1  -6   4   56.81    3.05
   1  -6  -4   55.97    2.29
  -1  -6   4   51.68    1.27
  -1  -6   4   56.75    2.84
  -1  -6   4   63.29    2.90
  -1  -6   4   52.97    2.14
  -1  -6   3   28.72    2.19
  -1  -6   3   23.70    2.06
  -1  -6   3   25.98    2.35
   1  -6  -3   27.33    1.76
  -1  -6   3   27.26    2.24
  -1  -6   3   29.12    2.40
  -1  -6   2   75.25    2.99
  -1  -6   2   81.58    3.27
  -1  -6   2   81.22    3.30
   1  -6  -2   78.28    3.24
  -1  -6   2   70.18    3.30
   1  -6  -2   78.64    2.65
  -1  -6   1   11.76    1.69
  -1  -6   1   11.37    1.80
   1  -6  -1   13.12    1.89
  -1  -6   1    7.31    1.97
   1  -6  -1   10.52    1.41
   1  -6   0   90.94    3.39
  -1  -6   0   91.58    3.21
   1  -6   0   88.68    2.96
  -1  -6   0   96.01    3.45
   1  -6   0   92.64    3.51
  -1  -6   0   95.00    3.70
   1  -6   1    6.54    1.70
  -1  -6  -1    3.72    1.52
   1  -6   1    5.51    1.82
   1  -6   1    4.13    1.47
   1  -6   1    3.56    1.66
  -1  -6  -1    1.92    1.80
   1  -6   2   79.03    3.26
   1  -6   2   76.52    3.41
   1  -6   2   70.95    2.76
   1  -6   2   76.87    3.28
  -1  -6  -2   70.26    3.26
   1  -6   2   73.18    3.17
   1  -6   2   66.85    3.23
  -1  -6  -2   74.39    2.87
  -1  -6  -3   17.57    1.90
   1  -6   3   16.17    1.76
   1  -6   3   19.66    2.24
   1  -6   3   17.59    2.10
   1  -6   3   18.48    2.19
   1  -6   4   83.63    3.64
   1  -6   4   82.83    3.42
  -1  -6  -4   79.79    3.06
   1  -6   4   76.88    2.96
   1  -6   4   75.55    1.86
   1  -6   5  224.88    5.97
   1  -6   5  216.58    4.47
  -1  -6  -5  218.27    5.52
   1  -6   5  223.06    5.49
   1  -6   6   86.01    3.56
   1  -6   6   83.05    2.48
   1  -6   6   81.04    3.18
  -1  -6  -6   84.31    3.14
   1  -6   6   80.99    2.38
   1  -6   7   62.74    2.94
   1  -6   7   66.93    2.38
  -1  -6  -7   70.73    2.97
   1  -6   7   65.84    2.28
   1  -6   7   66.08    3.25
   1  -6   7   72.83    3.11
   1  -6   8   14.61    2.07
   1  -6   8   16.34    2.24
  -1  -6  -8   17.96    2.01
   1  -6   8   18.03    1.51
  -1  -6  -8   19.87    1.67
   1  -6   8   14.93    2.06
  -1  -6  -9  104.02    3.72
   1  -6   9  104.20    4.07
   1  -6   9   99.96    3.22
  -1  -6  -9  103.59    3.36
   1  -6   9  104.69    4.12
  -1  -6 -10   37.85    2.58
   1  -6  10   39.03    2.20
  -1  -6 -10   38.73    2.34
   1  -6  10   36.33    2.85
   1  -6  11    7.89    2.22
  -1  -6 -11    7.82    1.94
  -1  -6 -11    8.15    1.74
   1  -6  11    7.33    1.71
   1  -6  12   41.85    2.57
   1  -6  12   49.04    3.31
  -1  -6 -12   50.10    2.81
  -1  -6 -13    4.40    1.92
   1  -6  13    4.13    2.35
  -1  -6 -14    6.36    2.11
   1  -6  14    4.75    2.38
   1  -6  15   39.99    3.22
   1  -6  15   34.22    3.36
  -1  -6 -15   36.20    2.95
   1  -6  16   26.47    3.35
   1  -6  16   23.25    2.99
   1  -6  17    2.41    2.73
   1  -6  17    4.28    2.57
   1  -6  18   -1.27    2.89
   1  -6  18   -0.84    2.72
   1  -6  19   -1.33    3.06
   1  -6  19    3.03    2.92
  -1  -5  20   -1.53    2.88
  -1  -5  20    0.94    2.93
  -1  -5  19   12.95    3.18
  -1  -5  19   12.98    3.12
  -1  -5  18    3.18    2.82
  -1  -5  18    0.84    2.65
  -1  -5  17   37.74    3.64
  -1  -5  17   40.12    3.44
  -1  -5  16   10.53    2.77
  -1  -5  16    6.61    2.59
  -1  -5  15    6.73    2.47
  -1  -5  15    4.91    2.40
  -1  -5  14   31.61    2.88
  -1  -5  14   36.20    3.19
  -1  -5  13   10.71    1.98
  -1  -5  13   10.40    2.19
  -1  -5  12   65.52    2.97
  -1  -5  12   66.50    3.30
  -1  -5  12   68.84    3.67
  -1  -5  11   12.03    2.13
  -1  -5  11   10.09    1.68
  -1  -5  11    7.78    1.90
  -1  -5  10   56.13    2.53
  -1  -5  10   63.90    2.83
  -1  -5  10   55.83    3.05
  -1  -5   9   40.05    2.24
  -1  -5   9   36.23    2.54
  -1  -5   9   36.79    2.02
   1  -5  -9   35.93    2.17
  -1  -5   8  107.65    3.54
  -1  -5   8  109.19    3.81
  -1  -5   8  109.49    3.65
  -1  -5   8  109.80    3.31
  -1  -5   8  112.84    3.20
  -1  -5   8  114.48    3.83
   1  -5  -8  104.66    3.32
  -1  -5   7    5.85    1.44
  -1  -5   7    7.50    1.53
  -1  -5   7    7.62    1.06
  -1  -5   7    7.06    1.65
   1  -5  -7    7.21    1.38
  -1  -5   7    6.56    1.10
  -1  -5   7    7.10    1.49
  -1  -5   7    5.90    1.36
  -1  -5   6    6.06    1.59
   1  -5  -6    4.51    1.26
  -1  -5   6    4.28    1.41
  -1  -5   6    2.56    1.45
  -1  -5   6    4.07    1.24
  -1  -5   6    3.06    0.87
  -1  -5   6    3.33    1.36
  -1  -5   6    2.75    1.38
  -1  -5   6    4.20    1.44
  -1  -5   6    2.35    0.96
  -1  -5   5   23.94    1.91
  -1  -5   5   26.71    1.28
  -1  -5   5   26.13    1.93
  -1  -5   5   26.13    2.01
  -1  -5   5   27.09    1.90
  -1  -5   5   22.98    1.82
  -1  -5   5   22.15    1.18
  -1  -5   5   23.99    2.19
  -1  -5   5   22.28    1.59
   1  -5  -5   22.42    1.57
   1  -5  -4   87.08    2.72
  -1  -5   4   88.77    2.13
  -1  -5   4   91.34    3.36
  -1  -5   4   91.07    3.48
  -1  -5   4   95.63    3.28
  -1  -5   4   95.47    3.27
  -1  -5   4   90.83    3.24
  -1  -5   4   89.53    2.18
  -1  -5   4   91.28    2.76
  -1  -5   4   90.30    3.12
  -1  -5   3   14.73    0.72
  -1  -5   3   14.69    0.68
  -1  -5   3   15.63    1.90
  -1  -5   3   14.22    1.21
  -1  -5   3   15.93    1.67
  -1  -5   3   16.04    1.76
  -1  -5   3   12.40    1.66
   1  -5  -3   16.50    1.34
  -1  -5   3   14.82    1.79
   1  -5  -2    3.18    1.07
  -1  -5   2    4.46    0.90
  -1  -5   2    3.28    1.47
  -1  -5   2    5.61    1.47
  -1  -5   2    3.30    1.67
   1  -5  -2    3.89    1.49
  -1  -5   2    1.98    1.65
  -1  -5   2    2.25    1.31
  -1  -5   1   82.01    2.85
  -1  -5   1   82.45    3.10
  -1  -5   1   85.54    3.07
   1  -5  -1   82.23    2.55
   1  -5  -1   84.67    2.92
  -1  -5   1   82.02    3.26
   1  -5  -1   85.17    3.09
   1  -5   0   37.83    2.15
  -1  -5   0   36.13    2.13
  -1  -5   0   36.38    1.95
   1  -5   0   33.83    1.77
   1  -5   0   40.83    2.23
   1  -5   0   37.00    2.18
  -1  -5   0   36.48    2.37
   1  -5   1   37.49    1.88
  -1  -5  -1   36.82    2.40
   1  -5   1   39.09    2.22
  -1  -5  -1   40.89    2.07
   1  -5   1   41.32    2.32
   1  -5   1   37.59    2.32
  -1  -5  -2   34.27    2.34
   1  -5   2   34.63    2.18
   1  -5   2   32.41    2.29
   1  -5   2   35.00    2.26
  -1  -5  -2   36.55    2.06
   1  -5   2   33.87    1.83
   1  -5   3   33.93    2.31
   1  -5   3   34.95    2.34
   1  -5   3   30.41    2.27
   1  -5   3   31.04    2.21
  -1  -5  -3   32.99    1.96
   1  -5   3   32.84    1.87
   1  -5   4   64.32    2.51
   1  -5   4   62.86    2.83
   1  -5   4   69.05    2.95
   1  -5   4   70.83    3.15
  -1  -5  -4   67.92    2.60
   1  -5   4   64.63    2.93
   1  -5   4   65.90    2.89
  -1  -5  -4   66.41    1.88
   1  -5   5   15.13    1.63
  -1  -5  -5   16.23    1.68
   1  -5   5   16.47    1.88
   1  -5   5   18.89    1.17
  -1  -5  -5   18.66    1.26
   1  -5   5   18.07    1.91
   1  -5   5   17.52    1.61
   1  -5   5   16.88    1.89
   1  -5   5   16.95    1.94
   1  -5   5   21.36    2.19
   1  -5   6   59.81    2.83
   1  -5   6   62.82    2.13
   1  -5   6   61.18    2.95
  -1  -5  -6   63.06    2.62
   1  -5   6   65.67    2.77
   1  -5   6   62.66    2.83
   1  -5   6   65.69    2.95
  -1  -5  -6   60.99    2.17
  -1  -5  -7    7.75    1.60
  -1  -5  -7    3.58    1.23
   1  -5   7    4.34    1.74
   1  -5   7    6.41    1.61
   1  -5   7    4.41    1.15
   1  -5   7    5.96    1.85
   1  -5   7    5.20    1.63
  -1  -5  -8   15.17    1.86
   1  -5   8   14.50    1.94
   1  -5   8   19.69    1.59
  -1  -5  -8   15.98    1.58
  -1  -5  -9    0.63    1.38
   1  -5   9    0.07    1.27
   1  -5   9    2.04    1.82
  -1  -5  -9    1.37    1.59
  -1  -5 -10   46.15    2.57
   1  -5  10   40.05    2.83
  -1  -5 -10   43.67    2.47
   1  -5  10   44.94    2.35
   1  -5  11    5.06    2.03
  -1  -5 -11    3.01    1.77
  -1  -5 -11    4.50    1.72
   1  -5  11    2.55    1.57
  -1  -5 -12    1.40    1.79
   1  -5  12    3.83    1.70
   1  -5  12    4.16    2.15
  -1  -5 -13   28.93    2.54
   1  -5  13   32.92    2.93
   1  -5  14   24.29    2.99
  -1  -5 -14   20.66    2.46
   1  -5  15    6.63    2.58
  -1  -5 -15    5.86    2.16
   1  -5  16    4.43    2.54
  -1  -5 -16    7.00    2.32
   1  -5  17    1.36    2.66
  -1  -5 -17    3.42    2.44
   1  -5  18    5.12    2.84
  -1  -5 -18    0.66    2.47
   1  -5  19   29.87    3.71
   1  -5  19   28.51    3.57
  -1  -5 -19   30.91    3.40
   1  -5  20   39.91    4.12
   1  -5  20   40.60    3.94
  -1  -4  21   14.86    3.32
  -1  -4  21   12.37    3.43
  -1  -4  20   15.28    3.13
  -1  -4  20    9.30    3.16
  -1  -4  19   45.17    3.93
  -1  -4  19   45.94    3.94
  -1  -4  18   34.14    3.52
  -1  -4  18   23.87    3.26
  -1  -4  17    2.92    2.44
  -1  -4  17   -0.95    2.42
  -1  -4  16  158.20    5.82
  -1  -4  16  135.87    5.32
  -1  -4  15   24.92    3.05
  -1  -4  15   22.38    2.78
  -1  -4  14   85.65    3.97
  -1  -4  13   70.20    3.18
  -1  -4  13   67.90    3.43
  -1  -4  12   48.23    2.62
  -1  -4  12   45.85    2.88
  -1  -4  11    1.70    1.50
  -1  -4  11    1.06    1.73
  -1  -4  11    1.92    1.22
  -1  -4  10   68.85    2.99
  -1  -4  10   72.74    2.76
  -1  -4  10   72.77    2.85
  -1  -4   9   38.23    2.04
  -1  -4   9   33.63    2.01
  -1  -4   9   40.31    2.71
  -1  -4   9   37.07    2.24
  -1  -4   9   42.49    2.44
  -1  -4   8  155.48    4.76
  -1  -4   8  150.31    3.92
   1  -4  -8  146.98    3.90
  -1  -4   8  149.19    4.10
  -1  -4   8  143.89    3.99
  -1  -4   7  101.44    3.71
  -1  -4   7  101.34    2.91
  -1  -4   7  100.05    3.02
  -1  -4   7   96.41    3.19
   1  -4  -7  100.81    2.96
  -1  -4   6  131.96    3.34
  -1  -4   6  133.41    3.39
  -1  -4   6  135.44    3.90
   1  -4  -6  136.62    3.48
  -1  -4   5  495.11    8.96
  -1  -4   5  484.41    8.98
   1  -4  -5  477.16    9.13
  -1  -4   5  472.73    9.58
  -1  -4   4   47.73    1.53
  -1  -4   4   44.19    2.19
  -1  -4   4   45.82    2.26
   1  -4  -4   49.51    1.84
  -1  -4   4   47.49    2.12
  -1  -4   4   49.42    1.59
  -1  -4   3  259.55    5.94
   1  -4  -3  258.87    5.35
  -1  -4   3  263.12    5.85
  -1  -4   3  265.07    5.44
  -1  -4   3  269.25    4.91
  -1  -4   3  262.28    4.92
  -1  -4   3  256.09    6.04
  -1  -4   2   93.36    1.90
   1  -4  -2   90.47    2.51
  -1  -4   2   90.10    2.86
  -1  -4   2   92.86    3.15
   1  -4  -2   88.06    2.95
  -1  -4   2   95.39    2.41
  -1  -4   2   96.27    3.22
  -1  -4   2   92.85    1.90
  -1  -4   2   97.44    3.08
  -1  -4   1   15.74    1.53
   1  -4  -1   13.30    1.32
  -1  -4   1   17.23    1.73
   1  -4  -1   14.93    1.52
  -1  -4   1   14.06    1.80
   1  -4  -1   16.00    1.61
  -1  -4   1   15.50    0.90
  -1  -4   1   14.16    1.55
   1  -4   0  133.30    3.59
   1  -4   0  127.95    3.16
  -1  -4   0  128.48    3.43
   1  -4   0  126.26    3.70
   1  -4   0  120.43    3.51
  -1  -4   0  126.40    3.76
  -1  -4   0  125.89    3.57
  -1  -4  -1   27.71    1.72
   1  -4   1   26.35    1.89
   1  -4   1   25.12    1.57
  -1  -4  -1   27.42    1.67
  -1  -4  -1   24.04    2.01
   1  -4   1   26.14    1.82
   1  -4   1   27.07    2.00
   1  -4   2   10.92    1.72
  -1  -4  -2   12.39    1.57
   1  -4   2   10.88    1.75
   1  -4   2   11.81    1.75
   1  -4   2   13.60    1.61
  -1  -4  -2   12.42    1.76
  -1  -4  -2   12.07    0.75
   1  -4   2   12.92    1.33
   1  -4   3  105.92    3.43
   1  -4   3  107.72    3.30
  -1  -4  -3   98.26    3.11
   1  -4   3  106.62    2.42
   1  -4   3  100.62    2.92
   1  -4   3  106.59    3.45
   1  -4   3  111.11    3.04
  -1  -4  -3  107.33    2.44
   1  -4   4   76.66    2.92
   1  -4   4   73.00    2.70
  -1  -4  -4   67.97    2.03
   1  -4   4   71.85    2.79
   1  -4   4   66.29    2.73
   1  -4   4   73.10    2.77
  -1  -4  -4   67.47    2.55
   1  -4   4   72.06    2.02
   1  -4   4   74.75    2.58
   1  -4   5   28.02    2.03
  -1  -4  -5   25.91    1.50
   1  -4   5   28.88    2.05
   1  -4   5   28.73    2.00
   1  -4   5   30.90    1.97
   1  -4   5   27.71    1.42
  -1  -4  -5   29.62    1.86
   1  -4   5   30.14    1.91
   1  -4   6   96.85    2.81
   1  -4   6  101.83    3.26
  -1  -4  -6   98.45    2.89
   1  -4   6   98.04    3.35
  -1  -4  -6   95.56    3.10
   1  -4   6   99.68    3.43
   1  -4   6  101.51    3.42
  -1  -4  -7  130.67    3.60
   1  -4   7  133.64    3.97
  -1  -4  -7  125.75    3.72
   1  -4   7  130.00    3.75
   1  -4   7  130.92    3.54
   1  -4   7  129.58    4.10
   1  -4   7  127.87    4.01
  -1  -4  -8  180.62    4.64
  -1  -4  -8  176.95    4.70
   1  -4   8  191.35    4.66
   1  -4   8  174.68    4.52
   1  -4   8  170.66    5.11
   1  -4   8  183.92    5.00
  -1  -4  -9  106.74    3.56
  -1  -4  -9  107.06    3.52
   1  -4   9  114.09    3.45
   1  -4   9   99.48    3.35
   1  -4   9  107.23    3.97
   1  -4   9  109.75    3.76
   1  -4  10    8.84    1.93
   1  -4  10   13.59    1.60
   1  -4  10    8.53    1.57
  -1  -4 -10    8.87    1.72
  -1  -4 -10    6.96    1.65
   1  -4  10   10.24    1.85
   1  -4  11   25.18    2.54
  -1  -4 -11   28.31    2.30
   1  -4  11   23.71    2.05
   1  -4  12   28.12    2.69
  -1  -4 -12   27.96    2.37
   1  -4  12   29.07    2.28
  -1  -4 -13   26.43    2.53
   1  -4  13   30.47    2.85
   1  -4  14   32.55    3.08
  -1  -4 -14   32.44    2.79
  -1  -4 -15   24.05    2.71
   1  -4  15   17.33    2.76
  -1  -4 -16   13.63    2.54
   1  -4  16   11.25    2.75
  -1  -4 -17    6.87    2.56
   1  -4  17    8.87    2.79
   1  -4  18   64.53    4.39
  -1  -4 -18   69.95    4.11
  -1  -4 -19   17.56    3.05
   1  -4  19   17.90    3.31
  -1  -4 -20   19.30    3.22
   1  -4  20   13.49    3.33
  -1  -4 -21    3.38    2.88
  -1  -3  22    5.43    3.28
  -1  -3  22   -2.02    3.04
  -1  -3  21   -2.59    2.96
  -1  -3  21   -1.08    2.97
  -1  -3  20    7.93    3.05
  -1  -3  20   13.39    3.12
  -1  -3  19    3.03    2.81
  -1  -3  19   -0.98    2.54
  -1  -3  18   14.73    2.93
  -1  -3  18    9.09    2.82
  -1  -3  17    8.01    2.65
   1  -3 -17    7.82    2.42
   1  -3 -16   14.48    2.63
   1  -3 -15  105.43    4.37
   1  -3 -14  300.08    7.77
  -1  -3  13  105.67    3.83
   1  -3 -13  106.99    4.12
  -1  -3  12    8.90    1.73
   1  -3 -12    6.47    1.77
  -1  -3  11   70.85    2.94
   1  -3 -11   73.27    3.18
   1  -3 -10   14.62    1.73
  -1  -3  10   16.99    1.73
  -1  -3  10   17.68    1.42
   1  -3  -9   14.17    1.67
  -1  -3   9   13.26    1.37
  -1  -3   9   16.29    1.59
  -1  -3   8   34.20    1.80
   1  -3  -8   39.05    2.05
  -1  -3   8   33.47    1.92
  -1  -3   7  292.50    6.15
  -1  -3   7  283.70    6.05
   1  -3  -7  278.03    6.14
   1  -3  -6   58.83    2.07
  -1  -3   6   52.63    2.17
  -1  -3   6   58.06    2.13
  -1  -3   6   58.20    2.17
  -1  -3   6   56.81    2.70
  -1  -3   5  235.74    4.90
  -1  -3   5  242.97    5.63
  -1  -3   5  232.80    4.94
   1  -3  -5  231.40    4.87
  -1  -3   4 1240.60   21.22
   1  -3  -4 1211.35   21.23
  -1  -3   4 1263.72   21.20
   1  -3  -3  314.52    5.92
  -1  -3   3  311.19    5.74
  -1  -3   3  310.09    6.31
  -1  -3   3  306.24    5.75
  -1  -3   2   38.94    1.14
  -1  -3   2   38.17    1.74
   1  -3  -2   37.03    1.37
  -1  -3   2   35.47    1.12
  -1  -3   2   38.44    1.89
   1  -3  -1   12.24    1.37
  -1  -3   1   11.20    1.52
   1  -3  -1   11.34    1.01
  -1  -3   1   10.78    1.28
  -1  -3   1   12.00    1.39
   1  -3  -1   12.92    1.35
   1  -3   0   55.52    2.10
   1  -3   0   54.39    2.15
   1  -3   0   47.52    1.96
  -1  -3   0   52.00    2.17
  -1  -3   0   46.98    1.95
   1  -3   0   50.06    1.69
  -1  -3   0   55.49    2.02
  -1  -3  -1   42.82    1.14
  -1  -3  -1   45.98    1.84
  -1  -3  -1   42.28    1.81
   1  -3   1   44.46    2.11
   1  -3   1   43.84    1.63
   1  -3   1   43.77    1.95
  -1  -3  -1   44.22    2.05
   1  -3   1   44.93    2.11
   1  -3   2   18.85    1.31
   1  -3   2   19.39    1.62
  -1  -3  -2   20.15    1.66
   1  -3   2   19.71    1.60
  -1  -3  -2   20.04    1.54
  -1  -3  -2   19.78    0.95
   1  -3   2   22.91    0.94
   1  -3   2   19.66    1.65
   1  -3   2   21.33    1.28
   1  -3   2   21.16    1.69
   1  -3   3  275.85    5.97
  -1  -3  -3  275.09    5.27
   1  -3   3  276.05    5.92
   1  -3   3  268.89    5.86
   1  -3   3  270.23    5.72
   1  -3   3  265.17    5.70
   1  -3   3  275.57    5.91
   1  -3   3  277.14    5.24
  -1  -3  -3  273.44    5.69
   1  -3   4  417.98    8.44
   1  -3   4  419.88    8.33
   1  -3   4  412.37    8.32
   1  -3   4  412.87    8.34
  -1  -3  -4  425.89    7.88
   1  -3   4  417.24    8.29
   1  -3   4  422.99    7.84
  -1  -3  -4  416.23    8.13
   1  -3   5  512.27   10.02
  -1  -3  -5  503.21    9.61
   1  -3   5  487.52    9.80
  -1  -3  -5  507.40    9.73
   1  -3   5  531.29    9.85
   1  -3   5  512.86    9.92
   1  -3   5  525.23    9.56
   1  -3   5  511.86   10.08
   1  -3   6  233.90    5.76
   1  -3   6  246.68    5.65
  -1  -3  -6  238.85    5.41
   1  -3   6  250.06    5.46
  -1  -3  -6  244.46    5.40
   1  -3   6  247.38    5.33
   1  -3   7   36.15    2.23
  -1  -3  -7   37.94    2.01
   1  -3   7   36.38    1.88
   1  -3   7   35.56    2.09
   1  -3   7   32.39    1.81
  -1  -3  -7   34.95    1.96
  -1  -3  -8   15.26    1.62
  -1  -3  -8   12.64    1.55
   1  -3   8   15.67    1.44
   1  -3   8   15.22    1.60
   1  -3   8   12.32    1.82
   1  -3   8   13.26    1.67
   1  -3   9    1.43    1.64
  -1  -3  -9    0.08    1.35
   1  -3   9    0.22    1.27
   1  -3  10    9.49    1.88
   1  -3  10   12.69    1.63
  -1  -3 -10   14.25    1.84
  -1  -3 -11  122.82    4.14
   1  -3  11  115.82    4.35
   1  -3  11  118.49    3.90
  -1  -3 -12    6.57    1.87
   1  -3  12    4.07    1.99
   1  -3  12    2.90    1.65
  -1  -3 -13   33.74    2.69
   1  -3  13   29.77    2.87
  -1  -3 -14  111.97    4.47
   1  -3  14  125.92    4.96
   1  -3  15   26.88    2.97
  -1  -3 -15   21.66    2.73
  -1  -3 -16  168.14    5.86
   1  -3  16  167.28    6.09
  -1  -3 -17   40.46    3.39
   1  -3  17   42.54    3.56
   1  -3  18    5.73    2.77
  -1  -3 -18    2.94    2.66
   1  -3  19   20.13    3.27
  -1  -3 -19   18.84    3.08
   1  -3  20    5.70    2.82
  -1  -3 -20    0.96    2.76
   1  -3  21    4.19    2.97
  -1  -3 -21    3.44    2.97
  -1  -3 -22   -4.67    3.24
  -1  -2  22   -0.83    3.17
  -1  -2  21    9.09    2.98
  -1  -2  20   11.58    3.11
   1  -2 -19   13.04    2.95
  -1  -2  19   22.23    3.27
   1  -2 -18    4.55    2.60
   1  -2 -17   65.70    3.97
   1  -2 -16  190.86    6.23
   1  -2 -15   30.71    2.80
   1  -2 -14   13.21    2.31
  -1  -2  13   37.56    2.49
   1  -2 -13   36.27    2.65
  -1  -2  12   45.25    2.52
   1  -2 -12   42.54    2.62
  -1  -2  11  100.78    3.53
   1  -2 -11  103.15    3.70
  -1  -2  10   18.40    1.77
   1  -2 -10   18.33    1.98
  -1  -2   9   46.80    2.25
   1  -2  -9   42.40    2.35
  -1  -2   8   69.27    2.23
  -1  -2   8   73.47    2.61
   1  -2  -8   69.90    2.71
  -1  -2   7   35.26    1.60
  -1  -2   7   32.91    1.84
   1  -2  -7   35.35    1.91
  -1  -2   6  344.98    6.70
  -1  -2   6  342.48    6.87
   1  -2  -6  335.82    6.91
  -1  -2   5   76.65    2.33
   1  -2  -5   70.97    2.28
  -1  -2   5   74.59    2.28
  -1  -2   4   43.30    2.16
  -1  -2   4   45.51    1.71
   1  -2  -4   46.55    1.56
  -1  -2   4   44.93    1.64
  -1  -2   3  696.44   12.68
  -1  -2   3  686.68   12.10
  -1  -2   3  698.00   12.07
   1  -2  -3  700.45   12.01
  -1  -2   2  406.45    7.22
  -1  -2   2  410.20    7.61
   1  -2  -2  409.84    7.21
  -1  -2   2  411.24    7.20
  -1  -2   1  800.73   13.48
   1  -2  -1  811.28   13.83
  -1  -2   1  811.54   13.97
   1  -2  -1  804.50   13.57
   1  -2  -1  789.07   13.46
   1  -2  -1  800.95   13.93
  -1  -2   1  798.05   14.07
   1  -2   0   98.98    2.62
   1  -2   0   94.98    2.13
  -1  -2   0   99.92    2.49
  -1  -2   0  100.84    2.62
   1  -2   0   97.18    2.47
   1  -2   0   97.27    2.61
  -1  -2  -1  473.15    8.71
   1  -2   1  485.17    8.44
   1  -2   1  488.24    8.90
   1  -2   1  487.26    8.86
  -1  -2  -1  460.07    8.81
   1  -2   1  481.40    8.70
  -1  -2  -1  483.59    8.31
  -1  -2  -1  476.91    8.60
   1  -2   1  491.88    8.93
   1  -2   2  103.07    2.65
   1  -2   2  104.66    2.78
   1  -2   2  103.37    2.79
   1  -2   2  104.96    2.32
   1  -2   2  101.73    2.74
  -1  -2  -2  101.49    2.63
   1  -2   2  108.20    2.83
  -1  -2  -2  102.38    2.32
   1  -2   3  178.95    4.06
   1  -2   3  174.94    3.99
   1  -2   3  182.93    3.75
   1  -2   3  181.76    4.01
   1  -2   3  179.85    4.07
  -1  -2  -3  177.11    3.89
  -1  -2  -3  175.27    3.74
   1  -2   4  112.52    3.05
   1  -2   4  114.39    2.95
   1  -2   4  111.08    2.84
  -1  -2  -4  113.37    2.89
   1  -2   4  119.17    2.95
   1  -2   4  113.41    3.17
  -1  -2  -4  113.96    2.91
  -1  -2  -5  177.74    4.14
   1  -2   5  186.41    4.16
  -1  -2  -5  183.44    4.23
   1  -2   5  181.97    4.07
   1  -2   5  185.76    4.55
  -1  -2  -6  117.22    3.18
   1  -2   6  120.64    3.27
  -1  -2  -6  121.14    3.35
   1  -2   6  118.56    3.05
   1  -2   6  116.46    3.54
   1  -2   7  165.72    4.53
  -1  -2  -7  158.69    4.05
  -1  -2  -7  166.87    4.27
   1  -2   7  160.18    4.13
   1  -2   8   79.83    3.15
  -1  -2  -8   79.44    2.92
   1  -2   8   74.65    2.76
   1  -2   9   37.03    2.47
  -1  -2  -9   42.23    2.33
   1  -2   9   38.94    2.16
   1  -2  10   39.65    2.31
   1  -2  10   43.31    2.64
  -1  -2 -10   44.67    2.50
   1  -2  11   64.71    2.85
   1  -2  11   60.63    3.18
  -1  -2 -11   64.47    3.08
   1  -2  12   87.35    3.45
  -1  -2 -12   89.84    3.75
   1  -2  12   87.81    3.83
   1  -2  13   22.08    2.48
  -1  -2 -13   26.56    2.51
  -1  -2 -14   90.97    4.04
   1  -2  14   88.81    4.16
  -1  -2 -15   76.81    3.98
   1  -2  15   85.12    4.16
  -1  -2 -16   23.73    2.84
   1  -2  16   24.11    2.92
  -1  -2 -17   58.92    3.81
  -1  -2 -18  122.85    5.36
  -1  -2 -19   26.83    3.36
  -1  -2 -20    8.20    2.85
  -1  -2 -21    0.41    2.99
  -1  -2 -22    1.72    2.92
   1  -1 -23    3.58    2.24
  -1  -1  23   -2.82    3.14
  -1  -1  23    0.89    2.94
   1  -1 -22    5.11    2.11
  -1  -1  22    2.08    3.02
  -1  -1  22    9.37    3.05
   1  -1 -21   11.79    2.23
  -1  -1  21   11.16    3.03
  -1  -1  21   10.02    3.24
   1  -1 -20    6.65    2.71
  -1  -1  20    8.20    3.09
   1  -1 -19    7.37    2.72
   1  -1 -18   60.90    3.94
   1  -1 -17   34.23    3.15
   1  -1 -16   38.95    3.13
   1  -1 -15  163.51    5.54
   1  -1 -14  169.81    5.50
  -1  -1  13   28.81    2.28
   1  -1 -13   30.59    2.60
  -1  -1  12   47.66    2.58
   1  -1 -12   47.67    2.73
  -1  -1  11  142.37    4.28
   1  -1 -11  149.50    4.58
  -1  -1  10   14.32    1.68
   1  -1 -10   14.69    1.84
  -1  -1   9   57.45    2.48
   1  -1  -9   56.93    2.67
  -1  -1   8   14.81    1.64
   1  -1  -8   14.56    1.68
   1  -1  -7  105.33    3.24
  -1  -1   7  112.19    3.18
   1  -1  -6  228.25    5.10
  -1  -1   6  231.13    5.06
   1  -1  -5  149.27    3.60
  -1  -1   5  154.31    3.62
  -1  -1   5  154.53    3.24
  -1  -1   4   75.86    2.15
   1  -1  -4   74.68    2.16
  -1  -1   3 1287.40   21.73
  -1  -1   3 1278.54   21.75
   1  -1  -2 1949.03   32.39
  -1  -1   2 1932.78   32.40
  -1  -1   2 1956.24   32.62
  -1  -1   1  265.34    4.97
  -1  -1   1  267.10    4.72
  -1  -1   1  265.65    4.88
   1  -1  -1  265.24    4.70
   1  -1   0  925.13   15.43
   1  -1   0  914.03   15.26
   1  -1   0  899.83   15.37
  -1  -1   0  892.02   15.38
  -1  -1  -1  249.01    4.78
   1  -1   1  261.81    4.78
   1  -1   1  252.49    4.82
  -1  -1  -1  259.51    4.64
   1  -1   1  255.97    4.76
   1  -1   1  263.32    4.64
   1  -1   2  613.86   10.62
  -1  -1  -2  610.63   10.61
   1  -1   2  617.18   10.61
   1  -1   2  622.63   10.62
   1  -1   2  601.38   10.67
   1  -1   2  597.29   10.78
  -1  -1  -2  609.45   10.63
  -1  -1  -3 1720.41   29.61
  -1  -1  -3 1768.09   29.70
   1  -1   3 1780.41   29.88
   1  -1   3 1773.82   29.56
   1  -1   3 1768.25   29.68
   1  -1   3 1763.89   29.53
  -1  -1  -4  102.99    2.62
   1  -1   4  102.35    2.91
  -1  -1  -4  102.16    2.77
   1  -1   4  107.12    2.71
  -1  -1  -5  255.26    5.19
  -1  -1  -5  251.39    5.42
   1  -1   5  252.37    5.36
   1  -1   5  258.70    5.60
   1  -1   6  164.35    4.00
  -1  -1  -6  158.43    4.07
  -1  -1  -7   12.63    1.56
   1  -1   7   12.66    1.54
  -1  -1  -8  102.65    3.44
   1  -1   8  108.83    3.33
  -1  -1  -9  141.13    4.25
   1  -1   9  143.67    4.08
   1  -1  10   93.62    3.32
  -1  -1 -10   95.78    3.50
  -1  -1 -11  172.92    5.11
   1  -1  11  171.44    4.86
  -1  -1 -12   85.99    3.68
   1  -1  12   88.25    3.45
   1  -1  13   11.38    1.94
  -1  -1 -13   10.43    2.13
  -1  -1 -14   75.81    3.75
  -1  -1 -15   65.95    3.68
  -1  -1 -16    7.22    2.55
  -1  -1 -17   22.17    2.93
   1  -1  17   29.94    3.09
  -1  -1 -18   22.59    3.09
   1  -1  18   21.08    2.94
  -1  -1 -19   -1.11    2.62
   1  -1  19    2.62    2.53
  -1  -1 -20    2.36    2.75
   1  -1  20    2.36    2.68
  -1  -1 -21    5.51    2.15
  -1  -1 -21    3.09    2.82
   1  -1  21    4.75    2.85
  -1  -1 -22   20.65    2.73
  -1  -1 -22   22.03    3.58
   1  -1  22   22.11    3.53
  -1  -1 -23   18.24    2.76
   1   0 -23    5.66    2.45
   1   0 -23    1.36    2.47
  -1   0  23    3.06    3.17
  -1   0  23    3.67    2.92
   1   0 -22   16.31    2.61
  -1   0  22   16.91    3.22
   1   0 -22   19.93    2.75
  -1   0  22   14.38    3.30
   1   0 -21   61.13    3.49
  -1   0  21   57.10    4.39
   1   0 -21   58.27    3.34
   1   0 -20   19.14    2.36
   1   0 -20   20.15    3.20
  -1   0  20   19.66    3.30
   1   0 -19   27.14    3.33
   1   0 -19   27.47    2.49
   1   0 -18  115.36    5.10
   1   0 -18  107.33    3.92
   1   0 -17   13.88    1.95
   1   0 -17   14.11    2.74
   1   0 -16    4.06    1.65
   1   0 -16    2.96    2.16
   1   0 -15   52.42    3.38
   1   0 -14    6.91    2.06
   1   0 -13    1.06    1.86
  -1   0  13    1.00    1.56
   1   0 -12   -2.26    1.79
  -1   0  12   -0.37    1.51
   1   0 -11   48.77    2.69
  -1   0  11   47.53    2.54
   1   0 -10  353.95    7.97
  -1   0  10  355.00    7.73
   1   0  -9    6.27    1.61
  -1   0   9    6.42    1.55
   1   0  -8  167.67    4.54
  -1   0   8  177.88    4.42
   1   0  -7  412.13    8.24
  -1   0   7  400.86    8.09
   1   0  -6   87.66    2.73
  -1   0   6   86.09    2.69
  -1   0   5    1.91    1.15
   1   0  -5    2.15    1.19
   1   0  -4   54.68    1.89
  -1   0   4   59.96    1.92
  -1   0   3 2764.47   46.37
  -1   0   3 2805.88   46.38
  -1   0   2  161.77    3.17
   1   0  -2  165.37    3.17
  -1   0  -1   54.06    1.29
  -1   0  -1   51.45    1.26
   1   0   2  433.13    7.54
  -1   0  -2  432.24    7.71
   1   0   2  433.10    7.70
  -1   0  -2  438.13    7.71
   1   0   3 1294.38   21.79
  -1   0  -3 1278.82   22.02
   1   0   3 1304.72   21.99
  -1   0  -4   69.32    2.22
   1   0   4   71.76    2.18
  -1   0  -5    3.63    1.29
   1   0   5    5.91    1.21
  -1   0  -6    9.75    1.51
   1   0   6   10.56    1.41
  -1   0  -7  160.36    4.25
   1   0   7  156.46    4.07
  -1   0  -8    1.71    1.48
   1   0   8    0.67    1.34
  -1   0  -9   13.76    1.83
   1   0   9   13.19    1.69
   1   0  10  153.85    4.41
  -1   0 -10  156.65    4.64
   1   0  11   12.51    1.57
   1   0  11   13.35    1.84
  -1   0 -11   12.44    1.93
   1   0  12  313.25    6.99
  -1   0 -12  304.84    7.69
   1   0  12  320.53    7.46
  -1   0 -13    0.74    1.84
   1   0  13   -0.10    1.60
   1   0  13    2.15    1.58
  -1   0 -14    7.59    2.14
   1   0  14    4.58    2.03
  -1   0 -15   16.22    2.51
   1   0  15   15.04    2.38
  -1   0 -16   64.62    3.84
   1   0  16   64.78    3.73
  -1   0 -17   34.37    3.30
  -1   0 -17   37.75    2.58
   1   0  17   39.39    3.23
  -1   0 -18    5.05    1.93
   1   0  18    3.92    2.43
  -1   0 -18    3.85    2.54
  -1   0 -19   40.15    3.71
   1   0  19   39.96    3.54
  -1   0 -19   39.00    2.86
   1   0  20   19.92    3.16
  -1   0 -20   14.34    3.03
  -1   0 -20   15.85    2.46
   1   0  21    4.39    2.72
  -1   0 -21    7.44    3.06
  -1   0 -21    2.88    2.18
   1   0  22    5.65    2.99
  -1   0 -22    2.16    2.95
  -1   0 -22    5.11    2.41
  -1   0 -23    8.79    2.65
   1   0  23    8.75    3.27
   1   1 -23    5.06    2.56
  -1   1  23    1.67    2.76
   1   1 -23    5.10    2.65
   1   1 -22    4.80    2.49
  -1   1  22    3.79    2.83
   1   1 -22    7.49    2.52
   1   1 -21   11.99    2.51
   1   1 -21   10.83    2.47
   1   1 -20   13.91    2.45
   1   1 -20    7.08    2.30
   1   1 -19    7.08    2.21
   1   1 -19    8.65    2.31
   1   1 -18   57.86    3.19
   1   1 -18   53.81    3.08
   1   1 -17   33.05    2.56
   1   1 -17   35.17    2.54
   1   1 -16   37.94    2.52
   1   1 -16   35.93    2.49
   1   1 -15  159.92    4.71
   1   1 -15  164.28    4.70
   1   1 -14  172.37    4.72
   1   1 -14  165.06    4.65
  -1   1  13   34.40    2.17
   1   1 -13   33.51    2.09
  -1   1  13   32.60    2.41
   1   1 -13   35.91    2.08
  -1   1  12   49.72    2.35
  -1   1  12   49.89    2.65
   1   1 -12   50.89    2.32
   1   1 -12   49.08    2.30
   1   1 -11  140.53    3.80
   1   1 -10   16.18    1.46
   1   1  -9   62.36    2.27
   1   1  -8   13.50    1.29
   1   1  -8   12.05    1.32
   1   1  -7  112.81    2.93
   1   1  -7  110.93    2.91
   1   1  -6  243.82    4.96
   1   1  -6  240.70    4.96
   1   1  -5  143.78    3.31
   1   1  -5  151.89    3.34
   1   1  -4   73.44    2.02
   1   1  -4   77.21    2.10
   1   1  -3 1273.80   21.70
   1   1  -3 1288.86   21.65
   1   1  -2 1874.45   32.20
   1   1  -2 1951.89   32.03
   1   1  -1  263.46    4.65
   1   1  -1  257.38    4.84
   1   1  -1  244.79    4.67
   1   1   0  902.29   15.28
   1   1   0  905.46   15.33
  -1   1   0  920.40   15.42
   1   1   0  900.56   15.21
   1   1   1  256.89    4.82
   1   1   1  265.21    4.63
  -1   1  -2  608.62   10.66
   1   1   3 1736.99   29.19
  -1   1  -3 1741.85   29.31
  -1   1  -4  105.23    2.65
  -1   1  -5  254.52    5.18
  -1   1  -6  161.83    3.76
  -1   1  -7   13.28    1.38
  -1   1  -8  108.16    3.11
  -1   1  -9  141.28    3.75
  -1   1 -10   93.25    3.05
  -1   1 -11  165.07    4.41
  -1   1 -12   86.33    3.11
   1   1  12   84.11    3.38
  -1   1 -13   13.12    1.80
   1   1  13   12.56    1.94
  -1   1 -14   79.06    3.26
   1   1  15   60.04    3.39
  -1   1 -15   61.63    3.03
  -1   1 -16    7.95    1.99
   1   1  16    7.04    2.23
   1   1  17   29.05    2.92
  -1   1 -17   25.35    2.48
   1   1  18   25.61    2.88
  -1   1 -18   22.82    2.53
   1   1  19    3.45    2.50
  -1   1 -19   -1.19    2.18
   1   1  20    1.09    2.54
  -1   1 -20    4.89    2.33
   1   1  21    4.79    2.75
  -1   1 -21    5.19    2.55
   1   1  22   13.90    3.13
  -1   1 -22   20.79    3.10
   1   1  23   19.36    3.39
  -1   1 -23   14.79    3.03
  -1   2  23    8.03    3.01
   1   2 -23    7.11    2.81
  -1   2  22    0.86    3.10
  -1   2  22    0.38    2.64
   1   2 -22    3.63    2.65
   1   2 -22    2.77    2.59
  -1   2  21   12.42    3.40
   1   2 -21   15.27    2.72
   1   2 -21   14.16    2.78
  -1   2  20   15.98    3.28
   1   2 -20   16.61    2.66
   1   2 -20   17.14    2.74
  -1   2  19   21.66    3.22
   1   2 -19   20.89    3.15
   1   2 -19   17.70    2.59
   1   2 -19   20.13    2.66
   1   2 -18    3.70    2.55
   1   2 -18    5.40    2.16
   1   2 -18    8.98    2.26
   1   2 -17   67.12    3.46
   1   2 -17   58.55    3.76
   1   2 -17   61.99    3.30
   1   2 -16  190.94    5.64
   1   2 -16  194.01    6.26
   1   2 -16  188.24    5.62
   1   2 -15   37.92    2.62
   1   2 -15   32.86    2.90
   1   2 -15   38.95    2.64
   1   2 -14   13.44    2.36
   1   2 -14   16.53    2.06
   1   2 -14   13.21    1.94
   1   2 -13   38.79    2.68
   1   2 -13   39.09    2.42
  -1   2  13   36.34    2.41
  -1   2  13   36.07    2.16
   1   2 -13   39.11    2.51
   1   2 -12   49.03    2.77
   1   2 -12   43.04    2.41
  -1   2  12   45.60    2.51
  -1   2  12   45.47    2.29
   1   2 -12   47.35    2.53
   1   2 -11  102.84    3.75
   1   2 -11  106.93    3.48
   1   2 -11   99.29    3.40
  -1   2  11  103.30    3.51
  -1   2  11  105.20    3.25
   1   2 -10   18.63    1.72
   1   2 -10   16.30    1.90
  -1   2  10   18.52    1.79
  -1   2  10   18.39    1.57
   1   2 -10   18.00    1.75
   1   2  -9   49.00    2.30
   1   2  -9   47.38    2.27
   1   2  -9   46.33    2.42
  -1   2   9   46.42    2.00
  -1   2   9   49.08    2.23
   1   2  -8   69.32    2.66
   1   2  -8   76.85    2.78
   1   2  -8   72.11    2.75
  -1   2   8   73.69    2.39
  -1   2   8   73.68    2.64
   1   2  -7   31.39    1.89
   1   2  -7   34.08    1.90
   1   2  -7   31.83    1.91
  -1   2   7   35.64    1.64
  -1   2   7   31.94    1.77
   1   2  -6  342.09    7.00
   1   2  -6  345.70    7.03
  -1   2   6  353.63    6.69
   1   2  -6  337.10    7.11
  -1   2   6  349.08    6.93
   1   2  -5   78.53    2.37
   1   2  -5   73.07    2.44
  -1   2   5   76.33    2.12
   1   2  -5   75.55    2.56
  -1   2   5   77.76    2.31
   1   2  -4   42.02    1.92
  -1   2   4   44.84    1.61
  -1   2   4   43.54    1.53
  -1   2   4   44.00    1.67
  -1   2   3  694.69   11.97
  -1   2   3  696.75   12.03
  -1   2   3  698.45   12.05
  -1   2   3  683.26   11.88
  -1   2   2  414.50    7.20
  -1   2   2  414.28    7.23
   1   2  -2  411.51    7.92
  -1   2   2  407.25    7.32
  -1   2   2  401.61    7.22
  -1   2   1  818.84   13.58
   1   2  -1  800.49   14.30
  -1   2   1  819.16   14.23
   1   2  -1  797.20   14.14
   1   2  -1  825.40   14.09
   1   2  -1  809.22   13.56
  -1   2   1  822.09   13.68
  -1   2   0  100.14    2.18
   1   2   0  104.20    2.53
  -1   2   0  100.46    2.74
   1   2   0  104.08    2.79
   1   2   0  104.67    2.66
   1   2   0  103.77    2.03
   1   2   0  103.26    2.68
   1   2   1  484.59    9.02
  -1   2  -1  495.72    8.51
   1   2   1  481.61    8.85
  -1   2  -1  492.06    9.15
  -1   2  -1  501.30    8.82
   1   2   1  502.19    9.03
   1   2   2  105.47    2.71
   1   2   2  100.43    2.49
  -1   2  -2   99.48    2.58
   1   2   2  101.38    2.28
  -1   2  -2  105.66    2.32
  -1   2  -2   96.29    2.80
  -1   2  -3  184.48    4.28
  -1   2  -3  180.40    3.81
   1   2   3  186.21    3.80
   1   2   3  180.54    3.48
   1   2   3  182.46    4.01
  -1   2  -4  111.65    3.14
   1   2   4  114.71    2.81
  -1   2  -4  106.94    2.82
  -1   2  -5  186.90    4.51
   1   2   5  189.63    4.24
  -1   2  -5  190.27    4.33
  -1   2  -6  122.84    3.45
   1   2   6  119.56    3.23
  -1   2  -6  117.76    3.34
  -1   2  -7  158.83    4.29
  -1   2  -7  167.07    4.31
   1   2   7  171.33    4.20
   1   2   8   78.80    2.66
  -1   2  -8   86.21    2.99
  -1   2  -8   82.45    3.03
   1   2   8   83.08    2.89
   1   2   9   36.74    1.98
  -1   2  -9   38.11    2.17
  -1   2  -9   41.24    2.33
   1   2   9   39.01    2.18
   1   2  10   41.70    2.27
   1   2  10   38.44    2.07
  -1   2 -10   40.31    2.47
  -1   2 -10   40.16    2.31
   1   2  11   62.46    2.87
   1   2  11   66.34    2.69
  -1   2 -11   69.59    3.13
  -1   2 -11   67.39    2.91
   1   2  12   81.43    3.35
   1   2  12   87.52    3.15
  -1   2 -12   80.16    3.54
  -1   2 -12   82.88    3.39
  -1   2 -13   24.38    2.46
  -1   2 -13   24.55    2.29
   1   2  13   23.71    2.26
  -1   2 -14   89.97    3.73
   1   2  14  100.09    3.91
  -1   2 -14   94.40    4.15
  -1   2 -15   83.88    3.66
   1   2  15   78.00    3.68
  -1   2 -15   81.30    4.05
  -1   2 -16   23.65    2.53
   1   2  16   23.05    2.53
  -1   2 -16   24.20    2.88
  -1   2 -17   60.76    3.45
  -1   2 -17   60.78    3.84
   1   2  17   54.61    3.45
  -1   2 -18  117.88    4.69
   1   2  18  105.83    4.71
  -1   2 -18  111.36    5.09
   1   2  19   20.58    2.81
  -1   2 -19   18.97    2.76
  -1   2 -19   20.36    3.26
   1   2  20    3.30    2.51
  -1   2 -20    5.86    2.63
  -1   2 -20    5.08    2.81
   1   2  21    1.28    2.63
  -1   2 -21    1.79    2.49
  -1   2 -21   -0.20    2.87
   1   2  22    6.16    2.83
  -1   2 -22    4.43    2.79
  -1   2 -22    5.58    3.06
   1   3 -22    2.48    2.93
  -1   3  22   -0.37    2.51
   1   3 -22   -0.52    2.68
  -1   3  22    0.65    3.14
   1   3 -21    2.02    2.72
  -1   3  21   -2.43    2.56
  -1   3  21    0.82    3.15
   1   3 -21   -1.31    2.59
   1   3 -20   13.17    2.74
   1   3 -20   13.47    2.78
  -1   3  19    1.29    2.78
   1   3 -19    0.60    2.39
   1   3 -19    1.37    2.41
  -1   3  18    9.54    2.89
   1   3 -18    5.82    2.37
   1   3 -18   11.98    2.68
   1   3 -17    1.88    2.44
  -1   3  17    7.49    2.68
   1   3 -17    8.09    2.49
   1   3 -17    8.87    2.46
   1   3 -16    4.54    2.28
   1   3 -16    9.21    2.32
   1   3 -15   97.17    4.13
   1   3 -15  106.93    4.18
   1   3 -15  100.76    4.30
   1   3 -14  306.23    7.70
   1   3 -14  302.66    7.85
   1   3 -14  309.52    7.67
   1   3 -13  106.12    4.13
   1   3 -13  110.48    4.07
  -1   3  13  110.69    3.91
  -1   3  13  103.31    3.48
   1   3 -13  103.76    3.98
   1   3 -12    6.98    1.91
   1   3 -12    7.65    1.87
  -1   3  12    7.81    1.66
  -1   3  12    8.76    1.56
   1   3 -12    6.90    1.93
   1   3 -11   75.39    3.28
  -1   3  11   71.72    2.93
  -1   3  11   72.65    2.74
   1   3 -11   74.36    3.22
   1   3 -11   72.57    3.16
  -1   3  10   12.53    1.49
   1   3 -10   16.10    2.00
  -1   3  10   12.55    1.65
   1   3 -10   13.12    1.75
   1   3 -10   14.07    2.01
   1   3  -9   14.88    1.91
  -1   3   9   13.56    1.55
   1   3  -9   12.63    1.61
  -1   3   9   13.02    1.42
   1   3  -9   10.76    1.75
  -1   3   8   38.51    1.84
   1   3  -8   36.80    2.27
   1   3  -8   36.26    2.02
  -1   3   8   37.79    1.96
   1   3  -8   35.65    2.26
  -1   3   7  279.74    5.83
   1   3  -7  268.59    6.43
   1   3  -7  280.29    6.10
  -1   3   7  286.54    5.98
   1   3  -7  278.07    6.50
  -1   3   6   55.72    2.04
  -1   3   6   60.20    2.23
  -1   3   6   54.14    2.06
  -1   3   5  238.47    4.94
  -1   3   5  238.72    4.93
  -1   3   5  239.12    5.02
  -1   3   4 1252.50   21.52
  -1   3   4 1270.98   21.46
  -1   3   4 1253.40   21.57
  -1   3   4 1251.44   21.51
  -1   3   3  313.22    5.82
  -1   3   3  316.02    5.77
  -1   3   3  315.35    5.99
  -1   3   3  307.51    6.07
  -1   3   2   36.28    1.09
  -1   3   2   35.75    1.45
   1   3  -2   41.36    1.98
  -1   3   2   35.65    1.97
  -1   3   2   35.88    1.14
  -1   3   2   38.18    2.07
  -1   3   1   10.21    1.03
   1   3  -1   10.17    1.25
  -1   3   1   12.51    1.64
   1   3  -1   11.50    1.49
  -1   3   1   14.41    1.60
   1   3  -1   11.15    1.40
   1   3  -1   12.00    1.62
   1   3   0   52.63    2.11
  -1   3   0   51.48    1.65
  -1   3   0   53.69    2.28
   1   3   0   52.77    1.99
  -1   3   0   54.13    1.62
  -1   3   0   51.49    2.01
   1   3   0   52.59    2.14
  -1   3   0   53.24    2.27
   1   3   0   56.01    2.26
   1   3   0   51.63    2.26
  -1   3  -1   44.00    2.16
  -1   3  -1   43.76    1.15
   1   3   1   44.67    1.96
  -1   3  -1   45.56    1.60
   1   3   1   40.46    2.05
   1   3   1   46.00    1.89
   1   3   1   46.24    1.99
   1   3   1   44.53    2.08
  -1   3  -1   38.53    2.03
   1   3   2   19.55    1.53
   1   3   2   19.73    1.48
  -1   3  -2   18.57    1.64
  -1   3  -2   19.54    0.98
  -1   3  -2   20.23    1.68
   1   3   2   20.09    1.59
   1   3   2   18.16    1.67
  -1   3  -3  285.69    6.10
   1   3   3  275.37    5.27
   1   3   3  269.09    5.69
  -1   3  -3  276.73    5.34
   1   3   3  275.45    5.71
   1   3   3  282.41    5.92
   1   3   4  414.59    8.23
   1   3   4  413.69    8.05
   1   3   4  412.30    7.32
  -1   3  -4  419.77    7.84
   1   3   4  419.87    7.76
   1   3   5  524.80    9.65
   1   3   5  530.29    9.85
  -1   3  -5  519.09   10.41
  -1   3  -5  507.53    9.73
   1   3   5  520.20    9.26
   1   3   5  506.65    9.94
   1   3   6  243.13    5.43
  -1   3  -6  224.97    5.72
   1   3   6  243.18    5.35
   1   3   6  235.86    5.18
  -1   3  -6  239.90    5.85
  -1   3  -6  240.96    5.34
  -1   3  -7   31.30    2.22
   1   3   7   32.43    1.78
  -1   3  -7   37.69    2.37
  -1   3  -7   33.80    1.91
   1   3   7   35.51    1.93
  -1   3  -8   13.84    1.60
   1   3   8   14.74    1.58
  -1   3  -8   12.52    1.88
  -1   3  -8   14.43    1.97
   1   3   8   15.42    1.55
   1   3   9   -1.87    1.35
  -1   3  -9   -0.66    1.36
  -1   3  -9   -0.18    1.64
   1   3   9   -0.87    1.29
   1   3  10   11.58    1.62
   1   3  10   13.33    1.71
  -1   3 -10   11.02    1.78
  -1   3 -10   12.12    1.98
  -1   3 -11  125.94    4.26
   1   3  11  117.18    3.68
  -1   3 -11  121.58    4.10
   1   3  12    6.43    1.72
   1   3  12    3.90    1.66
   1   3  12    5.01    1.63
  -1   3 -12    4.07    1.95
  -1   3 -12    4.26    1.84
  -1   3 -13   31.61    2.63
   1   3  13   32.76    2.35
  -1   3 -13   30.28    2.61
  -1   3 -14  119.47    4.59
  -1   3 -14  109.66    4.37
   1   3  14  112.76    4.10
   1   3  15   20.73    2.32
  -1   3 -15   22.48    2.76
  -1   3 -15   22.71    2.61
  -1   3 -16  170.51    5.96
   1   3  16  173.53    5.51
  -1   3 -16  173.32    5.77
  -1   3 -17   35.91    3.29
  -1   3 -17   43.99    3.28
   1   3  17   40.10    2.96
   1   3  18    2.64    2.13
  -1   3 -18    3.06    2.57
  -1   3 -18    1.91    2.49
   1   3  19   22.72    2.89
  -1   3 -19   15.44    2.91
  -1   3 -19   14.88    3.05
   1   3  20    1.81    2.39
  -1   3 -20    3.04    2.62
  -1   3 -20    3.68    2.87
   1   3  21    6.43    2.71
  -1   3 -21    9.38    3.02
  -1   3 -21    3.25    2.88
   1   3  22    1.64    2.62
  -1   3 -22    4.61    3.11
  -1   3 -22   -2.34    3.16
   1   4 -21   11.86    3.24
  -1   4  21   11.46    2.70
   1   4 -21    9.42    3.07
  -1   4  21   14.59    3.46
   1   4 -20   12.80    3.15
  -1   4  20   10.36    3.24
  -1   4  20    6.98    2.49
   1   4 -20   12.71    2.96
   1   4 -19   49.13    3.84
  -1   4  19   46.19    4.04
   1   4 -19   51.64    3.87
  -1   4  18   32.61    3.45
   1   4 -18   27.72    3.29
   1   4 -18   31.95    3.43
  -1   4  17    0.16    2.53
   1   4 -17    0.61    2.39
   1   4 -17    5.10    2.75
   1   4 -16  141.00    5.34
  -1   4  16  149.53    5.63
   1   4 -16  145.20    5.41
  -1   4  15   20.47    2.82
   1   4 -15   21.85    2.75
   1   4 -15   25.58    2.95
  -1   4  14   88.74    4.14
   1   4 -14   87.18    4.07
   1   4 -14   88.88    4.13
   1   4 -13   71.93    3.68
  -1   4  13   67.34    3.12
   1   4 -13   69.12    3.60
  -1   4  13   68.81    3.59
   1   4 -12   53.20    3.31
  -1   4  12   48.99    2.53
  -1   4  12   44.96    2.96
   1   4 -12   51.78    2.83
  -1   4  12   48.24    2.63
   1   4 -12   48.81    3.12
   1   4 -11    3.04    2.06
  -1   4  11    1.58    1.48
  -1   4  11    0.22    1.48
   1   4 -11   -0.23    1.94
  -1   4  11    0.79    1.82
   1   4 -11    1.34    1.62
  -1   4  10   75.29    2.78
   1   4 -10   74.01    3.43
  -1   4  10   72.36    3.07
  -1   4  10   69.94    2.80
  -1   4   9   38.39    2.28
  -1   4   9   37.85    2.05
  -1   4   9   41.94    2.12
  -1   4   8  143.72    3.98
  -1   4   8  141.17    3.76
  -1   4   8  142.49    3.76
  -1   4   7   98.20    2.98
  -1   4   7  101.63    2.90
  -1   4   7  100.30    3.05
  -1   4   6  136.75    3.38
  -1   4   6  133.17    3.51
  -1   4   6  133.42    3.33
  -1   4   6  134.84    3.45
  -1   4   5  474.76    9.12
  -1   4   5  477.77    9.12
  -1   4   5  487.36    8.88
  -1   4   5  483.79    8.96
  -1   4   4   44.00    1.58
  -1   4   4   46.87    1.91
  -1   4   4   47.47    1.53
  -1   4   4   44.90    2.35
  -1   4   4   45.37    1.96
  -1   4   3  251.55    6.11
  -1   4   3  260.26    4.81
  -1   4   3  260.74    4.88
  -1   4   3  259.32    5.35
  -1   4   3  269.75    5.65
  -1   4   3  254.54    6.05
  -1   4   2   94.29    1.85
  -1   4   2   91.71    3.22
  -1   4   2   86.02    3.24
   1   4  -2   90.94    3.13
  -1   4   2   92.95    1.90
  -1   4   2   93.63    2.56
   1   4  -2   93.72    3.11
  -1   4   1   17.01    1.71
  -1   4   1   13.50    1.84
   1   4  -1   14.92    1.76
   1   4  -1   16.53    1.93
  -1   4   1   17.30    1.89
   1   4  -1   16.55    1.66
  -1   4   1   16.39    1.28
   1   4  -1   14.09    1.45
  -1   4   1   17.58    0.99
  -1   4   0  132.42    2.92
  -1   4   0  126.80    3.85
   1   4   0  127.15    3.65
   1   4   0  130.95    3.81
  -1   4   0  125.64    3.84
   1   4   0  126.26    3.82
   1   4   0  127.16    3.37
  -1   4   0  125.16    3.05
  -1   4   0  131.51    3.59
  -1   4  -1   26.57    2.04
   1   4   1   24.00    1.91
   1   4   1   25.56    1.69
   1   4   1   24.04    1.85
   1   4   1   23.27    1.81
  -1   4  -1   25.59    2.01
   1   4   1   24.43    1.93
  -1   4  -2   12.10    1.73
   1   4   2   11.39    1.73
   1   4   2   12.31    1.69
   1   4   2   13.67    1.56
  -1   4  -2   13.54    1.77
  -1   4  -2   10.94    0.75
   1   4   2   10.38    1.47
   1   4   2    9.99    1.58
  -1   4  -3  103.72    3.51
  -1   4  -3  112.70    2.54
   1   4   3  107.91    3.25
   1   4   3  110.32    3.22
   1   4   3  110.10    3.58
   1   4   3  115.32    3.47
   1   4   3  108.68    3.35
   1   4   4   72.63    2.83
   1   4   4   75.22    2.71
   1   4   4   72.91    2.04
   1   4   4   69.57    2.58
  -1   4  -4   75.00    2.12
   1   4   5   28.96    2.07
   1   4   5   26.97    0.95
   1   4   5   27.56    1.87
  -1   4  -5   29.86    1.50
   1   4   5   26.87    1.42
   1   4   5   29.01    1.86
   1   4   6  101.29    2.83
  -1   4  -6  101.40    2.92
   1   4   6   98.28    3.32
   1   4   6   97.02    2.35
   1   4   6   99.89    3.12
   1   4   7  127.74    3.42
  -1   4  -7  129.12    3.56
   1   4   7  122.94    3.81
   1   4   7  119.94    2.96
   1   4   7  123.95    3.67
  -1   4  -8  187.04    5.38
   1   4   8  183.82    4.53
  -1   4  -8  181.03    4.67
   1   4   8  178.61    4.79
   1   4   8  175.32    4.11
   1   4   8  177.76    4.62
  -1   4  -9  114.43    4.21
   1   4   9  115.49    3.70
  -1   4  -9  112.30    3.65
   1   4   9  107.58    3.49
   1   4   9  105.88    3.39
   1   4   9  106.26    3.08
  -1   4 -10    7.52    1.73
  -1   4 -10    6.91    2.09
  -1   4 -10    7.18    2.12
   1   4  10    6.30    1.49
   1   4  10    8.53    1.69
   1   4  10    7.53    1.34
  -1   4 -11   25.85    2.60
  -1   4 -11   27.06    2.27
  -1   4 -11   25.41    2.62
   1   4  11   27.17    2.21
   1   4  11   24.18    1.84
   1   4  11   21.61    2.00
  -1   4 -12   26.53    2.69
   1   4  12   28.56    2.27
  -1   4 -12   29.31    2.84
  -1   4 -12   24.99    2.39
   1   4  12   26.45    2.01
  -1   4 -13   28.49    2.86
  -1   4 -13   27.82    2.80
  -1   4 -13   25.91    2.59
   1   4  13   26.26    2.19
  -1   4 -14   28.04    2.99
  -1   4 -14   30.99    3.01
   1   4  14   28.75    2.33
  -1   4 -14   27.96    2.73
  -1   4 -15   21.44    2.95
  -1   4 -15   21.16    2.82
  -1   4 -15   21.51    2.63
   1   4  15   21.42    2.30
  -1   4 -16   11.24    2.73
  -1   4 -16   10.30    2.47
   1   4  16   12.24    2.09
  -1   4 -17   11.91    2.88
  -1   4 -17    8.74    2.54
   1   4  17    7.42    2.17
  -1   4 -18   63.28    4.12
   1   4  18   66.68    3.65
  -1   4 -18   65.62    4.11
   1   4  19   14.00    2.55
  -1   4 -19   19.01    3.19
  -1   4 -19   20.12    3.22
   1   4  20   15.59    2.67
  -1   4 -20   16.24    3.26
  -1   4 -20   17.64    3.24
   1   4  21    1.30    2.43
  -1   4 -21    0.20    2.98
  -1   4 -21   -0.77    3.02
  -1   5  20   -0.95    2.99
  -1   5  20    0.14    2.14
   1   5 -20    0.20    3.05
  -1   5  19   11.38    3.17
  -1   5  19   12.62    2.41
   1   5 -19   15.51    3.41
  -1   5  18   -0.51    2.68
  -1   5  18    0.13    2.00
   1   5 -18    0.55    2.89
   1   5 -17   50.43    3.92
  -1   5  17   40.61    3.56
  -1   5  16    8.36    2.56
   1   5 -16    7.53    2.92
  -1   5  15    1.66    2.30
  -1   5  14   31.23    2.84
  -1   5  13   14.90    2.39
  -1   5  13   14.75    2.03
  -1   5  12   65.22    3.28
  -1   5  12   62.40    2.91
  -1   5  11   10.08    1.69
  -1   5  11   11.29    1.87
  -1   5  11    9.81    1.95
  -1   5  10   59.31    2.56
  -1   5  10   62.66    2.73
  -1   5  10   61.24    2.83
  -1   5  10   58.65    2.36
  -1   5   9   39.88    2.09
  -1   5   9   40.54    2.27
  -1   5   9   40.79    2.29
  -1   5   9   40.00    2.01
  -1   5   8  113.71    3.18
  -1   5   8  108.86    3.19
  -1   5   8  107.59    3.35
  -1   5   8  109.54    3.39
  -1   5   7    8.24    1.42
  -1   5   7    4.22    1.09
  -1   5   7    5.99    1.31
  -1   5   7    7.24    1.50
  -1   5   6    5.78    1.76
  -1   5   6    3.56    0.97
  -1   5   6    4.62    1.41
  -1   5   6    2.22    1.06
  -1   5   6    2.40    1.35
  -1   5   5   29.25    2.20
  -1   5   5   25.36    2.30
  -1   5   5   23.81    1.21
  -1   5   5   25.26    1.71
  -1   5   5   23.72    1.34
  -1   5   5   24.29    1.78
  -1   5   4   89.95    2.77
  -1   5   4   90.20    2.19
  -1   5   4   90.16    3.57
  -1   5   4   92.22    3.45
  -1   5   4   89.01    2.10
  -1   5   3   14.16    0.72
  -1   5   3   14.40    0.63
   1   5  -3   15.75    1.87
  -1   5   3   16.05    2.07
  -1   5   3   15.54    0.81
  -1   5   3   16.58    1.96
  -1   5   3   17.84    1.86
  -1   5   3   14.87    1.41
   1   5  -2    2.90    1.60
  -1   5   2    3.58    1.74
  -1   5   2    5.10    1.71
   1   5  -2    4.37    1.56
  -1   5   2    5.29    1.52
  -1   5   2    4.54    0.70
  -1   5   2    3.60    1.20
  -1   5   1   75.54    3.25
   1   5  -1   73.73    3.17
  -1   5   1   80.88    2.97
  -1   5   1   81.36    3.29
   1   5  -1   87.28    3.23
   1   5  -1   83.91    2.78
  -1   5   1   84.38    2.52
  -1   5   0   36.34    2.14
   1   5   0   33.72    2.38
  -1   5   0   37.19    2.45
   1   5   0   35.24    1.94
   1   5   0   37.46    2.40
  -1   5   0   38.16    2.45
   1   5   0   34.27    2.18
   1   5   1   36.04    2.45
  -1   5  -1   40.52    2.51
   1   5   1   41.85    2.06
   1   5   1   43.28    2.50
  -1   5  -1   39.12    2.49
   1   5   1   36.21    2.29
  -1   5  -2   34.66    2.39
   1   5   2   35.74    2.45
  -1   5  -2   39.73    2.43
   1   5   2   33.54    2.15
   1   5   2   31.44    1.92
   1   5   2   35.96    2.32
   1   5   3   32.08    2.34
   1   5   3   31.77    2.17
  -1   5  -3   34.65    2.37
   1   5   3   33.41    2.18
   1   5   3   34.65    2.28
   1   5   3   31.94    1.94
   1   5   4   68.71    2.63
   1   5   4   62.86    2.84
   1   5   4   63.12    3.06
   1   5   4   67.75    2.84
   1   5   4   66.61    2.82
  -1   5  -4   66.87    1.92
   1   5   5   19.30    1.91
   1   5   5   18.13    1.85
   1   5   5   15.12    1.93
   1   5   5   16.84    1.86
  -1   5  -5   14.29    1.22
   1   5   5   16.85    1.16
   1   5   6   61.23    2.77
   1   5   6   62.46    2.66
  -1   5  -6   59.47    2.19
   1   5   6   64.83    2.89
   1   5   6   65.14    2.16
   1   5   7    4.54    0.73
   1   5   7    4.12    1.56
   1   5   7    6.85    1.22
   1   5   7    5.87    1.63
   1   5   7    5.45    1.83
  -1   5  -7    4.77    1.28
   1   5   8   14.91    1.10
  -1   5  -8   16.38    1.63
   1   5   8   20.10    1.96
   1   5   8   18.72    1.57
   1   5   9    1.63    1.63
   1   5   9    0.63    1.30
   1   5   9    1.78    1.00
  -1   5  -9    0.56    1.45
  -1   5 -10   39.54    2.44
   1   5  10   38.39    1.84
   1   5  10   41.87    2.28
  -1   5 -11    4.18    1.78
   1   5  11    4.43    1.27
   1   5  11    4.89    1.62
  -1   5 -12    0.66    1.70
   1   5  12    2.71    1.63
   1   5  12    1.66    1.36
   1   5  13   23.03    1.96
  -1   5 -13   25.27    2.47
   1   5  14   20.33    2.02
  -1   5 -14   15.87    2.40
  -1   5 -14   16.68    2.93
   1   5  15    8.73    1.81
  -1   5 -15   10.61    2.94
  -1   5 -15   10.54    2.38
  -1   5 -16    6.72    2.91
   1   5  16    4.43    1.81
  -1   5 -16    5.60    2.86
  -1   5 -16    3.71    2.37
  -1   5 -17    5.02    3.03
   1   5  17    6.17    1.99
  -1   5 -17    4.73    2.80
  -1   5 -17    3.01    2.30
  -1   5 -18    2.05    2.97
   1   5  18    4.87    2.12
  -1   5 -18    3.40    2.95
  -1   5 -18    1.68    2.47
  -1   5 -19   30.45    3.85
   1   5  19   22.49    2.69
   1   5  19   21.75    3.44
  -1   5 -19   25.40    3.29
  -1   5 -19   27.39    3.70
   1   5  20   36.83    3.15
   1   5  20   35.63    3.97
  -1   5 -20   40.09    4.14
  -1   6  19    0.35    2.80
  -1   6  18   38.65    2.74
  -1   6  18   34.47    3.48
  -1   6  17   42.62    2.68
  -1   6  17   41.49    3.49
  -1   6  16   37.89    2.49
  -1   6  16   40.55    3.30
  -1   6  15    1.85    2.22
  -1   6  15    0.18    1.51
  -1   6  14   14.47    1.75
  -1   6  14   18.29    2.50
  -1   6  13   25.04    1.89
  -1   6  13   24.87    2.25
  -1   6  13   22.54    2.46
  -1   6  12    2.94    1.84
  -1   6  12    2.82    1.51
  -1   6  12    2.52    1.46
  -1   6  11   13.92    2.05
  -1   6  11   15.38    1.77
  -1   6  11   16.02    1.74
  -1   6  10   49.15    2.57
  -1   6  10   52.28    2.43
  -1   6  10   48.65    2.31
  -1   6  10   56.24    2.77
  -1   6   9   46.90    2.35
  -1   6   9   49.37    2.38
  -1   6   9   45.61    2.99
  -1   6   9   50.34    2.18
  -1   6   9   48.55    2.60
  -1   6   8   51.07    2.27
  -1   6   8   53.93    2.48
  -1   6   8   53.56    3.12
  -1   6   8   50.60    2.07
  -1   6   8   54.31    2.62
  -1   6   7   69.53    2.41
  -1   6   7   69.37    2.82
  -1   6   7   73.66    3.50
  -1   6   7   67.59    3.64
  -1   6   7   74.45    2.85
  -1   6   7   66.77    2.21
  -1   6   6   78.75    3.76
  -1   6   6   81.23    2.33
  -1   6   6   72.68    2.12
  -1   6   6   77.38    3.55
  -1   6   6   77.02    2.86
  -1   6   5   73.11    2.70
  -1   6   5   66.82    1.76
  -1   6   5   69.05    3.51
  -1   6   5   69.83    1.93
  -1   6   5   73.14    3.46
  -1   6   4   56.56    3.21
  -1   6   4   56.60    2.32
  -1   6   4   55.79    3.01
  -1   6   4   56.61    2.83
  -1   6   3   26.01    2.50
  -1   6   3   28.74    1.84
  -1   6   3   23.61    2.35
  -1   6   3   30.16    2.32
  -1   6   2   75.73    3.52
   1   6  -2   73.72    3.38
  -1   6   2   77.11    2.62
   1   6  -2   72.69    3.24
  -1   6   2   81.33    3.54
  -1   6   2   76.67    3.18
  -1   6   1    9.92    2.15
   1   6  -1   11.15    2.06
  -1   6   1    8.29    1.37
   1   6  -1    8.76    1.90
  -1   6   1   10.83    1.99
  -1   6   1    8.71    1.82
   1   6   0  100.02    3.69
  -1   6   0   98.53    3.82
   1   6   0   93.15    3.81
  -1   6   0   98.82    3.88
   1   6   0  101.01    3.26
   1   6   1    4.34    1.77
  -1   6  -1    4.67    1.86
   1   6   1    3.62    1.88
  -1   6  -1    4.60    2.00
   1   6   1    4.20    1.52
   1   6   2   80.18    2.92
   1   6   2   80.37    3.30
  -1   6  -2   75.95    3.49
  -1   6  -2   70.64    3.36
   1   6   2   74.85    3.52
   1   6   2   73.02    3.35
  -1   6  -3   18.33    2.31
   1   6   3   15.44    2.02
   1   6   3   17.92    2.34
   1   6   3   18.22    1.86
   1   6   3   13.30    2.03
   1   6   4   87.56    3.73
   1   6   4   80.84    3.10
   1   6   4   90.27    3.49
   1   6   4   87.14    3.42
   1   6   5  224.30    6.29
   1   6   5  234.77    6.00
   1   6   5  218.53    4.55
   1   6   5  226.39    5.57
   1   6   5  219.88    5.89
   1   6   6   86.93    3.27
   1   6   6   86.80    3.45
   1   6   6   84.40    3.86
   1   6   6   88.63    3.45
   1   6   6   84.41    2.54
   1   6   7   62.41    3.49
   1   6   7   62.62    2.22
   1   6   7   60.84    3.07
   1   6   7   69.69    3.03
   1   6   7   65.36    3.04
   1   6   8   14.52    2.16
   1   6   8   16.97    2.13
  -1   6  -8   15.08    1.60
   1   6   8   16.09    1.47
   1   6   8   17.33    2.12
   1   6   9  104.38    3.24
   1   6   9  108.14    3.95
  -1   6  -9  101.93    3.40
   1   6   9  103.91    3.73
   1   6  10   40.55    2.72
  -1   6 -10   38.71    2.33
   1   6  11   10.56    2.07
   1   6  11    7.15    1.17
  -1   6 -11    6.87    1.74
   1   6  11    6.23    1.56
   1   6  12   43.74    2.01
  -1   6 -12   46.99    2.78
   1   6  12   50.44    2.65
   1   6  13    6.20    1.39
  -1   6 -13    3.90    1.87
   1   6  14    5.39    1.50
  -1   6 -14    5.60    2.14
   1   6  15   37.18    2.30
  -1   6 -15   42.27    3.07
   1   6  15   37.04    3.22
   1   6  16   24.65    2.13
   1   6  16   28.20    3.05
   1   6  17    1.21    1.67
   1   6  17    3.49    2.67
   1   6  18    1.69    2.71
   1   6  19    2.51    2.91
  -1   7  18    4.40    2.56
  -1   7  17    7.11    2.56
  -1   7  16    6.63    2.36
  -1   7  15    2.21    2.12
  -1   7  14   18.39    2.39
  -1   7  14   17.65    1.61
  -1   7  14   18.32    2.87
  -1   7  13    8.53    2.04
  -1   7  13    9.37    1.31
  -1   7  13   10.55    2.62
  -1   7  12   16.73    2.65
  -1   7  12   10.52    1.24
  -1   7  12   14.59    1.87
  -1   7  12   11.01    1.95
  -1   7  12   10.86    1.71
  -1   7  11   11.34    2.49
  -1   7  11    9.53    1.05
  -1   7  11    6.39    1.51
  -1   7  11   10.51    1.85
  -1   7  11   10.92    1.85
  -1   7  10   68.28    3.68
  -1   7  10   71.50    4.08
  -1   7  10   56.95    1.66
  -1   7  10   64.27    2.73
  -1   7  10   64.14    2.49
  -1   7  10   67.51    2.90
  -1   7   9   71.01    3.12
  -1   7   9   65.22    2.35
  -1   7   9   69.48    3.76
  -1   7   9   78.39    4.17
  -1   7   9   60.01    2.55
  -1   7   8  152.52    5.20
  -1   7   8  138.15    3.44
  -1   7   8  151.61    4.37
  -1   7   8  156.36    5.64
  -1   7   8  142.48    3.72
  -1   7   7   51.00    3.54
  -1   7   7   56.60    2.70
  -1   7   7   48.47    1.65
  -1   7   7   56.74    3.35
  -1   7   7   51.92    1.87
  -1   7   6  107.20    4.62
  -1   7   6  102.88    3.48
  -1   7   6  108.65    4.35
  -1   7   6   99.52    2.32
  -1   7   5   11.89    2.39
  -1   7   5   11.91    1.77
  -1   7   4   13.59    1.72
  -1   7   4   11.15    2.37
  -1   7   4   12.58    2.66
  -1   7   3   45.55    3.31
  -1   7   3   39.59    2.96
  -1   7   3   44.20    2.29
  -1   7   2  123.78    3.65
   1   7  -2  125.85    4.67
  -1   7   2  127.97    4.81
  -1   7   2  120.92    4.58
   1   7  -1  177.77    5.64
  -1   7   1  183.94    5.81
   1   7  -1  175.18    5.41
  -1   7   1  178.93    5.70
   1   7   0   59.76    3.50
  -1   7   0   51.85    3.31
  -1   7   0   60.64    3.41
   1   7   0   64.78    3.27
  -1   7  -1   63.49    3.57
   1   7   1   66.72    3.59
   1   7   1   61.60    2.82
   1   7   1   61.37    3.26
  -1   7  -1   65.24    3.51
  -1   7  -2   66.77    3.62
   1   7   2   76.95    3.82
   1   7   2   68.55    2.97
   1   7   2   76.56    3.52
  -1   7  -2   70.54    3.63
   1   7   3   62.04    3.34
   1   7   3   61.35    3.57
   1   7   3   58.96    2.84
  -1   7  -3   60.19    3.46
   1   7   3   57.19    3.19
   1   7   4  166.72    5.22
   1   7   4  163.68    4.68
   1   7   4  159.03    5.12
   1   7   4  162.54    5.53
   1   7   5   27.59    2.28
   1   7   5   19.82    2.74
   1   7   5   24.78    2.52
   1   7   5   25.79    2.52
   1   7   6   28.98    2.95
   1   7   6   21.19    2.48
   1   7   6   22.56    1.27
   1   7   6   23.81    2.48
   1   7   7    8.35    2.15
   1   7   7    7.84    2.47
   1   7   7   12.01    2.24
   1   7   7    9.47    1.27
   1   7   8    9.37    2.65
   1   7   8    8.22    2.06
   1   7   8    5.08    1.38
   1   7   8    7.16    2.15
   1   7   9   35.87    2.78
   1   7   9   35.93    3.32
   1   7   9   27.79    1.75
   1   7   9   29.41    1.99
   1   7   9   29.32    2.61
   1   7  10    9.00    1.47
   1   7  10   10.41    2.34
   1   7  10   11.55    1.79
   1   7  10    9.06    2.09
   1   7  11    7.60    1.53
   1   7  11   10.81    1.89
   1   7  11    9.32    2.30
   1   7  11    9.51    2.04
   1   7  12    7.65    1.96
   1   7  12    7.35    2.23
   1   7  12    8.29    2.06
   1   7  13   -0.87    1.93
   1   7  13    2.54    2.11
   1   7  13    0.10    1.88
   1   7  14    2.85    2.21
   1   7  14   -0.47    2.01
   1   7  15    3.72    2.32
   1   7  15    3.08    2.22
   1   7  16    9.51    2.51
   1   7  16    5.24    2.46
   1   7  17    8.87    2.56
   1   7  17    5.31    2.59
  -1   8  15   14.87    3.08
  -1   8  14   26.28    3.30
  -1   8  13   12.17    3.32
  -1   8  13   11.75    2.07
  -1   8  13   12.76    2.79
  -1   8  12   16.12    3.34
  -1   8  12    8.90    1.81
  -1   8  12   15.55    2.93
  -1   8  11   12.80    1.75
  -1   8  11   13.16    2.73
  -1   8  10    9.64    3.06
  -1   8  10    6.49    2.53
  -1   8  10    3.56    1.37
  -1   8   9    3.59    2.45
  -1   8   9    2.49    1.18
  -1   8   9    3.77    2.73
  -1   8   8    2.27    0.92
  -1   8   8    0.89    2.39
  -1   8   8    1.68    2.80
  -1   8   7    2.63    2.41
  -1   8   7    9.05    2.85
  -1   8   6   15.08    1.98
  -1   8   6   13.71    2.68
  -1   8   6   17.06    3.02
  -1   8   5   17.02    1.95
  -1   8   5   20.08    2.73
  -1   8   5   14.67    2.93
  -1   8   4    8.31    1.76
  -1   8   4    9.12    2.44
  -1   8   4    8.18    2.69
  -1   8   3    0.15    1.60
  -1   8   3   -0.71    2.19
  -1   8   3    0.30    2.47
   1   8  -2   68.19    3.84
  -1   8   2   65.41    3.94
  -1   8   2   63.87    3.67
  -1   8   1   49.00    3.52
   1   8  -1   45.31    3.40
   1   8  -1   48.91    3.19
  -1   8   1   44.01    3.35
   1   8   0   75.94    4.10
  -1   8   0   86.90    4.31
   1   8   0   91.21    4.01
  -1   8   0   89.50    4.20
   1   8   1   35.53    2.94
  -1   8  -1   37.20    3.17
  -1   8  -1   45.63    3.38
   1   8   1   33.74    3.23
   1   8   2   29.98    2.83
  -1   8  -2   31.20    3.01
  -1   8  -2   25.29    2.88
   1   8   2   31.84    3.20
   1   8   3  100.38    4.64
   1   8   3   93.39    4.20
   1   8   4   48.48    3.59
   1   8   4   41.51    3.11
   1   8   5   53.49    3.81
   1   8   5   55.90    3.35
   1   8   6  139.29    5.02
   1   8   6  149.85    5.18
   1   8   6  144.41    5.68
   1   8   7   29.81    3.32
   1   8   7   28.49    2.83
   1   8   7   32.54    2.87
   1   8   8   17.66    1.35
   1   8   8   21.22    2.61
   1   8   8   18.53    2.57
   1   8   9    4.91    2.85
   1   8   9    3.83    2.18
   1   8   9    1.45    1.22
   1   8   9    0.67    2.21
   1   8  10   19.13    3.34
   1   8  10   18.04    2.72
   1   8  10   16.60    1.69
   1   8  10   16.84    2.49
   1   8  11   64.98    3.71
   1   8  11   69.93    4.45
   1   8  11   65.87    3.41
   1   8  11   59.64    2.72
   1   8  12   15.83    2.67
   1   8  12   10.73    1.89
   1   8  12   19.13    3.38
   1   8  13   34.17    3.78
   1   8  13   26.32    2.98
   1   8  14    2.29    2.41
   1   8  15   21.30    2.96
  -1   9  13    2.57    2.87
  -1   9  12    2.71    2.84
  -1   9  11   40.91    3.71
  -1   9  11   52.17    4.37
  -1   9  10   40.00    3.67
  -1   9  10   46.63    4.17
  -1   9   9   43.63    3.67
  -1   9   9   50.92    4.26
  -1   9   8   22.95    3.16
  -1   9   8   22.64    3.55
  -1   9   7   27.44    3.21
  -1   9   7   22.40    3.49
  -1   9   6   52.87    3.75
  -1   9   6   61.20    4.28
  -1   9   5    7.51    2.56
  -1   9   5    5.64    2.95
  -1   9   4   14.36    2.78
  -1   9   4   16.11    3.15
  -1   9   3   35.73    3.36
  -1   9   3   41.05    3.76
  -1   9   2   17.64    2.91
  -1   9   2   20.00    3.14
  -1   9   1    2.07    2.47
  -1   9   1    0.83    2.63
   1   9  -1    5.52    2.65
   1   9   0    8.76    2.51
  -1   9   0    5.43    2.50
  -1   9   0    3.92    2.75
   1   9   0    7.38    2.69
   1   9   1    4.08    2.45
  -1   9  -1    6.54    2.66
  -1   9  -1    7.40    2.87
   1   9   1    6.34    2.80
   1   9   2   34.92    3.45
   1   9   2   34.00    3.17
   1   9   3   37.74    3.23
   1   9   3   44.33    3.75
   1   9   4   18.28    2.70
   1   9   4   17.55    3.16
   1   9   5    5.22    2.50
   1   9   5    1.39    2.84
   1   9   6   13.11    2.68
   1   9   6   12.41    3.14
   1   9   7    1.02    2.32
   1   9   7    5.25    2.94
   1   9   8    0.59    2.26
   1   9   8    3.50    3.02
   1   9   9    6.19    2.56
   1   9   9    8.10    3.21
   1   9  10    3.12    2.49
   1   9  10    5.38    3.17
   1   9  11   16.45    2.94
   1   9  11   16.24    3.55
   1   9  12    0.45    2.52
  -1  10   8    2.64    2.83
  -1  10   7    9.15    2.99
  -1  10   7    8.03    3.26
  -1  10   6    0.18    2.68
  -1  10   6    2.17    3.09
  -1  10   5    5.06    2.85
  -1  10   5    8.55    3.21
  -1  10   4   12.04    2.96
  -1  10   4    4.40    3.01
  -1  10   3   14.46    3.00
  -1  10   3   16.26    3.38
  -1  10   2   23.41    3.28
  -1  10   2   25.87    3.65
  -1  10   1   35.23    3.50
  -1  10   1   29.30    3.62
  -1  10   0    9.05    2.94
  -1  10   0   10.79    3.10
   1  10   0    7.77    2.92
   1  10   1    7.02    3.02
   1  10   2   39.69    3.46
   1  10   2   37.04    3.74
   1  10   3   25.03    3.14
   1  10   3   21.84    3.50
   1  10   4   -0.32    2.53
   1  10   4    0.56    2.92
   1  10   5   15.58    2.82
   1  10   5   17.37    3.42
   1  10   6   20.51    3.05
   1  10   6   17.88    3.58
   1  10   7   20.80    3.06
   1  10   7   21.74    3.71
   1  10   8   14.34    3.01
  -2 -10   8   15.43    2.72
  -2 -10   8   15.82    3.07
  -2 -10   7    1.25    2.28
  -2 -10   7    1.09    2.69
  -2 -10   6   25.40    2.88
  -2 -10   6   22.16    3.32
  -2 -10   5   47.43    3.94
  -2 -10   5   38.57    3.10
  -2 -10   4    5.32    2.27
  -2 -10   4    4.44    2.89
  -2 -10   3   16.90    2.67
  -2 -10   3   21.09    3.35
  -2 -10   2    3.78    2.36
  -2 -10   2   13.07    3.16
  -2 -10   1    9.26    2.53
  -2 -10   1   11.02    2.99
  -2 -10   0   11.04    2.57
  -2 -10   0   22.43    3.32
  -2 -10  -1    2.95    2.35
  -2 -10  -2    2.80    2.24
   2 -10   2    1.86    2.44
  -2 -10  -3   15.85    2.53
   2 -10   3    9.23    2.68
  -2 -10  -4    7.13    2.31
   2 -10   4    2.37    2.49
  -2 -10  -5    6.54    2.29
   2 -10   5    1.75    2.57
  -2 -10  -6    7.72    2.28
   2 -10   6   14.42    2.88
  -2 -10  -7    6.00    2.31
   2 -10   7    5.99    2.78
  -2  -9  13    4.34    2.53
  -2  -9  13    1.46    2.52
  -2  -9  12    4.96    2.49
  -2  -9  12    6.45    2.59
  -2  -9  11    5.84    2.53
  -2  -9  11    6.84    2.58
  -2  -9  10   18.46    2.92
  -2  -9  10   14.20    2.66
  -2  -9   9    4.09    2.48
  -2  -9   9    2.11    2.34
  -2  -9   8   16.51    2.85
  -2  -9   8   16.23    2.55
   2  -9  -7   46.47    2.51
  -2  -9   7   50.30    3.70
  -2  -9   7   48.81    3.23
  -2  -9   6    5.28    2.56
  -2  -9   6    5.15    2.23
   2  -9  -6    8.98    1.71
  -2  -9   5   11.59    2.85
   2  -9  -5    5.66    1.64
  -2  -9   5    7.04    2.27
   2  -9  -4   50.58    2.45
  -2  -9   4   41.88    3.52
  -2  -9   4   49.35    3.12
  -2  -9   3    4.66    2.71
   2  -9  -3    4.85    1.56
  -2  -9   3    8.05    2.20
  -2  -9   2   20.51    3.06
   2  -9  -2   15.41    1.80
  -2  -9   2   19.99    2.45
   2  -9  -1    9.40    1.75
  -2  -9   1   12.51    2.34
  -2  -9   1   16.71    3.01
  -2  -9   0   58.74    3.35
  -2  -9   0   61.90    3.98
  -2  -9  -1   32.34    2.73
   2  -9   1   26.56    2.11
  -2  -9  -1   25.80    3.15
   2  -9   1   27.18    2.80
   2  -9   2    8.05    1.76
  -2  -9  -2    5.38    2.21
   2  -9   2    4.40    2.23
  -2  -9  -3   50.55    3.10
   2  -9   3   51.05    3.42
   2  -9   3   42.65    2.64
   2  -9   4   16.58    2.74
   2  -9   4   18.26    2.27
  -2  -9  -4   15.13    2.43
  -2  -9  -5   33.39    2.77
   2  -9   5   38.19    2.65
   2  -9   5   32.91    3.12
   2  -9   6   26.94    3.02
   2  -9   6   23.12    2.44
  -2  -9  -6   24.81    2.60
   2  -9   7    9.63    2.68
   2  -9   7   10.14    2.23
  -2  -9  -7    9.18    2.31
   2  -9   8   32.77    2.83
  -2  -9  -8   37.19    2.93
   2  -9   8   36.24    3.32
   2  -9   9    9.56    2.83
   2  -9   9   11.13    2.41
  -2  -9  -9   10.05    2.40
   2  -9  10    7.67    2.79
   2  -9  10    8.27    2.42
  -2  -9 -10    7.38    2.40
   2  -9  11   16.21    2.94
  -2  -9 -11   11.17    2.50
   2  -9  12    1.11    2.62
  -2  -9 -12    7.32    2.46
  -2  -8  16   19.19    3.18
  -2  -8  16   14.11    2.84
  -2  -8  16   24.45    3.31
  -2  -8  15   10.27    2.89
  -2  -8  15   10.20    2.76
  -2  -8  15    8.31    2.64
  -2  -8  14    7.97    2.67
  -2  -8  14    7.95    2.52
  -2  -8  14    5.54    2.38
  -2  -8  13   42.67    3.46
  -2  -8  13   39.64    3.24
  -2  -8  13   35.22    3.06
  -2  -8  12   20.81    2.84
  -2  -8  12   19.73    2.44
  -2  -8  12   19.26    2.73
  -2  -8  11   53.95    3.12
  -2  -8  11   59.66    3.73
  -2  -8  11   56.53    3.44
  -2  -8  10   18.79    2.09
  -2  -8  10   19.15    2.55
  -2  -8  10   19.00    2.73
  -2  -8   9   16.21    1.96
   2  -8  -9   20.64    1.99
  -2  -8   9   17.67    2.64
  -2  -8   9   19.62    2.48
  -2  -8   8    6.25    1.63
   2  -8  -8    9.63    1.76
  -2  -8   8    8.59    2.39
  -2  -8   8   11.31    2.33
   2  -8  -7   14.46    1.80
  -2  -8   7   13.52    1.76
  -2  -8   7   14.46    2.38
   2  -8  -6    7.61    1.56
  -2  -8   6    2.51    2.31
  -2  -8   6    5.28    2.12
  -2  -8   5   20.74    2.38
   2  -8  -5   19.71    1.81
  -2  -8   5   16.39    2.72
  -2  -8   4   55.12    3.12
  -2  -8   4   57.13    3.61
   2  -8  -4   49.13    2.35
  -2  -8   3   55.46    3.63
  -2  -8   3   57.14    3.16
   2  -8  -3   55.81    2.45
  -2  -8   2    7.94    2.14
   2  -8  -2    4.13    1.45
  -2  -8   2    6.84    2.48
  -2  -8   1   29.78    3.12
  -2  -8   1   31.70    2.60
   2  -8  -1   24.94    1.87
   2  -8   0   37.88    2.86
  -2  -8   0   45.24    3.46
   2  -8   0   37.33    2.18
  -2  -8   0   35.55    2.77
  -2  -8  -1    4.70    2.43
   2  -8   1    2.64    2.09
   2  -8   1    6.04    1.66
  -2  -8  -1    4.74    2.09
   2  -8   2    7.47    1.83
   2  -8   2    6.83    2.21
  -2  -8  -2   13.87    2.72
  -2  -8  -2    9.56    2.13
   2  -8   3    1.26    1.68
  -2  -8  -3    2.63    2.01
   2  -8   3    1.79    2.13
   2  -8   4   26.64    2.77
   2  -8   4   22.13    2.19
  -2  -8  -4   29.05    2.53
   2  -8   5   14.58    2.07
  -2  -8  -5   14.94    2.23
   2  -8   5   20.29    2.66
   2  -8   6   51.79    3.40
   2  -8   6   50.38    2.88
  -2  -8  -6   50.10    3.02
   2  -8   7   27.25    2.96
   2  -8   7   32.14    2.51
  -2  -8  -7   29.57    2.56
   2  -8   8    6.20    2.40
  -2  -8  -8    4.32    2.06
   2  -8   8    5.19    2.05
   2  -8   9   22.24    2.83
   2  -8   9   26.21    2.57
  -2  -8  -9   24.82    2.54
   2  -8  10   13.00    2.42
   2  -8  10   13.28    2.65
  -2  -8 -10   10.63    2.31
   2  -8  11    8.14    2.34
   2  -8  11    2.83    2.47
  -2  -8 -11    5.51    2.28
   2  -8  12    3.29    2.42
   2  -8  12    8.67    2.71
  -2  -8 -12    6.12    2.25
   2  -8  13    4.14    2.56
   2  -8  13    3.41    2.62
   2  -8  14    9.29    2.70
   2  -8  14    8.80    2.69
  -2  -7  18   16.44    3.40
  -2  -7  17    2.66    2.82
  -2  -7  17    4.69    2.86
  -2  -7  16    3.05    2.32
  -2  -7  16    3.86    2.65
  -2  -7  16    9.07    2.96
  -2  -7  15   12.88    2.45
  -2  -7  15   15.53    2.80
  -2  -7  15   16.91    3.00
  -2  -7  14   -0.90    2.02
  -2  -7  14   -0.15    2.30
  -2  -7  14    1.63    2.41
  -2  -7  13    9.67    2.03
  -2  -7  13    7.46    2.37
  -2  -7  13   13.26    2.55
  -2  -7  12    3.82    1.76
  -2  -7  12    6.78    2.22
  -2  -7  12    4.40    2.22
  -2  -7  11   29.98    2.84
  -2  -7  11   25.72    2.04
  -2  -7  11   28.23    2.70
  -2  -7  11   32.58    2.66
  -2  -7  10   12.39    1.95
  -2  -7  10   17.80    2.34
  -2  -7  10   13.08    1.67
  -2  -7  10   19.12    2.49
  -2  -7   9   12.63    1.81
   2  -7  -9   14.83    1.82
  -2  -7   9   11.27    1.44
  -2  -7   9   13.50    2.29
  -2  -7   9   17.05    2.29
  -2  -7   8   66.83    2.91
   2  -7  -8   68.17    2.68
  -2  -7   8   60.31    2.12
  -2  -7   8   59.12    2.22
  -2  -7   8   62.07    3.50
  -2  -7   8   65.74    3.32
  -2  -7   7   25.41    2.35
   2  -7  -7   25.78    1.91
  -2  -7   7   26.96    1.36
  -2  -7   7   22.95    1.37
  -2  -7   7   27.63    2.04
  -2  -7   7   28.28    2.65
  -2  -7   6   31.20    1.22
  -2  -7   6   32.86    2.83
  -2  -7   6   34.48    1.27
  -2  -7   6   30.35    2.00
   2  -7  -6   34.50    1.98
  -2  -7   6   31.24    2.50
  -2  -7   5   36.96    2.91
  -2  -7   5   36.01    1.93
   2  -7  -5   35.50    1.96
  -2  -7   5   32.50    2.56
   2  -7  -4    9.83    1.42
  -2  -7   4    6.09    1.87
  -2  -7   4    8.01    2.28
   2  -7  -3    2.55    1.29
  -2  -7   3    2.02    2.22
  -2  -7   3    4.02    1.79
  -2  -7   2  159.37    5.35
  -2  -7   2  157.35    4.80
   2  -7  -2  155.37    4.02
  -2  -7   1   70.16    3.59
   2  -7  -1   69.92    3.33
  -2  -7   1   76.74    3.35
   2  -7  -1   70.25    2.57
   2  -7   0    1.68    1.86
  -2  -7   0    0.74    2.18
   2  -7   0    4.45    1.91
   2  -7   0    2.45    1.39
  -2  -7   0    4.61    1.87
  -2  -7  -1  269.82    7.20
   2  -7   1  267.14    6.95
   2  -7   1  263.98    6.83
   2  -7   1  262.24    6.02
  -2  -7  -1  281.61    6.71
  -2  -7  -2  141.17    4.91
   2  -7   2  142.47    4.68
  -2  -7  -2  139.12    4.45
   2  -7   2  128.72    3.88
   2  -7   3   85.14    3.14
  -2  -7  -3   87.55    3.57
   2  -7   3   92.39    3.83
   2  -7   4   76.98    3.04
   2  -7   4   74.41    3.52
  -2  -7  -4   70.22    3.22
   2  -7   5    6.00    0.91
  -2  -7  -5    7.25    1.97
   2  -7   5    9.03    1.80
   2  -7   5    7.28    2.19
   2  -7   6   74.97    3.10
  -2  -7  -6   74.80    3.23
   2  -7   6   82.37    3.70
   2  -7   7   32.10    2.41
   2  -7   7   27.56    1.71
  -2  -7  -7   36.48    2.57
   2  -7   7   34.19    2.73
  -2  -7  -8    3.79    1.96
   2  -7   8    2.84    2.10
   2  -7   8    3.87    1.85
   2  -7   8    3.82    1.36
   2  -7   9   41.57    2.76
   2  -7   9   43.15    3.06
  -2  -7  -9   37.40    2.78
   2  -7  10   57.54    3.38
  -2  -7 -10   53.35    3.15
  -2  -7 -10   52.93    2.58
   2  -7  10   52.85    3.10
   2  -7  11    8.43    2.38
   2  -7  11   10.41    2.33
  -2  -7 -11    6.15    2.06
  -2  -7 -11    8.39    1.87
   2  -7  12    6.82    2.36
  -2  -7 -12    7.06    2.23
  -2  -7 -12    6.04    1.88
   2  -7  13   14.94    2.62
   2  -7  13   18.64    2.38
   2  -7  14   13.57    2.63
   2  -7  14   16.37    2.96
   2  -7  14    9.22    2.40
   2  -7  15   11.24    2.63
   2  -7  15    8.47    2.85
   2  -7  15    6.76    2.43
   2  -7  16    0.40    2.76
   2  -7  17    6.68    3.05
  -2  -6  19   -0.68    2.76
  -2  -6  19    1.48    2.98
  -2  -6  18   62.44    4.41
  -2  -6  18   67.35    4.18
  -2  -6  17    1.81    2.60
  -2  -6  17    3.46    2.80
  -2  -6  16   16.16    2.73
  -2  -6  16   18.36    3.01
  -2  -6  15   15.63    2.56
  -2  -6  15   22.27    3.02
  -2  -6  14   13.56    2.32
  -2  -6  14   17.53    2.70
  -2  -6  13    6.37    2.04
  -2  -6  13    8.80    1.90
  -2  -6  13   12.48    2.53
  -2  -6  12   39.92    2.42
  -2  -6  12   35.57    2.91
  -2  -6  12   38.40    2.63
  -2  -6  12   38.00    2.97
  -2  -6  11   41.31    2.94
  -2  -6  11   44.99    3.00
  -2  -6  11   43.69    2.36
  -2  -6  11   42.07    2.54
  -2  -6  10  123.29    4.48
  -2  -6  10  121.40    4.42
  -2  -6  10  133.57    3.77
  -2  -6  10  122.65    3.87
  -2  -6   9   78.02    3.55
  -2  -6   9   83.79    2.95
  -2  -6   9   76.89    3.35
  -2  -6   9   81.69    2.74
  -2  -6   8    5.24    1.09
   2  -6  -8    5.91    1.44
  -2  -6   8    7.13    1.51
  -2  -6   8    5.25    1.89
  -2  -6   8    6.99    1.92
  -2  -6   8    5.67    1.29
  -2  -6   7   41.21    1.76
  -2  -6   7   45.58    2.67
  -2  -6   7   43.64    2.33
  -2  -6   7   38.33    1.79
  -2  -6   7   41.60    2.81
   2  -6  -7   45.64    2.12
  -2  -6   6   35.14    1.53
  -2  -6   6   40.78    2.55
   2  -6  -6   40.76    1.93
  -2  -6   6   34.53    2.61
  -2  -6   6   31.62    1.55
  -2  -6   6   38.77    2.07
  -2  -6   5   44.43    2.74
  -2  -6   5   41.56    1.47
  -2  -6   5   43.23    2.60
  -2  -6   5   41.79    2.56
   2  -6  -5   43.65    1.93
  -2  -6   5   41.78    2.54
  -2  -6   5   40.03    2.02
  -2  -6   5   39.20    1.45
  -2  -6   4   12.59    1.95
  -2  -6   4   12.51    2.15
  -2  -6   4   12.25    1.87
  -2  -6   4    7.99    1.81
  -2  -6   4    9.89    1.77
   2  -6  -4    9.24    1.29
  -2  -6   4    9.77    1.26
  -2  -6   4    9.83    0.75
  -2  -6   4   11.62    2.07
  -2  -6   3  252.66    6.23
  -2  -6   3  235.52    5.02
  -2  -6   3  251.09    6.48
  -2  -6   3  241.45    6.06
   2  -6  -3  237.83    5.22
  -2  -6   3  240.41    6.14
  -2  -6   2   39.37    2.46
   2  -6  -2   42.41    1.87
  -2  -6   2   43.88    2.50
  -2  -6   2   42.81    2.51
  -2  -6   2   42.60    2.83
  -2  -6   1  111.29    3.72
   2  -6  -1  108.33    3.61
   2  -6  -1  111.68    3.75
  -2  -6   1  106.46    4.05
   2  -6  -1  105.68    3.03
  -2  -6   1  110.80    3.69
   2  -6   0   11.69    1.86
  -2  -6   0   13.34    2.21
  -2  -6   0   14.88    1.89
   2  -6   0   13.29    1.48
  -2  -6   0   13.16    1.77
   2  -6   0   19.83    1.99
   2  -6   1   67.31    3.04
   2  -6   1   67.32    2.45
  -2  -6  -1   73.76    2.97
   2  -6   1   73.57    3.10
  -2  -6  -1   65.67    3.25
   2  -6   1   73.59    3.33
   2  -6   1   68.64    3.20
   2  -6   2   62.47    3.04
   2  -6   2   62.12    3.08
   2  -6   2   64.29    2.99
  -2  -6  -2   59.96    3.17
   2  -6   2   60.67    2.43
  -2  -6  -2   62.81    2.90
   2  -6   3   89.81    3.60
  -2  -6  -3   77.79    3.48
   2  -6   3   87.35    3.38
  -2  -6  -3   82.37    3.23
   2  -6   3   83.93    2.82
  -2  -6  -4   84.61    3.35
  -2  -6  -4   92.58    2.29
   2  -6   4   85.23    3.00
   2  -6   4   95.41    3.64
   2  -6   4   91.37    3.81
   2  -6   5  125.60    4.23
  -2  -6  -5  127.91    3.13
  -2  -6  -5  125.41    4.05
   2  -6   5  125.57    3.75
   2  -6   6   49.31    2.81
  -2  -6  -6   51.47    2.04
  -2  -6  -6   55.06    2.73
   2  -6   6   55.25    2.57
  -2  -6  -7   70.31    2.48
  -2  -6  -7   64.58    3.05
   2  -6   7   66.17    3.21
   2  -6   7   67.94    2.91
  -2  -6  -8   15.32    2.06
   2  -6   8   14.11    1.61
  -2  -6  -8   11.71    1.57
   2  -6   8   12.06    2.01
  -2  -6  -9   53.43    2.54
  -2  -6  -9   53.84    2.87
   2  -6   9   46.16    2.84
   2  -6   9   52.39    2.47
   2  -6   9   46.29    3.04
  -2  -6 -10   30.12    2.23
   2  -6  10   32.43    2.14
   2  -6  10   27.56    2.58
  -2  -6 -10   28.33    2.47
   2  -6  11    9.73    1.77
  -2  -6 -11   10.69    2.10
  -2  -6 -11   12.45    1.97
   2  -6  11   10.21    2.32
  -2  -6 -12   20.68    2.47
   2  -6  12   16.49    2.63
  -2  -6 -12   14.63    2.18
  -2  -6 -13   25.87    2.55
   2  -6  13   24.65    2.99
  -2  -6 -14   32.70    2.80
   2  -6  14   36.34    3.43
   2  -6  15    4.07    2.68
  -2  -6 -15    2.17    2.20
  -2  -6 -16   31.21    2.99
   2  -6  16   30.86    3.51
   2  -6  17    7.40    2.95
  -2  -6 -17    7.24    2.51
   2  -6  18   -1.29    2.89
  -2  -6 -18    2.44    2.53
  -2  -5  21   -1.57    3.22
  -2  -5  20    7.38    3.02
  -2  -5  20    5.79    2.97
  -2  -5  19    6.85    2.93
  -2  -5  19   13.08    3.15
  -2  -5  18    9.68    2.98
  -2  -5  18    8.15    2.82
  -2  -5  17   41.72    3.74
  -2  -5  17   41.30    3.46
  -2  -5  16   -1.60    2.41
  -2  -5  16    2.65    2.50
  -2  -5  15   16.72    2.63
  -2  -5  14    5.73    2.17
  -2  -5  13   31.64    2.39
  -2  -5  13   32.12    2.70
  -2  -5  12    6.37    1.67
  -2  -5  12    8.85    2.02
  -2  -5  11   52.83    2.83
  -2  -5  11   59.37    2.70
  -2  -5  10   26.45    2.11
  -2  -5  10   27.02    1.93
  -2  -5   9   79.09    2.98
  -2  -5   9   78.90    2.82
  -2  -5   8    4.78    1.57
  -2  -5   8    3.50    1.50
  -2  -5   8    3.52    1.74
  -2  -5   8    3.32    1.32
  -2  -5   8    4.51    1.55
  -2  -5   8    2.58    1.31
  -2  -5   8    4.52    1.20
  -2  -5   7   18.37    1.34
  -2  -5   7   18.64    1.82
   2  -5  -7   19.47    1.52
  -2  -5   7   18.37    1.74
  -2  -5   7   19.12    1.51
  -2  -5   7   17.05    1.82
  -2  -5   7   22.34    1.93
  -2  -5   7   18.97    1.99
  -2  -5   6    1.51    1.61
   2  -5  -6    3.37    1.11
  -2  -5   6    2.74    0.87
  -2  -5   6    3.44    1.51
  -2  -5   6    3.57    1.48
  -2  -5   6    1.88    0.96
  -2  -5   6    2.41    1.54
  -2  -5   6    1.47    1.40
  -2  -5   6    2.77    1.47
  -2  -5   5   26.51    2.18
  -2  -5   5   24.24    1.31
  -2  -5   5   25.29    1.98
  -2  -5   5   25.48    2.01
  -2  -5   5   25.97    1.99
   2  -5  -5   24.90    1.50
  -2  -5   5   24.67    1.93
  -2  -5   5   25.26    1.97
  -2  -5   5   24.58    1.26
  -2  -5   4   14.05    0.98
  -2  -5   4   12.17    1.73
  -2  -5   4    9.71    0.90
  -2  -5   4   11.86    1.75
  -2  -5   4   12.23    1.85
  -2  -5   4    8.53    1.62
   2  -5  -4   12.61    1.20
  -2  -5   4   11.86    1.66
  -2  -5   4   15.00    1.91
  -2  -5   3   93.67    3.22
  -2  -5   3   88.90    3.42
  -2  -5   3   85.88    2.53
   2  -5  -3   90.67    2.51
  -2  -5   3   91.82    2.08
  -2  -5   3   94.21    3.23
  -2  -5   3   92.12    3.25
  -2  -5   2  112.62    3.57
  -2  -5   2  104.40    2.17
  -2  -5   2  110.66    2.60
  -2  -5   2  108.77    3.51
  -2  -5   2  113.91    3.57
   2  -5  -2  106.00    2.77
   2  -5  -2  108.39    3.23
  -2  -5   2  116.64    3.84
  -2  -5   1   21.15    1.78
  -2  -5   1   19.87    0.90
   2  -5  -1   24.82    1.84
   2  -5  -1   20.50    1.81
  -2  -5   1   21.23    1.88
   2  -5  -1   20.85    1.33
  -2  -5   1   18.18    1.81
  -2  -5   1   18.37    2.07
   2  -5   0   20.37    1.82
   2  -5   0   20.24    1.97
  -2  -5   0   20.96    1.74
  -2  -5   0   20.56    2.03
   2  -5   0   20.74    1.82
  -2  -5   0   20.51    1.80
   2  -5   0   22.33    1.43
  -2  -5  -1   22.63    0.78
   2  -5   1   20.96    0.79
   2  -5   1   26.01    1.56
   2  -5   1   23.94    2.11
  -2  -5  -1   26.04    1.89
   2  -5   1   25.89    2.06
  -2  -5  -1   23.51    2.16
   2  -5   1   25.73    1.98
  -2  -5  -1   25.10    1.78
   2  -5   2  152.15    4.29
   2  -5   2  145.33    3.03
   2  -5   2  144.19    3.68
  -2  -5  -2  148.71    3.01
  -2  -5  -2  151.55    4.16
   2  -5   2  151.52    4.41
   2  -5   2  160.42    4.48
   2  -5   2  155.21    4.50
   2  -5   3   43.87    2.54
   2  -5   3   46.88    2.53
   2  -5   3   44.80    2.55
   2  -5   3   46.55    2.62
   2  -5   3   42.59    2.38
  -2  -5  -3   45.61    1.51
   2  -5   3   44.13    1.99
  -2  -5  -3   45.38    2.36
   2  -5   4   28.40    2.26
   2  -5   4   34.09    2.28
   2  -5   4   31.96    1.83
  -2  -5  -4   31.08    1.44
   2  -5   4   33.79    2.31
  -2  -5  -4   31.68    2.12
   2  -5   4   34.51    2.35
   2  -5   4   33.02    2.16
   2  -5   5   65.58    2.83
  -2  -5  -5   65.01    2.18
   2  -5   5   69.13    2.92
   2  -5   5   63.98    2.47
   2  -5   5   68.06    3.04
   2  -5   5   64.54    2.93
   2  -5   5   68.37    3.14
  -2  -5  -5   66.54    2.82
   2  -5   6   24.78    2.09
   2  -5   6   26.58    2.28
   2  -5   6   27.59    2.24
  -2  -5  -6   27.61    1.67
   2  -5   6   26.95    1.59
  -2  -5  -6   25.89    1.99
   2  -5   6   30.01    2.14
   2  -5   6   25.30    2.13
  -2  -5  -7   33.22    1.90
   2  -5   7   37.05    1.90
   2  -5   7   33.06    2.38
  -2  -5  -7   37.56    2.31
   2  -5   7   32.46    2.24
   2  -5   7   34.96    2.52
   2  -5   7   34.54    2.49
   2  -5   8   63.45    3.14
  -2  -5  -8   65.08    2.68
  -2  -5  -8   63.68    2.93
   2  -5   8   65.32    2.55
   2  -5   9   57.30    3.16
  -2  -5  -9   55.78    2.65
  -2  -5  -9   57.85    2.86
   2  -5   9   53.97    2.48
   2  -5  10   26.95    2.51
  -2  -5 -10   22.07    2.08
  -2  -5 -10   22.52    2.21
   2  -5  10   24.63    2.00
   2  -5  11    2.08    2.13
  -2  -5 -11   -0.10    1.66
  -2  -5 -11    0.10    1.80
   2  -5  11   -1.27    1.55
   2  -5  12   65.05    3.79
  -2  -5 -12   68.10    3.29
   2  -5  12   68.52    3.17
  -2  -5 -13   48.44    3.05
   2  -5  13   52.93    3.59
   2  -5  14   21.45    2.93
  -2  -5 -14   23.65    2.63
   2  -5  15   12.54    2.85
  -2  -5 -15    9.41    2.39
   2  -5  16   18.38    3.03
  -2  -5 -16   16.97    2.76
   2  -5  17    4.99    2.77
  -2  -5 -17    2.40    2.42
   2  -5  18   21.18    3.35
  -2  -5 -18   24.19    3.16
   2  -5  19    3.72    2.92
  -2  -5 -19    6.95    2.82
  -2  -5 -20   17.63    3.24
  -2  -4  22    0.83    3.24
  -2  -4  21    1.39    3.04
  -2  -4  21    2.21    2.87
  -2  -4  20   17.69    3.31
  -2  -4  20   18.99    3.29
  -2  -4  19   22.91    3.23
  -2  -4  19   25.11    3.40
  -2  -4  18   24.53    3.27
  -2  -4  17    1.72    2.36
  -2  -4  16   96.30    4.52
  -2  -4  15   51.20    3.40
  -2  -4  14   27.40    2.74
  -2  -4  13   72.37    3.19
  -2  -4  13   64.78    3.43
  -2  -4  12   49.87    2.68
  -2  -4  12   47.36    2.85
  -2  -4  12   45.28    2.27
  -2  -4  11  115.82    3.78
  -2  -4  11  111.98    3.98
  -2  -4  11  120.62    3.58
  -2  -4  10   23.37    2.09
  -2  -4  10   24.81    1.85
  -2  -4  10   20.43    2.34
  -2  -4  10   21.82    1.90
  -2  -4  10   23.65    1.63
  -2  -4   9   88.77    2.89
  -2  -4   9   84.18    3.05
  -2  -4   9   86.60    3.16
  -2  -4   9   89.12    3.65
  -2  -4   9   87.44    3.00
  -2  -4   8   11.00    1.57
  -2  -4   8   12.16    1.42
  -2  -4   8   15.45    1.60
  -2  -4   8   12.03    1.36
  -2  -4   8   11.92    1.58
  -2  -4   8   14.28    2.15
  -2  -4   7   56.52    2.16
  -2  -4   7   57.82    2.53
  -2  -4   7   60.10    2.34
  -2  -4   7   63.34    2.58
  -2  -4   7   59.77    2.32
  -2  -4   7   64.64    2.99
  -2  -4   6   34.38    1.58
  -2  -4   6   41.64    2.16
  -2  -4   6   35.63    2.19
   2  -4  -6   36.28    1.65
  -2  -4   6   39.32    1.96
  -2  -4   6   34.20    2.03
  -2  -4   6   33.95    1.98
  -2  -4   6   34.73    1.75
  -2  -4   6   37.46    2.40
  -2  -4   5   35.76    2.02
  -2  -4   5   36.45    1.46
  -2  -4   5   36.25    2.13
  -2  -4   5   33.48    1.97
  -2  -4   5   33.66    1.54
   2  -4  -5   35.41    1.53
  -2  -4   5   33.54    2.09
  -2  -4   5   35.19    1.98
  -2  -4   4   65.78    2.57
  -2  -4   4   63.43    1.84
  -2  -4   4   60.06    1.88
  -2  -4   4   61.90    2.72
  -2  -4   4   59.62    2.50
  -2  -4   4   69.16    2.61
  -2  -4   4   64.95    2.62
   2  -4  -4   62.53    1.93
  -2  -4   3  144.46    3.17
  -2  -4   3  151.28    4.04
  -2  -4   3  148.96    4.03
  -2  -4   3  146.97    4.04
  -2  -4   3  144.03    4.15
  -2  -4   3  153.43    3.15
   2  -4  -3  146.89    3.25
  -2  -4   2  230.38    5.57
  -2  -4   2  233.46    5.38
  -2  -4   2  227.13    5.39
   2  -4  -2  224.92    4.58
  -2  -4   2  232.84    4.35
   2  -4  -2  229.24    5.02
  -2  -4   2  235.82    5.40
   2  -4  -1   32.47    1.86
  -2  -4   1   33.51    1.90
   2  -4  -1   31.15    1.05
  -2  -4   1   30.27    1.90
   2  -4  -1   32.60    1.40
  -2  -4   1   28.68    2.07
   2  -4  -1   29.31    1.83
  -2  -4   1   29.86    1.99
   2  -4   0  214.85    4.43
   2  -4   0  216.93    4.05
  -2  -4   0  206.50    5.05
   2  -4   0  213.39    5.05
  -2  -4   0  198.24    5.27
  -2  -4   0  218.38    4.98
  -2  -4   0  226.09    4.05
   2  -4   0  214.49    5.22
   2  -4   0  227.71    5.11
   2  -4   1  110.39    3.46
  -2  -4  -1  113.84    3.17
   2  -4   1  107.39    3.46
   2  -4   1  105.56    2.74
   2  -4   1  102.77    3.41
  -2  -4  -1  110.15    3.31
   2  -4   1  110.56    2.41
   2  -4   1  109.71    3.28
  -2  -4  -1  115.91    2.39
   2  -4   2   36.01    1.65
   2  -4   2   37.80    2.22
   2  -4   2   39.96    2.09
   2  -4   2   38.17    2.19
  -2  -4  -2   39.96    1.36
   2  -4   2   40.29    2.27
  -2  -4  -2   40.34    2.14
   2  -4   3  122.54    3.66
  -2  -4  -3  115.18    2.77
   2  -4   3  110.15    3.63
   2  -4   3  113.71    2.98
   2  -4   3  122.74    3.65
  -2  -4  -3  108.02    3.41
   2  -4   3  107.56    3.31
   2  -4   3  121.79    3.58
   2  -4   4   87.44    2.40
  -2  -4  -4   82.20    2.39
   2  -4   4   82.67    3.07
   2  -4   4   80.69    2.95
   2  -4   4   79.54    3.02
   2  -4   4   82.39    3.01
  -2  -4  -4   80.27    2.86
   2  -4   4   83.16    2.81
   2  -4   5  221.08    4.76
   2  -4   5  214.22    5.41
  -2  -4  -5  217.89    4.80
   2  -4   5  214.79    5.25
   2  -4   5  211.07    5.33
   2  -4   5  212.56    5.24
   2  -4   5  214.69    5.47
  -2  -4  -5  212.06    5.19
   2  -4   5  211.94    5.09
   2  -4   6   23.63    1.57
   2  -4   6   17.53    1.88
   2  -4   6   24.78    2.02
   2  -4   6   22.21    1.99
   2  -4   6   25.08    1.82
   2  -4   6   20.10    1.76
  -2  -4  -6   22.34    1.83
  -2  -4  -6   21.83    1.58
   2  -4   7    0.09    1.48
   2  -4   7    0.72    1.36
   2  -4   7    0.08    1.43
  -2  -4  -7   -0.23    1.44
  -2  -4  -7    0.68    1.27
   2  -4   7   -0.29    1.49
   2  -4   7    0.57    1.32
   2  -4   7    0.06    1.15
  -2  -4  -8   94.55    3.33
  -2  -4  -8   94.14    3.27
   2  -4   8   95.77    3.50
   2  -4   8  100.72    3.81
   2  -4   8   93.61    3.14
   2  -4   8   97.47    3.21
  -2  -4  -9   15.93    1.87
   2  -4   9   17.15    2.13
  -2  -4  -9   18.34    1.85
   2  -4   9   21.69    2.08
   2  -4   9   19.44    1.74
   2  -4   9   16.72    1.72
  -2  -4 -10   63.51    2.97
   2  -4  10   63.81    3.33
  -2  -4 -10   63.27    2.95
   2  -4  10   60.74    3.05
   2  -4  10   64.00    2.81
   2  -4  11    3.19    2.02
  -2  -4 -11    4.39    1.77
   2  -4  11    2.60    1.61
  -2  -4 -12  129.53    4.49
   2  -4  12  117.40    4.16
   2  -4  12  132.20    5.00
   2  -4  13   51.40    3.48
  -2  -4 -13   53.71    3.17
   2  -4  14   16.74    2.73
  -2  -4 -14   15.38    2.32
   2  -4  15   45.71    3.62
  -2  -4 -15   38.61    3.15
   2  -4  16   18.99    3.02
  -2  -4 -16   10.90    2.62
  -2  -4 -17    7.21    2.71
   2  -4  17    3.66    2.65
   2  -4  18   44.71    3.85
  -2  -4 -18   53.56    3.82
   2  -4  19    3.82    2.86
  -2  -4 -19    6.07    2.74
   2  -4  20   17.49    3.53
  -2  -4 -20   11.02    3.02
  -2  -4 -21    4.45    2.92
  -2  -3  22    0.90    2.89
  -2  -3  22    6.84    3.29
  -2  -3  21   10.72    3.16
  -2  -3  21    9.65    3.15
  -2  -3  20    0.56    2.86
  -2  -3  19    7.07    2.87
  -2  -3  18   18.15    2.93
  -2  -3  17   36.29    3.34
  -2  -3  16   22.90    2.84
  -2  -3  15   27.03    2.87
  -2  -3  14  102.85    4.31
  -2  -3  13   10.00    1.90
  -2  -3  13    5.91    2.03
  -2  -3  12   35.04    2.31
  -2  -3  12   37.43    2.64
  -2  -3  11    8.10    1.85
  -2  -3  11   10.23    1.67
  -2  -3  10   74.75    3.25
  -2  -3  10   73.21    2.55
  -2  -3  10   81.25    2.98
  -2  -3  10   80.56    3.15
  -2  -3   9   87.35    3.37
  -2  -3   9   77.84    2.62
  -2  -3   9   82.80    3.06
  -2  -3   9   82.20    2.89
  -2  -3   8   88.32    2.66
  -2  -3   8   94.66    3.42
  -2  -3   8   91.21    2.84
  -2  -3   8   88.14    2.87
  -2  -3   8   80.68    2.94
  -2  -3   7   95.94    2.90
  -2  -3   7   98.49    3.06
  -2  -3   7   93.64    2.96
  -2  -3   7  103.06    3.49
  -2  -3   7  100.21    2.86
  -2  -3   6  143.47    3.51
  -2  -3   6  138.28    3.69
  -2  -3   6  144.26    4.15
  -2  -3   6  133.30    3.53
  -2  -3   6  135.53    3.58
  -2  -3   5  676.46   12.80
  -2  -3   5  684.14   12.36
   2  -3  -5  663.75   11.82
  -2  -3   5  661.27   12.03
  -2  -3   5  672.40   12.47
  -2  -3   5  648.07   12.10
  -2  -3   5  668.34   12.24
  -2  -3   4  631.91   11.40
  -2  -3   4  634.04   11.79
  -2  -3   4  644.56   11.74
  -2  -3   4  655.91   11.82
   2  -3  -4  622.79   11.16
  -2  -3   4  645.44   11.94
  -2  -3   4  623.96   11.34
  -2  -3   4  639.42   12.14
  -2  -3   4  643.44   11.93
  -2  -3   3  183.28    4.25
  -2  -3   3  180.40    4.22
  -2  -3   3  177.72    3.74
   2  -3  -3  176.77    3.55
  -2  -3   3  178.32    4.30
  -2  -3   2  538.61   10.23
  -2  -3   2  533.91   10.01
   2  -3  -2  538.76    9.71
  -2  -3   2  539.15   10.05
   2  -3  -2  533.21    9.34
  -2  -3   2  534.45   10.13
  -2  -3   2  533.16    9.46
   2  -3  -2  537.79    9.42
   2  -3  -1    3.61    1.24
   2  -3  -1    3.84    0.78
  -2  -3   1    2.60    1.38
  -2  -3   1    3.00    1.25
   2  -3  -1    4.30    0.78
  -2  -3   1    4.06    1.36
  -2  -3   1    4.69    1.20
   2  -3  -1    2.31    1.13
   2  -3   0   76.37    2.60
  -2  -3   0   78.58    2.40
   2  -3   0   81.14    2.65
   2  -3   0   76.75    2.48
   2  -3   0   82.76    1.94
  -2  -3   0   80.20    2.59
   2  -3   0   78.84    1.95
   2  -3   1   59.92    2.30
   2  -3   1   55.40    2.29
  -2  -3  -1   54.26    1.93
  -2  -3  -1   56.25    2.24
  -2  -3  -1   59.80    1.63
   2  -3   1   58.76    2.31
   2  -3   1   57.13    2.07
   2  -3   1   57.36    1.68
  -2  -3  -2  215.93    4.26
   2  -3   2  211.95    4.83
  -2  -3  -2  204.76    4.77
   2  -3   2  211.78    4.88
   2  -3   2  205.72    4.58
   2  -3   2  212.64    4.94
   2  -3   3   64.96    2.00
   2  -3   3   69.04    2.52
  -2  -3  -3   61.59    2.39
   2  -3   3   64.40    2.22
   2  -3   3   61.35    2.35
   2  -3   3   64.10    2.55
   2  -3   3   66.06    2.49
  -2  -3  -3   61.18    1.99
  -2  -3  -4   -0.16    1.35
  -2  -3  -4    0.65    1.04
   2  -3   4    0.06    1.35
   2  -3   4    0.44    1.24
   2  -3   4    1.43    1.03
   2  -3   4    0.45    1.33
   2  -3   4    0.95    1.42
   2  -3   4    1.06    1.29
   2  -3   5   59.73    2.51
   2  -3   5   57.53    2.41
   2  -3   5   57.98    2.34
   2  -3   5   60.12    2.33
  -2  -3  -5   60.37    2.36
   2  -3   5   59.58    2.55
   2  -3   5   60.24    2.17
  -2  -3  -5   60.28    2.24
  -2  -3  -6  234.35    5.44
  -2  -3  -6  241.82    5.52
   2  -3   6  240.67    5.41
   2  -3   6  245.03    5.38
   2  -3   6  244.47    5.93
   2  -3   6  241.28    5.39
   2  -3   6  236.39    5.62
  -2  -3  -7   48.23    2.29
   2  -3   7   46.61    2.54
   2  -3   7   47.27    2.15
   2  -3   7   46.72    2.32
   2  -3   7   51.79    2.17
  -2  -3  -7   51.37    2.30
   2  -3   7   48.96    2.12
  -2  -3  -8   10.03    1.61
   2  -3   8   10.71    1.85
   2  -3   8   11.49    1.38
   2  -3   8    9.29    1.50
   2  -3   8   11.90    1.62
  -2  -3  -8   10.89    1.58
  -2  -3  -9   81.31    3.05
   2  -3   9   76.08    3.41
   2  -3   9   90.77    3.19
  -2  -3  -9   85.86    3.22
   2  -3   9   82.37    3.05
   2  -3  10   59.28    3.15
   2  -3  10   65.54    2.84
  -2  -3 -10   65.29    3.09
   2  -3  10   70.34    2.88
   2  -3  11   17.87    2.30
   2  -3  11   16.45    1.89
  -2  -3 -11   12.01    2.07
  -2  -3 -12   38.20    2.70
   2  -3  12   38.89    2.90
   2  -3  12   34.58    2.45
   2  -3  13   83.53    4.04
  -2  -3 -13   81.08    3.80
  -2  -3 -14    1.49    1.97
   2  -3  14    0.94    2.15
  -2  -3 -15   12.84    2.50
   2  -3  15   13.27    2.75
  -2  -3 -16   31.52    3.11
   2  -3  16   35.33    3.41
  -2  -3 -17   41.40    3.48
   2  -3  17   34.13    3.45
  -2  -3 -18    1.94    2.55
   2  -3  18    1.17    2.76
  -2  -3 -19    7.11    2.89
   2  -3  19   14.55    3.12
   2  -3  20   39.68    3.83
  -2  -3 -20   41.02    3.90
  -2  -3 -21   18.62    3.46
   2  -3  21   14.55    3.38
  -2  -2  23    2.37    3.14
  -2  -2  22    6.79    3.26
  -2  -2  21   -1.76    2.85
  -2  -2  20    2.98    2.84
  -2  -2  19   17.93    3.08
  -2  -2  18   24.87    3.10
  -2  -2  17  146.60    5.59
  -2  -2  16   56.58    3.55
  -2  -2  15   64.56    3.63
  -2  -2  14   16.70    2.46
  -2  -2  13    9.92    1.85
  -2  -2  13    8.85    2.09
  -2  -2  12   73.08    3.32
  -2  -2  12   70.13    3.02
  -2  -2  11   59.25    2.94
  -2  -2  11   59.45    2.68
  -2  -2  10   36.10    2.29
  -2  -2  10   40.24    2.19
  -2  -2   9  273.35    6.44
  -2  -2   9  277.45    6.24
  -2  -2   8   16.80    1.27
  -2  -2   8   13.44    1.52
  -2  -2   8   13.42    1.67
  -2  -2   7   28.10    1.73
  -2  -2   7   26.75    1.51
  -2  -2   7   32.50    2.10
  -2  -2   7   30.71    1.87
  -2  -2   6  315.71    6.25
  -2  -2   6  321.90    6.53
  -2  -2   6  319.34    6.35
  -2  -2   6  337.23    6.90
  -2  -2   6  316.75    6.61
  -2  -2   5   58.50    1.87
  -2  -2   5   58.86    2.02
  -2  -2   5   55.43    2.02
  -2  -2   5   57.61    2.40
  -2  -2   5   53.49    2.10
  -2  -2   4 1355.38   23.98
  -2  -2   4 1349.29   23.57
  -2  -2   4 1383.84   23.54
  -2  -2   4 1395.09   23.66
  -2  -2   4 1390.59   23.50
  -2  -2   3  153.04    3.43
  -2  -2   3  155.42    3.82
  -2  -2   3  160.11    3.72
  -2  -2   3  150.47    3.39
   2  -2  -3  153.02    3.35
  -2  -2   3  157.84    3.49
  -2  -2   2   29.08    1.44
   2  -2  -2   29.92    0.89
  -2  -2   2   27.22    1.26
  -2  -2   2   25.78    1.61
   2  -2  -2   27.18    1.25
   2  -2  -1  192.27    3.80
  -2  -2   1  192.62    3.80
  -2  -2   1  191.04    4.22
  -2  -2   1  192.82    4.03
  -2  -2   1  195.73    3.98
  -2  -2   0  100.50    2.37
   2  -2   0   98.35    2.62
  -2  -2   0   95.93    2.68
   2  -2   0  102.43    2.28
   2  -2   0   95.88    2.61
   2  -2   0   95.17    2.39
   2  -2   0   95.83    1.94
   2  -2   0  101.23    2.74
  -2  -2  -1   37.91    1.32
   2  -2   1   34.52    1.76
   2  -2   1   37.91    1.68
   2  -2   1   35.33    1.69
   2  -2   1   36.43    1.49
  -2  -2  -1   38.89    1.40
  -2  -2  -1   38.47    1.76
   2  -2   2  118.75    2.74
   2  -2   2  120.05    3.12
   2  -2   2  115.39    3.05
   2  -2   2  118.94    3.04
  -2  -2  -2  120.85    2.46
  -2  -2  -2  120.40    2.80
  -2  -2  -2  117.28    3.06
   2  -2   2  118.55    2.99
  -2  -2  -3  213.10    4.72
   2  -2   3  225.07    4.83
   2  -2   3  218.97    4.90
  -2  -2  -3  209.16    4.57
   2  -2   3  223.55    4.59
   2  -2   3  221.72    4.67
   2  -2   3  225.98    4.69
  -2  -2  -4   23.90    1.59
   2  -2   4   26.51    1.65
   2  -2   4   27.09    1.54
   2  -2   4   30.89    1.88
  -2  -2  -4   22.25    1.56
   2  -2   4   26.24    1.53
   2  -2   4   26.72    1.54
   2  -2   5  343.19    7.00
   2  -2   5  350.09    6.83
  -2  -2  -5  345.53    7.01
  -2  -2  -5  350.19    7.07
   2  -2   5  346.17    7.37
   2  -2   5  345.34    7.03
   2  -2   5  350.88    6.81
  -2  -2  -6   29.82    1.83
   2  -2   6   34.27    1.65
   2  -2   6   31.61    1.80
  -2  -2  -6   32.03    1.85
   2  -2   6   31.86    2.06
   2  -2   6   32.37    1.84
  -2  -2  -7  117.40    3.57
  -2  -2  -7  112.30    3.35
   2  -2   7  118.19    3.80
   2  -2   7  115.98    3.43
  -2  -2  -8   21.74    1.92
  -2  -2  -8   19.55    1.75
   2  -2   8   21.37    1.81
   2  -2   8   20.92    2.08
  -2  -2  -9   31.11    2.19
   2  -2   9   31.49    2.09
   2  -2   9   32.28    2.37
  -2  -2 -10   20.44    2.10
   2  -2  10   21.62    1.94
   2  -2  10   20.64    2.27
  -2  -2 -11   35.36    2.55
   2  -2  11   35.40    2.31
   2  -2  11   30.43    2.53
  -2  -2 -12   64.89    3.32
   2  -2  12   64.70    3.05
   2  -2  12   68.79    3.48
  -2  -2 -13  224.02    6.41
   2  -2  13  222.34    6.63
  -2  -2 -14   56.51    3.41
   2  -2  14   60.73    3.58
  -2  -2 -15   81.68    4.10
   2  -2  15   89.67    4.37
  -2  -2 -16    6.46    2.45
  -2  -2 -17   55.53    3.87
  -2  -2 -18   63.96    4.18
  -2  -2 -19    4.34    2.90
  -2  -2 -20   22.52    3.31
  -2  -2 -21    0.63    2.81
  -2  -2 -22   -2.41    2.96
   2  -1 -23   30.41    2.88
  -2  -1  23   37.89    4.14
  -2  -1  22    7.62    3.13
   2  -1 -22   11.16    2.24
  -2  -1  21    4.12    3.10
   2  -1 -21    4.66    1.94
  -2  -1  20   35.31    3.76
   2  -1 -20   36.75    2.56
  -2  -1  19    6.51    2.78
  -2  -1  18   18.17    3.02
  -2  -1  17   43.34    3.42
  -2  -1  16   34.95    3.11
   2  -1 -15   36.51    2.97
  -2  -1  15   45.70    3.23
  -2  -1  14    9.34    2.15
   2  -1 -14   12.87    2.23
  -2  -1  13   33.08    2.65
   2  -1 -13   33.09    2.54
  -2  -1  13   31.59    2.33
  -2  -1  12    2.05    1.51
   2  -1 -12    2.23    1.68
  -2  -1  11   13.79    1.76
   2  -1 -11   13.91    1.96
  -2  -1  10  115.17    3.85
   2  -1 -10  112.20    3.77
  -2  -1  10  113.04    3.61
   2  -1  -9   58.14    2.69
  -2  -1   9   64.75    2.76
  -2  -1   9   59.66    2.53
  -2  -1   8  328.99    7.18
  -2  -1   8  334.34    7.04
  -2  -1   7  213.13    5.10
  -2  -1   7  222.53    5.02
  -2  -1   6  193.95    4.55
  -2  -1   6  194.09    4.49
  -2  -1   5  203.06    4.45
  -2  -1   5  198.29    4.40
  -2  -1   5  194.38    4.48
  -2  -1   5  201.83    3.95
  -2  -1   4 1187.33   20.32
   2  -1  -4 1174.14   20.29
  -2  -1   4 1161.26   20.32
  -2  -1   4 1185.64   19.95
  -2  -1   3 2831.98   47.34
  -2  -1   3 2861.63   47.63
  -2  -1   3 2840.22   47.60
   2  -1  -3 2873.07   47.55
  -2  -1   2   20.05    1.30
  -2  -1   2   19.87    1.19
   2  -1  -2   20.88    1.20
  -2  -1   1 1094.82   18.94
  -2  -1   1 1119.58   18.90
   2  -1  -1 1124.29   18.88
  -2  -1   0  133.08    2.95
   2  -1   0  136.86    2.76
  -2  -1   0  133.35    2.51
   2  -1   0  133.06    2.78
   2  -1   1  979.43   16.59
   2  -1   1  979.58   16.49
   2  -1   1  996.15   16.50
  -2  -1  -1  928.61   16.62
   2  -1   1  995.35   16.47
   2  -1   1  950.63   16.20
  -2  -1  -2   16.39    1.20
  -2  -1  -2   15.24    1.03
   2  -1   2   15.44    1.19
  -2  -1  -2   14.88    1.21
   2  -1   2   15.59    1.01
   2  -1   2   14.35    1.18
   2  -1   2   15.56    1.05
  -2  -1  -3 1584.27   26.93
   2  -1   3 1589.44   26.89
  -2  -1  -3 1582.62   26.74
   2  -1   3 1569.13   27.12
   2  -1   3 1573.44   26.73
  -2  -1  -3 1586.33   26.80
   2  -1   3 1575.61   26.59
   2  -1   4  338.67    6.90
  -2  -1  -4  337.04    6.55
   2  -1   4  342.46    6.70
  -2  -1  -4  331.39    6.73
  -2  -1  -5  323.05    6.46
   2  -1   5  319.81    6.61
  -2  -1  -5  326.40    6.71
   2  -1   5  325.17    6.87
  -2  -1  -6    3.33    1.25
  -2  -1  -6    4.34    1.35
   2  -1   6    2.91    1.31
   2  -1   6    4.15    1.50
  -2  -1  -7   35.86    2.12
   2  -1   7   33.26    1.96
   2  -1   7   36.64    2.25
  -2  -1  -8   55.90    2.66
   2  -1   8   63.39    2.57
   2  -1   8   55.52    2.72
   2  -1   9  103.01    3.38
  -2  -1  -9   97.76    3.53
   2  -1  10   86.52    3.22
  -2  -1 -10   81.24    3.37
   2  -1  11   31.87    2.22
  -2  -1 -11   35.11    2.52
   2  -1  12   10.52    1.86
  -2  -1 -12    8.70    1.98
  -2  -1 -13   87.62    3.92
  -2  -1 -14   83.58    4.02
  -2  -1 -15   11.36    2.48
  -2  -1 -16    3.63    2.30
   2  -1  16    2.10    2.44
  -2  -1 -17    5.05    2.45
   2  -1  17    7.02    2.55
  -2  -1 -18    1.25    2.55
   2  -1  18    3.44    2.50
  -2  -1 -19    5.30    2.84
   2  -1  19    6.88    2.76
  -2  -1 -20    0.60    2.71
   2  -1  20    2.41    2.74
  -2  -1 -21    4.21    2.87
   2  -1  21   -2.31    2.82
  -2  -1 -22    0.66    3.10
  -2  -1 -22    2.14    2.21
   2  -1  22    0.44    2.83
   2   0 -23   -3.11    2.32
   2   0 -23    4.59    2.50
  -2   0  23    0.22    3.20
   2   0 -22    8.53    2.30
   2   0 -22    8.89    2.47
  -2   0  22    8.70    3.26
   2   0 -21   11.61    2.16
   2   0 -21   17.15    2.50
  -2   0  21    9.07    3.23
  -2   0  20   16.83    3.22
   2   0 -20   23.27    2.39
  -2   0  19    1.77    2.66
   2   0 -19    7.60    1.96
   2   0 -18   49.97    2.72
  -2   0  18   52.54    3.88
   2   0 -17   85.61    3.26
  -2   0  17   76.80    4.16
   2   0 -16  168.97    4.57
   2   0 -16  166.28    5.65
  -2   0  16  159.10    5.62
   2   0 -15   45.12    3.12
   2   0 -15   48.31    2.33
  -2   0  15   46.93    3.19
   2   0 -14    0.38    1.92
  -2   0  13   45.82    2.62
   2   0 -13   41.47    2.79
   2   0 -12    5.32    1.73
  -2   0  12    5.03    1.63
   2   0 -11    3.38    1.65
  -2   0  11    6.25    1.66
  -2   0  10  534.70   10.75
   2   0 -10  537.56   10.98
  -2   0   9  215.23    5.45
   2   0  -9  206.46    5.39
  -2   0   8  609.89   11.96
  -2   0   8  630.79   11.84
  -2   0   7   88.88    3.00
  -2   0   7   92.46    2.86
  -2   0   6  443.73    8.60
  -2   0   6  433.38    8.49
  -2   0   5   20.32    1.57
  -2   0   5   21.20    1.49
  -2   0   4    4.16    0.92
  -2   0   4    3.24    1.16
   2   0  -4    4.87    1.17
   2   0  -3  161.58    3.38
  -2   0   3  161.15    3.44
  -2   0   3  156.62    3.05
  -2   0   2    1.09    0.91
   2   0  -2    1.83    0.90
  -2   0   1  761.95   13.14
   2   0  -1  773.55   13.12
   2   0  -1  758.13   12.87
   2   0   0  231.11    4.18
   2   0   1    9.94    0.84
   2   0   2  676.52   11.79
  -2   0  -2  665.19   11.77
  -2   0  -2  661.48   11.80
   2   0   2  671.71   11.53
  -2   0  -3 2922.94   49.05
  -2   0  -3 2879.03   49.10
   2   0   3 2965.84   49.05
   2   0   3 2945.04   48.77
  -2   0  -4   49.62    1.97
  -2   0  -4   47.53    2.01
   2   0   4   50.62    1.96
   2   0   4   48.09    1.72
  -2   0  -5   63.37    2.37
   2   0   5   59.07    2.27
   2   0   5   59.81    2.03
  -2   0  -6   53.37    2.30
   2   0   6   49.10    2.19
   2   0   6   50.58    1.99
  -2   0  -7  376.40    8.12
   2   0   7  390.67    7.99
   2   0   7  394.09    7.64
  -2   0  -8   56.58    2.64
   2   0   8   65.05    2.60
   2   0   8   60.82    2.31
  -2   0  -9  337.88    7.62
   2   0   9  343.53    7.40
   2   0   9  337.54    7.00
  -2   0 -10  111.93    3.89
   2   0  10  104.56    3.77
   2   0  10  109.64    3.64
   2   0  10  107.99    3.33
  -2   0 -11   43.94    2.72
   2   0  11   46.35    2.74
   2   0  11   44.25    2.54
   2   0  11   45.56    2.29
  -2   0 -12  146.59    4.93
   2   0  12  154.11    4.27
   2   0  12  148.30    4.59
   2   0  12  142.10    4.77
  -2   0 -13    1.02    1.89
   2   0  13    1.62    1.83
  -2   0 -14   20.45    2.53
   2   0  14   18.01    2.46
   2   0  15   78.06    3.90
  -2   0 -15   71.60    3.86
   2   0  16   69.95    3.84
  -2   0 -16   65.85    3.93
  -2   0 -17   22.07    3.03
   2   0  17   22.43    2.77
   2   0  18    3.30    2.59
  -2   0 -18    3.18    1.93
  -2   0 -18    1.94    1.87
  -2   0 -18    2.15    2.48
  -2   0 -19   27.29    2.63
   2   0  19   26.26    3.22
  -2   0 -19   26.47    2.67
  -2   0 -19   24.24    3.35
   2   0  20    9.27    2.94
  -2   0 -20    9.40    3.01
  -2   0 -20   12.13    2.47
  -2   0 -20   12.78    2.47
   2   0  21   19.62    3.26
  -2   0 -21   14.76    3.34
  -2   0 -21   19.61    2.75
  -2   0 -21   21.79    2.79
   2   0  22   10.56    3.16
  -2   0 -22   14.00    2.70
  -2   0 -22   11.99    2.71
  -2   0 -22    9.94    3.35
   2   1 -23   31.71    3.15
   2   1 -23   39.35    3.45
   2   1 -22   12.38    2.54
   2   1 -22    8.86    2.60
   2   1 -21    8.27    2.34
   2   1 -21    7.50    2.45
   2   1 -20   30.46    2.79
   2   1 -20   41.12    3.02
   2   1 -19   12.93    2.19
   2   1 -19    6.12    2.14
   2   1 -18   19.14    2.26
   2   1 -18   22.14    2.40
   2   1 -17   39.44    2.57
   2   1 -17   41.67    2.73
   2   1 -16   34.57    2.38
   2   1 -16   33.58    2.44
   2   1 -15   38.82    2.33
   2   1 -15   42.08    2.45
   2   1 -14   12.86    1.69
   2   1 -14   12.76    1.69
   2   1 -13   32.23    1.97
  -2   1  13   36.34    2.51
   2   1 -12    2.18    1.30
  -2   1  12    2.05    1.56
   2   1 -11   14.34    1.49
   2   1 -10  111.70    3.16
   2   1  -9   61.10    2.17
   2   1  -8  324.89    6.50
   2   1  -7  214.76    4.68
   2   1  -7  225.76    4.67
   2   1  -6  186.17    4.01
   2   1  -6  192.18    4.04
   2   1  -5  205.29    4.15
   2   1  -5  196.57    4.13
   2   1  -4 1185.56   20.12
   2   1  -4 1183.81   20.15
   2   1  -3 2847.82   47.31
   2   1  -2   21.95    1.05
   2   1  -1 1147.80   19.32
   2   1  -1 1131.60   19.05
   2   1   0  129.71    2.56
   2   1   0  131.69    2.87
  -2   1   0  126.53    2.47
   2   1   1  989.22   16.75
   2   1   1  982.61   16.87
   2   1   2   17.24    1.10
   2   1   2   18.11    1.29
   2   1   3 1595.05   26.88
   2   1   3 1577.14   26.85
  -2   1  -4  318.79    6.40
   2   1   4  339.22    6.46
  -2   1  -4  329.52    6.76
   2   1   4  344.63    6.51
  -2   1  -5  331.91    6.47
   2   1   5  327.07    6.60
   2   1   5  324.27    6.45
  -2   1  -6    3.91    1.18
   2   1   6    2.19    1.23
   2   1   6    5.37    1.18
  -2   1  -7   34.50    1.82
   2   1   7   38.90    2.01
   2   1   7   36.91    1.86
   2   1   8   60.31    2.33
  -2   1  -8   55.86    2.28
   2   1   9  106.01    3.20
  -2   1  -9   97.44    3.14
   2   1   9  105.65    3.49
   2   1  10   86.11    2.96
  -2   1 -10   79.90    2.92
   2   1  10   86.80    3.28
   2   1  11   34.47    2.34
   2   1  11   38.36    2.15
  -2   1 -11   37.67    2.15
   2   1  11   35.48    2.42
   2   1  12   13.24    1.77
   2   1  12   11.54    1.85
   2   1  12   12.35    1.89
  -2   1 -12   10.42    1.65
   2   1  13   92.75    3.85
  -2   1 -13   98.39    3.56
   2   1  14   94.97    4.04
  -2   1 -14   86.48    3.47
   2   1  15    8.33    2.16
  -2   1 -15   10.47    1.95
  -2   1 -16    2.25    1.91
   2   1  16    5.12    2.28
  -2   1 -16    2.36    1.91
  -2   1 -17    5.20    2.01
   2   1  17    4.37    2.34
  -2   1 -17    7.70    2.09
  -2   1 -18    0.90    2.14
   2   1  18    2.82    2.30
  -2   1 -18    2.22    2.05
  -2   1 -19    1.79    2.23
   2   1  19    5.27    2.58
  -2   1 -19    6.05    2.28
  -2   1 -20    3.94    2.35
   2   1  20    5.55    2.64
  -2   1 -20    5.34    2.36
  -2   1 -21    2.31    2.51
   2   1  21    3.30    2.77
  -2   1 -21    3.89    2.44
  -2   1 -22    1.47    2.54
  -2   1 -22    6.67    2.66
   2   1  22   -0.20    2.79
  -2   2  23    0.22    3.27
   2   2 -23    6.35    2.71
   2   2 -22    8.99    2.75
  -2   2  22    4.03    3.20
   2   2 -22    6.50    2.53
   2   2 -21    1.52    2.42
  -2   2  21    0.61    2.93
   2   2 -21    4.17    2.46
   2   2 -20    8.87    2.56
  -2   2  20    6.54    2.92
   2   2 -20    4.90    2.28
   2   2 -19   18.61    2.64
  -2   2  19   18.70    3.22
   2   2 -19   19.69    2.56
   2   2 -18   25.20    2.64
  -2   2  18   21.41    3.21
   2   2 -18   22.09    2.59
   2   2 -17  149.25    4.90
  -2   2  17  140.08    5.60
   2   2 -17  153.64    5.05
   2   2 -16   60.45    3.11
  -2   2  16   65.35    3.81
   2   2 -16   63.06    3.25
   2   2 -15   68.58    3.14
  -2   2  15   71.57    3.85
   2   2 -15   66.19    3.25
   2   2 -14   15.97    2.01
   2   2 -14   16.32    2.13
  -2   2  14   15.83    2.39
   2   2 -13   12.45    1.80
   2   2 -13   14.29    1.88
  -2   2  13   12.34    1.66
  -2   2  13   10.82    1.83
  -2   2  13   11.26    2.19
   2   2 -12   76.86    3.03
   2   2 -12   76.42    3.05
  -2   2  12   75.40    3.14
  -2   2  12   75.73    3.49
  -2   2  12   79.81    2.84
   2   2 -11   57.20    2.58
   2   2 -11   60.94    2.64
  -2   2  11   59.28    2.68
  -2   2  11   56.92    2.90
  -2   2  11   58.86    2.38
   2   2 -10   39.77    2.15
   2   2 -10   39.68    2.17
  -2   2  10   36.68    2.21
  -2   2  10   38.40    2.37
  -2   2  10   35.42    1.86
   2   2  -9  273.49    6.28
   2   2  -9  278.54    6.27
  -2   2   9  287.04    6.38
  -2   2   9  295.76    6.67
  -2   2   9  290.03    6.00
  -2   2   8   16.74    1.37
   2   2  -8   17.70    1.65
   2   2  -8   16.74    1.72
  -2   2   8   16.16    1.55
  -2   2   8   15.15    1.69
   2   2  -7   28.17    1.86
  -2   2   7   28.21    1.77
   2   2  -7   28.74    1.79
  -2   2   7   28.62    1.48
  -2   2   7   31.45    1.92
   2   2  -6  313.05    6.55
   2   2  -6  313.35    6.50
  -2   2   6  320.68    6.10
  -2   2   6  317.98    6.49
  -2   2   6  323.18    6.58
   2   2  -5   61.09    2.21
  -2   2   5   59.24    1.76
  -2   2   5   60.64    2.09
  -2   2   5   58.65    2.14
  -2   2   4 1395.83   23.89
  -2   2   4 1397.72   23.93
   2   2  -4 1364.79   24.06
  -2   2   4 1418.82   23.54
   2   2  -3  149.17    3.93
  -2   2   3  155.79    3.03
   2   2  -3  160.35    3.38
  -2   2   3  153.64    3.40
   2   2  -2   27.90    1.23
  -2   2   2   28.64    1.29
   2   2  -2   25.21    1.76
  -2   2   2   27.01    1.39
  -2   2   2   30.05    0.93
   2   2  -1  193.07    4.43
   2   2  -1  197.56    4.06
  -2   2   1  184.53    4.27
   2   2  -1  195.97    3.82
  -2   2   1  190.52    3.80
  -2   2   1  197.57    3.99
  -2   2   0   98.36    2.37
   2   2   0   99.06    2.28
   2   2   0   98.75    2.54
   2   2   0   96.65    2.59
   2   2   0   98.86    2.36
   2   2   1   37.93    1.37
  -2   2  -1   37.94    1.63
   2   2   1   37.03    1.72
  -2   2  -1   37.64    1.38
  -2   2  -2  120.48    2.85
   2   2   2  124.43    3.08
  -2   2  -2  122.82    3.12
   2   2   2  120.48    2.69
  -2   2  -3  218.68    4.56
   2   2   3  224.59    4.53
   2   2   3  222.77    4.64
   2   2   4   25.14    1.49
   2   2   4   25.34    1.27
  -2   2  -4   24.82    1.54
   2   2   4   24.91    1.54
   2   2   5  344.31    6.72
  -2   2  -5  348.66    7.17
  -2   2  -5  345.61    7.04
   2   2   5  347.20    6.97
   2   2   6   32.73    1.66
  -2   2  -6   31.10    1.96
  -2   2  -6   34.59    1.92
   2   2   6   32.88    1.84
   2   2   7  118.82    3.30
  -2   2  -7  116.00    3.55
  -2   2  -7  117.76    3.58
   2   2   7  118.78    3.43
   2   2   8   21.65    1.66
  -2   2  -8   20.00    1.84
  -2   2  -8   25.45    1.94
   2   2   8   22.81    1.80
   2   2   9   32.13    1.96
  -2   2  -9   27.91    2.05
  -2   2  -9   29.08    2.15
   2   2   9   32.14    2.04
   2   2  10   20.29    1.89
  -2   2 -10   20.72    1.93
  -2   2 -10   22.84    2.15
   2   2  10   23.78    1.92
   2   2  11   34.91    2.26
  -2   2 -11   31.44    2.26
  -2   2 -11   29.30    2.38
   2   2  11   28.27    2.17
   2   2  12   65.56    3.08
  -2   2 -12   71.70    3.12
  -2   2 -12   77.52    3.50
   2   2  12   68.08    3.12
  -2   2 -13  219.33    6.38
  -2   2 -13  223.50    5.99
   2   2  13  217.05    6.07
  -2   2 -14   46.84    3.20
  -2   2 -14   52.79    3.01
   2   2  14   56.89    3.12
  -2   2 -15   92.46    4.29
  -2   2 -15   87.98    3.80
   2   2  16    7.34    2.19
  -2   2 -16    4.07    2.13
  -2   2 -16    3.62    2.32
  -2   2 -17   56.56    3.81
   2   2  17   54.48    3.47
  -2   2 -17   58.13    3.44
  -2   2 -18   76.61    4.44
   2   2  18   67.80    3.97
  -2   2 -18   75.95    3.97
  -2   2 -19    9.81    2.89
   2   2  19    6.68    2.52
  -2   2 -19    6.84    2.54
  -2   2 -19    6.23    2.55
  -2   2 -20   28.49    3.57
   2   2  20   19.53    2.98
  -2   2 -20   21.84    3.08
  -2   2 -20   25.58    3.06
  -2   2 -21   10.89    3.07
   2   2  21    0.18    2.60
  -2   2 -21    7.94    2.84
  -2   2 -21    6.96    2.75
  -2   2 -22    1.53    2.92
   2   2  22    4.45    2.86
  -2   2 -22    1.24    2.84
   2   3 -22    9.08    2.99
   2   3 -22    3.31    2.66
  -2   3  22    2.15    3.30
   2   3 -21   12.14    2.89
   2   3 -21    7.77    2.81
  -2   3  21    4.69    3.07
   2   3 -20    1.27    2.46
   2   3 -20    0.15    2.44
  -2   3  20    0.19    2.94
   2   3 -19    9.16    2.70
   2   3 -19    7.93    2.62
  -2   3  19    4.58    2.81
   2   3 -18   17.34    2.70
   2   3 -18   21.81    2.71
  -2   3  18   17.97    3.14
  -2   3  17   25.93    3.17
   2   3 -17   29.41    2.86
   2   3 -17   35.71    2.93
   2   3 -16   28.29    2.85
   2   3 -16   27.12    2.78
  -2   3  16   25.44    2.97
   2   3 -15   35.75    2.83
   2   3 -15   36.29    2.82
  -2   3  15   30.27    3.02
   2   3 -14  104.03    4.09
   2   3 -14  101.28    4.04
  -2   3  14  100.75    4.34
   2   3 -13   10.25    2.11
  -2   3  13    7.67    1.85
   2   3 -13    9.08    2.05
  -2   3  13    8.03    2.16
  -2   3  13    6.66    1.58
   2   3 -12   40.07    2.66
  -2   3  12   41.56    2.15
  -2   3  12   37.60    2.37
  -2   3  12   36.48    2.69
   2   3 -12   42.16    2.65
  -2   3  11   11.11    1.72
   2   3 -11   11.95    1.90
  -2   3  11   13.46    1.52
  -2   3  11    9.93    1.91
   2   3 -11    9.09    1.88
   2   3 -10   68.92    3.07
  -2   3  10   74.09    2.54
  -2   3  10   75.04    2.87
   2   3 -10   74.74    3.10
  -2   3  10   75.83    3.15
   2   3  -9   82.17    3.28
  -2   3   9   85.38    2.93
   2   3  -9   83.40    3.17
  -2   3   9   86.90    3.16
  -2   3   9   83.95    2.64
  -2   3   8   92.94    2.92
   2   3  -8   85.44    3.16
  -2   3   8   91.15    2.64
  -2   3   8   86.80    3.07
  -2   3   7  100.36    2.70
  -2   3   7   97.51    2.92
   2   3  -7   94.33    3.27
  -2   3   7   97.03    3.07
  -2   3   6  133.28    2.81
  -2   3   6  130.92    3.18
  -2   3   6  136.86    3.41
  -2   3   6  131.69    3.51
  -2   3   5  681.89   11.66
  -2   3   5  662.32   11.91
  -2   3   5  662.31   12.20
  -2   3   5  675.86   12.11
  -2   3   4  631.40   11.22
  -2   3   4  647.55   11.37
  -2   3   4  632.40   11.42
   2   3  -3  184.58    3.78
  -2   3   3  184.03    3.68
  -2   3   3  185.48    4.23
   2   3  -3  184.12    4.71
  -2   3   3  176.51    3.80
   2   3  -2  522.37   10.41
  -2   3   2  529.92    9.39
  -2   3   2  522.51   10.26
   2   3  -2  547.89   10.03
   2   3  -2  514.36    9.90
  -2   3   2  524.41    9.30
  -2   3   2  552.54    9.94
   2   3  -2  537.16    9.36
   2   3  -1    4.66    0.78
   2   3  -1    2.84    1.34
   2   3  -1    2.99    1.29
  -2   3   1    3.82    0.74
  -2   3   1    4.28    1.47
  -2   3   1    3.68    1.23
   2   3  -1    5.45    1.54
   2   3   0   83.08    2.46
   2   3   0   82.70    1.96
   2   3   0   77.76    2.54
   2   3   0   79.67    2.61
   2   3   0   84.24    2.66
  -2   3   0   80.89    2.44
   2   3   0   76.77    2.85
  -2   3   0   79.93    2.79
  -2   3  -1   56.95    2.01
   2   3   1   56.45    2.22
  -2   3  -1   59.45    2.48
   2   3   1   58.55    2.04
  -2   3  -1   59.15    1.64
  -2   3  -1   58.59    2.00
   2   3   1   57.30    2.26
   2   3   1   60.38    2.27
   2   3   2  204.35    4.64
  -2   3  -2  205.45    4.14
   2   3   2  197.97    4.39
  -2   3  -2  206.53    4.58
   2   3   2  209.63    4.73
   2   3   3   63.53    1.94
   2   3   3   61.51    2.38
  -2   3  -3   63.25    2.01
   2   3   3   61.84    2.10
  -2   3  -3   65.48    2.34
   2   3   3   63.00    2.37
   2   3   4    1.89    1.36
   2   3   4    0.04    1.03
  -2   3  -4    0.66    1.06
   2   3   4    0.57    1.06
   2   3   4    0.39    1.38
  -2   3  -5   55.27    2.15
   2   3   5   57.71    2.36
   2   3   5   60.44    2.14
   2   3   5   56.27    2.33
   2   3   5   57.32    1.77
  -2   3  -5   51.42    2.60
  -2   3  -6  243.68    5.51
   2   3   6  252.52    5.54
  -2   3  -6  238.81    5.94
   2   3   6  243.86    5.49
   2   3   6  235.11    4.99
   2   3   6  240.53    5.36
   2   3   7   50.99    2.19
   2   3   7   48.65    2.27
  -2   3  -7   47.34    2.27
   2   3   7   47.71    2.27
  -2   3  -7   48.38    2.62
   2   3   7   47.29    1.90
   2   3   8   12.87    1.36
   2   3   8   11.44    1.49
  -2   3  -8   14.24    1.94
   2   3   8   14.95    1.69
  -2   3  -8    9.09    1.59
   2   3   9   86.45    2.88
  -2   3  -9   76.60    3.16
   2   3   9   85.27    3.07
  -2   3  -9   80.19    3.36
   2   3   9   87.39    3.09
   2   3  10   68.88    2.70
   2   3  10   69.65    2.91
  -2   3 -10   65.06    3.03
   2   3  10   69.11    2.85
  -2   3 -10   71.97    3.23
  -2   3 -11   13.69    2.05
   2   3  11   14.82    1.85
   2   3  11   14.97    1.91
   2   3  11   11.37    1.73
  -2   3 -11   12.62    2.12
  -2   3 -12   35.89    2.65
   2   3  12   35.06    2.34
   2   3  12   39.87    2.56
  -2   3 -12   41.28    2.83
  -2   3 -13   91.44    3.98
   2   3  13   82.41    3.45
  -2   3 -13   88.51    3.82
   2   3  14   -2.01    1.72
  -2   3 -14    1.28    2.07
  -2   3 -14    1.36    2.05
   2   3  15   11.96    2.11
  -2   3 -15   15.60    2.54
  -2   3 -15   12.60    2.58
  -2   3 -16   32.44    3.19
   2   3  16   31.51    2.76
  -2   3 -16   37.98    3.15
  -2   3 -17   36.22    3.53
   2   3  17   37.07    2.98
  -2   3 -17   38.70    3.33
  -2   3 -18    5.88    2.58
   2   3  18    5.94    2.38
  -2   3 -18    6.74    2.71
  -2   3 -19   12.35    2.88
  -2   3 -19   11.64    3.03
   2   3  19   15.56    2.75
  -2   3 -20   36.80    3.76
   2   3  20   33.69    3.32
  -2   3 -20   35.37    3.57
  -2   3 -21   17.64    3.32
   2   3  21   19.74    3.15
  -2   3 -21   15.39    3.19
  -2   4  22    6.86    3.39
   2   4 -22    7.42    2.97
   2   4 -21    7.15    3.06
  -2   4  21    4.09    3.00
   2   4 -21    3.49    2.84
   2   4 -20   16.67    3.12
  -2   4  20   20.74    3.51
   2   4 -20   13.60    3.03
   2   4 -19   24.96    3.27
  -2   4  19   21.56    3.45
   2   4 -19   28.72    3.26
   2   4 -18   29.41    3.25
  -2   4  18   33.52    3.53
   2   4 -18   30.21    3.25
   2   4 -17    7.15    2.68
  -2   4  17    4.84    2.62
   2   4 -17    4.30    2.44
   2   4 -16  102.31    4.57
  -2   4  16   88.88    4.49
   2   4 -16  101.38    4.48
   2   4 -15   51.38    3.48
  -2   4  15   50.89    3.46
   2   4 -15   53.67    3.42
   2   4 -14   31.03    2.91
   2   4 -14   27.53    2.81
  -2   4  14   25.95    2.76
  -2   4  13   63.32    3.46
   2   4 -13   62.76    3.47
  -2   4  13   58.40    2.95
  -2   4  13   71.23    2.87
   2   4 -13   65.83    3.48
   2   4 -12   47.25    3.05
  -2   4  12   48.10    2.92
  -2   4  12   44.20    2.54
  -2   4  12   51.15    2.42
   2   4 -11  117.47    4.33
  -2   4  11  118.53    4.09
  -2   4  11  118.45    3.77
  -2   4  11  117.86    3.54
   2   4 -10   24.73    2.37
  -2   4  10   19.99    1.84
  -2   4  10   23.93    1.78
  -2   4  10   19.91    2.05
  -2   4   9   84.30    3.15
  -2   4   9   85.55    2.29
  -2   4   9   86.24    2.94
  -2   4   9   86.88    2.78
  -2   4   8   13.73    1.13
  -2   4   8   11.68    1.57
  -2   4   8   11.02    1.37
  -2   4   8   11.75    1.39
  -2   4   7   61.26    1.89
  -2   4   7   58.21    2.19
  -2   4   7   61.77    2.38
  -2   4   7   58.92    2.20
  -2   4   6   34.58    1.52
  -2   4   6   33.95    1.66
  -2   4   6   33.41    1.67
  -2   4   6   35.40    1.75
  -2   4   5   36.84    1.54
  -2   4   5   31.70    2.04
  -2   4   5   32.54    1.60
  -2   4   5   33.42    1.60
  -2   4   4   67.11    1.89
  -2   4   4   62.49    1.97
  -2   4   4   61.96    2.78
  -2   4   4   59.48    2.00
  -2   4   4   65.63    2.57
  -2   4   3  150.81    3.14
  -2   4   3  157.57    4.03
  -2   4   3  149.17    3.22
  -2   4   3  146.79    3.36
  -2   4   3  148.80    4.29
  -2   4   2  231.96    5.74
  -2   4   2  230.73    4.68
   2   4  -2  230.76    5.47
  -2   4   2  234.57    4.40
   2   4  -2  237.57    5.88
   2   4  -2  236.89    5.30
  -2   4   2  239.52    5.38
  -2   4   1   34.52    1.91
   2   4  -1   32.57    1.91
   2   4  -1   30.59    2.25
   2   4  -1   33.35    1.08
   2   4  -1   30.91    2.05
   2   4  -1   31.37    1.93
  -2   4   1   32.80    1.37
  -2   4   1   32.09    2.25
   2   4   0  210.61    5.27
   2   4   0  228.90    5.55
  -2   4   0  218.23    4.05
   2   4   0  220.58    5.19
  -2   4   0  214.61    5.01
   2   4   0  220.22    4.08
   2   4   0  223.20    5.06
  -2   4   0  209.78    5.43
   2   4   0  218.12    5.08
  -2   4   0  220.69    4.64
  -2   4  -1  105.90    3.59
   2   4   1  110.18    3.18
   2   4   1  105.10    3.22
  -2   4  -1  111.89    2.96
   2   4   1  113.21    3.50
   2   4   1  104.24    3.53
  -2   4  -1  111.94    2.40
   2   4   1  104.88    3.36
   2   4   1  113.95    2.43
   2   4   2   40.21    2.14
   2   4   2   39.06    2.27
  -2   4  -2   37.93    2.30
   2   4   2   39.33    1.98
  -2   4  -2   42.16    1.40
   2   4   2   40.14    2.19
   2   4   2   38.10    2.25
  -2   4  -2   42.39    1.87
   2   4   3  118.12    3.42
  -2   4  -3  114.09    2.77
   2   4   3  115.42    3.28
  -2   4  -3  109.18    3.68
   2   4   3  113.90    3.60
   2   4   3  114.95    3.53
   2   4   4   82.59    2.73
   2   4   4   82.46    2.90
   2   4   4   85.96    3.01
  -2   4  -4   84.21    2.45
   2   4   5  216.89    4.81
   2   4   5  219.89    5.04
   2   4   5  226.62    5.26
   2   4   5  226.67    5.39
  -2   4  -5  210.93    4.85
   2   4   6   23.44    1.54
   2   4   6   21.56    1.70
  -2   4  -6   19.82    1.56
   2   4   6   25.30    1.90
   2   4   6   24.45    1.98
   2   4   7    2.07    1.56
  -2   4  -7    0.63    1.88
  -2   4  -7    0.35    1.25
   2   4   7    1.80    1.49
   2   4   7    0.51    0.84
   2   4   7   -0.06    1.13
   2   4   8   93.37    3.31
   2   4   8   88.83    2.64
  -2   4  -8   93.29    3.22
   2   4   8   84.02    2.96
  -2   4  -8   86.54    3.70
   2   4   8   93.39    3.24
   2   4   9   16.49    1.92
   2   4   9   18.45    1.93
  -2   4  -9   18.64    1.90
   2   4   9   17.96    1.71
   2   4   9   17.57    1.43
  -2   4  -9   16.29    2.30
   2   4  10   55.59    2.36
  -2   4 -10   56.26    3.32
   2   4  10   58.41    2.83
   2   4  10   61.28    2.68
  -2   4 -10   54.55    2.82
   2   4  10   59.91    2.82
   2   4  11    3.92    1.42
   2   4  11    4.10    1.64
  -2   4 -11    3.82    2.14
  -2   4 -11    4.45    1.79
   2   4  12  121.26    4.11
  -2   4 -12  122.11    4.43
   2   4  12  120.75    3.87
  -2   4 -12  135.30    4.87
  -2   4 -13   52.16    3.16
   2   4  13   52.31    2.75
   2   4  14   14.33    1.99
  -2   4 -14   16.79    2.37
  -2   4 -14   14.68    2.69
  -2   4 -15   31.94    3.01
   2   4  15   40.16    2.66
  -2   4 -15   37.85    3.25
  -2   4 -16   15.15    2.95
  -2   4 -16   13.67    2.62
   2   4  16   15.73    2.28
   2   4  17    4.90    2.07
  -2   4 -17    5.63    2.52
  -2   4 -17    5.91    2.71
  -2   4 -18   47.97    3.80
  -2   4 -18   55.16    4.04
   2   4  18   49.48    3.30
   2   4  19    5.71    2.32
  -2   4 -19    6.44    2.96
  -2   4 -19    8.17    2.79
   2   4  20   13.61    2.67
  -2   4 -20   10.16    3.21
  -2   4 -20    7.60    2.83
  -2   4 -21    4.89    2.90
   2   4  21    8.64    2.68
  -2   5  21   -0.46    2.38
  -2   5  21   -1.40    3.17
   2   5 -20    4.66    3.21
  -2   5  20    4.75    3.04
   2   5 -19    4.48    3.02
  -2   5  19    8.61    3.01
   2   5 -18    4.66    2.92
  -2   5  18    7.09    2.77
  -2   5  17   36.23    3.32
   2   5 -17   36.25    3.62
  -2   5  16    2.21    2.46
   2   5 -16   -1.48    2.64
  -2   5  15   16.70    2.65
  -2   5  14    6.31    2.25
  -2   5  13   28.76    2.36
  -2   5  13   30.72    1.65
  -2   5  12    8.21    1.30
  -2   5  12    7.28    1.99
  -2   5  12    8.90    1.76
  -2   5  12    5.17    1.66
  -2   5  11   57.27    2.63
  -2   5  11   55.54    2.02
  -2   5  11   57.00    2.61
  -2   5  11   55.20    2.87
  -2   5  10   23.53    1.51
  -2   5  10   23.45    1.87
  -2   5  10   25.55    2.13
  -2   5  10   27.63    1.99
  -2   5   9   79.01    2.45
  -2   5   9   80.06    3.01
  -2   5   9   83.17    2.90
  -2   5   9   76.10    2.77
  -2   5   8    6.99    1.41
  -2   5   8    3.36    1.20
  -2   5   8    4.07    1.20
  -2   5   8    3.72    1.41
  -2   5   7   20.13    1.65
  -2   5   7   18.12    1.41
  -2   5   7   19.69    1.59
  -2   5   7   18.10    2.02
  -2   5   6    3.01    1.01
  -2   5   6    3.85    1.16
  -2   5   6    3.74    1.62
  -2   5   6    3.58    1.27
  -2   5   6    3.41    1.79
  -2   5   5   24.72    1.99
  -2   5   5   25.24    1.40
  -2   5   5   25.56    1.61
  -2   5   5   25.12    1.27
  -2   5   5   23.44    2.24
  -2   5   4   11.46    1.31
  -2   5   4   13.93    0.94
  -2   5   4   12.08    1.03
  -2   5   4   13.15    1.82
  -2   5   4   13.81    1.95
  -2   5   3   90.61    3.56
  -2   5   3   87.89    3.22
   2   5  -3   93.93    3.42
  -2   5   3   95.60    2.07
  -2   5   3   95.08    2.65
  -2   5   2  108.91    2.77
  -2   5   2  111.20    2.65
  -2   5   2  109.41    3.45
  -2   5   2  112.36    3.86
   2   5  -2  111.43    3.69
   2   5  -2  117.15    4.02
   2   5  -1   21.41    1.84
  -2   5   1   21.98    1.25
  -2   5   1   20.75    2.13
   2   5  -1   22.75    1.79
   2   5  -1   20.09    2.09
  -2   5   1   23.15    1.85
   2   5  -1   20.80    2.15
   2   5   0   18.53    1.98
   2   5   0   22.23    1.81
   2   5   0   18.40    2.11
   2   5   0   18.46    1.75
  -2   5   0   19.37    1.75
  -2   5   0   17.61    2.05
  -2   5   0   19.33    1.29
   2   5   1   23.29    1.88
  -2   5  -1   27.46    2.28
   2   5   1   20.27    0.81
  -2   5  -1   26.88    1.53
  -2   5  -1   25.40    0.82
   2   5   1   23.30    2.17
   2   5   1   24.84    2.21
   2   5   1   25.90    2.02
   2   5   1   25.52    1.85
   2   5   2  157.87    4.58
   2   5   2  166.69    4.66
  -2   5  -2  153.14    3.09
   2   5   2  159.16    4.17
   2   5   2  147.12    4.20
  -2   5  -2  154.86    4.70
   2   5   2  154.70    4.40
   2   5   2  142.85    3.05
   2   5   3   48.73    2.63
   2   5   3   42.11    2.38
   2   5   3   46.27    2.64
   2   5   3   41.58    2.28
  -2   5  -3   43.18    2.62
   2   5   3   43.00    2.28
  -2   5  -3   40.96    1.47
   2   5   4   31.48    2.00
   2   5   4   30.37    2.22
  -2   5  -4   29.70    2.38
   2   5   4   30.30    2.24
   2   5   4   29.73    2.12
  -2   5  -4   29.89    1.43
   2   5   4   31.39    2.33
   2   5   5   64.56    2.90
   2   5   5   66.28    2.72
  -2   5  -5   65.54    2.23
   2   5   5   68.01    2.78
  -2   5  -6   24.22    1.61
   2   5   6   26.18    1.96
   2   5   6   22.57    2.19
   2   5   6   23.40    1.50
   2   5   6   28.38    2.08
   2   5   7   36.72    2.47
   2   5   7   34.13    2.17
   2   5   7   35.59    2.31
  -2   5  -7   33.83    1.96
   2   5   7   34.01    1.85
   2   5   8   61.05    2.75
   2   5   8   62.04    2.51
  -2   5  -8   68.84    2.72
   2   5   8   66.82    2.95
  -2   5  -9   57.15    2.69
   2   5   9   57.37    2.50
  -2   5 -10   23.71    2.21
   2   5  10   27.72    2.05
   2   5  10   25.81    1.63
  -2   5 -11    1.18    2.45
  -2   5 -11   -0.62    1.67
   2   5  11    1.52    1.58
   2   5  11    0.57    1.22
  -2   5 -12   72.79    4.00
  -2   5 -12   69.04    3.32
   2   5  12   74.46    3.23
   2   5  12   67.47    2.71
  -2   5 -13   50.90    3.16
  -2   5 -13   54.22    3.74
   2   5  13   47.96    2.46
  -2   5 -14   23.97    2.67
  -2   5 -14   21.98    3.13
   2   5  14   16.00    1.92
  -2   5 -15   10.59    2.52
  -2   5 -15   12.31    2.90
   2   5  15   12.64    1.90
  -2   5 -16   17.45    2.75
  -2   5 -16   17.14    3.17
   2   5  16   19.52    2.23
  -2   5 -17   -0.81    2.38
  -2   5 -17   -2.06    2.96
   2   5  17    2.22    1.87
  -2   5 -18   26.67    3.27
  -2   5 -18   26.28    3.61
   2   5  18   19.28    2.54
  -2   5 -19    3.99    2.67
  -2   5 -19    0.60    3.15
   2   5  19    4.00    2.16
  -2   5 -20   22.29    3.44
   2   5  20   19.64    2.72
  -2   6  19    1.20    2.85
  -2   6  19    1.12    1.92
  -2   6  18   53.52    3.92
  -2   6  17    1.51    2.48
  -2   6  16   19.00    2.81
  -2   6  15   18.56    2.56
  -2   6  14   17.11    2.43
  -2   6  13    8.52    1.82
  -2   6  13    9.82    2.09
  -2   6  13    8.72    1.40
  -2   6  12   31.69    1.77
  -2   6  12   33.60    2.25
  -2   6  12   36.00    2.56
  -2   6  11   38.70    1.96
  -2   6  11   41.06    2.59
  -2   6  11   44.20    2.32
  -2   6  11   45.84    2.57
  -2   6  10  115.53    3.56
  -2   6  10  120.41    3.86
  -2   6   9   82.85    3.03
  -2   6   9   78.59    3.69
  -2   6   9   77.76    2.72
  -2   6   9   78.34    2.95
  -2   6   8    6.90    2.15
  -2   6   8    5.58    1.19
  -2   6   8    8.25    1.65
  -2   6   8    4.80    1.39
  -2   6   7   43.95    1.81
  -2   6   7   47.88    2.24
  -2   6   7   40.59    1.95
  -2   6   7   47.53    3.10
  -2   6   6   36.57    1.53
  -2   6   6   37.61    2.05
  -2   6   6   37.28    1.69
  -2   6   6   37.38    2.84
  -2   6   5   42.70    1.42
  -2   6   5   42.45    2.89
  -2   6   5   40.93    2.04
  -2   6   5   41.87    1.53
  -2   6   4    9.11    0.92
  -2   6   4   13.08    2.21
  -2   6   4   11.51    1.99
  -2   6   4    9.22    0.66
  -2   6   4   10.25    1.42
  -2   6   3  229.39    5.13
  -2   6   3  242.20    5.98
   2   6  -3  247.18    6.25
  -2   6   3  240.90    6.45
  -2   6   3  231.76    4.68
  -2   6   2   37.46    1.82
  -2   6   2   42.50    1.58
  -2   6   2   39.55    2.80
  -2   6   2   42.34    2.47
   2   6  -2   45.94    2.77
   2   6  -1  106.92    3.50
  -2   6   1  111.69    3.70
   2   6  -1  102.34    3.96
  -2   6   1  108.23    4.17
   2   6  -1  113.02    3.82
  -2   6   0   12.54    2.12
   2   6   0   14.07    1.99
   2   6   0   12.43    1.77
   2   6   0   13.23    2.12
   2   6   0   13.71    2.24
  -2   6   0   13.56    1.78
   2   6   1   70.74    3.18
   2   6   1   70.40    3.05
  -2   6  -1   73.83    3.44
   2   6   1   73.99    3.41
   2   6   1   68.11    2.87
   2   6   1   69.70    3.40
  -2   6  -2   57.76    3.27
   2   6   2   63.19    2.88
   2   6   2   68.84    3.30
   2   6   2   63.12    3.30
   2   6   2   66.62    2.81
  -2   6  -3   81.30    1.88
  -2   6  -3   81.31    3.68
   2   6   3   82.69    3.23
   2   6   3   72.32    1.82
   2   6   3   86.38    3.65
   2   6   3   80.40    3.11
   2   6   3   81.65    3.53
   2   6   4   90.45    3.71
   2   6   4   90.09    3.82
   2   6   4   90.07    3.43
   2   6   4   89.89    3.34
  -2   6  -4   90.65    2.32
   2   6   5  129.41    4.69
   2   6   5  133.42    4.48
   2   6   5  132.57    4.21
   2   6   5  140.64    4.19
  -2   6  -5  127.55    3.21
  -2   6  -6   50.73    2.06
   2   6   6   54.73    2.79
   2   6   6   52.66    2.79
   2   6   6   49.34    3.16
   2   6   7   69.97    3.12
  -2   6  -7   68.01    2.55
   2   6   7   67.94    3.22
   2   6   8   13.74    2.03
   2   6   8   15.18    1.52
  -2   6  -8   13.35    1.65
   2   6   9   45.44    2.29
   2   6   9   50.13    2.80
  -2   6  -9   51.77    2.54
   2   6  10   31.52    2.43
   2   6  10   32.02    2.11
  -2   6 -10   31.88    2.28
   2   6  11   10.98    1.82
   2   6  11   14.53    2.11
  -2   6 -11   15.94    2.07
   2   6  12   13.15    1.98
  -2   6 -12   15.26    2.13
   2   6  12   18.57    2.23
  -2   6 -13   20.31    2.43
  -2   6 -14   33.54    2.85
  -2   6 -15    2.63    2.22
   2   6  16   26.29    2.19
  -2   6 -16   25.99    2.89
  -2   6 -17   11.62    2.68
  -2   6 -18    2.00    2.53
  -2   7  18   17.24    2.97
  -2   7  17    2.13    2.47
  -2   7  16    2.91    2.31
  -2   7  15   14.88    2.44
  -2   7  14   -0.23    1.94
  -2   7  13    7.15    2.01
  -2   7  13   11.81    2.61
  -2   7  12    2.60    1.49
  -2   7  12    3.81    2.43
  -2   7  12    5.17    1.87
  -2   7  11   27.26    2.99
  -2   7  11   25.53    1.93
  -2   7  11   25.06    2.11
  -2   7  10   17.33    2.71
  -2   7  10   20.21    3.08
  -2   7  10   11.60    1.48
  -2   7  10   17.47    1.84
  -2   7  10   16.87    2.06
  -2   7   9   15.83    2.59
  -2   7   9    9.99    1.36
  -2   7   9   12.49    1.63
  -2   7   9   12.23    2.75
  -2   7   9   11.97    1.91
  -2   7   8   63.38    3.70
  -2   7   8   69.77    3.98
  -2   7   8   57.17    2.29
  -2   7   8   65.49    2.81
  -2   7   8   62.43    2.12
  -2   7   7   23.13    2.98
  -2   7   7   21.53    2.75
  -2   7   7   25.66    1.49
  -2   7   7   29.63    2.10
  -2   7   7   26.86    1.29
  -2   7   6   30.52    1.09
  -2   7   6   30.38    1.26
  -2   7   6   30.06    3.08
  -2   7   6   33.34    2.08
  -2   7   6   32.19    2.95
  -2   7   6   25.60    0.96
  -2   7   5   37.74    2.15
  -2   7   5   37.29    3.18
  -2   7   5   40.37    3.08
  -2   7   4    6.84    2.25
  -2   7   4   10.29    1.54
  -2   7   4    7.09    2.45
  -2   7   3    4.58    2.30
  -2   7   3    4.30    1.40
  -2   7   3    4.00    2.41
  -2   7   2  172.30    5.53
   2   7  -2  165.29    5.32
  -2   7   1   70.44    3.67
   2   7  -1   71.19    3.62
  -2   7   1   68.10    3.74
   2   7   0    0.54    1.86
  -2   7   0    2.22    2.24
   2   7   0   -0.61    2.21
  -2   7   0    1.92    2.25
   2   7   0   -0.17    1.78
  -2   7  -1  263.19    7.30
   2   7   1  267.49    7.24
   2   7   1  271.51    7.37
   2   7   1  268.52    6.50
   2   7   1  266.53    6.90
  -2   7  -1  278.58    7.45
   2   7   2  142.80    5.02
  -2   7  -2  126.63    4.83
   2   7   2  143.21    5.07
   2   7   2  135.84    4.31
   2   7   2  144.63    4.67
  -2   7  -2  147.09    5.13
   2   7   3   90.14    4.07
   2   7   3   89.56    3.70
  -2   7  -3   91.26    4.12
   2   7   3   83.26    4.01
   2   7   4   77.72    3.72
   2   7   4   70.07    3.30
   2   7   4   78.59    3.94
   2   7   5    6.32    2.38
   2   7   5    8.81    2.27
   2   7   5    5.01    0.92
   2   7   5    6.83    1.96
   2   7   6   63.71    2.14
   2   7   6   73.88    3.57
   2   7   6   69.01    3.78
   2   7   6   71.06    3.35
   2   7   7   32.82    2.60
   2   7   7   31.21    2.74
   2   7   7   31.57    3.12
   2   7   7   28.96    1.73
   2   7   8    2.64    1.94
   2   7   8    5.64    2.18
   2   7   8    8.72    2.66
   2   7   9   45.49    2.95
   2   7   9   49.06    3.61
  -2   7  -9   41.08    2.21
   2   7   9   41.49    2.93
   2   7  10   46.59    3.04
   2   7  10   54.60    3.19
  -2   7 -10   48.29    2.53
   2   7  11    6.44    2.16
  -2   7 -11    7.70    1.80
   2   7  11    6.12    1.56
   2   7  11    8.43    2.21
   2   7  12    8.92    2.15
   2   7  12    7.63    2.23
  -2   7 -12   11.57    2.00
   2   7  13   18.36    2.48
  -2   7 -13   18.23    2.27
   2   7  14   10.08    2.35
   2   7  14   10.29    2.37
   2   7  15    8.93    2.38
   2   7  15    8.99    2.40
   2   7  16    4.97    2.41
   2   7  17    5.77    2.61
  -2   8  16   14.46    3.10
  -2   8  15    7.64    2.85
  -2   8  14   10.19    2.90
  -2   8  14   13.61    3.37
  -2   8  13   33.66    2.49
  -2   8  13   38.71    3.55
  -2   8  13   41.11    3.92
  -2   8  12   15.68    1.94
  -2   8  12   20.04    3.12
  -2   8  11   50.58    2.48
  -2   8  11   57.95    3.92
  -2   8  11   60.90    4.26
  -2   8  10   15.41    1.65
  -2   8  10   23.94    3.05
  -2   8  10   19.02    3.30
  -2   8   9   17.26    1.42
  -2   8   9   16.42    2.92
  -2   8   9   19.47    3.28
  -2   8   8   10.31    2.91
  -2   8   8    8.29    1.01
  -2   8   8    3.56    2.50
  -2   8   8    9.28    1.85
  -2   8   7   12.54    2.74
  -2   8   7   16.46    1.91
  -2   8   7   18.39    3.15
  -2   8   6    6.96    2.51
  -2   8   6    8.62    1.73
  -2   8   6    6.81    2.64
  -2   8   5   13.80    2.66
  -2   8   5   16.98    1.85
  -2   8   5   17.65    3.05
  -2   8   4   43.47    2.31
  -2   8   4   49.59    3.42
  -2   8   4   48.95    3.65
  -2   8   3   58.64    3.71
  -2   8   3   56.36    3.78
  -2   8   2    5.65    2.46
   2   8  -2    3.96    2.30
  -2   8   2    4.96    2.48
  -2   8   1   29.18    3.01
   2   8  -1   29.47    3.03
  -2   8   1   31.38    3.14
   2   8   0   41.49    3.03
  -2   8   0   36.85    3.13
  -2   8   0   39.47    3.35
   2   8   0   40.39    3.26
   2   8   1    5.93    2.11
  -2   8  -1    1.94    2.32
  -2   8  -1    3.32    2.47
   2   8   1    1.57    2.40
  -2   8  -2    8.52    2.51
   2   8   2    7.89    2.25
   2   8   2   10.40    2.55
   2   8   3    6.26    2.14
   2   8   3    3.23    2.49
   2   8   4   28.42    3.16
   2   8   4   26.51    2.93
   2   8   4   29.60    2.69
   2   8   5   13.38    2.59
   2   8   5   14.43    2.86
   2   8   5   14.62    2.37
   2   8   6   50.72    3.42
   2   8   6   47.57    3.17
   2   8   6   50.98    3.75
   2   8   7   30.68    3.45
   2   8   7   30.45    2.93
   2   8   7   30.98    2.76
   2   8   8    3.61    2.21
   2   8   8    5.25    2.70
   2   8   8    5.02    2.32
   2   8   8    2.61    1.18
   2   8   9   24.91    3.38
   2   8   9   21.12    2.67
   2   8   9   20.72    2.61
   2   8   9   18.00    1.62
   2   8  10   15.91    3.16
   2   8  10   14.41    2.52
   2   8  10   13.09    2.50
   2   8  10   12.79    1.71
   2   8  11    6.20    2.96
   2   8  11    4.03    2.31
   2   8  11    2.19    2.20
   2   8  11    4.26    1.67
   2   8  12    4.89    1.80
   2   8  12    8.99    2.46
   2   8  12    9.44    3.07
   2   8  13   -0.26    2.26
   2   8  13    5.96    3.06
  -2   9  13    7.18    3.05
  -2   9  12    7.65    2.94
  -2   9  11    6.87    2.85
  -2   9  11    9.13    3.37
  -2   9  10   18.64    3.18
  -2   9  10   20.90    3.57
  -2   9   9    7.75    2.89
  -2   9   9    6.90    3.10
  -2   9   8   11.76    2.97
  -2   9   8   10.17    3.19
  -2   9   7   53.61    4.17
  -2   9   7   45.65    3.73
  -2   9   6    8.04    2.76
  -2   9   6    9.42    3.09
  -2   9   5    7.33    2.74
  -2   9   5    8.89    3.01
  -2   9   4   47.79    3.98
  -2   9   4   48.85    3.77
  -2   9   3    7.95    2.71
  -2   9   3    4.46    2.89
  -2   9   2   19.50    3.01
  -2   9   2   15.28    3.11
  -2   9   1   12.06    2.80
  -2   9   1   11.04    2.90
   2   9  -1   13.71    2.86
  -2   9   0   58.55    4.00
   2   9   0   51.69    3.78
  -2   9   0   50.15    3.77
  -2   9  -1   29.00    3.23
  -2   9  -1   26.05    3.30
   2   9   1   23.79    3.25
   2   9   1   34.14    3.01
  -2   9  -2   10.26    2.79
   2   9   2    6.21    2.40
   2   9   2    4.89    2.88
   2   9   3   46.64    3.78
   2   9   3   49.03    3.36
   2   9   4   16.83    3.16
   2   9   4   20.08    2.70
   2   9   5   32.43    3.54
   2   9   5   30.65    2.97
   2   9   6   22.46    3.25
   2   9   6   21.83    2.74
   2   9   7    5.38    2.65
   2   9   7    8.41    2.46
   2   9   7    6.27    2.87
   2   9   8   30.39    2.96
   2   9   8   32.53    3.72
   2   9   8   32.94    3.30
   2   9   9   11.99    2.69
   2   9   9   13.15    2.66
   2   9   9   13.46    3.28
   2   9  10    6.12    2.47
   2   9  10   10.49    3.33
   2   9  11   14.58    2.72
   2   9  11   15.17    3.45
  -2  10   8   19.55    3.38
  -2  10   7    0.55    2.77
  -2  10   6   23.98    3.42
  -2  10   6   21.29    3.61
  -2  10   5   38.78    3.82
  -2  10   5   50.26    4.27
  -2  10   4    3.66    3.08
  -2  10   4    3.26    2.81
  -2  10   3   17.30    3.38
  -2  10   3   22.10    3.29
  -2  10   2    7.50    3.19
  -2  10   2    9.79    3.02
  -2  10   1   13.99    3.25
  -2  10   1   13.23    3.10
   2  10   0   13.43    3.11
  -2  10   0   12.12    3.21
  -2  10   0   14.46    3.15
   2  10   1   -0.36    2.92
   2  10   2    1.98    2.90
   2  10   3   15.18    3.29
   2  10   3   15.98    2.79
   2  10   4    1.67    2.92
   2  10   4    1.96    2.43
   2  10   5    5.66    3.09
   2  10   5    5.13    2.59
   2  10   6   10.76    3.26
   2  10   6    8.42    2.67
   2  10   7    2.74    3.17
   2  10   7    7.35    2.65
  -3 -10   8   47.58    3.56
  -3 -10   7    9.29    3.19
  -3 -10   7   11.47    2.65
  -3 -10   6   46.04    4.04
  -3 -10   6   43.59    3.38
  -3 -10   5   12.71    2.66
  -3 -10   5    6.58    3.01
  -3 -10   4    9.26    2.51
  -3 -10   4    0.91    2.86
  -3 -10   3   35.41    3.18
  -3 -10   3   36.42    3.77
  -3 -10   2   16.43    2.82
  -3 -10   2   21.88    3.46
  -3 -10   1   14.90    2.77
  -3 -10   1   13.73    3.23
  -3 -10   0    9.72    2.58
  -3 -10   0   11.28    3.12
  -3 -10  -1    6.08    2.53
  -3 -10  -2   -1.84    2.39
   3 -10   3    8.99    2.57
  -3 -10  -3   12.92    2.63
   3 -10   4    5.45    2.65
  -3 -10  -4    8.60    2.51
   3 -10   5   21.67    3.14
  -3 -10  -5   19.56    2.72
   3 -10   6   11.53    2.93
  -3 -10  -6    8.02    2.39
   3 -10   7   17.81    3.05
  -3 -10  -7   12.19    2.65
  -3  -9  13   14.48    2.84
  -3  -9  12    3.70    2.44
  -3  -9  12    6.43    2.71
  -3  -9  11    3.59    2.43
  -3  -9  11   -1.26    2.43
  -3  -9  10   -0.30    2.64
  -3  -9  10    4.24    2.52
  -3  -9   9    1.92    2.49
  -3  -9   9    3.84    2.54
  -3  -9   8    8.89    2.54
  -3  -9   8    6.20    2.87
  -3  -9   7   42.02    3.20
  -3  -9   7   35.39    3.58
  -3  -9   6    2.19    2.62
  -3  -9   6    7.10    2.38
  -3  -9   5   46.04    3.88
  -3  -9   5   60.04    3.52
  -3  -9   4   28.27    3.34
  -3  -9   4   26.41    2.80
  -3  -9   3   32.43    2.88
  -3  -9   3   33.84    3.59
  -3  -9   2   10.32    2.39
  -3  -9   2   11.54    2.93
  -3  -9   1   11.31    2.52
  -3  -9   1   14.80    3.01
  -3  -9   0   13.18    2.55
  -3  -9   0   15.62    3.00
  -3  -9  -1   13.14    2.63
  -3  -9  -1   12.86    2.91
  -3  -9  -2   35.81    2.97
   3  -9   2   25.66    2.79
  -3  -9  -3   13.65    2.48
   3  -9   3   13.20    2.56
  -3  -9  -4   35.09    2.93
   3  -9   4   37.11    3.13
  -3  -9  -5    4.19    2.18
   3  -9   5    6.98    2.52
  -3  -9  -6   16.02    2.63
   3  -9   6   18.77    2.86
  -3  -9  -7   61.31    3.51
   3  -9   7   60.79    3.80
   3  -9   8   11.21    2.83
  -3  -9  -8   10.66    2.50
   3  -9   9   18.61    2.95
  -3  -9  -9   19.92    2.73
   3  -9  10    4.87    2.72
  -3  -9 -10    5.71    2.44
   3  -9  11   18.23    2.99
  -3  -9 -11   20.38    2.88
  -3  -8  16    5.93    2.87
  -3  -8  16    3.80    2.69
  -3  -8  16    4.65    2.64
  -3  -8  15   -1.69    2.70
  -3  -8  15    1.88    2.50
  -3  -8  15    1.82    2.45
  -3  -8  14    6.53    2.65
  -3  -8  14   10.07    2.44
  -3  -8  14    5.33    2.51
  -3  -8  13   11.85    2.70
  -3  -8  13    6.55    2.12
  -3  -8  13    7.81    2.54
  -3  -8  12   10.72    2.44
  -3  -8  12   14.17    2.20
  -3  -8  12   10.35    2.62
  -3  -8  11   20.63    2.95
  -3  -8  11   25.22    2.40
  -3  -8  10   26.91    2.98
  -3  -8  10   30.24    2.93
  -3  -8  10   28.51    2.33
  -3  -8   9   19.86    2.63
  -3  -8   9   18.21    2.02
  -3  -8   8   28.35    2.20
  -3  -8   8   26.46    2.84
  -3  -8   8   26.58    3.00
  -3  -8   7   42.37    2.35
   3  -8  -7   46.99    2.24
  -3  -8   7   49.06    3.30
  -3  -8   7   45.84    3.48
  -3  -8   6   14.63    1.61
  -3  -8   6   17.22    2.89
   3  -8  -6   17.20    1.63
  -3  -8   6   16.01    2.53
  -3  -8   5   39.04    3.34
   3  -8  -5   30.99    1.87
  -3  -8   5   34.90    2.95
  -3  -8   4  105.30    4.73
  -3  -8   4  117.65    4.47
   3  -8  -4  107.41    3.17
  -3  -8   3    4.27    2.50
   3  -8  -3    5.87    1.35
  -3  -8   3    5.58    2.30
  -3  -8   2   32.76    3.24
  -3  -8   2   28.20    2.68
   3  -8  -2   25.52    1.70
  -3  -8   1   75.39    4.16
   3  -8  -1   73.47    2.64
  -3  -8   0   16.99    2.92
   3  -8   0   16.17    1.63
  -3  -8   0   15.18    2.34
   3  -8   1    2.52    2.00
  -3  -8  -1    0.28    2.42
   3  -8   1    4.23    1.45
  -3  -8  -1    1.82    2.11
   3  -8   2    1.34    2.10
  -3  -8  -2    5.97    2.47
  -3  -8  -2    2.50    2.18
   3  -8   2    4.35    1.56
   3  -8   3   18.38    2.50
  -3  -8  -3   21.20    2.54
   3  -8   3   18.67    1.97
   3  -8   4   28.14    2.75
   3  -8   4   29.51    2.22
  -3  -8  -4   28.69    2.67
   3  -8   5   81.62    3.93
   3  -8   5   82.47    3.21
  -3  -8  -5   84.66    3.79
   3  -8   6   33.46    2.99
  -3  -8  -6   38.23    2.88
   3  -8   6   30.68    2.39
   3  -8   7    4.09    2.31
   3  -8   7    4.39    1.87
  -3  -8  -7    0.35    1.99
   3  -8   8   21.52    2.36
  -3  -8  -8   22.17    2.63
   3  -8   8   19.68    2.70
   3  -8   9    2.43    2.01
  -3  -8  -9    4.39    2.28
   3  -8   9    1.18    2.23
   3  -8  10    3.01    2.16
   3  -8  10    5.60    2.38
  -3  -8 -10    6.07    2.38
   3  -8  11    9.85    2.35
  -3  -8 -11   12.64    2.55
   3  -8  11    9.34    2.52
   3  -8  12   12.89    2.54
  -3  -8 -12    7.46    2.46
   3  -8  12   11.06    2.67
   3  -8  13   14.59    2.72
  -3  -8 -13   10.68    2.65
   3  -8  13    9.77    2.69
   3  -8  14    0.95    2.52
   3  -8  14    2.61    2.52
  -3  -7  18   30.19    3.67
  -3  -7  18   30.49    3.68
  -3  -7  17   76.45    4.68
  -3  -7  17   75.77    4.50
  -3  -7  16    5.86    2.47
  -3  -7  16    4.97    2.85
  -3  -7  16    6.02    2.75
  -3  -7  15   29.74    2.85
  -3  -7  15   28.78    3.36
  -3  -7  15   33.85    3.33
  -3  -7  14    1.35    2.00
  -3  -7  14    2.31    2.47
  -3  -7  14    2.26    2.33
  -3  -7  13    5.04    1.95
  -3  -7  13    0.15    2.41
  -3  -7  13    1.50    2.15
  -3  -7  12   35.07    2.46
  -3  -7  12   36.65    3.15
  -3  -7  12   35.15    2.89
  -3  -7  11    7.83    1.97
  -3  -7  11    8.61    1.72
  -3  -7  11    6.51    2.27
  -3  -7  11    6.57    2.36
  -3  -7  10    8.37    2.39
  -3  -7  10    8.99    2.28
  -3  -7  10    8.44    1.80
  -3  -7  10    7.58    1.54
  -3  -7   9    1.70    2.16
  -3  -7   9    3.59    2.11
  -3  -7   9    3.94    1.31
  -3  -7   9    4.77    1.57
  -3  -7   8   12.08    1.37
  -3  -7   8   18.01    2.45
  -3  -7   8   10.76    2.41
  -3  -7   8   12.28    1.29
  -3  -7   8   12.59    1.77
  -3  -7   7    5.84    1.51
  -3  -7   7    6.98    1.13
  -3  -7   7    6.21    2.34
  -3  -7   7    5.09    1.07
  -3  -7   7    8.35    2.22
   3  -7  -7    4.76    1.30
   3  -7  -6   21.92    1.62
  -3  -7   6   19.23    1.16
  -3  -7   6   20.01    2.47
  -3  -7   6   19.58    1.75
  -3  -7   5   11.99    2.30
  -3  -7   5   11.27    2.38
  -3  -7   5    9.49    1.35
  -3  -7   5    8.64    0.82
   3  -7  -5   11.88    1.36
   3  -7  -4    3.50    1.18
  -3  -7   4    2.31    2.05
  -3  -7   4    4.17    2.27
  -3  -7   4    2.23    1.14
  -3  -7   3  103.97    4.35
  -3  -7   3   98.55    3.97
   3  -7  -3  100.30    2.86
  -3  -7   2   28.49    2.50
  -3  -7   2   24.81    2.78
   3  -7  -2   21.56    1.50
   3  -7  -1   25.11    2.25
  -3  -7   1   30.60    2.61
   3  -7  -1   26.52    1.63
  -3  -7   1   28.29    2.36
  -3  -7   1   28.73    2.89
  -3  -7   0  151.28    5.17
   3  -7   0  141.69    4.67
   3  -7   0  143.85    4.60
   3  -7   0  148.42    3.76
  -3  -7   0  154.69    4.80
  -3  -7  -1   76.09    3.90
   3  -7   1   82.32    3.55
   3  -7   1   84.00    3.57
   3  -7   1   78.94    2.73
  -3  -7  -1   87.50    3.64
   3  -7   2   30.03    2.57
   3  -7   2   32.23    1.97
  -3  -7  -2   28.63    2.50
   3  -7   3   41.97    2.23
   3  -7   3   43.36    2.86
  -3  -7  -3   42.50    2.88
  -3  -7  -4  141.46    4.48
   3  -7   4  138.41    3.83
  -3  -7  -4  130.11    2.80
   3  -7   4  136.36    4.57
   3  -7   5   28.08    2.07
  -3  -7  -5   24.07    1.36
   3  -7   5   23.30    1.37
   3  -7   5   22.51    2.56
  -3  -7  -5   28.09    2.50
  -3  -7  -6   54.73    3.05
   3  -7   6   49.99    2.56
   3  -7   6   54.91    3.15
  -3  -7  -6   54.27    2.07
  -3  -7  -7   40.23    2.78
   3  -7   7   38.86    2.43
   3  -7   7   37.78    2.82
  -3  -7  -7   38.28    1.99
  -3  -7  -8   43.18    2.90
   3  -7   8   42.44    2.58
   3  -7   8   46.89    2.99
  -3  -7  -8   40.83    2.19
   3  -7   9    1.25    1.83
  -3  -7  -9    1.95    1.49
   3  -7   9    4.63    2.13
  -3  -7  -9    4.93    1.98
  -3  -7 -10   21.70    2.10
   3  -7  10   15.20    2.38
  -3  -7 -10   16.64    2.42
   3  -7  10   16.48    2.33
  -3  -7 -11   27.94    2.74
   3  -7  11   28.58    2.76
  -3  -7 -11   26.92    2.30
  -3  -7 -12   36.40    2.61
   3  -7  12   32.36    2.97
  -3  -7 -12   37.83    3.05
  -3  -7 -13    9.19    2.19
   3  -7  13   16.59    2.62
  -3  -7 -13   11.71    2.58
  -3  -7 -14   32.32    2.86
   3  -7  14   29.82    2.96
   3  -7  15    3.42    2.46
   3  -7  16    2.53    2.55
  -3  -6  19    2.91    2.72
  -3  -6  19    6.74    3.11
  -3  -6  18    4.67    2.75
  -3  -6  18    9.06    2.99
  -3  -6  17   11.01    2.75
  -3  -6  17   10.12    2.93
  -3  -6  16    1.27    2.37
  -3  -6  16   -0.18    2.49
  -3  -6  15    0.39    2.17
  -3  -6  15    0.68    2.30
  -3  -6  14   24.96    2.69
  -3  -6  13   13.50    2.26
  -3  -6  13    7.69    2.51
  -3  -6  12    3.68    1.59
  -3  -6  12    4.08    1.83
  -3  -6  12    5.81    2.39
  -3  -6  11   29.66    2.39
  -3  -6  11   30.00    2.87
  -3  -6  11   36.37    2.25
  -3  -6  10   11.52    2.30
  -3  -6  10   11.07    1.59
  -3  -6  10   12.50    1.85
  -3  -6   9   28.47    2.56
  -3  -6   9   24.50    1.70
  -3  -6   9   25.24    1.92
  -3  -6   8   23.93    1.54
  -3  -6   8   24.80    1.78
  -3  -6   8   28.40    2.57
  -3  -6   8   25.22    2.54
   3  -6  -7   15.01    1.44
  -3  -6   7   15.50    1.32
  -3  -6   7   14.61    2.22
  -3  -6   7   18.38    2.41
  -3  -6   7   17.45    1.47
  -3  -6   6    2.71    1.92
  -3  -6   6    2.80    1.00
   3  -6  -6    3.39    1.15
  -3  -6   6    2.55    2.01
  -3  -6   6    2.23    1.07
  -3  -6   5   52.25    3.07
  -3  -6   5   51.54    2.72
  -3  -6   5   50.54    2.78
  -3  -6   5   53.88    2.92
  -3  -6   5   51.02    2.21
  -3  -6   5   49.77    2.78
   3  -6  -5   50.47    1.93
  -3  -6   5   50.11    1.74
  -3  -6   5   49.98    1.75
  -3  -6   4  183.19    4.36
  -3  -6   4  190.70    5.56
  -3  -6   4  185.82    3.83
  -3  -6   4  187.52    5.28
  -3  -6   4  188.66    5.24
  -3  -6   4  193.22    5.41
  -3  -6   4  197.60    5.31
   3  -6  -4  188.22    4.16
  -3  -6   3    1.92    0.93
  -3  -6   3    2.88    1.98
  -3  -6   3    2.45    0.69
  -3  -6   3    1.30    1.65
   3  -6  -3    2.25    1.01
  -3  -6   3    1.73    1.84
  -3  -6   3    3.31    1.70
  -3  -6   2   23.88    0.85
   3  -6  -2   25.83    1.41
  -3  -6   2   33.50    2.45
  -3  -6   2   25.27    0.86
  -3  -6   2   28.20    1.18
  -3  -6   2   29.73    2.64
  -3  -6   2   33.40    2.35
   3  -6  -2   30.13    2.03
  -3  -6   1  566.25   11.27
   3  -6  -1  554.26   11.15
  -3  -6   1  568.85   11.49
   3  -6  -1  549.96   10.25
  -3  -6   1  565.48   11.86
  -3  -6   0   39.22    2.26
   3  -6   0   40.65    2.49
   3  -6   0   35.96    2.37
   3  -6   0   46.56    2.78
   3  -6   0   39.96    1.78
  -3  -6   0   43.59    2.56
   3  -6   1   61.06    2.83
   3  -6   1   56.54    2.10
  -3  -6  -1   61.56    2.88
  -3  -6  -1   52.89    1.34
   3  -6   1   58.43    2.87
   3  -6   1   54.69    2.93
   3  -6   2  109.51    3.76
   3  -6   2  110.82    3.96
  -3  -6  -2  107.32    2.40
  -3  -6  -2  111.93    3.85
   3  -6   2  113.71    3.10
   3  -6   3   18.79    1.19
   3  -6   3   22.34    1.69
  -3  -6  -3   22.88    2.22
  -3  -6  -3   20.12    1.15
   3  -6   3   22.58    2.38
   3  -6   3   23.09    2.26
  -3  -6  -4  104.21    2.80
   3  -6   4  113.70    3.32
  -3  -6  -4  110.96    3.91
   3  -6   4  105.98    3.81
   3  -6   4  105.60    4.11
   3  -6   5    8.56    1.59
  -3  -6  -5    6.82    1.91
  -3  -6  -5    8.30    1.25
   3  -6   5    7.24    1.96
   3  -6   6   11.65    2.03
   3  -6   6   14.23    1.76
  -3  -6  -6   13.58    2.07
  -3  -6  -6   15.72    1.52
   3  -6   7   15.73    2.11
   3  -6   7   14.03    1.82
  -3  -6  -7   17.48    2.12
  -3  -6  -7   19.18    1.71
  -3  -6  -8   13.86    1.68
  -3  -6  -8   17.42    2.25
   3  -6   8   16.57    2.21
  -3  -6  -9    4.83    1.60
   3  -6   9    6.00    1.93
  -3  -6  -9    7.08    1.98
   3  -6  10    5.49    1.64
  -3  -6 -10    4.60    1.73
   3  -6  10    6.47    2.02
  -3  -6 -10    7.37    2.09
   3  -6  11    3.68    1.70
  -3  -6 -11    4.33    1.83
  -3  -6 -11    3.91    2.09
   3  -6  11    3.66    1.94
  -3  -6 -12    7.29    1.95
  -3  -6 -12    6.84    2.20
   3  -6  13   11.88    2.66
  -3  -6 -13    9.36    2.18
   3  -6  14    5.93    2.64
  -3  -6 -14    4.32    2.23
   3  -6  15   35.50    3.59
  -3  -6 -15   32.41    2.92
   3  -6  16    4.20    2.77
  -3  -6 -16    2.84    2.40
   3  -6  17    2.10    2.89
  -3  -6 -17    3.81    2.45
   3  -6  18    5.71    3.05
  -3  -6 -18    9.19    2.79
  -3  -5  21   25.08    3.66
  -3  -5  20   10.58    3.23
  -3  -5  20    4.83    2.94
  -3  -5  19    8.25    3.08
  -3  -5  19    7.20    2.90
  -3  -5  18    9.42    2.83
  -3  -5  17    9.75    2.67
  -3  -5  16    6.65    2.57
  -3  -5  15    4.70    2.34
  -3  -5  14   14.30    2.40
  -3  -5  13   24.57    2.27
  -3  -5  13   21.95    2.46
  -3  -5  12   29.51    2.26
  -3  -5  12   27.82    2.47
  -3  -5  11    9.50    1.95
  -3  -5  11    8.59    1.71
  -3  -5  10    8.21    2.17
  -3  -5  10    4.51    1.48
  -3  -5  10    3.49    1.65
  -3  -5   9    5.25    1.58
  -3  -5   9    7.16    1.66
  -3  -5   9    4.69    1.43
  -3  -5   9    5.85    1.38
  -3  -5   9    5.46    1.96
  -3  -5   9    8.06    1.71
  -3  -5   8   29.66    2.25
  -3  -5   8   26.06    2.17
  -3  -5   8   29.97    2.01
  -3  -5   8   27.56    2.38
  -3  -5   8   29.65    1.94
  -3  -5   8   29.05    2.20
  -3  -5   8   27.21    1.71
  -3  -5   7    7.38    1.80
  -3  -5   7   10.46    1.41
  -3  -5   7    8.83    1.80
  -3  -5   7    8.54    1.76
  -3  -5   7   10.04    1.70
  -3  -5   7    8.14    1.10
  -3  -5   7    9.71    1.97
  -3  -5   7   11.60    1.68
  -3  -5   6   13.37    1.79
  -3  -5   6   17.41    2.06
  -3  -5   6   16.34    1.39
  -3  -5   6   15.50    1.82
   3  -5  -6   14.18    1.23
  -3  -5   6   11.91    1.83
  -3  -5   6   13.65    1.14
  -3  -5   6   16.57    1.76
  -3  -5   5    8.94    1.77
  -3  -5   5    7.46    1.59
  -3  -5   5    6.06    1.12
  -3  -5   5    8.23    1.02
  -3  -5   5    8.35    1.70
  -3  -5   5    7.59    1.64
  -3  -5   5    8.02    1.84
   3  -5  -5    7.07    1.00
  -3  -5   4    5.35    1.58
  -3  -5   4    6.35    1.57
   3  -5  -4    6.49    0.93
  -3  -5   4    6.28    1.72
  -3  -5   4    5.30    0.99
  -3  -5   4    5.32    0.90
  -3  -5   4    5.30    1.82
  -3  -5   4    5.23    1.63
  -3  -5   3   21.17    1.85
  -3  -5   3   19.64    1.88
  -3  -5   3   19.13    2.04
  -3  -5   3   22.79    1.13
  -3  -5   3   18.57    2.05
   3  -5  -3   20.39    1.58
   3  -5  -3   21.53    1.14
  -3  -5   2   18.68    1.75
  -3  -5   2   19.41    1.85
   3  -5  -2   17.33    1.01
   3  -5  -2   19.29    1.06
  -3  -5   2   22.21    2.04
   3  -5  -2   20.71    1.62
  -3  -5   2   20.56    2.17
   3  -5  -1   40.93    2.22
   3  -5  -1   41.87    1.37
   3  -5  -1   44.98    1.56
  -3  -5   1   43.05    2.41
  -3  -5   1   45.40    1.38
  -3  -5   1   47.89    2.27
   3  -5  -1   43.13    2.22
   3  -5   0   50.20    2.43
   3  -5   0   49.18    2.36
   3  -5   0   44.85    1.47
   3  -5   0   48.75    2.56
   3  -5   0   49.44    2.57
   3  -5   0   49.81    1.72
  -3  -5   0   48.91    2.55
  -3  -5   0   50.95    1.47
  -3  -5   0   50.56    2.28
  -3  -5  -1  336.27    6.20
  -3  -5  -1  328.19    7.40
   3  -5   1  317.98    6.46
   3  -5   1  337.81    6.23
   3  -5   1  330.19    7.28
   3  -5   1  344.63    7.58
   3  -5   1  343.07    7.48
   3  -5   1  332.19    7.59
  -3  -5  -1  329.96    7.03
   3  -5   1  335.52    7.51
  -3  -5  -2   44.64    1.55
  -3  -5  -2   46.82    2.50
   3  -5   2   42.04    2.45
   3  -5   2   41.72    1.78
   3  -5   2   46.25    1.61
   3  -5   2   42.18    2.30
   3  -5   2   44.73    2.54
   3  -5   2   46.38    2.57
  -3  -5  -3   52.46    1.82
   3  -5   3   54.28    2.81
   3  -5   3   56.19    2.67
   3  -5   3   49.09    2.49
   3  -5   3   52.10    2.01
   3  -5   3   54.38    2.77
   3  -5   3   60.42    2.81
  -3  -5  -3   53.44    2.66
   3  -5   4    6.59    1.66
   3  -5   4    5.02    1.54
   3  -5   4    6.32    1.72
  -3  -5  -4    5.88    1.66
   3  -5   4    7.37    1.87
   3  -5   4    6.41    1.24
   3  -5   4    5.48    1.75
  -3  -5  -4    4.82    1.09
  -3  -5  -5   80.35    2.59
   3  -5   5   78.36    3.35
   3  -5   5   81.53    3.12
   3  -5   5   72.80    3.20
   3  -5   5   79.56    3.12
   3  -5   5   78.85    3.03
  -3  -5  -5   84.15    3.21
   3  -5   6    6.03    1.64
   3  -5   6    4.63    1.66
  -3  -5  -6    5.89    1.29
   3  -5   6    7.69    1.69
   3  -5   6    5.78    1.91
   3  -5   6    6.37    1.86
  -3  -5  -6    5.49    1.68
   3  -5   7   14.97    1.57
   3  -5   7   10.91    1.78
  -3  -5  -7   13.13    1.60
  -3  -5  -7   13.25    1.92
   3  -5   8   63.83    2.61
  -3  -5  -8   60.65    2.69
   3  -5   8   59.95    2.79
  -3  -5  -8   59.77    2.96
   3  -5   9   56.73    3.24
  -3  -5  -9   57.24    2.95
   3  -5   9   57.49    2.63
  -3  -5  -9   56.40    2.73
  -3  -5 -10   73.13    3.37
  -3  -5 -10   72.14    3.18
   3  -5  10   72.65    3.06
   3  -5  10   73.36    3.73
  -3  -5 -11    5.33    1.97
  -3  -5 -11    6.76    1.90
   3  -5  11    3.14    1.62
   3  -5  11    3.05    2.16
  -3  -5 -12   87.86    3.84
   3  -5  12   83.61    4.25
  -3  -5 -12   87.20    3.78
   3  -5  13   18.00    2.79
  -3  -5 -13   18.52    2.41
   3  -5  14    4.38    2.59
  -3  -5 -14    4.47    2.17
   3  -5  15   15.54    2.95
  -3  -5 -15   10.59    2.43
   3  -5  16   17.75    3.13
  -3  -5 -16   21.97    2.90
   3  -5  17   18.45    3.37
  -3  -5 -17   17.12    2.91
   3  -5  18   41.22    4.04
  -3  -5 -18   33.11    3.54
   3  -5  19   13.44    3.41
  -3  -5 -19   10.84    3.05
  -3  -4  22    3.11    3.22
  -3  -4  21   11.25    3.24
  -3  -4  20    5.80    3.14
  -3  -4  19    6.55    2.78
  -3  -4  18   30.67    3.44
  -3  -4  17   22.36    3.02
  -3  -4  16   62.11    3.81
  -3  -4  15   78.82    3.91
  -3  -4  14  102.25    4.25
  -3  -4  13  129.05    4.31
  -3  -4  13  132.19    4.62
  -3  -4  12  405.94    8.43
  -3  -4  12  406.69    8.93
  -3  -4  12  405.20    9.22
  -3  -4  11   25.04    1.91
  -3  -4  11   24.14    2.03
  -3  -4  11   24.95    2.25
  -3  -4  10  131.70    4.17
  -3  -4  10  126.11    3.78
  -3  -4  10  133.88    3.64
  -3  -4  10  125.42    3.88
  -3  -4  10  138.57    4.58
  -3  -4   9   32.33    2.19
  -3  -4   9   35.26    2.06
  -3  -4   9   38.27    1.94
  -3  -4   9   31.72    1.96
  -3  -4   9   34.02    2.58
  -3  -4   8  160.15    4.35
  -3  -4   8  157.26    4.35
  -3  -4   8  162.37    4.36
  -3  -4   8  159.46    4.86
  -3  -4   8  161.18    4.15
  -3  -4   8  162.54    4.16
  -3  -4   7   78.54    2.59
  -3  -4   7   76.91    3.12
  -3  -4   7   83.22    2.97
  -3  -4   7   77.23    2.73
  -3  -4   7   81.82    3.33
  -3  -4   7   81.16    2.98
  -3  -4   7   80.89    2.77
  -3  -4   6   49.42    2.56
  -3  -4   6   53.67    2.77
  -3  -4   6   54.48    2.40
  -3  -4   6   55.11    2.28
  -3  -4   6   50.39    1.95
  -3  -4   6   51.96    2.39
  -3  -4   6   53.99    2.17
  -3  -4   6   53.35    2.49
  -3  -4   5   61.56    2.76
  -3  -4   5   68.68    2.94
  -3  -4   5   64.47    2.55
  -3  -4   5   70.45    2.31
  -3  -4   5   63.45    2.59
  -3  -4   5   65.58    2.09
  -3  -4   5   67.90    2.77
   3  -4  -5   67.57    1.93
  -3  -4   5   69.79    2.66
  -3  -4   4   27.85    1.31
  -3  -4   4   28.63    1.87
  -3  -4   4   30.61    2.15
  -3  -4   4   26.92    2.05
   3  -4  -4   28.18    1.19
  -3  -4   4   28.51    1.91
  -3  -4   4   26.72    1.50
  -3  -4   4   26.31    1.85
  -3  -4   3   11.34    1.52
  -3  -4   3   10.34    1.78
   3  -4  -3   12.89    0.87
  -3  -4   3    9.32    1.54
  -3  -4   3   13.38    1.77
   3  -4  -3   11.55    1.08
  -3  -4   3   10.90    1.09
   3  -4  -3   11.83    1.27
  -3  -4   2   52.78    2.29
   3  -4  -2   47.68    1.41
   3  -4  -2   52.50    2.08
  -3  -4   2   49.86    2.47
   3  -4  -2   54.05    1.67
  -3  -4   2   52.26    2.20
  -3  -4   1   53.04    2.19
   3  -4  -1   53.00    1.51
   3  -4  -1   53.83    1.67
   3  -4  -1   54.16    2.22
  -3  -4   1   50.45    2.48
  -3  -4   1   47.43    2.20
   3  -4   0  531.78    9.46
   3  -4   0  526.65   10.38
  -3  -4   0  537.38   10.03
  -3  -4   0  534.35   10.41
   3  -4   0  520.89   10.08
  -3  -4   0  529.16    9.44
   3  -4   0  522.89   10.35
   3  -4   0  515.43    9.29
   3  -4   1   28.24    1.29
   3  -4   1   28.01    1.83
  -3  -4  -1   28.01    1.63
   3  -4   1   27.99    2.02
   3  -4   1   29.31    2.02
  -3  -4  -1   30.44    1.32
  -3  -4  -1   30.19    2.05
   3  -4   1   29.03    1.36
   3  -4   1   31.10    2.06
   3  -4   2  127.50    3.01
   3  -4   2  132.01    3.94
   3  -4   2  126.18    3.53
   3  -4   2  131.39    3.74
   3  -4   2  129.86    3.84
  -3  -4  -2  133.86    3.11
  -3  -4  -2  127.59    3.76
   3  -4   3  182.04    4.56
   3  -4   3  173.03    4.65
   3  -4   3  174.31    4.63
   3  -4   3  187.28    4.83
   3  -4   3  174.22    4.32
  -3  -4  -3  175.87    4.60
  -3  -4  -3  170.48    3.98
   3  -4   4   88.04    2.92
  -3  -4  -4   97.72    2.78
   3  -4   4   94.24    3.36
   3  -4   4   96.19    3.13
  -3  -4  -4   88.10    3.17
   3  -4   4   96.20    3.21
   3  -4   4   95.13    3.27
   3  -4   5    9.13    1.68
   3  -4   5   10.05    1.56
   3  -4   5    9.30    1.75
   3  -4   5    9.18    1.40
  -3  -4  -5   10.31    1.32
   3  -4   5   12.39    1.60
  -3  -4  -5   10.63    1.64
   3  -4   6   19.64    1.57
  -3  -4  -6   18.16    1.63
   3  -4   6   18.11    1.92
   3  -4   6   16.71    1.66
   3  -4   6   18.44    1.91
   3  -4   6   18.22    1.75
  -3  -4  -6   15.64    1.81
   3  -4   7   28.94    1.85
   3  -4   7   29.38    2.27
   3  -4   7   28.63    2.14
   3  -4   7   29.50    2.14
  -3  -4  -7   28.33    2.07
   3  -4   7   27.82    1.90
  -3  -4  -7   27.10    1.93
   3  -4   7   31.46    1.97
   3  -4   8    1.58    1.67
  -3  -4  -8    1.41    1.43
   3  -4   8    0.09    1.55
   3  -4   8    0.44    1.33
   3  -4   8    1.06    1.34
   3  -4   8    1.68    1.74
  -3  -4  -8    0.26    1.50
   3  -4   8    0.87    1.33
  -3  -4  -9    5.89    1.78
  -3  -4  -9    3.96    1.60
   3  -4   9    6.29    1.79
   3  -4   9    6.44    1.53
   3  -4   9    5.07    1.94
  -3  -4 -10   69.43    3.19
  -3  -4 -10   75.83    3.23
   3  -4  10   74.74    3.07
   3  -4  10   79.35    3.70
  -3  -4 -11  110.46    4.14
  -3  -4 -11  122.09    4.17
   3  -4  11  109.86    4.54
   3  -4  11  108.15    3.87
   3  -4  12   13.85    2.49
  -3  -4 -12   10.05    2.07
   3  -4  13    3.97    2.25
  -3  -4 -13    4.78    2.09
   3  -4  14   10.78    2.58
  -3  -4 -14   10.42    2.34
   3  -4  15    5.71    2.53
  -3  -4 -15    3.87    2.28
   3  -4  16    2.26    2.47
  -3  -4 -16    0.95    2.44
   3  -4  17   52.27    4.13
  -3  -4 -17   55.95    3.87
   3  -4  18   24.09    3.45
  -3  -4 -18   15.34    2.94
  -3  -4 -19   10.74    3.01
   3  -4  19    9.12    3.18
  -3  -4 -20   24.59    3.49
  -3  -3  22    7.65    3.37
  -3  -3  21    8.27    3.11
  -3  -3  20   31.38    3.50
  -3  -3  19   28.25    3.29
  -3  -3  18   -2.00    2.45
  -3  -3  17   32.12    3.12
  -3  -3  16  158.55    5.69
  -3  -3  15   64.23    3.66
  -3  -3  14  203.49    6.13
  -3  -3  13   47.50    3.02
  -3  -3  13   40.86    2.58
  -3  -3  13   49.99    3.05
  -3  -3  12  129.09    4.45
  -3  -3  12  122.83    4.05
  -3  -3  12  132.51    4.45
  -3  -3  11  114.05    4.00
  -3  -3  11  114.91    3.77
  -3  -3  11  116.29    3.26
  -3  -3  11  117.63    4.11
  -3  -3  10   32.87    2.31
  -3  -3  10   38.04    2.50
  -3  -3  10   35.83    1.84
  -3  -3  10   33.80    2.09
  -3  -3   9   58.99    2.65
  -3  -3   9   59.64    2.87
  -3  -3   9   56.44    2.25
  -3  -3   9   62.28    2.52
  -3  -3   8   46.82    2.30
  -3  -3   8   47.11    2.57
  -3  -3   8   45.34    1.92
  -3  -3   8   45.68    2.05
  -3  -3   8   47.78    2.14
  -3  -3   7  192.21    4.67
  -3  -3   7  186.48    4.98
  -3  -3   7  181.53    4.28
  -3  -3   7  184.22    4.46
  -3  -3   7  189.56    4.49
  -3  -3   6  376.86    7.69
  -3  -3   6  381.93    7.72
  -3  -3   6  384.03    8.16
  -3  -3   6  379.43    7.49
  -3  -3   6  377.17    7.56
  -3  -3   5   68.05    2.28
  -3  -3   5   77.31    2.52
  -3  -3   5   68.34    2.40
  -3  -3   5   73.35    2.81
  -3  -3   5   71.57    2.85
  -3  -3   5   71.77    2.37
  -3  -3   5   69.29    2.55
  -3  -3   4  440.35    8.49
  -3  -3   4  436.40    8.94
   3  -3  -4  442.50    8.27
  -3  -3   4  438.70    8.82
  -3  -3   4  454.88    8.56
  -3  -3   4  428.19    8.35
  -3  -3   3  170.63    4.03
  -3  -3   3  176.70    4.41
  -3  -3   3  174.27    4.11
  -3  -3   3  176.91    3.88
  -3  -3   3  171.96    4.10
   3  -3  -3  174.45    3.78
   3  -3  -3  168.69    3.28
   3  -3  -3  173.51    3.61
   3  -3  -2  156.77    3.40
   3  -3  -2  150.53    2.83
  -3  -3   2  148.20    3.97
  -3  -3   2  153.27    3.43
  -3  -3   2  150.57    3.64
  -3  -3   2  154.20    3.70
   3  -3  -1  315.45    5.91
  -3  -3   1  299.09    6.47
  -3  -3   1  303.74    6.21
  -3  -3   1  309.19    6.12
   3  -3  -1  306.02    5.36
   3  -3   0   60.63    2.31
   3  -3   0   62.48    2.08
   3  -3   0   63.30    1.92
  -3  -3   0   62.11    2.03
   3  -3   0   60.53    1.49
   3  -3   0   62.38    2.36
  -3  -3   0   57.50    2.39
  -3  -3  -1  127.89    3.51
   3  -3   1  125.75    3.35
   3  -3   1  124.34    3.51
  -3  -3  -1  123.19    2.94
   3  -3   1  122.09    2.60
  -3  -3  -1  125.65    2.97
   3  -3   1  121.08    3.11
   3  -3   1  123.03    3.41
  -3  -3  -2  372.15    7.11
  -3  -3  -2  365.04    7.53
   3  -3   2  365.55    7.40
   3  -3   2  367.09    7.50
   3  -3   2  356.11    7.11
  -3  -3  -2  376.65    6.61
   3  -3   2  367.48    7.62
  -3  -3  -3  145.62    3.60
  -3  -3  -3  149.52    3.96
  -3  -3  -3  148.05    3.08
   3  -3   3  148.77    3.78
   3  -3   3  148.81    3.89
  -3  -3  -3  148.01    3.84
   3  -3   3  144.41    3.50
   3  -3   3  151.45    3.88
   3  -3   3  144.14    3.99
   3  -3   4   79.03    2.66
   3  -3   4   75.62    2.73
  -3  -3  -4   78.91    2.54
   3  -3   4   79.37    2.60
   3  -3   4   78.61    2.83
   3  -3   4   74.07    2.36
  -3  -3  -4   71.91    2.71
   3  -3   5  127.97    3.53
   3  -3   5  129.26    3.67
   3  -3   5  134.02    3.54
   3  -3   5  131.81    3.53
  -3  -3  -5  123.66    3.69
   3  -3   5  136.92    3.82
  -3  -3  -5  132.10    3.60
   3  -3   6   63.48    2.63
   3  -3   6   68.65    2.43
   3  -3   6   58.51    2.77
   3  -3   6   66.48    2.48
  -3  -3  -6   62.79    2.62
  -3  -3  -6   66.33    2.56
   3  -3   6   62.09    2.39
  -3  -3  -7  135.12    3.93
   3  -3   7  126.52    3.54
   3  -3   7  135.21    3.79
   3  -3   7  137.60    3.63
  -3  -3  -7  129.82    3.88
   3  -3   7  136.63    3.94
   3  -3   7  129.88    4.29
   3  -3   8  116.92    4.16
  -3  -3  -8  119.71    3.82
   3  -3   8  120.11    3.37
   3  -3   8  122.30    3.68
   3  -3   8  115.08    3.68
  -3  -3  -8  120.34    3.75
  -3  -3  -9   85.12    3.23
  -3  -3  -9   78.72    3.28
   3  -3   9   83.33    3.14
   3  -3   9   84.71    3.17
   3  -3   9   87.99    3.65
  -3  -3 -10   74.49    3.14
   3  -3  10   68.80    3.05
   3  -3  10   74.93    3.57
  -3  -3 -10   76.65    3.32
   3  -3  10   73.28    3.01
   3  -3  11  151.81    4.64
  -3  -3 -11  145.34    4.86
   3  -3  11  150.82    5.16
   3  -3  11  156.20    4.60
   3  -3  12   94.70    4.20
  -3  -3 -12   88.84    3.84
  -3  -3 -13    2.37    1.93
   3  -3  13    0.30    2.07
  -3  -3 -14    8.18    2.31
   3  -3  14    7.26    2.36
   3  -3  15   94.09    4.63
  -3  -3 -15   99.68    4.57
   3  -3  16   65.05    4.11
  -3  -3 -16   58.77    3.90
  -3  -3 -17    7.03    2.61
   3  -3  17    6.28    2.66
  -3  -3 -18   23.41    3.28
   3  -3  18   28.24    3.48
  -3  -3 -19   54.94    4.19
   3  -3  19   63.42    4.49
  -3  -3 -20    5.24    2.99
   3  -3  20    6.36    3.03
  -3  -3 -21    9.73    3.28
   3  -2 -23    2.27    2.02
  -3  -2  23    1.29    3.11
  -3  -2  22    1.23    3.08
  -3  -2  21    1.76    2.92
  -3  -2  20    2.78    2.74
  -3  -2  19   11.04    2.98
  -3  -2  18   15.99    2.86
  -3  -2  17   92.66    4.53
  -3  -2  16   21.29    2.81
  -3  -2  15   15.65    2.51
  -3  -2  14   53.11    3.23
  -3  -2  13   50.79    3.04
  -3  -2  13   48.16    2.74
  -3  -2  13   44.00    2.64
  -3  -2  12   19.68    2.13
  -3  -2  12   19.62    1.97
  -3  -2  12   14.36    2.16
  -3  -2  11   67.62    3.16
  -3  -2  11   75.73    3.09
  -3  -2  11   72.92    2.99
  -3  -2  10   78.76    3.03
  -3  -2  10   76.04    2.92
  -3  -2   9   61.76    2.77
  -3  -2   9   67.14    2.77
  -3  -2   9   65.65    2.63
  -3  -2   9   61.06    2.06
  -3  -2   8   80.11    2.94
  -3  -2   8   82.15    3.02
  -3  -2   8   83.62    2.82
  -3  -2   8   78.40    2.34
  -3  -2   7  211.77    5.07
  -3  -2   7  219.33    4.98
  -3  -2   7  210.42    5.14
  -3  -2   7  209.58    4.54
  -3  -2   6  128.14    3.54
  -3  -2   6  130.88    3.08
  -3  -2   6  129.52    3.45
  -3  -2   6  126.54    3.20
  -3  -2   6  131.45    3.69
  -3  -2   5  506.40    9.47
  -3  -2   5  505.52    9.27
   3  -2  -5  502.45    9.61
  -3  -2   5  524.19    9.74
  -3  -2   5  527.87    9.92
  -3  -2   4   16.84    1.68
  -3  -2   4   15.94    1.43
  -3  -2   4   17.26    1.19
  -3  -2   4   16.68    1.60
   3  -2  -4   18.36    1.40
  -3  -2   3  144.98    3.70
  -3  -2   3  152.42    3.29
   3  -2  -3  149.05    3.45
  -3  -2   3  140.72    3.46
  -3  -2   3  151.50    3.34
  -3  -2   2  585.52   10.87
  -3  -2   2  603.13   10.50
   3  -2  -2  586.12   10.59
  -3  -2   2  580.40   10.62
   3  -2  -1  145.00    3.30
   3  -2  -1  149.19    3.28
  -3  -2   1  143.31    3.17
  -3  -2   1  141.98    3.11
  -3  -2   1  142.57    3.57
  -3  -2   0  122.24    3.20
   3  -2   0  123.19    2.90
   3  -2   0  117.13    2.63
  -3  -2   0  120.89    2.62
   3  -2   0  120.45    2.94
   3  -2   0  120.22    3.01
   3  -2   1   72.30    2.22
   3  -2   1   74.36    2.30
   3  -2   1   73.35    1.89
  -3  -2  -1   69.78    2.31
  -3  -2  -1   69.32    2.39
   3  -2   1   74.22    2.35
  -3  -2  -1   75.40    1.77
   3  -2   2  168.22    3.76
   3  -2   2  163.66    3.66
  -3  -2  -2  157.48    3.71
   3  -2   2  162.24    3.77
  -3  -2  -2  160.40    3.71
   3  -2   2  158.36    3.32
  -3  -2  -2  163.51    3.92
   3  -2   2  159.68    3.86
   3  -2   3   41.52    1.90
   3  -2   3   42.11    1.73
   3  -2   3   40.16    1.80
  -3  -2  -3   42.31    1.55
  -3  -2  -3   42.40    1.98
  -3  -2  -3   40.83    1.84
   3  -2   3   43.75    1.77
  -3  -2  -4  122.23    3.31
  -3  -2  -4  119.62    3.31
   3  -2   4  126.12    3.12
   3  -2   4  122.03    3.26
  -3  -2  -4  124.45    3.01
   3  -2   4  117.70    3.25
   3  -2   4  122.71    3.11
   3  -2   5  234.54    5.57
  -3  -2  -5  220.37    5.12
   3  -2   5  228.38    5.11
   3  -2   5  223.31    5.14
  -3  -2  -5  228.02    5.26
   3  -2   5  227.08    4.82
   3  -2   6  106.63    2.91
   3  -2   6  108.02    3.27
   3  -2   6  111.70    3.68
   3  -2   6  108.94    3.18
  -3  -2  -6  112.05    3.31
  -3  -2  -6  111.08    3.41
   3  -2   7  190.04    4.87
   3  -2   7  200.91    5.35
   3  -2   7  201.27    4.74
  -3  -2  -7  194.31    4.82
  -3  -2  -7  194.52    5.02
  -3  -2  -8    5.20    1.46
   3  -2   8    9.27    1.86
  -3  -2  -8    6.73    1.58
   3  -2   8    8.12    1.42
   3  -2   8   10.08    1.52
   3  -2   9    6.22    1.59
  -3  -2  -9    6.43    1.68
   3  -2   9    5.80    1.80
  -3  -2  -9    6.17    1.54
   3  -2  10   74.38    3.47
   3  -2  10   76.07    3.11
  -3  -2 -10   70.75    3.22
   3  -2  11   78.32    3.64
  -3  -2 -11   79.54    3.52
   3  -2  11   79.31    3.33
   3  -2  12   23.64    2.60
  -3  -2 -12   21.01    2.44
   3  -2  13   37.73    3.06
  -3  -2 -13   34.27    2.85
  -3  -2 -14   13.53    2.52
   3  -2  14   14.18    2.56
  -3  -2 -15   36.38    3.21
  -3  -2 -16   10.89    2.55
  -3  -2 -17   41.61    3.60
  -3  -2 -18  106.24    5.14
  -3  -2 -19    5.60    2.74
  -3  -2 -20   13.43    3.21
  -3  -2 -21   16.26    3.54
   3  -2  21   15.93    3.49
   3  -1 -23    1.57    2.11
  -3  -1  23    2.37    3.15
   3  -1 -22    4.52    1.99
  -3  -1  22    5.55    3.10
   3  -1 -21   15.04    2.08
  -3  -1  21   10.93    3.17
   3  -1 -20   71.68    3.19
  -3  -1  20   70.27    4.42
   3  -1 -19   20.88    2.06
  -3  -1  19   20.63    3.10
  -3  -1  18    0.82    2.45
  -3  -1  17    2.01    2.35
  -3  -1  16   12.19    2.53
  -3  -1  15    3.52    2.23
  -3  -1  14    6.15    2.16
  -3  -1  13   36.63    2.50
  -3  -1  13   35.52    2.64
  -3  -1  12   75.35    3.15
  -3  -1  12   70.71    3.32
  -3  -1  11  192.68    5.39
  -3  -1  11  198.83    5.23
  -3  -1  10  192.01    5.22
  -3  -1  10  198.54    5.07
  -3  -1   9  104.55    3.60
  -3  -1   9  112.61    3.49
  -3  -1   9  111.70    3.36
  -3  -1   8   85.82    3.08
  -3  -1   8   81.91    2.89
  -3  -1   8   85.78    2.78
  -3  -1   7  602.11   11.69
  -3  -1   7  621.44   11.61
  -3  -1   7  614.83   11.41
  -3  -1   6   24.83    1.69
  -3  -1   6   20.36    1.70
   3  -1  -6   26.23    1.72
  -3  -1   6   23.37    1.08
  -3  -1   5  710.78   12.92
   3  -1  -5  726.90   13.03
  -3  -1   5  712.32   13.11
  -3  -1   5  719.55   12.40
  -3  -1   4  307.29    6.21
  -3  -1   4  302.02    5.62
   3  -1  -4  312.46    6.13
  -3  -1   3  703.08   12.71
   3  -1  -3  715.05   12.66
  -3  -1   3  712.08   12.08
  -3  -1   2  558.01    9.55
   3  -1  -2  554.01    9.54
   3  -1  -2  555.08   10.07
  -3  -1   2  550.82   10.11
  -3  -1   2  561.86    9.50
  -3  -1   1  113.51    2.90
   3  -1  -1  119.27    2.90
  -3  -1   1  119.27    2.33
   3  -1  -1  118.99    2.43
   3  -1   0  103.17    2.24
  -3  -1   0   98.37    2.37
   3  -1   0  102.55    1.99
   3  -1   0  100.79    2.31
   3  -1   1 1219.25   20.75
   3  -1   1 1222.40   20.51
  -3  -1  -1 1238.01   20.74
   3  -1   1 1222.83   20.85
   3  -1   1 1228.99   20.73
   3  -1   2  544.27    9.55
  -3  -1  -2  542.76   10.01
   3  -1   2  543.76    9.71
   3  -1   2  539.06    9.45
   3  -1   3 1484.08   24.85
  -3  -1  -3 1483.43   25.18
   3  -1   3 1483.19   25.32
  -3  -1  -3 1456.64   25.38
   3  -1   3 1450.93   25.00
   3  -1   3 1467.35   24.83
   3  -1   4  302.68    5.88
   3  -1   4  297.63    6.22
  -3  -1  -4  296.03    6.31
  -3  -1  -4  295.50    6.07
   3  -1   4  304.43    5.81
   3  -1   5   74.69    2.30
   3  -1   5   79.56    2.30
   3  -1   5   73.34    2.80
  -3  -1  -5   73.48    2.48
  -3  -1  -5   76.68    2.70
   3  -1   5   78.54    2.67
   3  -1   6   59.56    2.11
  -3  -1  -6   59.84    2.54
   3  -1   6   60.62    2.44
   3  -1   6   59.68    2.63
  -3  -1  -7    4.82    1.52
   3  -1   7    3.71    1.44
   3  -1   7    5.69    1.26
   3  -1   7    5.32    1.63
   3  -1   8  131.08    3.54
  -3  -1  -8  134.33    4.15
   3  -1   8  129.79    3.92
   3  -1   9   58.41    2.34
  -3  -1  -9   53.18    2.71
   3  -1   9   57.77    2.69
  -3  -1 -10   15.82    1.98
   3  -1  10   18.53    1.71
   3  -1  10   17.50    1.93
   3  -1  11   64.61    2.64
  -3  -1 -11   62.41    3.20
   3  -1  11   63.17    2.99
   3  -1  12   19.15    1.90
  -3  -1 -12   17.63    2.33
  -3  -1 -13  127.86    4.79
  -3  -1 -14   28.77    2.83
  -3  -1 -15   31.49    3.05
   3  -1  15   36.12    3.16
  -3  -1 -16   59.98    3.80
   3  -1  16   58.23    3.77
  -3  -1 -17    7.28    2.59
   3  -1  17   14.75    2.79
  -3  -1 -18   37.48    3.63
   3  -1  18   35.76    3.46
   3  -1  19   24.55    3.30
  -3  -1 -19   16.33    3.16
   3  -1  20    6.13    3.03
  -3  -1 -20   10.22    3.11
  -3  -1 -21    7.08    3.22
   3  -1  21    8.54    3.01
  -3  -1 -22   17.43    2.83
  -3   0  23   24.94    3.86
   3   0 -23   20.99    2.68
   3   0 -23   26.28    3.02
  -3   0  22   14.88    3.39
   3   0 -22   12.38    2.31
   3   0 -22   13.41    2.50
   3   0 -21   10.25    2.17
  -3   0  21    6.68    3.14
   3   0 -20   53.92    3.02
  -3   0  20   57.51    4.20
   3   0 -19    9.09    1.92
  -3   0  19   12.14    2.90
   3   0 -18  169.71    4.80
  -3   0  18  158.76    6.07
   3   0 -17    3.20    1.56
  -3   0  17    2.97    2.50
   3   0 -16   32.69    2.06
  -3   0  16   38.29    3.16
   3   0 -15   11.42    1.53
  -3   0  15   10.63    2.33
  -3   0  14   26.82    2.66
   3   0 -14   28.06    1.74
  -3   0  13   -0.47    1.83
   3   0 -13    0.06    1.05
  -3   0  13    0.61    1.61
  -3   0  12    3.01    1.80
   3   0 -12    2.44    1.06
  -3   0  12    4.51    1.63
  -3   0  11    1.21    1.45
  -3   0  11    0.59    1.63
  -3   0  10  183.46    4.85
  -3   0  10  182.95    5.09
  -3   0   9   96.98    3.22
  -3   0   9   91.83    3.37
  -3   0   8    0.58    1.16
  -3   0   8    0.65    1.51
  -3   0   8    1.25    1.37
  -3   0   7  283.45    5.55
  -3   0   7  265.33    6.18
  -3   0   7  279.51    6.08
  -3   0   6   14.25    1.56
  -3   0   6   14.01    1.19
   3   0  -6   14.19    1.54
   3   0  -6   14.02    0.83
  -3   0   5   21.09    1.22
   3   0  -5   20.91    1.55
  -3   0   5   21.45    1.66
   3   0  -5   22.18    0.84
  -3   0   4 2563.07   43.01
   3   0  -4 2533.14   42.52
   3   0  -4 2595.02   42.96
   3   0  -4 2544.46   42.10
  -3   0   3  614.65   11.35
   3   0  -3  642.50   11.33
  -3   0   2   36.32    1.65
   3   0  -2   38.51    1.68
   3   0  -1  847.48   14.47
   3   0  -1  855.82   14.83
  -3   0   1  848.43   14.84
   3   0   0  551.75    9.61
  -3   0  -1  151.99    2.90
   3   0   1  158.02    3.20
  -3   0  -1  154.24    2.83
  -3   0  -2 9868.46  164.02
   3   0   2 9999.00  163.61
   3   0   2 9906.10  163.29
   3   0   3   13.48    1.43
  -3   0  -3   11.76    1.43
   3   0   3   13.78    1.21
   3   0   3   12.83    0.86
  -3   0  -3   13.16    1.41
  -3   0  -4  278.69    5.88
   3   0   4  273.91    5.49
  -3   0  -4  275.07    5.96
   3   0   4  282.71    5.89
  -3   0  -5  972.53   17.11
   3   0   5  935.75   17.09
  -3   0  -5  962.13   17.19
   3   0   5  940.10   16.70
  -3   0  -6  247.96    5.78
   3   0   6  245.51    5.68
   3   0   6  251.98    5.30
   3   0   7  135.90    3.90
  -3   0  -7  133.14    4.02
   3   0   7  140.68    3.57
   3   0   8   13.22    1.79
   3   0   8   14.24    1.48
   3   0   8   15.59    1.75
  -3   0  -8   11.17    1.72
   3   0   9   53.13    2.57
   3   0   9   51.09    2.68
   3   0   9   52.57    2.25
  -3   0  -9   49.42    2.68
  -3   0 -10    1.35    1.62
   3   0  10    3.58    1.72
   3   0  10    5.55    1.52
   3   0  10    3.00    1.51
   3   0  11   35.81    2.44
  -3   0 -11   42.10    2.73
   3   0  11   40.83    2.26
   3   0  11   43.93    2.75
  -3   0 -12    0.86    1.87
   3   0  12   -0.57    1.46
   3   0  12    1.69    1.79
   3   0  12    1.16    1.77
  -3   0 -13   27.67    2.72
   3   0  13   33.56    2.78
  -3   0 -14   28.23    2.79
   3   0  14   22.44    2.60
  -3   0 -15    5.51    2.29
   3   0  15    8.93    2.36
   3   0  16   40.52    3.28
  -3   0 -16   41.89    3.43
  -3   0 -17   -0.76    1.78
   3   0  17    0.17    2.32
  -3   0 -17    0.17    2.42
   3   0  18    0.71    2.34
  -3   0 -18    0.24    1.90
  -3   0 -18   -0.55    2.47
  -3   0 -18    3.57    2.05
   3   0  19   -1.31    2.46
  -3   0 -19    1.64    2.21
  -3   0 -19    3.11    2.84
  -3   0 -19    0.13    2.03
   3   0  20    0.59    2.78
  -3   0 -20    3.23    2.27
  -3   0 -20    3.93    2.23
  -3   0 -20    0.82    2.76
   3   0  21   12.94    3.09
  -3   0 -21   10.74    3.23
  -3   0 -21   12.55    2.67
  -3   0 -21   10.94    2.64
   3   0  22   15.24    3.40
  -3   0 -22   21.55    3.02
  -3   0 -22   19.48    3.02
   3   1 -23    2.01    2.50
   3   1 -23    0.42    2.34
   3   1 -22    2.62    2.35
   3   1 -22    2.00    2.24
   3   1 -21   11.22    2.41
   3   1 -21   15.54    2.49
   3   1 -20   74.41    3.58
   3   1 -20   74.58    3.72
   3   1 -19   20.48    2.42
   3   1 -19   18.24    2.34
   3   1 -18    0.79    1.88
   3   1 -18   -0.72    1.78
   3   1 -17    3.13    1.79
   3   1 -17    2.30    1.71
   3   1 -16   13.60    1.99
   3   1 -16   15.36    1.96
   3   1 -15    1.78    1.61
   3   1 -15    1.15    1.45
   3   1 -14    7.46    1.65
   3   1 -14    7.76    1.56
   3   1 -13   34.14    2.00
  -3   1  13   31.38    2.35
   3   1 -12   70.27    2.57
  -3   1  12   67.24    3.03
   3   1 -11  190.63    4.54
   3   1 -10  188.18    4.39
   3   1  -9  109.81    2.98
   3   1  -8   79.69    2.39
   3   1  -7  600.52   10.94
   3   1  -7  594.87   10.95
  -3   1   7  615.62   10.51
   3   1  -6   22.28    1.29
  -3   1   6   24.22    0.93
   3   1  -6   24.76    1.32
   3   1  -5  736.41   13.24
   3   1  -5  729.86   12.78
   3   1  -5  732.49   12.78
   3   1  -4  293.63    5.48
   3   1  -3  693.03   11.92
   3   1  -2  566.06   10.14
   3   1  -1  115.73    2.78
  -3   1   1  119.22    2.55
   3   1  -1  115.57    2.29
  -3   1   1  115.79    2.48
   3   1   0  101.09    2.60
  -3   1   0  100.35    2.32
  -3   1   0  101.83    1.96
   3   1   0   99.28    2.09
  -3   1   0  100.67    1.97
  -3   1   0  104.78    2.30
   3   1   1 1249.16   20.83
   3   1   1 1243.27   21.10
  -3   1  -1 1201.64   21.00
   3   1   2  557.72    9.75
  -3   1  -2  552.79    9.91
   3   1   2  549.78   10.02
  -3   1  -2  552.67    9.85
  -3   1  -3 1479.27   24.71
  -3   1  -3 1416.89   25.16
   3   1   3 1456.34   24.88
   3   1   3 1448.32   24.55
  -3   1  -4  306.85    5.94
  -3   1  -4  299.75    6.39
   3   1   4  298.53    6.07
  -3   1  -5   70.14    2.30
   3   1   5   79.17    2.56
  -3   1  -5   74.09    2.72
   3   1   5   78.48    2.47
  -3   1  -6   54.63    2.06
   3   1   6   57.32    2.39
   3   1   6   57.53    2.18
   3   1   7    5.75    1.43
  -3   1  -7    5.73    1.21
   3   1   7    6.08    1.38
  -3   1  -7    5.24    1.31
  -3   1  -8  126.61    3.63
  -3   1  -8  128.55    3.53
   3   1   8  133.99    3.95
   3   1   8  138.55    3.66
  -3   1  -9   57.34    2.41
  -3   1  -9   52.93    2.28
   3   1   9   57.78    2.66
   3   1   9   60.62    2.48
  -3   1 -10   18.74    1.72
   3   1  10   17.84    1.74
  -3   1 -10   16.26    1.66
   3   1  10   19.68    1.98
  -3   1 -11   59.94    2.66
   3   1  11   55.03    2.85
  -3   1 -11   59.50    2.56
   3   1  11   63.71    2.69
   3   1  11   58.16    2.91
  -3   1 -12   18.19    1.91
   3   1  12   16.02    2.06
  -3   1 -12   16.50    1.81
   3   1  12   17.53    2.16
  -3   1 -13  136.24    4.31
  -3   1 -13  131.78    4.15
   3   1  13  136.36    4.73
  -3   1 -14   25.31    2.26
  -3   1 -14   27.21    2.24
   3   1  14   22.50    2.47
  -3   1 -15   35.86    2.63
   3   1  15   36.90    2.98
  -3   1 -15   39.63    2.62
  -3   1 -16   64.90    3.34
  -3   1 -16   63.11    3.22
   3   1  16   56.18    3.55
  -3   1 -17   17.30    2.41
  -3   1 -17   10.52    2.23
   3   1  17   13.09    2.55
  -3   1 -18   44.33    3.18
  -3   1 -18   37.32    2.97
   3   1  18   44.65    3.57
  -3   1 -19   17.46    2.61
  -3   1 -19   19.76    2.68
   3   1  19   18.40    3.05
  -3   1 -20    9.88    2.57
  -3   1 -20    7.49    2.51
   3   1  20    9.57    2.83
  -3   1 -21   11.87    2.79
   3   1  21    9.05    2.85
  -3   1 -21   12.87    2.82
  -3   1 -22   18.12    3.13
   3   1  22   22.66    3.52
  -3   2  23    0.67    3.26
   3   2 -23    1.50    2.67
   3   2 -23    8.70    2.78
   3   2 -22    3.01    2.53
   3   2 -22    1.45    2.43
  -3   2  22   -2.13    3.21
   3   2 -21   -0.30    2.32
   3   2 -21    3.86    2.38
  -3   2  21    2.43    3.00
   3   2 -20    4.80    2.42
   3   2 -20    2.88    2.18
  -3   2  20    1.53    2.70
   3   2 -19   13.69    2.47
   3   2 -19   12.37    2.39
  -3   2  19   12.31    2.97
   3   2 -18   22.33    2.58
  -3   2  18   16.86    3.08
   3   2 -18   18.88    2.41
  -3   2  17  103.69    4.76
   3   2 -17   98.48    4.06
   3   2 -17  102.93    4.00
  -3   2  16   26.31    3.00
   3   2 -16   23.15    2.37
   3   2 -16   23.06    2.33
   3   2 -15   15.99    2.19
  -3   2  15   14.19    2.47
   3   2 -15   17.10    2.05
   3   2 -14   48.94    2.65
  -3   2  14   51.58    2.51
   3   2 -14   50.46    2.73
  -3   2  14   52.77    3.24
   3   2 -13   45.09    2.47
   3   2 -13   41.57    2.40
  -3   2  13   43.86    2.25
  -3   2  13   46.77    2.71
  -3   2  13   42.33    2.97
   3   2 -12   21.81    1.96
  -3   2  12   21.02    1.70
   3   2 -12   19.48    1.91
  -3   2  12   18.11    1.97
  -3   2  12   23.12    2.29
   3   2 -11   71.05    2.81
   3   2 -11   72.68    2.84
  -3   2  11   72.67    2.56
  -3   2  11   68.98    2.94
  -3   2  11   75.39    3.26
  -3   2  10   72.43    2.45
  -3   2  10   70.28    2.83
   3   2 -10   70.27    2.72
  -3   2  10   73.22    3.07
   3   2 -10   72.07    2.70
   3   2  -9   61.70    2.44
  -3   2   9   65.30    2.84
  -3   2   9   67.06    2.22
   3   2  -9   59.39    2.46
  -3   2   9   60.66    2.57
   3   2  -8   73.86    2.64
  -3   2   8   79.57    2.96
  -3   2   8   78.28    2.35
   3   2  -8   82.91    2.76
  -3   2   8   81.78    2.80
  -3   2   7  215.12    4.94
  -3   2   7  208.31    4.38
   3   2  -7  204.16    4.74
  -3   2   7  207.90    5.01
  -3   2   6  126.18    3.44
   3   2  -6  134.21    3.44
  -3   2   6  135.32    3.00
  -3   2   6  128.58    3.54
   3   2  -5  508.31    9.66
  -3   2   5  515.63    9.15
   3   2  -5  533.41    9.75
  -3   2   5  522.23    9.81
  -3   2   4   15.22    0.83
  -3   2   4   15.43    1.37
   3   2  -4   14.94    1.36
  -3   2   3  149.86    2.79
   3   2  -3  153.39    3.45
  -3   2   3  145.39    3.50
  -3   2   2  584.80   10.84
  -3   2   2  606.21   10.75
   3   2  -2  599.22   10.93
   3   2  -2  612.61   10.71
   3   2  -2  575.11   11.18
  -3   2   1  146.10    3.12
   3   2  -1  144.96    3.27
   3   2  -1  143.15    3.18
  -3   2   1  138.85    3.44
   3   2  -1  144.37    3.53
   3   2   0  121.61    2.89
   3   2   0  123.17    2.88
  -3   2   0  119.29    3.03
   3   2   0  123.26    3.19
  -3   2   0  118.69    2.67
   3   2   1   77.27    2.30
   3   2   1   75.41    2.45
  -3   2  -1   70.80    2.40
  -3   2  -1   74.69    2.29
   3   2   1   75.33    1.80
   3   2   2  163.12    3.17
  -3   2  -2  162.93    3.72
   3   2   2  158.95    3.69
   3   2   2  156.32    3.83
   3   2   3   40.66    1.98
  -3   2  -3   42.84    1.95
   3   2   3   43.41    1.30
  -3   2  -3   43.55    1.84
   3   2   3   43.41    1.82
  -3   2  -4  118.45    3.38
   3   2   4  128.45    3.20
  -3   2  -4  118.60    3.31
   3   2   4  126.06    3.28
  -3   2  -5  216.41    5.15
   3   2   5  235.79    5.17
  -3   2  -5  233.55    5.26
   3   2   5  223.67    4.90
  -3   2  -6  110.72    3.42
  -3   2  -6  109.91    3.31
   3   2   6  111.50    3.29
   3   2   6  107.75    3.10
   3   2   7  202.37    4.93
  -3   2  -7  201.80    4.90
  -3   2  -7  204.44    5.14
   3   2   7  200.46    4.79
  -3   2  -7  186.86    4.93
  -3   2  -8    7.63    1.57
  -3   2  -8    7.51    1.61
   3   2   8   10.00    1.46
   3   2   8    7.30    1.56
  -3   2  -8    8.60    1.56
  -3   2  -9    7.20    1.80
  -3   2  -9    7.15    1.63
   3   2   9    7.41    1.53
   3   2   9    8.87    1.52
  -3   2  -9    6.61    1.56
  -3   2 -10   72.83    2.98
  -3   2 -10   74.09    3.31
  -3   2 -10   71.55    3.06
   3   2  10   74.00    2.99
   3   2  10   72.29    2.97
  -3   2 -11   75.30    3.15
   3   2  11   81.13    3.30
  -3   2 -11   75.23    3.25
   3   2  11   79.09    3.24
  -3   2 -11   80.18    3.53
   3   2  12   18.10    2.16
  -3   2 -12   20.04    2.44
  -3   2 -12   21.16    2.15
  -3   2 -12   26.38    2.27
   3   2  13   42.16    2.73
  -3   2 -13   36.71    2.61
  -3   2 -13   35.88    2.57
  -3   2 -13   37.60    2.88
  -3   2 -14   11.77    2.15
  -3   2 -14   13.96    2.19
   3   2  14   11.84    2.13
  -3   2 -14   13.97    2.47
  -3   2 -15   45.97    3.39
  -3   2 -15   40.37    2.85
  -3   2 -15   40.98    2.97
   3   2  15   40.57    2.96
  -3   2 -16   13.50    2.32
  -3   2 -16   12.44    2.40
   3   2  16   12.34    2.42
  -3   2 -16   10.72    2.55
  -3   2 -17   45.05    3.64
  -3   2 -17   47.96    3.31
  -3   2 -17   46.01    3.26
   3   2  17   44.90    3.30
  -3   2 -18  107.46    5.19
  -3   2 -18  114.16    4.66
  -3   2 -18  113.83    4.83
   3   2  18  107.86    4.76
  -3   2 -19    1.63    2.32
  -3   2 -19    3.79    2.47
   3   2  19    7.62    2.57
  -3   2 -19    3.28    2.79
  -3   2 -20   20.33    3.37
  -3   2 -20   18.93    2.99
  -3   2 -20   18.50    3.02
   3   2  20   20.34    3.07
  -3   2 -21   12.81    3.32
  -3   2 -21   12.54    2.93
   3   2  21   13.69    3.03
  -3   2 -21   12.96    3.06
  -3   3  22    7.93    3.43
   3   3 -22    6.09    2.73
   3   3 -22   10.87    3.01
  -3   3  21    5.51    2.95
   3   3 -21    8.37    2.81
   3   3 -21    5.67    2.67
  -3   3  20   27.90    3.51
   3   3 -20   37.78    3.33
   3   3 -20   35.55    3.30
   3   3 -19   27.24    2.92
   3   3 -19   28.11    3.14
  -3   3  19   27.29    3.48
   3   3 -18    5.06    2.37
  -3   3  18    0.17    2.55
   3   3 -18    0.56    2.26
   3   3 -17   31.72    2.93
  -3   3  17   27.31    3.24
   3   3 -17   28.24    2.82
   3   3 -16  166.43    5.40
  -3   3  16  160.22    5.79
   3   3 -16  155.37    5.24
   3   3 -15   67.41    3.42
  -3   3  15   62.31    3.75
   3   3 -15   63.68    3.32
   3   3 -14  211.41    5.97
   3   3 -14  213.61    5.96
  -3   3  14  210.29    5.34
  -3   3  14  218.46    6.45
   3   3 -13   46.66    2.81
   3   3 -13   44.04    2.77
  -3   3  13   37.39    2.51
  -3   3  13   45.19    2.33
  -3   3  13   43.36    2.97
   3   3 -12  124.25    4.18
   3   3 -12  129.52    4.25
  -3   3  12  127.85    4.14
  -3   3  12  128.31    3.63
  -3   3  12  125.48    4.43
   3   3 -11  113.94    3.86
   3   3 -11  118.75    3.97
  -3   3  11  109.21    3.72
  -3   3  11  123.29    4.12
  -3   3  11  114.16    3.33
  -3   3  10   34.48    2.11
   3   3 -10   32.53    2.27
  -3   3  10   34.31    1.79
  -3   3  10   33.32    2.32
  -3   3   9   55.16    2.41
   3   3  -9   59.22    2.66
  -3   3   9   54.41    2.58
  -3   3   9   53.87    2.05
  -3   3   8   48.56    2.17
   3   3  -8   49.17    2.47
  -3   3   8   48.53    2.36
  -3   3   8   45.75    1.81
  -3   3   7  184.27    4.37
   3   3  -7  168.13    4.61
  -3   3   7  175.24    3.91
  -3   3   7  182.23    4.54
  -3   3   6  377.48    7.63
  -3   3   6  370.98    7.02
  -3   3   6  379.18    7.50
  -3   3   5   69.30    2.37
  -3   3   5   73.58    2.30
  -3   3   5   66.14    1.90
  -3   3   4  428.52    8.27
   3   3  -4  432.59    9.05
  -3   3   4  427.52    7.74
   3   3  -4  454.06    8.22
  -3   3   3  170.23    3.85
   3   3  -3  170.91    4.65
  -3   3   3  177.72    4.09
  -3   3   3  172.05    3.35
   3   3  -3  178.46    3.80
   3   3  -2  147.09    4.19
  -3   3   2  143.99    3.34
   3   3  -2  153.21    3.68
  -3   3   2  142.49    2.81
  -3   3   2  156.13    3.61
  -3   3   2  154.31    4.06
   3   3  -2  155.64    3.35
   3   3  -1  305.74    6.22
  -3   3   1  304.64    6.07
   3   3  -1  313.53    5.84
   3   3  -1  304.92    6.76
   3   3   0   62.56    1.90
   3   3   0   59.81    2.24
  -3   3   0   62.39    2.05
  -3   3  -1  123.47    3.28
   3   3   1  125.37    3.36
   3   3   1  119.34    3.24
  -3   3  -1  115.31    3.34
  -3   3  -1  120.25    2.92
   3   3   1  120.55    2.92
   3   3   2  365.53    6.97
  -3   3  -2  370.75    7.49
  -3   3  -2  370.29    7.12
   3   3   2  373.98    7.46
   3   3   3  150.75    3.39
  -3   3  -3  143.77    3.91
  -3   3  -3  150.02    3.61
   3   3   3  153.68    3.88
   3   3   4   74.68    2.17
  -3   3  -4   72.65    2.48
   3   3   4   70.31    2.59
  -3   3  -4   81.50    2.82
   3   3   5  128.26    3.60
  -3   3  -5  134.48    3.90
  -3   3  -5  125.69    3.57
   3   3   5  133.82    3.50
  -3   3  -6   65.84    2.58
   3   3   6   68.23    2.56
   3   3   6   64.57    2.45
   3   3   7  131.48    3.73
  -3   3  -7  126.95    4.05
  -3   3  -7  128.08    3.86
   3   3   7  129.42    3.43
   3   3   7  129.95    3.66
   3   3   8  122.42    3.61
   3   3   8  122.33    3.73
  -3   3  -8  129.47    4.07
  -3   3  -8  123.22    4.14
  -3   3  -8  124.64    3.92
   3   3   8  121.89    3.47
   3   3   9   79.60    3.06
   3   3   9   76.74    3.08
  -3   3  -9   85.87    3.38
  -3   3  -9   80.86    3.41
  -3   3  -9   86.26    3.34
   3   3   9   83.07    2.92
   3   3  10   67.68    2.95
   3   3  10   73.44    3.01
  -3   3 -10   72.33    3.28
  -3   3 -10   66.44    3.17
  -3   3 -10   69.36    3.25
   3   3  10   71.65    2.84
  -3   3 -11  152.92    4.85
  -3   3 -11  154.09    4.99
   3   3  11  155.33    4.70
  -3   3 -11  161.30    5.06
   3   3  11  154.52    4.53
  -3   3 -12   87.03    3.78
  -3   3 -12   90.21    3.75
   3   3  12   80.43    3.32
  -3   3 -12   83.41    3.76
   3   3  13    2.33    1.76
  -3   3 -13    3.16    2.12
  -3   3 -13    3.67    2.05
  -3   3 -13   -0.13    2.05
   3   3  14    6.54    1.96
  -3   3 -14    7.77    2.26
  -3   3 -14   10.02    2.37
  -3   3 -14    7.22    2.18
   3   3  15   92.40    3.99
  -3   3 -15  100.54    4.40
  -3   3 -15   97.33    4.24
  -3   3 -15  100.70    4.58
   3   3  16   66.64    3.59
  -3   3 -16   68.10    3.88
  -3   3 -16   60.89    3.73
  -3   3 -16   69.61    4.07
  -3   3 -17   10.45    2.60
  -3   3 -17   12.08    2.72
   3   3  17    9.50    2.33
  -3   3 -17    7.22    2.65
   3   3  18   28.68    2.93
  -3   3 -18   31.46    3.37
  -3   3 -18   26.08    3.22
  -3   3 -18   32.27    3.34
  -3   3 -19   65.97    4.32
   3   3  19   52.77    3.68
  -3   3 -19   59.82    4.11
  -3   3 -19   59.46    3.98
   3   3  20   12.79    2.79
  -3   3 -20   11.96    3.06
  -3   3 -20    7.87    2.97
  -3   3 -20   10.08    2.96
   3   3  21    7.42    2.78
  -3   3 -21   13.26    3.28
  -3   3 -21   11.86    3.27
  -3   4  22   -1.71    3.43
   3   4 -22    3.32    2.92
  -3   4  21    6.50    3.13
   3   4 -21    9.23    3.12
   3   4 -21    7.43    2.85
  -3   4  20    4.82    3.01
   3   4 -20    6.58    2.99
   3   4 -20    8.46    2.78
  -3   4  19    9.85    2.99
   3   4 -19    9.74    2.89
   3   4 -19   13.15    2.77
  -3   4  18   30.54    3.48
   3   4 -18   36.50    3.49
   3   4 -18   38.97    3.36
   3   4 -17   18.05    2.81
  -3   4  17   19.62    2.95
   3   4 -17   24.24    3.04
   3   4 -16   64.12    3.82
   3   4 -16   64.10    3.75
  -3   4  16   63.34    3.94
   3   4 -15   77.36    3.93
  -3   4  15   80.15    4.06
   3   4 -14  106.74    4.33
  -3   4  14   96.80    4.27
   3   4 -13  127.41    4.66
  -3   4  13  133.36    4.67
  -3   4  13  123.25    4.21
  -3   4  13  124.54    3.77
   3   4 -12  419.00    9.46
  -3   4  12  406.33    8.93
  -3   4  12  398.64    8.39
  -3   4  12  420.09    9.39
  -3   4  11   25.32    2.02
   3   4 -11   21.90    2.35
  -3   4  11   20.49    0.93
  -3   4  11   21.74    2.22
  -3   4  11   25.78    1.84
  -3   4  10  134.32    4.19
  -3   4  10  127.41    3.87
  -3   4  10  128.65    3.53
  -3   4   9   29.37    2.11
  -3   4   9   32.37    1.74
  -3   4   9   30.76    1.93
  -3   4   8  165.46    3.95
  -3   4   8  169.74    4.26
  -3   4   8  162.10    4.41
  -3   4   7   81.12    2.42
  -3   4   7   80.03    2.63
  -3   4   7   80.48    2.82
  -3   4   6   52.85    2.43
  -3   4   6   54.26    2.04
  -3   4   6   54.51    2.17
  -3   4   6   55.17    1.92
  -3   4   5   72.34    2.70
  -3   4   5   67.02    2.03
  -3   4   5   67.48    2.18
  -3   4   5   66.32    2.28
  -3   4   4   25.74    1.45
  -3   4   4   27.68    1.35
  -3   4   4   27.17    1.30
   3   4  -4   31.33    2.42
  -3   4   4   27.33    2.15
  -3   4   4   27.01    1.87
  -3   4   3   11.94    0.97
  -3   4   3   12.09    1.14
   3   4  -3   12.50    1.11
  -3   4   3   13.36    1.84
  -3   4   3   11.91    1.56
   3   4  -3   12.59    1.95
   3   4  -2   54.73    1.71
   3   4  -2   51.88    2.35
  -3   4   2   51.81    2.64
   3   4  -2   50.58    2.32
  -3   4   2   56.38    2.31
  -3   4   2   51.92    1.50
   3   4  -2   50.25    2.74
  -3   4   1   51.85    2.65
   3   4  -1   52.46    2.69
   3   4  -1   52.03    1.65
  -3   4   1   52.74    2.19
   3   4  -1   51.13    2.33
   3   4  -1   52.12    2.42
   3   4   0  535.19   10.38
  -3   4   0  532.86    9.54
  -3   4   0  532.21   10.83
   3   4   0  526.18   10.84
  -3   4   0  534.97   10.06
  -3   4   0  534.29   10.13
   3   4   0  534.98   10.15
   3   4   0  533.30    9.56
   3   4   0  529.94   10.43
   3   4   1   28.40    1.66
   3   4   1   29.45    2.22
   3   4   1   27.86    2.04
   3   4   1   28.59    1.98
   3   4   1   26.62    1.88
   3   4   1   27.90    1.33
  -3   4  -1   27.38    1.65
  -3   4  -1   27.72    1.29
   3   4   2  130.58    3.82
   3   4   2  130.31    3.74
  -3   4  -2  129.05    3.56
   3   4   2  128.93    3.40
  -3   4  -2  133.09    3.12
   3   4   2  126.86    3.72
   3   4   3  173.82    4.47
   3   4   3  180.58    4.56
  -3   4  -3  173.31    4.40
   3   4   3  169.91    4.54
  -3   4  -3  171.79    3.92
   3   4   3  163.10    4.04
  -3   4  -4   93.04    2.73
  -3   4  -4   91.99    3.09
   3   4   4   86.77    2.73
   3   4   4   91.17    3.16
   3   4   4   89.52    3.13
  -3   4  -5    8.20    1.32
   3   4   5   10.64    1.74
   3   4   5    7.86    1.63
   3   4   5   10.61    1.33
   3   4   6   18.35    1.89
   3   4   6   15.08    1.46
   3   4   6   18.89    1.52
  -3   4  -6   16.86    1.62
   3   4   6   20.15    1.87
   3   4   7   26.57    1.80
  -3   4  -7   23.98    1.89
   3   4   7   23.55    2.02
   3   4   8    2.43    1.60
   3   4   8    4.00    1.70
  -3   4  -8    0.93    1.47
  -3   4  -8    1.14    1.91
   3   4   8    0.82    1.32
   3   4   9    6.05    1.76
   3   4   9    6.36    1.53
  -3   4  -9    8.25    2.20
  -3   4  -9    5.99    1.72
   3   4   9    5.75    1.84
   3   4  10   73.19    2.74
  -3   4 -10   72.86    3.27
   3   4  10   72.46    3.02
  -3   4 -10   77.71    3.74
   3   4  11  108.16    3.87
  -3   4 -11  109.89    4.39
   3   4  11  111.15    3.58
  -3   4 -11  117.17    4.58
  -3   4 -11  108.86    4.13
   3   4  12    7.45    1.65
  -3   4 -12    8.12    2.06
  -3   4 -12    9.11    2.34
  -3   4 -12   12.03    2.44
   3   4  13    2.31    1.66
  -3   4 -13    2.74    2.09
  -3   4 -13    2.89    2.33
  -3   4 -13   -0.41    2.30
   3   4  14   11.26    2.01
  -3   4 -14   10.67    2.40
  -3   4 -14   13.82    2.71
  -3   4 -14    9.02    2.61
   3   4  15    1.60    1.76
  -3   4 -15    3.91    2.24
  -3   4 -15    3.82    2.55
  -3   4 -15    6.30    2.58
   3   4  16    0.49    1.86
  -3   4 -16    4.24    2.65
  -3   4 -16    1.76    2.40
  -3   4 -16    0.67    2.54
  -3   4 -17   58.30    4.07
  -3   4 -17   53.38    3.85
  -3   4 -17   54.03    3.81
   3   4  18   17.93    2.59
  -3   4 -18   13.67    2.89
  -3   4 -18   15.85    3.19
  -3   4 -18   17.37    3.11
  -3   4 -19   12.16    3.18
   3   4  19    8.32    2.53
  -3   4 -19   13.28    3.16
  -3   4 -19   16.89    3.10
  -3   4 -20   25.11    3.62
  -3   4 -20   28.33    3.65
   3   4  20   22.89    2.93
  -3   4 -20   27.45    3.65
  -3   5  21   19.49    3.56
  -3   5  20   11.70    3.24
   3   5 -20   13.02    3.35
  -3   5  19    5.52    2.97
   3   5 -19   15.08    3.33
  -3   5  18   11.57    2.92
   3   5 -18    8.47    3.01
  -3   5  17   10.05    2.79
   3   5 -17   12.35    3.08
  -3   5  16    8.79    2.50
   3   5 -16    6.15    2.71
  -3   5  15    8.85    2.46
  -3   5  14   14.85    2.38
  -3   5  13   25.53    2.61
  -3   5  13   23.79    2.06
  -3   5  13   24.62    2.23
  -3   5  12   31.13    2.27
  -3   5  12   28.26    2.51
  -3   5  12   32.29    2.16
  -3   5  11    6.55    1.85
  -3   5  11   10.65    1.69
  -3   5  11    6.27    1.62
  -3   5  10    2.27    1.69
  -3   5  10    2.89    1.46
  -3   5  10    2.97    1.44
  -3   5   9    5.89    1.62
  -3   5   9    8.45    1.49
  -3   5   9    8.00    1.42
  -3   5   8   26.52    1.68
  -3   5   8   25.67    1.69
  -3   5   8   26.33    1.88
  -3   5   8   25.75    2.16
  -3   5   7   10.37    1.27
  -3   5   7    8.14    1.29
  -3   5   7    8.74    1.79
  -3   5   7    7.16    1.35
  -3   5   6   13.32    1.25
  -3   5   6   16.17    2.14
  -3   5   6   14.50    1.34
  -3   5   6   16.40    1.91
  -3   5   6   15.04    1.44
  -3   5   5    6.44    1.04
  -3   5   5    7.95    1.15
  -3   5   5    6.72    1.66
  -3   5   5    7.58    1.97
  -3   5   5    7.87    1.16
  -3   5   4    4.80    0.91
  -3   5   4    5.59    1.04
  -3   5   4    5.72    1.77
  -3   5   4    6.04    1.02
  -3   5   4    6.72    1.57
   3   5  -3   22.04    1.93
  -3   5   3   20.50    1.10
  -3   5   3   17.78    2.15
   3   5  -3   22.37    2.49
  -3   5   3   20.82    1.88
  -3   5   3   20.44    1.23
   3   5  -2   21.89    2.00
  -3   5   2   18.84    2.16
  -3   5   2   18.89    1.79
   3   5  -2   18.99    2.32
   3   5  -2   19.32    1.05
   3   5  -2   21.54    1.85
  -3   5   1   48.87    2.28
   3   5  -1   40.90    1.38
  -3   5   1   44.75    1.36
  -3   5   1   45.11    2.72
   3   5  -1   41.34    2.48
   3   5  -1   43.79    2.78
  -3   5   1   42.99    1.83
   3   5  -1   44.89    2.33
   3   5   0   49.76    2.48
   3   5   0   47.39    1.50
  -3   5   0   52.36    2.06
   3   5   0   53.99    2.94
  -3   5   0   51.89    1.49
  -3   5   0   51.47    2.30
   3   5   0   50.69    2.33
  -3   5   0   51.15    2.85
   3   5   0   49.45    2.66
   3   5   1  334.19    7.39
   3   5   1  333.11    6.32
   3   5   1  354.54    8.03
   3   5   1  350.58    7.57
   3   5   1  338.70    7.27
  -3   5  -1  337.22    7.99
  -3   5  -1  340.46    6.32
   3   5   1  338.62    7.67
  -3   5  -1  338.86    7.05
   3   5   2   41.96    2.44
   3   5   2   45.87    2.19
  -3   5  -2   46.83    2.74
   3   5   2   42.65    2.60
  -3   5  -2   44.35    2.10
  -3   5  -2   45.15    1.58
   3   5   2   46.46    2.43
   3   5   2   44.03    1.59
   3   5   3   54.73    2.35
   3   5   3   54.09    2.86
  -3   5  -3   52.28    2.33
  -3   5  -3   53.57    1.89
   3   5   3   52.98    2.66
   3   5   3   54.63    2.75
   3   5   3   54.04    2.62
   3   5   4    6.29    1.42
  -3   5  -4    6.39    1.13
   3   5   4    8.21    1.68
   3   5   4    5.90    1.87
   3   5   4    7.09    1.74
   3   5   5   74.08    3.17
   3   5   5   83.17    2.89
  -3   5  -5   79.08    2.62
   3   5   5   83.30    3.17
  -3   5  -6    6.77    1.33
   3   5   6    6.03    1.80
   3   5   6    4.38    1.41
   3   5   6    5.55    1.80
   3   5   7   12.16    1.64
   3   5   7   15.28    2.10
  -3   5  -7   12.74    1.61
   3   5   8   57.81    2.49
  -3   5  -8   58.74    2.70
   3   5   8   65.39    2.67
  -3   5  -9   51.02    2.69
   3   5   9   59.21    2.60
   3   5   9   55.26    2.59
   3   5  10   76.72    3.11
  -3   5 -10   74.60    4.03
  -3   5 -10   76.04    3.25
   3   5  11    5.17    1.73
  -3   5 -11    6.97    2.56
  -3   5 -11    4.16    1.89
  -3   5 -12   81.23    4.36
  -3   5 -12   91.67    3.83
  -3   5 -13   18.63    2.99
  -3   5 -13   10.92    2.31
  -3   5 -14   -0.17    2.66
  -3   5 -14    0.55    2.11
   3   5  15   11.11    1.92
  -3   5 -15   17.89    3.21
  -3   5 -15   10.92    2.51
   3   5  16   21.05    2.28
  -3   5 -16   21.21    3.40
  -3   5 -16   19.51    2.82
   3   5  17   14.51    2.24
  -3   5 -17   20.06    2.94
  -3   5 -17   21.89    3.54
   3   5  18   35.67    2.91
  -3   5 -18   35.72    3.58
   3   5  19    9.77    2.29
  -3   5 -19   16.47    3.61
  -3   5 -19   12.65    3.05
  -3   6  19    3.26    2.79
  -3   6  18    3.55    2.69
  -3   6  17   15.88    2.86
  -3   6  16    0.71    2.34
  -3   6  15    2.23    2.16
  -3   6  14   21.43    2.55
  -3   6  13   13.01    2.23
  -3   6  13   11.68    1.90
  -3   6  12    3.56    1.64
  -3   6  12    4.80    1.80
  -3   6  12    8.00    2.02
  -3   6  11   36.26    2.23
  -3   6  11   33.47    2.47
  -3   6  11   32.78    2.20
  -3   6  10   11.72    1.73
  -3   6  10   12.60    1.62
  -3   6  10   11.42    1.82
  -3   6   9   24.60    1.95
  -3   6   9   25.36    1.76
  -3   6   9   24.09    2.71
  -3   6   9   24.47    1.93
  -3   6   8   24.17    1.83
  -3   6   8   22.61    1.58
  -3   6   8   25.63    2.69
  -3   6   8   24.86    1.79
  -3   6   7   15.12    1.64
  -3   6   7   17.43    1.55
  -3   6   7   19.15    2.57
  -3   6   7   16.70    1.35
  -3   6   6    2.79    2.04
  -3   6   6    4.25    1.03
  -3   6   6    3.69    1.18
  -3   6   6    1.67    1.30
  -3   6   5   47.66    1.99
  -3   6   5   50.43    3.15
  -3   6   5   49.32    1.67
  -3   6   5   49.12    1.77
  -3   6   4  190.98    5.70
  -3   6   4  186.53    3.76
  -3   6   4  181.72    4.21
  -3   6   3    2.02    2.02
  -3   6   3    2.23    1.06
  -3   6   3    3.56    1.71
  -3   6   3    1.70    0.63
  -3   6   3    2.60    1.04
   3   6  -2   31.01    2.82
  -3   6   2   21.15    0.71
  -3   6   2   26.91    1.53
  -3   6   2   29.33    2.61
   3   6  -2   29.05    2.37
  -3   6   2   26.83    2.14
   3   6  -1  555.51   11.66
  -3   6   1  565.52   11.25
  -3   6   1  545.23   10.49
   3   6  -1  569.25   12.15
  -3   6   1  557.54   12.05
   3   6  -1  565.73   11.23
   3   6   0   32.04    2.57
   3   6   0   39.08    2.47
   3   6   0   38.83    2.90
  -3   6   0   42.21    2.95
   3   6   0   40.80    2.41
  -3   6   0   37.81    1.89
  -3   6   0   38.04    2.31
   3   6   1   56.57    2.78
  -3   6  -1   52.95    1.38
  -3   6  -1   61.32    3.26
   3   6   1   61.81    2.81
   3   6   1   55.03    3.19
  -3   6  -1   59.44    2.33
   3   6   1   57.91    3.07
   3   6   1   48.06    1.38
   3   6   2  112.91    3.68
  -3   6  -2  113.42    4.31
   3   6   2  116.15    4.33
  -3   6  -2  107.98    2.43
   3   6   2  113.10    3.76
   3   6   2  107.63    4.03
   3   6   3   21.60    2.48
   3   6   3   22.49    2.39
   3   6   3   20.31    2.10
  -3   6  -3   21.60    2.55
   3   6   3   19.00    1.21
  -3   6  -3   20.22    1.20
   3   6   3   21.25    1.97
   3   6   4  102.61    3.55
  -3   6  -4   98.22    4.11
   3   6   4  105.37    4.11
   3   6   4  105.28    4.08
  -3   6  -4  101.27    2.77
   3   6   4  110.79    3.82
   3   6   5    8.92    1.74
   3   6   5    8.55    2.19
   3   6   5    9.93    2.28
  -3   6  -5    9.36    1.29
  -3   6  -6   13.84    1.50
   3   6   6   15.29    2.45
   3   6   6   14.87    1.90
  -3   6  -7   15.56    1.69
   3   6   7   17.04    2.02
  -3   6  -8   13.94    1.72
   3   6   8   16.08    1.98
  -3   6  -9    3.48    1.62
   3   6   9    5.11    1.81
  -3   6 -10    6.26    1.70
   3   6  10    6.44    1.66
   3   6  10    6.13    1.80
  -3   6 -11    3.06    1.85
   3   6  11    1.89    1.63
   3   6  11    1.59    1.73
  -3   6 -12    6.09    2.00
   3   6  12    8.07    1.94
  -3   6 -13    9.82    2.22
   3   6  13   10.12    2.04
  -3   6 -14    7.22    2.28
  -3   6 -15   30.26    2.98
  -3   6 -16    2.29    2.41
  -3   6 -17    3.08    2.43
  -3   6 -18    9.37    2.89
  -3   7  18   22.06    3.10
  -3   7  17   74.45    4.11
  -3   7  16    2.14    2.33
  -3   7  15   26.18    2.73
  -3   7  14    3.51    2.06
  -3   7  13    4.36    1.92
  -3   7  12   38.64    3.38
  -3   7  12   33.49    2.22
  -3   7  12   37.89    2.53
  -3   7  11    6.90    1.53
  -3   7  11   10.06    2.59
  -3   7  11    7.72    1.81
  -3   7  11    6.19    1.85
  -3   7  10    9.58    2.57
  -3   7  10    6.87    1.66
  -3   7  10    7.49    1.45
  -3   7  10    8.17    1.79
  -3   7   9    6.10    2.42
  -3   7   9    3.16    1.48
  -3   7   9    2.64    1.19
  -3   7   9    1.68    1.59
  -3   7   8   14.24    2.71
  -3   7   8   11.83    1.51
  -3   7   8   13.16    1.26
  -3   7   8   11.16    1.71
  -3   7   7    5.39    2.32
  -3   7   7    4.81    1.53
  -3   7   7    4.66    1.01
  -3   7   7    4.33    1.18
  -3   7   6   22.21    1.13
  -3   7   6   19.77    2.67
  -3   7   6   23.62    1.77
  -3   7   5    7.93    0.61
  -3   7   5    9.03    2.45
  -3   7   5   10.38    1.08
  -3   7   5   12.24    1.50
  -3   7   4    5.50    2.22
  -3   7   4    2.60    1.28
  -3   7   4    2.92    0.96
  -3   7   3  100.55    2.73
  -3   7   3  100.53    4.41
  -3   7   2   26.97    1.53
   3   7  -2   27.06    2.65
  -3   7   2   25.83    2.82
   3   7  -1   26.05    2.69
  -3   7   1   26.79    2.84
   3   7   0  159.33    5.52
   3   7   0  153.07    5.13
  -3   7   0  142.02    5.24
   3   7   1   89.36    4.23
   3   7   1   88.63    3.93
  -3   7  -1   88.08    4.13
   3   7   1   85.08    3.54
   3   7   2   27.80    2.94
  -3   7  -2   28.86    2.88
   3   7   2   30.65    2.41
   3   7   2   28.90    2.81
   3   7   3   41.10    2.56
  -3   7  -3   46.00    3.11
   3   7   3   43.41    3.12
   3   7   3   42.08    3.19
   3   7   4  142.41    5.00
   3   7   4  140.78    4.41
  -3   7  -4  136.60    2.90
   3   7   4  152.51    5.11
   3   7   5   24.86    2.83
   3   7   5   29.65    2.81
  -3   7  -5   24.47    1.40
   3   7   5   21.70    1.34
   3   7   5   26.46    2.31
   3   7   6   50.93    3.48
   3   7   6   52.03    2.83
  -3   7  -6   50.27    2.02
   3   7   6   49.97    3.29
   3   7   7   36.21    3.15
   3   7   7   38.92    2.63
  -3   7  -7   36.96    1.99
   3   7   7   36.78    2.95
  -3   7  -8   44.05    2.24
   3   7   8   43.69    3.12
   3   7   8   43.35    2.75
   3   7   8   48.50    3.50
  -3   7  -9    2.23    1.52
   3   7   9    3.32    2.17
   3   7   9    1.25    1.82
   3   7   9    3.86    2.53
   3   7  10   20.80    2.38
   3   7  10   20.38    2.58
  -3   7 -10   19.99    2.00
  -3   7 -11   27.72    2.33
   3   7  11   25.50    2.45
  -3   7 -12   38.14    2.71
   3   7  12   30.88    2.61
  -3   7 -13    9.37    2.10
   3   7  13    9.68    2.15
  -3   7 -14   34.04    2.84
   3   7  14   29.34    2.70
  -3   7 -15    7.57    2.34
  -3   7 -16    0.14    2.26
  -3   8  16    6.67    3.02
  -3   8  15    4.08    2.91
  -3   8  14    5.24    2.86
  -3   8  13   10.66    3.01
  -3   8  13    4.49    1.94
  -3   8  12   17.49    3.11
  -3   8  12   10.15    1.87
  -3   8  11   24.04    3.27
  -3   8  11   24.26    1.99
  -3   8  10   37.00    3.46
  -3   8  10   28.92    1.87
  -3   8   9   20.59    2.99
  -3   8   9   17.60    1.46
  -3   8   8   29.20    2.12
  -3   8   8   28.49    3.27
  -3   8   7   42.23    3.50
  -3   8   7   44.67    2.29
  -3   8   6   17.09    2.84
  -3   8   6   14.80    1.68
  -3   8   5   29.55    1.91
  -3   8   5   33.79    3.22
  -3   8   4  114.31    4.95
  -3   8   3    6.79    2.46
   3   8  -2   30.82    2.95
  -3   8   2   28.85    3.13
   3   8  -1   85.53    4.11
  -3   8   1   82.11    4.23
  -3   8   0   16.80    2.75
   3   8   0   13.73    2.62
  -3   8  -1    0.62    2.28
   3   8   1    0.14    2.40
  -3   8  -2    4.81    2.46
   3   8   2    4.05    1.93
   3   8   2    4.95    2.69
   3   8   2    0.86    2.30
  -3   8  -3   19.50    2.77
   3   8   3   16.30    2.36
   3   8   3   19.01    2.94
   3   8   3   15.39    2.72
   3   8   4   30.10    2.64
   3   8   4   31.49    3.17
   3   8   4   30.88    3.15
   3   8   5   79.17    4.17
   3   8   5   82.98    3.68
   3   8   5   83.64    4.34
   3   8   6   37.40    3.23
   3   8   6   30.62    2.61
   3   8   6   33.68    3.36
   3   8   7    1.20    1.09
   3   8   7    2.25    2.38
   3   8   7    1.11    2.69
   3   8   7    3.93    2.01
   3   8   8   15.93    1.54
   3   8   8   19.02    2.89
   3   8   8   23.60    3.18
   3   8   8   22.61    2.49
   3   8   9    2.13    1.44
   3   8   9    1.75    2.07
   3   8   9    3.00    2.40
   3   8   9    3.34    2.73
   3   8  10    2.95    2.47
   3   8  10    3.22    1.59
   3   8  10    5.67    2.91
   3   8  10    4.37    2.14
   3   8  11   11.89    2.60
   3   8  11    6.79    1.80
   3   8  11   10.91    3.06
   3   8  11    8.23    2.23
   3   8  12   11.74    3.23
   3   8  12    5.60    2.53
   3   8  12    8.09    2.25
   3   8  13   14.27    3.29
  -3   9  13   21.39    3.44
  -3   9  12    2.60    2.88
  -3   9  11   -1.29    2.81
  -3   9  10    5.47    2.90
  -3   9   9    7.38    2.83
  -3   9   8   11.75    3.02
  -3   9   7   37.85    3.62
  -3   9   6    9.62    2.85
  -3   9   5   57.58    4.04
  -3   9   4   22.62    3.19
  -3   9   3   31.35    3.43
  -3   9   2    4.63    2.69
   3   9  -1    7.52    2.64
  -3   9   1   16.28    3.01
   3   9   0   15.95    2.96
  -3   9   0   16.81    2.92
   3   9   1    9.35    2.86
  -3   9  -1   11.67    2.90
   3   9   2   33.40    3.45
  -3   9  -2   29.63    3.30
   3   9   3   11.74    2.88
   3   9   3   12.44    2.47
   3   9   4   37.24    3.59
   3   9   4   36.09    3.02
   3   9   5    5.42    2.28
   3   9   5    5.76    2.92
   3   9   5   10.35    2.91
   3   9   6   11.85    2.35
   3   9   6   14.74    3.02
   3   9   6   18.43    3.15
   3   9   7   65.89    4.33
   3   9   7   62.80    3.98
   3   9   7   58.80    3.52
   3   9   8   11.21    3.13
   3   9   8   13.67    2.48
   3   9   8   11.19    2.87
   3   9   9   17.21    3.41
   3   9   9   14.35    2.55
   3   9   9   14.06    2.96
   3   9  10   10.77    3.34
   3   9  11   18.32    3.62
  -3  10   8   45.44    4.13
  -3  10   7   13.37    3.27
  -3  10   6   43.41    3.97
  -3  10   5    6.64    3.08
  -3  10   4    2.07    2.82
  -3  10   3   41.15    3.81
  -3  10   2   17.80    3.32
  -3  10   1   13.71    3.13
  -3  10   0   11.79    3.05
   3  10   0    8.07    2.86
  -3  10  -1    5.97    2.87
   3  10   1    7.70    3.02
   3  10   2   -1.07    2.90
   3  10   3   15.71    3.28
   3  10   4    2.54    2.46
   3  10   4    6.96    3.11
   3  10   5   22.15    2.92
   3  10   5   25.67    3.64
   3  10   6    6.76    2.54
   3  10   6    7.58    3.10
   3  10   7   15.89    2.74
  -4 -10   8    3.16    2.72
  -4 -10   7   29.24    3.29
  -4 -10   6   30.50    3.28
  -4 -10   6   38.49    3.95
  -4 -10   5   30.13    3.24
  -4 -10   5   25.33    3.54
  -4 -10   4   22.98    3.03
  -4 -10   4   14.78    3.34
  -4 -10   3   48.37    3.63
  -4 -10   3   40.91    3.91
  -4 -10   2   30.43    3.72
  -4 -10   2   25.57    3.22
  -4 -10   1   16.67    3.29
  -4 -10   1    8.72    2.85
  -4 -10   0   16.41    3.28
  -4 -10   0   20.18    3.08
  -4 -10  -1    4.66    2.70
  -4 -10  -2   13.91    2.93
  -4 -10  -3   -2.93    2.60
  -4 -10  -4   20.60    2.89
   4 -10   4   28.19    3.12
  -4 -10  -5    7.25    2.50
   4 -10   5    7.84    2.64
  -4 -10  -6   18.38    2.85
   4 -10   6   19.91    3.04
  -4  -9  12   11.04    2.86
  -4  -9  12    8.28    3.04
  -4  -9  11   -1.31    2.84
  -4  -9  11   -1.29    2.67
  -4  -9  10   -1.11    2.80
  -4  -9  10    3.79    2.76
  -4  -9   9   22.24    3.06
  -4  -9   9   26.53    3.39
  -4  -9   8   50.84    3.62
  -4  -9   8   50.48    3.98
  -4  -9   7    1.47    2.50
  -4  -9   7    3.13    2.80
  -4  -9   6   37.01    3.24
  -4  -9   6   36.34    3.64
  -4  -9   5   54.49    3.95
  -4  -9   5   53.47    3.64
  -4  -9   4   13.60    2.70
  -4  -9   4    9.79    2.99
  -4  -9   3   42.05    3.27
  -4  -9   3   32.17    3.50
  -4  -9   2   37.22    3.12
  -4  -9   2   31.50    3.52
  -4  -9   1    7.84    2.54
  -4  -9   1   12.95    3.08
  -4  -9   0    6.13    2.51
  -4  -9   0    3.57    2.75
  -4  -9  -1    2.25    2.36
  -4  -9  -2    6.60    2.42
  -4  -9  -3    5.27    2.39
   4  -9   3    5.62    2.32
   4  -9   4   27.52    2.86
  -4  -9  -4   21.71    2.82
   4  -9   5    9.06    2.57
  -4  -9  -5   10.16    2.54
   4  -9   6   13.30    2.62
  -4  -9  -6   16.20    2.68
  -4  -9  -7   34.90    3.13
   4  -9   7   40.48    3.30
   4  -9   8    8.76    2.67
  -4  -9  -8   18.21    2.70
   4  -9   9   15.37    2.78
  -4  -9  -9   15.54    2.82
   4  -9  10   13.02    2.82
  -4  -9 -10   19.03    2.89
  -4  -8  15    3.48    2.95
  -4  -8  15    0.84    2.44
  -4  -8  15    8.03    2.73
  -4  -8  14   -0.51    2.76
  -4  -8  14    0.63    2.16
  -4  -8  14   -2.73    2.66
  -4  -8  13    3.77    2.78
  -4  -8  13   -0.73    2.04
  -4  -8  13    1.07    2.67
  -4  -8  12    9.07    2.85
  -4  -8  12    7.12    2.64
  -4  -8  12    5.43    1.90
  -4  -8  11    6.14    2.56
  -4  -8  11    5.92    2.65
  -4  -8  11    4.36    1.79
  -4  -8  10    3.72    2.39
  -4  -8  10    1.65    2.65
  -4  -8  10    2.15    1.67
  -4  -8   9    0.14    2.46
  -4  -8   9    3.55    2.55
  -4  -8   9    1.83    1.68
  -4  -8   8   22.00    2.04
  -4  -8   8   18.65    2.89
  -4  -8   8   18.63    2.82
  -4  -8   7   13.86    2.89
  -4  -8   7   10.59    2.70
  -4  -8   7    9.94    1.65
  -4  -8   6   12.51    2.80
  -4  -8   6   17.57    1.65
  -4  -8   6   16.22    2.68
   4  -8  -5   34.00    1.72
  -4  -8   5   33.67    3.21
  -4  -8   5   34.91    1.76
  -4  -8   5   32.94    3.08
  -4  -8   4   10.81    2.47
  -4  -8   4   10.78    2.80
   4  -8  -4   12.22    1.31
  -4  -8   3   20.72    2.75
  -4  -8   3   25.38    3.12
   4  -8  -3   21.22    1.45
  -4  -8   2   60.21    3.51
   4  -8  -2   62.55    2.12
  -4  -8   2   66.49    3.95
  -4  -8   1   13.87    2.90
   4  -8  -1   10.58    1.23
  -4  -8   0    6.21    2.29
   4  -8   0    4.61    1.24
   4  -8   1   11.33    1.45
  -4  -8  -1    8.42    2.44
   4  -8   2    5.32    2.22
  -4  -8  -2    4.51    2.23
   4  -8   2    5.28    1.47
   4  -8   3   16.86    1.75
   4  -8   3   17.10    2.43
  -4  -8  -3   20.32    2.61
   4  -8   4    7.45    1.67
   4  -8   4    8.97    2.40
  -4  -8  -4    3.55    2.28
  -4  -8  -5   31.80    2.89
   4  -8   5   30.00    2.81
   4  -8   5   31.11    2.23
  -4  -8  -6   73.14    3.71
   4  -8   6   70.53    3.62
   4  -8   6   64.44    2.90
  -4  -8  -7   46.02    3.21
   4  -8   7   49.74    3.28
   4  -8   7   48.84    2.71
  -4  -8  -8   79.29    3.87
   4  -8   8   71.58    3.74
   4  -8   8   75.95    3.28
   4  -8   9    4.27    2.32
  -4  -8  -9    4.80    2.26
   4  -8   9    1.43    1.90
   4  -8  10   29.04    2.92
  -4  -8 -10   28.38    2.94
   4  -8  10   33.24    2.69
   4  -8  11    6.86    2.46
  -4  -8 -11   10.41    2.57
   4  -8  11    9.40    2.37
   4  -8  12   20.67    2.76
  -4  -8 -12   25.77    3.03
   4  -8  13    6.98    2.57
  -4  -8 -13    5.26    2.65
  -4  -7  18    8.64    3.16
  -4  -7  18    9.78    3.26
  -4  -7  17   34.07    3.60
  -4  -7  17   32.84    3.65
  -4  -7  16   13.41    2.95
  -4  -7  16   10.65    2.53
  -4  -7  16   10.20    3.03
  -4  -7  15    5.12    2.54
  -4  -7  15    4.83    2.23
  -4  -7  15    6.74    2.83
  -4  -7  14   55.92    3.67
  -4  -7  14   46.68    3.70
  -4  -7  14   50.98    3.16
  -4  -7  13    4.90    2.57
  -4  -7  13    2.94    1.92
  -4  -7  13    5.08    2.23
  -4  -7  12   10.00    2.01
  -4  -7  12    6.94    2.56
  -4  -7  12    7.91    2.04
  -4  -7  11    1.74    1.63
  -4  -7  11    6.58    2.70
  -4  -7  11    1.28    1.72
  -4  -7  11    2.58    2.37
  -4  -7  10   15.32    1.84
  -4  -7  10   13.74    2.73
  -4  -7  10   11.69    1.85
  -4  -7  10   14.64    2.69
  -4  -7   9   13.89    1.71
  -4  -7   9   10.14    2.55
  -4  -7   9   12.99    2.64
  -4  -7   9   12.37    1.85
  -4  -7   8   22.57    1.74
  -4  -7   8   29.60    2.17
  -4  -7   8   24.65    1.62
  -4  -7   8   25.29    2.74
  -4  -7   8   25.32    2.91
  -4  -7   7   12.93    1.31
  -4  -7   7   18.30    2.70
  -4  -7   7   10.60    2.51
  -4  -7   7   16.85    1.40
  -4  -7   7   12.41    1.71
  -4  -7   6   26.98    2.89
  -4  -7   6   23.64    2.79
  -4  -7   6   23.83    1.86
  -4  -7   6   26.06    1.43
   4  -7  -5   47.67    1.83
  -4  -7   5   46.26    3.18
  -4  -7   5   45.69    3.29
  -4  -7   5   44.07    2.10
  -4  -7   5   43.77    1.60
   4  -7  -4  270.44    5.32
  -4  -7   4  273.05    7.41
  -4  -7   4  263.51    5.50
  -4  -7   4  278.22    7.13
  -4  -7   3    6.98    0.97
   4  -7  -3    8.77    1.10
  -4  -7   3    7.29    2.49
  -4  -7   3    6.25    0.62
  -4  -7   3    5.44    0.60
   4  -7  -2   13.88    1.19
   4  -7  -2   16.34    2.01
  -4  -7   2   16.17    2.47
  -4  -7   1   21.19    2.13
   4  -7  -1   22.67    2.25
  -4  -7   1   21.56    2.51
   4  -7  -1   18.24    1.28
   4  -7   0   23.86    1.45
  -4  -7   0   24.67    2.60
   4  -7   0   18.21    2.24
   4  -7   1   69.65    2.18
  -4  -7  -1   75.82    3.48
   4  -7   1   73.43    3.23
   4  -7   1   73.77    3.31
   4  -7   2   68.67    3.19
   4  -7   2   70.02    2.37
  -4  -7  -2   72.95    3.46
  -4  -7  -3   11.47    1.07
   4  -7   3   11.21    1.57
   4  -7   3   11.45    1.11
  -4  -7  -3   12.46    2.29
   4  -7   3   11.91    2.19
  -4  -7  -4    5.48    1.09
   4  -7   4    9.38    1.61
   4  -7   4    8.35    2.09
  -4  -7  -4    7.62    2.19
   4  -7   4    6.28    1.16
   4  -7   5    5.09    1.57
  -4  -7  -5    4.74    2.16
   4  -7   5    4.31    1.26
   4  -7   5    1.88    1.92
  -4  -7  -5    4.52    1.20
  -4  -7  -6   75.01    2.67
   4  -7   6   84.96    3.62
   4  -7   6   80.90    2.98
  -4  -7  -6   77.27    3.64
   4  -7   7    6.31    2.10
  -4  -7  -7   11.57    2.27
   4  -7   7   10.57    1.82
  -4  -7  -7    8.05    1.49
   4  -7   8   -0.33    2.08
  -4  -7  -8    3.13    2.11
   4  -7   8    2.02    1.74
  -4  -7  -8    3.57    1.48
   4  -7   9    4.42    2.07
  -4  -7  -9    2.63    1.60
   4  -7   9    2.19    1.81
  -4  -7  -9    0.62    2.07
  -4  -7 -10    8.64    2.34
   4  -7  10    8.58    2.24
  -4  -7 -10    7.59    1.79
  -4  -7 -11   17.33    2.63
   4  -7  11   17.63    2.47
  -4  -7 -11   22.78    2.29
  -4  -7 -12    3.60    2.36
  -4  -7 -12   -1.00    1.98
   4  -7  12   -0.72    2.13
  -4  -7 -13   13.51    2.40
   4  -7  13   15.63    2.51
  -4  -7 -13   13.54    2.69
  -4  -7 -14    8.94    2.30
   4  -7  14   11.70    2.59
   4  -7  15    3.14    2.37
  -4  -6  19    0.42    2.98
  -4  -6  19    3.10    2.83
  -4  -6  18   16.89    3.05
  -4  -6  17   10.68    2.81
  -4  -6  16   44.68    3.36
  -4  -6  15    5.06    2.69
  -4  -6  15    4.25    2.39
  -4  -6  14    7.40    2.66
  -4  -6  14   10.41    2.35
  -4  -6  13   12.70    2.69
  -4  -6  13   10.02    2.20
  -4  -6  12    3.29    2.42
  -4  -6  12    2.80    1.90
  -4  -6  12    1.75    1.62
  -4  -6  11    4.35    2.36
  -4  -6  11    5.49    1.86
  -4  -6  11    5.61    1.61
  -4  -6  10   54.84    3.33
  -4  -6  10   58.46    2.78
  -4  -6  10   54.86    2.49
  -4  -6   9    8.07    1.36
  -4  -6   9   10.47    1.72
  -4  -6   9    9.89    2.31
  -4  -6   8   18.17    1.74
  -4  -6   8   14.80    1.41
  -4  -6   8   18.40    2.51
  -4  -6   8   17.86    2.48
  -4  -6   7    2.56    1.30
  -4  -6   7    3.20    2.06
  -4  -6   7    1.37    1.06
  -4  -6   7    1.09    2.05
  -4  -6   6   73.44    2.51
  -4  -6   6   78.72    3.33
  -4  -6   6   78.60    3.69
  -4  -6   6   80.47    3.62
  -4  -6   6   74.22    2.39
  -4  -6   5   78.57    3.67
  -4  -6   5   76.04    3.59
  -4  -6   5   75.42    2.36
  -4  -6   5   79.37    3.22
   4  -6  -5   76.00    2.17
  -4  -6   5   77.16    3.23
  -4  -6   5   72.29    2.29
  -4  -6   5   76.05    3.31
  -4  -6   4    5.99    1.00
  -4  -6   4    3.48    1.99
  -4  -6   4    5.31    1.83
  -4  -6   4    4.97    1.74
  -4  -6   4    5.52    2.22
  -4  -6   4    6.13    1.87
   4  -6  -4    5.02    0.93
   4  -6  -3   33.38    2.02
   4  -6  -3   34.73    1.35
  -4  -6   3   33.24    2.34
  -4  -6   3   32.22    2.68
  -4  -6   3   34.74    2.42
  -4  -6   3   31.11    1.38
   4  -6  -2   53.43    2.50
   4  -6  -2   51.97    1.62
  -4  -6   2   57.99    3.05
  -4  -6   2   55.47    2.68
  -4  -6   1   36.04    1.07
   4  -6  -1   47.63    2.77
   4  -6  -1   43.05    2.39
  -4  -6   1   40.62    1.43
   4  -6  -1   40.38    1.50
  -4  -6   1   41.31    2.31
   4  -6  -1   34.83    1.40
  -4  -6   1   41.49    2.70
   4  -6   0  253.42    6.16
  -4  -6   0  242.74    4.80
  -4  -6   0  254.00    5.91
   4  -6   0  270.04    6.48
   4  -6   0  249.07    6.04
  -4  -6   0  270.06    6.50
   4  -6   0  254.68    4.95
   4  -6   1   41.77    2.56
   4  -6   1   43.24    2.67
  -4  -6  -1   46.36    2.79
   4  -6   1   44.27    1.78
   4  -6   1   39.93    1.57
  -4  -6  -1   46.64    1.60
   4  -6   2  136.07    3.32
   4  -6   2  146.74    3.52
   4  -6   2  142.69    4.34
  -4  -6  -2  143.34    3.32
  -4  -6  -3   39.56    1.73
   4  -6   3   39.24    1.76
   4  -6   3   42.31    1.92
  -4  -6  -3   41.50    2.85
   4  -6   3   43.60    2.55
  -4  -6  -3   44.93    2.81
   4  -6   4   61.86    2.35
   4  -6   4   64.74    2.96
  -4  -6  -4   61.12    2.22
  -4  -6  -4   62.63    3.11
   4  -6   5   38.75    2.05
  -4  -6  -5   40.94    2.81
   4  -6   5   37.72    2.51
  -4  -6  -5   42.13    2.01
  -4  -6  -6   95.97    3.89
  -4  -6  -6   99.86    3.17
   4  -6   6  100.27    3.21
   4  -6   6   99.94    3.67
   4  -6   7   20.72    2.11
  -4  -6  -7   22.00    1.87
  -4  -6  -7   21.14    2.34
  -4  -6  -8   45.45    2.49
   4  -6   8   42.22    2.62
  -4  -6  -8   42.95    2.87
   4  -6   9   24.82    2.43
  -4  -6  -9   28.96    2.63
  -4  -6  -9   25.46    2.14
  -4  -6 -10    0.70    1.66
   4  -6  10    4.30    1.95
  -4  -6 -10    2.54    2.10
  -4  -6 -11   49.29    3.22
   4  -6  11   49.46    2.93
  -4  -6 -11   41.11    2.77
  -4  -6 -12   58.65    3.43
   4  -6  12   56.33    3.15
  -4  -6 -12   56.03    3.20
  -4  -6 -13    3.69    2.30
  -4  -6 -13    0.25    2.03
  -4  -6 -14    7.92    2.34
  -4  -6 -15   12.66    2.54
  -4  -6 -16    3.71    2.46
  -4  -6 -17    4.43    2.50
  -4  -5  21   11.59    3.38
  -4  -5  20    2.42    2.91
  -4  -5  19   26.98    3.45
  -4  -5  18    8.80    2.86
  -4  -5  17   -0.47    2.43
  -4  -5  16   44.14    3.48
  -4  -5  15  112.59    4.63
  -4  -5  14   36.48    2.88
  -4  -5  13    1.76    2.01
  -4  -5  12  141.12    4.72
  -4  -5  12  138.97    4.38
  -4  -5  11   37.57    2.57
  -4  -5  11   38.30    2.93
  -4  -5  11   36.22    2.32
  -4  -5  10    9.16    1.83
  -4  -5  10    5.14    1.47
  -4  -5  10    5.88    2.23
  -4  -5  10    5.42    1.71
  -4  -5   9   99.92    3.23
  -4  -5   9  107.00    4.08
  -4  -5   9   95.92    3.59
  -4  -5   9   94.63    3.24
  -4  -5   9   99.76    3.43
  -4  -5   9   97.65    3.56
  -4  -5   8   39.86    2.19
  -4  -5   8   38.50    2.43
  -4  -5   8   38.70    2.79
  -4  -5   8   42.37    2.43
  -4  -5   8   42.06    2.46
  -4  -5   8   36.12    2.15
  -4  -5   8   34.59    1.93
  -4  -5   7   16.08    2.13
  -4  -5   7   14.14    1.84
  -4  -5   7   15.59    1.60
  -4  -5   7   14.79    1.87
  -4  -5   7   15.73    1.38
  -4  -5   7   17.53    2.02
  -4  -5   7   12.85    2.10
  -4  -5   7   17.19    1.75
  -4  -5   6   27.38    2.24
  -4  -5   6   31.98    2.46
  -4  -5   6   29.97    1.80
  -4  -5   6   35.46    2.26
  -4  -5   6   24.67    1.94
  -4  -5   6   32.78    2.16
  -4  -5   6   27.59    1.50
  -4  -5   6   27.85    2.35
  -4  -5   5   13.71    2.03
  -4  -5   5   13.33    1.38
  -4  -5   5   10.44    1.78
  -4  -5   5   12.45    1.08
  -4  -5   5   11.14    1.64
  -4  -5   5   12.16    1.70
  -4  -5   5   12.32    2.00
  -4  -5   4   26.02    1.52
  -4  -5   4   26.40    2.34
   4  -5  -4   25.09    1.44
  -4  -5   4   25.14    2.03
   4  -5  -4   25.38    1.11
   4  -5  -4   26.97    1.56
  -4  -5   4   27.89    1.99
  -4  -5   4   26.18    2.00
   4  -5  -3   18.97    1.55
   4  -5  -3   18.21    0.93
  -4  -5   3   19.83    1.91
   4  -5  -3   18.01    1.24
  -4  -5   3   17.22    2.16
  -4  -5   3   18.66    1.80
   4  -5  -2  104.13    2.68
  -4  -5   2  106.84    3.47
   4  -5  -2  104.30    2.28
   4  -5  -2  103.21    3.17
  -4  -5   2  110.14    3.36
  -4  -5   2  101.05    3.68
   4  -5  -1    8.52    1.07
   4  -5  -1   10.79    1.60
  -4  -5   1   10.54    1.93
   4  -5  -1   11.34    0.87
  -4  -5   1   10.92    1.53
   4  -5  -1   14.65    1.79
   4  -5   0  117.26    2.90
   4  -5   0  120.18    3.80
   4  -5   0  116.36    2.62
  -4  -5   0  120.61    3.90
   4  -5   0  113.14    3.51
  -4  -5   0  117.33    3.41
   4  -5   0  116.42    3.81
  -4  -5   0  114.53    2.88
  -4  -5  -1   18.53    1.26
   4  -5   1   18.93    1.77
  -4  -5  -1   19.57    2.07
   4  -5   1   19.57    1.16
   4  -5   1   23.14    2.10
   4  -5   1   21.86    1.34
   4  -5   1   21.29    1.93
   4  -5   1   21.47    2.04
   4  -5   2    1.85    1.66
   4  -5   2    3.03    1.48
  -4  -5  -2    2.28    1.68
   4  -5   2    3.36    1.69
  -4  -5  -2    3.57    1.83
   4  -5   2    2.23    1.55
   4  -5   2    2.49    0.96
  -4  -5  -2    1.32    0.96
   4  -5   2    0.76    1.03
  -4  -5  -3   27.30    1.56
   4  -5   3   29.30    2.29
   4  -5   3   28.23    2.24
  -4  -5  -3   30.85    2.27
   4  -5   3   30.06    2.25
  -4  -5  -3   29.28    2.29
   4  -5   3   25.97    1.90
   4  -5   3   27.50    1.50
   4  -5   3   30.16    2.13
   4  -5   4   13.70    1.72
   4  -5   4   14.20    2.01
  -4  -5  -4   14.36    1.38
   4  -5   4   14.91    1.95
   4  -5   4   15.95    1.83
   4  -5   4   12.24    1.93
  -4  -5  -4   16.27    2.01
   4  -5   5    5.08    1.57
  -4  -5  -5    6.85    1.31
   4  -5   5    6.06    1.80
   4  -5   5    6.21    1.57
  -4  -5  -5    4.97    1.79
   4  -5   5    6.41    1.79
   4  -5   5    7.28    1.92
   4  -5   6   13.02    2.03
  -4  -5  -6    9.18    1.53
   4  -5   6   10.52    1.67
  -4  -5  -6   11.07    1.88
  -4  -5  -7   20.06    2.20
   4  -5   7   19.39    1.92
  -4  -5  -7   22.88    1.93
   4  -5   8   23.71    2.05
  -4  -5  -8   22.55    2.05
  -4  -5  -8   23.80    2.32
   4  -5   9    9.52    1.77
  -4  -5  -9   10.54    1.86
   4  -5   9    8.19    1.70
   4  -5  10  162.44    4.76
  -4  -5 -10  167.89    5.20
  -4  -5 -10  159.96    4.98
  -4  -5 -11   16.15    2.31
  -4  -5 -11   19.43    2.47
  -4  -5 -12    2.71    1.95
  -4  -5 -12    6.45    2.18
  -4  -5 -13    8.47    2.26
   4  -5  14   23.70    3.17
  -4  -5 -14   23.53    2.76
   4  -5  15   38.12    3.64
  -4  -5 -15   29.60    3.06
   4  -5  16    0.20    2.59
  -4  -5 -16    2.73    2.45
   4  -5  17   10.28    3.05
  -4  -5 -17    7.81    2.64
   4  -5  18    3.29    2.95
  -4  -5 -18    4.84    2.70
  -4  -5 -19    4.34    2.87
  -4  -4  22    3.52    3.23
  -4  -4  21   -1.38    3.05
  -4  -4  20    6.93    2.93
  -4  -4  19    2.12    2.74
  -4  -4  18   -0.33    2.72
  -4  -4  17   22.26    2.90
  -4  -4  16   -0.15    2.35
  -4  -4  15    0.41    2.25
  -4  -4  14  107.38    4.42
  -4  -4  13  153.27    5.06
  -4  -4  13  146.60    4.06
  -4  -4  12  408.28    8.92
  -4  -4  12  394.50    9.22
  -4  -4  12  404.00    8.38
  -4  -4  11  192.08    5.13
  -4  -4  11  186.98    5.40
  -4  -4  11  187.30    4.77
  -4  -4  10   88.61    3.39
  -4  -4  10   77.66    2.95
  -4  -4  10   87.58    3.16
  -4  -4  10   88.23    3.68
  -4  -4   9  107.88    3.60
  -4  -4   9  101.19    3.79
  -4  -4   9   94.35    3.79
  -4  -4   9  102.75    3.31
  -4  -4   9  104.26    3.36
  -4  -4   9  104.32    3.13
  -4  -4   8   31.81    1.89
  -4  -4   8   32.31    1.86
  -4  -4   8   31.08    2.03
  -4  -4   8   29.01    2.04
  -4  -4   8   34.60    2.46
  -4  -4   8   32.59    2.04
  -4  -4   8   32.78    2.45
  -4  -4   7   82.81    3.01
  -4  -4   7   79.66    3.37
  -4  -4   7   82.62    2.75
  -4  -4   7   80.26    2.69
  -4  -4   7   79.56    2.94
  -4  -4   7   80.33    3.25
  -4  -4   7   80.15    2.88
  -4  -4   6  198.34    4.78
  -4  -4   6  197.74    4.74
  -4  -4   6  204.01    4.95
  -4  -4   6  195.66    5.28
  -4  -4   6  206.73    5.12
  -4  -4   6  195.58    4.62
  -4  -4   5   15.17    1.52
  -4  -4   5   12.78    1.57
  -4  -4   5   15.66    1.95
  -4  -4   5   12.11    1.41
  -4  -4   5   14.48    1.58
   4  -4  -5   14.51    1.36
  -4  -4   4   72.61    2.44
   4  -4  -4   74.01    2.12
  -4  -4   4   73.41    2.62
  -4  -4   4   75.15    2.71
  -4  -4   4   74.04    3.03
   4  -4  -4   68.61    2.29
  -4  -4   4   69.01    2.57
  -4  -4   3  127.23    3.51
  -4  -4   3  121.75    3.91
   4  -4  -3  125.86    3.13
   4  -4  -3  124.66    3.14
  -4  -4   3  121.86    3.50
  -4  -4   3  118.86    3.18
  -4  -4   2   46.24    2.52
  -4  -4   2   46.12    2.13
  -4  -4   2   46.89    2.05
   4  -4  -2   45.90    1.10
   4  -4  -2   43.10    1.75
  -4  -4   1  468.26    9.63
  -4  -4   1  475.52    9.05
   4  -4  -1  482.84    8.78
   4  -4  -1  461.50    8.03
   4  -4  -1  470.19    9.36
   4  -4   0   81.59    1.87
  -4  -4   0   84.06    2.58
   4  -4   0   87.99    2.97
   4  -4   0   85.85    3.01
   4  -4   0   85.76    2.45
   4  -4   0   83.34    2.67
  -4  -4   0   86.25    3.18
   4  -4   1   37.59    1.68
  -4  -4  -1   36.23    1.65
  -4  -4  -1   38.32    1.72
   4  -4   1   36.13    2.18
  -4  -4  -1   37.54    2.29
  -4  -4  -1   41.15    2.32
   4  -4   1   40.56    1.92
   4  -4   1   36.05    1.28
   4  -4   1   37.60    2.19
   4  -4   1   37.96    2.09
   4  -4   2  260.03    5.73
  -4  -4  -2  266.09    6.22
   4  -4   2  272.74    5.17
   4  -4   2  267.00    6.04
  -4  -4  -2  263.70    5.00
   4  -4   2  268.48    6.31
  -4  -4  -2  276.83    5.67
  -4  -4  -2  269.92    6.29
   4  -4   2  269.95    6.21
  -4  -4  -3   13.76    1.78
   4  -4   3   11.23    1.40
  -4  -4  -3   13.91    0.89
   4  -4   3   14.17    1.82
   4  -4   3   13.29    1.68
  -4  -4  -3   16.64    1.42
   4  -4   3   15.91    1.65
   4  -4   3   15.00    1.77
  -4  -4  -3   12.69    1.76
  -4  -4  -4   14.92    1.46
  -4  -4  -4   13.48    1.79
   4  -4   4   13.77    1.82
   4  -4   4   16.27    1.76
   4  -4   4   12.82    1.43
   4  -4   4   13.79    1.74
   4  -4   4   15.27    1.61
   4  -4   5   58.43    2.79
   4  -4   5   57.29    2.67
   4  -4   5   60.31    2.44
  -4  -4  -5   56.06    2.72
   4  -4   5   59.67    2.51
   4  -4   5   54.35    2.23
  -4  -4  -5   56.66    2.40
   4  -4   6   31.27    1.95
   4  -4   6   35.89    2.26
  -4  -4  -6   31.52    2.27
  -4  -4  -6   34.23    2.07
   4  -4   6   33.38    2.07
   4  -4   6   32.82    2.29
   4  -4   6   31.20    1.84
   4  -4   7   25.71    1.89
   4  -4   7   24.33    1.84
  -4  -4  -7   25.00    2.12
  -4  -4  -7   23.32    1.91
   4  -4   7   22.95    2.14
   4  -4   7   24.37    1.87
   4  -4   7   24.65    2.09
   4  -4   8   46.84    2.63
   4  -4   8   45.69    2.39
  -4  -4  -8   44.25    2.59
  -4  -4  -8   50.94    2.64
   4  -4   8   46.21    2.64
   4  -4   8   47.90    2.34
  -4  -4  -9   38.44    2.61
  -4  -4  -9   32.92    2.41
   4  -4   9   35.46    2.33
   4  -4   9   37.83    2.53
   4  -4  10  129.95    4.84
   4  -4  10  126.59    4.15
  -4  -4 -10  127.96    4.35
  -4  -4 -10  120.06    4.32
  -4  -4 -11   48.55    2.99
   4  -4  11   47.10    3.28
  -4  -4 -11   46.82    2.96
   4  -4  12   14.80    2.56
  -4  -4 -12   12.16    2.25
   4  -4  13    4.63    2.27
  -4  -4 -13    5.73    2.24
   4  -4  14   16.29    2.85
  -4  -4 -14   11.34    2.40
   4  -4  15    9.80    2.82
  -4  -4 -15   11.46    2.60
   4  -4  16    9.53    2.91
  -4  -4 -16    8.40    2.63
   4  -4  17    9.99    3.01
  -4  -4 -17    8.89    2.80
   4  -4  18    7.25    2.98
  -4  -4 -18    4.42    2.66
   4  -4  19   11.12    3.22
  -4  -4 -19    6.97    3.00
  -4  -4 -20   10.97    3.14
  -4  -3  23   19.24    3.78
  -4  -3  22    8.68    3.31
  -4  -3  21   17.69    3.40
  -4  -3  20    2.24    2.75
  -4  -3  19   -1.24    2.67
  -4  -3  18   26.14    3.10
  -4  -3  17   20.19    2.85
  -4  -3  16   39.58    3.32
  -4  -3  15  247.15    7.12
  -4  -3  14  263.26    7.24
  -4  -3  13  100.25    4.12
  -4  -3  13   99.41    3.76
  -4  -3  13   98.54    3.93
  -4  -3  12  130.89    4.20
  -4  -3  12  127.78    4.38
  -4  -3  12  131.06    4.46
  -4  -3  11   33.99    2.45
  -4  -3  11   35.44    1.81
  -4  -3  11   38.71    2.32
  -4  -3  11   39.91    2.60
  -4  -3  10   86.76    3.40
  -4  -3  10   87.23    2.72
  -4  -3  10   83.29    3.13
  -4  -3  10   86.19    3.41
  -4  -3   9  245.54    5.99
  -4  -3   9  240.71    5.74
  -4  -3   9  240.89    5.36
  -4  -3   9  237.80    6.08
  -4  -3   8  314.09    6.94
  -4  -3   8  302.05    6.44
  -4  -3   8  305.44    6.71
  -4  -3   8  307.89    6.27
  -4  -3   8  303.06    7.09
  -4  -3   7   41.00    2.18
  -4  -3   7   39.79    2.01
  -4  -3   7   42.07    1.78
  -4  -3   7   40.37    2.38
  -4  -3   7   40.14    1.96
  -4  -3   7   38.81    2.34
  -4  -3   6   42.25    1.81
  -4  -3   6   46.59    2.02
  -4  -3   6   45.08    2.41
  -4  -3   6   44.26    2.42
  -4  -3   6   43.26    2.08
   4  -3  -6   47.07    2.05
  -4  -3   6   48.76    2.19
  -4  -3   5   35.05    2.24
  -4  -3   5   35.50    1.72
  -4  -3   5   38.15    1.86
  -4  -3   5   37.91    1.96
   4  -3  -5   38.12    1.81
  -4  -3   4  267.78    5.86
  -4  -3   4  274.30    5.67
  -4  -3   4  274.81    6.26
   4  -3  -4  276.45    5.15
   4  -3  -4  276.45    5.78
  -4  -3   4  280.57    5.81
  -4  -3   3  348.44    7.45
   4  -3  -3  350.96    6.95
  -4  -3   3  351.72    6.95
  -4  -3   3  356.03    7.00
  -4  -3   3  350.81    7.05
  -4  -3   2  126.26    3.27
  -4  -3   2  124.56    3.76
   4  -3  -2  131.78    3.24
  -4  -3   2  130.52    3.21
   4  -3  -1   58.30    2.18
  -4  -3   1   56.98    2.55
  -4  -3   1   60.86    1.98
  -4  -3   1   57.77    2.39
   4  -3  -1   59.16    2.07
  -4  -3   0   64.69    2.66
   4  -3   0   66.87    2.32
   4  -3   0   64.54    2.41
   4  -3   0   65.62    2.20
  -4  -3   0   65.18    2.00
  -4  -3   0   67.64    2.53
   4  -3   1  329.41    6.83
   4  -3   1  326.63    6.70
  -4  -3  -1  334.98    6.20
   4  -3   1  327.76    6.96
  -4  -3  -1  316.81    6.96
  -4  -3  -1  332.15    6.61
  -4  -3  -1  326.33    6.88
   4  -3   1  327.28    6.34
   4  -3   2    7.07    1.29
   4  -3   2    7.20    1.51
  -4  -3  -2    6.76    1.25
  -4  -3  -2    6.54    1.62
   4  -3   2    6.59    1.46
   4  -3   2    6.20    1.52
  -4  -3  -2    5.93    1.47
   4  -3   2    6.04    1.11
  -4  -3  -3   26.34    1.93
   4  -3   3   26.74    1.78
  -4  -3  -3   27.47    1.69
   4  -3   3   26.25    1.68
   4  -3   3   25.41    1.80
  -4  -3  -3   28.03    1.83
   4  -3   3   24.14    1.39
   4  -3   3   23.93    1.86
  -4  -3  -3   26.09    1.29
   4  -3   4  108.44    3.44
  -4  -3  -4  114.60    2.86
   4  -3   4  115.72    3.26
   4  -3   4  112.70    3.35
  -4  -3  -4  116.38    3.36
  -4  -3  -4  110.28    3.50
   4  -3   4  113.73    3.20
   4  -3   4  109.95    2.89
   4  -3   5   17.73    1.73
   4  -3   5   16.33    1.65
   4  -3   5   15.48    1.43
   4  -3   5   17.54    1.53
  -4  -3  -5   15.32    1.55
  -4  -3  -5   16.06    1.76
   4  -3   6   23.16    1.64
  -4  -3  -6   25.63    1.99
   4  -3   6   23.14    1.79
  -4  -3  -6   23.74    1.84
   4  -3   6   23.22    1.89
  -4  -3  -7   79.73    3.02
   4  -3   7   79.15    2.90
   4  -3   7   75.54    2.90
  -4  -3  -7   72.54    2.93
   4  -3   7   72.87    2.57
   4  -3   8   85.60    3.12
  -4  -3  -8   78.67    3.18
   4  -3   8   84.44    3.61
   4  -3   8   78.99    3.04
  -4  -3  -8   77.30    3.13
   4  -3   9  195.64    5.21
  -4  -3  -9  201.04    5.58
   4  -3   9  208.17    5.96
   4  -3   9  204.32    5.40
  -4  -3  -9  199.39    5.37
   4  -3  10  202.04    5.42
  -4  -3 -10  203.78    5.84
   4  -3  10  206.25    6.19
   4  -3  10  208.00    5.58
  -4  -3 -10  216.06    5.68
  -4  -3 -11   55.21    3.17
   4  -3  11   58.00    2.85
   4  -3  11   57.44    2.96
   4  -3  11   66.59    3.61
   4  -3  12   40.18    3.18
  -4  -3 -12   34.91    2.83
   4  -3  13    5.24    2.30
  -4  -3 -13    6.09    2.29
   4  -3  14   69.32    4.09
  -4  -3 -14   75.00    3.99
   4  -3  15   57.63    4.03
  -4  -3 -15   60.19    3.76
  -4  -3 -16   51.15    3.77
   4  -3  16   56.04    4.03
  -4  -3 -17   59.20    3.98
   4  -3  17   56.51    4.16
  -4  -3 -18   45.66    3.91
   4  -3  18   59.25    4.35
  -4  -3 -19   42.40    3.99
   4  -3  19   39.05    4.02
  -4  -3 -20    1.24    2.98
   4  -3  20    1.80    3.08
   4  -2 -23   23.07    2.39
  -4  -2  23   22.38    3.71
   4  -2 -22    7.95    1.94
  -4  -2  22    4.93    3.08
  -4  -2  21   22.71    3.34
  -4  -2  20    0.19    2.78
  -4  -2  19   48.04    3.85
  -4  -2  18   17.11    2.98
  -4  -2  17   47.65    3.58
  -4  -2  16   31.05    3.08
  -4  -2  15   13.80    2.14
  -4  -2  15   16.68    2.49
  -4  -2  14  144.01    5.04
  -4  -2  14  134.96    4.45
  -4  -2  13   15.46    2.34
  -4  -2  13   13.66    2.03
  -4  -2  13   13.53    1.98
  -4  -2  12   22.68    2.30
  -4  -2  12   20.01    2.04
  -4  -2  12   24.32    2.16
  -4  -2  11    5.02    1.66
  -4  -2  11    3.82    1.64
  -4  -2  11    2.94    1.60
  -4  -2  10   22.89    2.12
  -4  -2  10   24.11    2.03
  -4  -2  10   22.92    1.96
  -4  -2   9    2.44    1.37
  -4  -2   9    1.01    1.52
  -4  -2   9    1.43    1.42
  -4  -2   9    2.04    0.92
  -4  -2   8    0.84    1.34
  -4  -2   8    0.57    1.47
  -4  -2   8    2.00    1.52
  -4  -2   8    1.00    0.94
  -4  -2   7  252.79    5.25
  -4  -2   7  264.12    5.93
  -4  -2   7  255.73    5.93
   4  -2  -7  256.47    5.78
  -4  -2   6  367.51    7.64
  -4  -2   6  359.61    7.06
  -4  -2   6  364.69    7.63
   4  -2  -6  379.31    7.53
  -4  -2   5  139.01    3.74
  -4  -2   5  140.79    3.13
  -4  -2   5  138.80    3.35
   4  -2  -5  139.90    3.62
  -4  -2   4  243.07    4.94
  -4  -2   4  249.31    4.84
   4  -2  -4  250.51    5.36
  -4  -2   4  243.03    5.41
  -4  -2   3  657.24   12.04
   4  -2  -3  659.46   11.98
  -4  -2   3  657.98   11.58
  -4  -2   3  647.45   11.48
   4  -2  -2   27.60    1.66
  -4  -2   2   27.57    1.28
  -4  -2   2   29.14    1.67
   4  -2  -2   30.53    1.39
  -4  -2   1   28.35    1.61
   4  -2  -1   26.98    1.34
  -4  -2   1   25.32    1.75
   4  -2  -1   26.27    1.57
   4  -2   0   59.89    2.13
  -4  -2   0   52.34    2.24
  -4  -2   0   60.71    2.09
   4  -2   0   58.38    2.00
   4  -2   0   61.06    1.88
  -4  -2   0   58.34    1.56
   4  -2   1  357.40    6.18
   4  -2   1  344.13    6.97
  -4  -2  -1  353.00    6.20
   4  -2   1  355.27    6.75
  -4  -2  -1  329.63    7.07
  -4  -2  -1  359.84    6.91
   4  -2   1  349.31    6.32
   4  -2   1  362.08    6.88
   4  -2   2  221.45    4.22
  -4  -2  -2  215.48    4.72
   4  -2   2  225.30    4.73
  -4  -2  -2  225.42    4.99
   4  -2   2  219.72    4.21
   4  -2   2  230.61    4.69
   4  -2   2  227.31    4.81
  -4  -2  -2  215.66    5.04
   4  -2   2  224.70    4.93
   4  -2   3   58.13    2.26
  -4  -2  -3   62.27    2.05
   4  -2   3   60.14    2.08
   4  -2   3   61.01    2.13
   4  -2   3   60.78    1.73
   4  -2   3   60.63    1.66
   4  -2   3   61.74    2.04
  -4  -2  -3   57.71    2.38
  -4  -2  -3   55.52    2.30
  -4  -2  -4  310.41    6.20
  -4  -2  -4  294.33    6.48
   4  -2   4  310.20    6.09
  -4  -2  -4  294.84    6.53
   4  -2   4  307.81    6.37
   4  -2   4  300.56    5.87
  -4  -2  -5  358.22    7.23
  -4  -2  -5  350.14    7.46
   4  -2   5  364.15    7.02
   4  -2   5  360.87    7.51
   4  -2   5  357.15    7.31
  -4  -2  -5  364.47    7.67
   4  -2   5  357.39    6.92
   4  -2   6  120.90    3.43
   4  -2   6  125.97    3.16
  -4  -2  -6  118.36    3.60
   4  -2   6  120.82    3.67
  -4  -2  -6  120.68    3.77
   4  -2   7  261.68    6.14
  -4  -2  -7  271.33    6.39
   4  -2   7  259.22    5.84
   4  -2   7  256.03    6.56
   4  -2   7  266.62    5.63
  -4  -2  -7  257.15    6.05
   4  -2   8  150.02    4.27
  -4  -2  -8  139.66    4.35
   4  -2   8  142.74    3.92
   4  -2   8  131.28    4.52
  -4  -2  -8  142.71    4.14
   4  -2   8  145.24    3.76
   4  -2   9   47.59    2.52
  -4  -2  -9   48.91    2.76
   4  -2   9   48.81    2.30
   4  -2   9   50.16    2.23
  -4  -2  -9   51.57    2.59
   4  -2   9   50.33    2.91
   4  -2  10    7.07    1.90
   4  -2  10    9.95    1.85
   4  -2  10    9.78    1.60
   4  -2  10    9.94    1.56
  -4  -2 -10    7.30    1.88
   4  -2  11  105.08    3.54
   4  -2  11  109.91    3.95
   4  -2  11  112.18    3.50
  -4  -2 -11  104.55    4.18
   4  -2  11  102.36    4.32
  -4  -2 -12   53.79    3.29
   4  -2  12   51.69    3.29
   4  -2  12   58.67    2.75
   4  -2  13   16.34    2.61
  -4  -2 -13   18.26    2.56
  -4  -2 -14    9.24    2.45
  -4  -2 -15   19.43    2.88
  -4  -2 -16    5.91    2.61
  -4  -2 -17   16.08    3.03
  -4  -2 -18   61.39    4.27
  -4  -2 -19   89.12    5.02
   4  -2  20   15.20    3.40
  -4  -2 -20   14.01    3.25
  -4  -2 -21    5.90    3.12
  -4  -1  23    0.86    3.16
   4  -1 -23    2.29    1.99
  -4  -1  22    4.73    2.97
   4  -1 -22    6.64    2.04
  -4  -1  21   37.23    3.85
   4  -1 -21   33.06    2.50
  -4  -1  20   30.89    3.60
   4  -1 -20   32.64    2.36
   4  -1 -19   47.62    2.51
  -4  -1  19   44.94    3.68
  -4  -1  18   15.63    2.97
   4  -1 -18   13.78    1.72
  -4  -1  17    4.65    1.94
  -4  -1  17    7.51    2.47
  -4  -1  16    5.47    1.90
  -4  -1  16    8.22    2.41
  -4  -1  15    7.81    1.91
  -4  -1  15    6.72    2.29
  -4  -1  14   17.28    2.02
  -4  -1  14   18.50    2.44
  -4  -1  13   74.95    3.29
  -4  -1  13   77.20    3.03
  -4  -1  13   79.06    3.58
  -4  -1  12   14.49    1.88
  -4  -1  12   16.73    1.79
  -4  -1  12   16.39    2.21
  -4  -1  11   58.77    2.73
  -4  -1  11   50.64    2.37
  -4  -1  11   55.54    2.88
  -4  -1  10   64.23    2.78
  -4  -1  10   66.00    2.57
  -4  -1  10   61.14    2.89
  -4  -1   9  419.19    8.60
  -4  -1   9  404.12    8.21
  -4  -1   9  395.06    8.71
  -4  -1   8  125.45    3.70
  -4  -1   8  125.36    3.85
  -4  -1   8  121.34    3.42
   4  -1  -7  169.93    4.30
  -4  -1   7  168.91    4.47
  -4  -1   7  164.11    4.06
  -4  -1   6   34.93    1.21
   4  -1  -6   36.06    1.98
  -4  -1   6   34.50    2.03
   4  -1  -5  229.19    5.01
  -4  -1   5  215.89    4.20
  -4  -1   5  225.88    5.10
   4  -1  -5  219.06    4.08
  -4  -1   4  128.03    3.48
   4  -1  -4  134.59    3.42
  -4  -1   4  125.84    2.74
   4  -1  -3  328.94    5.79
   4  -1  -3  337.46    6.69
  -4  -1   3  337.88    6.77
  -4  -1   2  410.48    7.07
   4  -1  -2  417.87    7.17
  -4  -1   2  391.93    8.01
  -4  -1   2  417.77    7.15
   4  -1  -2  423.05    8.01
   4  -1  -1  370.23    6.51
   4  -1  -1  376.20    6.57
   4  -1  -1  369.04    7.28
   4  -1   0  324.33    5.73
  -4  -1   0  316.48    5.96
   4  -1   0  320.08    6.45
   4  -1   0  318.75    5.88
   4  -1   1   20.30    1.13
  -4  -1  -1   20.50    1.16
   4  -1   1   21.24    1.09
   4  -1   1   19.87    1.02
   4  -1   2  690.37   11.89
   4  -1   2  682.40   11.90
   4  -1   2  679.97   12.10
  -4  -1  -2  685.24   12.60
   4  -1   3  741.66   13.07
   4  -1   3  748.72   12.98
  -4  -1  -3  742.11   13.77
   4  -1   3  744.91   13.20
  -4  -1  -3  764.88   13.55
   4  -1   4  224.85    4.61
  -4  -1  -4  222.17    5.24
   4  -1   4  224.93    4.68
  -4  -1  -4  219.62    5.00
   4  -1   5  117.73    2.97
   4  -1   5  110.48    3.38
   4  -1   5  111.59    2.91
  -4  -1  -5  114.43    3.28
  -4  -1  -5  109.27    3.52
   4  -1   6  594.42   11.11
   4  -1   6  604.38   11.16
  -4  -1  -6  611.83   11.60
   4  -1   6  615.18   11.77
  -4  -1  -6  609.76   11.90
   4  -1   7   54.02    2.15
  -4  -1  -7   55.69    2.68
   4  -1   7   54.76    2.49
   4  -1   7   54.82    2.06
  -4  -1  -8    6.60    1.64
   4  -1   8    5.89    1.38
   4  -1   8    5.32    1.57
  -4  -1  -9   11.37    1.94
   4  -1   9   14.18    1.52
   4  -1   9   11.95    1.78
  -4  -1 -10   28.80    2.41
   4  -1  10   28.97    1.92
   4  -1  10   27.27    2.17
  -4  -1 -11   15.06    2.12
   4  -1  11   14.02    1.73
   4  -1  11    9.84    1.83
  -4  -1 -12    1.56    2.04
  -4  -1 -13  103.79    4.43
  -4  -1 -14  145.43    5.45
   4  -1  14  155.91    5.53
   4  -1  15   10.25    2.53
  -4  -1 -15    6.70    2.48
  -4  -1 -16   68.61    4.15
   4  -1  16   68.00    4.08
   4  -1  17   26.11    3.13
  -4  -1 -17   27.42    3.28
   4  -1  18    2.86    2.60
  -4  -1 -18    8.15    2.80
   4  -1  19   23.01    3.29
  -4  -1 -19   25.56    3.53
   4  -1  20    2.09    2.89
  -4  -1 -20    2.73    2.92
   4  -1  21   19.86    3.43
  -4  -1 -21   25.12    2.98
  -4  -1 -21   25.17    2.87
  -4  -1 -21   26.35    3.79
   4   0 -23   11.15    2.37
  -4   0  23   12.35    3.49
   4   0 -23    9.78    2.53
   4   0 -22   32.46    2.77
  -4   0  22   30.86    3.84
   4   0 -22   32.94    2.99
  -4   0  21   43.63    4.13
   4   0 -21   48.34    2.95
  -4   0  20  131.42    5.85
   4   0 -20  145.35    4.58
   4   0 -19   35.24    2.43
  -4   0  19   29.45    3.43
  -4   0  18    9.54    2.81
   4   0 -18   12.30    1.82
  -4   0  18   12.18    2.04
  -4   0  17   -0.79    2.47
   4   0 -17    2.39    1.55
  -4   0  17    1.05    1.73
  -4   0  16    1.92    2.30
   4   0 -16    3.35    1.42
  -4   0  16    5.91    1.71
  -4   0  15    2.90    2.21
   4   0 -15    4.37    1.34
  -4   0  15    5.85    1.64
  -4   0  14   14.51    2.37
   4   0 -14   15.77    1.47
  -4   0  14   13.59    1.69
  -4   0  13   27.74    2.52
  -4   0  13   33.05    2.02
  -4   0  13   34.37    2.45
   4   0 -13   32.96    1.68
   4   0 -12    1.23    1.04
  -4   0  12    2.31    1.81
  -4   0  12    1.25    1.53
  -4   0  12    1.03    1.32
  -4   0  11   29.63    2.38
   4   0 -11   25.96    1.41
  -4   0  11   27.33    2.14
  -4   0  11   24.52    1.69
  -4   0  10   23.72    2.13
   4   0 -10   25.51    1.30
  -4   0  10   26.25    2.01
  -4   0  10   24.99    1.61
  -4   0   9   78.02    3.11
   4   0  -9   71.74    1.99
  -4   0   9   75.92    2.90
  -4   0   9   72.91    2.36
  -4   0   8   53.77    2.61
  -4   0   8   51.80    1.94
   4   0  -8   52.67    1.58
  -4   0   8   54.86    2.45
   4   0  -7    2.93    0.69
   4   0  -7    5.54    1.49
  -4   0   7    4.38    1.10
   4   0  -6  480.64    8.31
   4   0  -6  479.38    8.85
   4   0  -6  488.20    9.42
  -4   0   6  468.93    9.50
   4   0  -5  319.14    6.11
  -4   0   5  314.08    6.67
   4   0  -5  316.31    5.50
   4   0  -5  321.99    6.60
  -4   0   4  144.23    3.78
   4   0  -4  147.70    3.72
   4   0  -3   78.28    2.51
  -4   0   3   80.04    2.63
  -4   0   3   76.33    2.17
  -4   0   2  609.35   10.71
   4   0  -2  612.98   10.70
   4   0  -2  607.08   11.19
  -4   0   2  599.31   11.23
  -4   0   1  989.21   17.00
   4   0  -1  997.67   17.47
   4   0  -1  994.88   16.99
  -4   0   0  414.92    7.65
   4   0   0  427.41    7.66
  -4   0  -1  223.82    4.56
  -4   0  -1  229.29    4.23
  -4   0  -1  229.32    4.12
   4   0   1  233.84    4.59
  -4   0  -2  858.48   14.58
   4   0   2  867.17   14.58
   4   0   2  873.05   15.03
  -4   0  -2  843.42   15.49
  -4   0  -2  852.38   15.00
   4   0   2  871.25   14.44
  -4   0  -2  849.59   14.61
  -4   0  -3  168.31    3.77
   4   0   3  172.06    3.77
  -4   0  -3  164.74    4.21
   4   0   3  169.05    3.32
  -4   0  -3  168.43    4.12
  -4   0  -4 1708.17   29.25
   4   0   4 1725.17   29.70
   4   0   4 1734.87   29.22
  -4   0  -4 1717.16   29.80
   4   0   4 1699.81   28.78
  -4   0  -4 1723.61   29.69
   4   0   5   51.98    2.00
   4   0   5   46.82    2.26
  -4   0  -5   51.26    2.42
  -4   0  -5   50.95    2.29
  -4   0  -5   50.28    2.04
  -4   0  -6  206.08    5.34
   4   0   6  212.72    5.23
  -4   0  -6  214.74    5.24
   4   0   6  217.47    4.81
   4   0   7   29.51    2.04
  -4   0  -7   25.20    2.09
   4   0   7   25.99    2.07
   4   0   7   26.60    1.72
   4   0   8   19.24    1.88
   4   0   8   16.78    1.94
  -4   0  -8   16.94    2.00
   4   0   8   15.22    1.58
   4   0   9   77.68    3.14
   4   0   9   73.14    3.23
  -4   0  -9   70.13    3.21
   4   0   9   72.65    2.72
  -4   0 -10    0.77    1.68
   4   0  10    0.29    1.56
   4   0  10   -0.22    1.68
   4   0  10    0.29    1.36
  -4   0 -11   58.97    3.22
   4   0  11   53.52    2.91
   4   0  11   56.64    2.61
   4   0  11   52.36    3.01
  -4   0 -12    3.77    2.07
   4   0  12    4.32    1.95
  -4   0 -13   -0.42    2.11
   4   0  13   -0.14    2.02
  -4   0 -14   18.41    2.70
   4   0  14   25.70    2.75
  -4   0 -15    3.35    2.33
  -4   0 -15    3.08    1.70
   4   0  15    4.32    2.34
  -4   0 -16   -1.36    2.38
  -4   0 -16    2.30    1.77
   4   0  16    1.64    2.28
  -4   0 -17    2.15    2.66
  -4   0 -17    6.31    1.98
   4   0  17    3.64    2.44
   4   0  18   16.24    3.01
  -4   0 -18   16.89    2.44
  -4   0 -18   11.38    2.95
  -4   0 -18   17.60    2.39
   4   0  19    3.83    2.70
  -4   0 -19   11.28    2.45
  -4   0 -19    9.39    2.97
  -4   0 -19    5.98    2.24
   4   0  20    0.80    2.73
  -4   0 -20    3.66    2.42
  -4   0 -20    0.42    2.86
  -4   0 -20    1.67    2.27
   4   0  21    4.83    2.92
  -4   0 -21    9.43    2.60
  -4   0 -21    8.40    2.60
  -4   0 -21   11.22    3.42
   4   1 -23    2.59    2.53
   4   1 -23    1.47    2.23
   4   1 -22    3.59    2.36
   4   1 -22    5.72    2.32
   4   1 -21   35.35    2.85
   4   1 -21   31.86    2.96
   4   1 -20   32.52    2.70
   4   1 -20   35.99    2.89
   4   1 -19   51.18    2.92
   4   1 -19   51.86    3.10
   4   1 -18   16.49    2.27
   4   1 -18   16.46    2.11
   4   1 -17    4.83    1.84
   4   1 -17    4.22    1.74
   4   1 -16    7.31    1.82
   4   1 -16    7.05    1.64
   4   1 -15    7.70    1.67
   4   1 -15    6.44    1.59
   4   1 -14   17.21    1.86
   4   1 -14   17.34    1.72
  -4   1  13   76.03    2.49
  -4   1  13   76.18    3.28
   4   1 -13   72.62    2.69
  -4   1  12   16.96    1.36
  -4   1  12   13.99    1.86
   4   1 -12   15.92    1.55
  -4   1  11   60.52    2.00
   4   1 -11   58.35    2.25
  -4   1  10   60.72    1.92
   4   1 -10   63.14    2.22
  -4   1   9  401.07    7.37
   4   1  -9  404.56    7.78
   4   1  -8  124.49    3.07
   4   1  -8  122.15    3.11
   4   1  -7  158.23    3.60
   4   1  -7  160.88    3.56
   4   1  -6   36.04    1.94
   4   1  -6   33.00    1.42
   4   1  -5  222.77    4.95
   4   1  -5  221.85    4.38
   4   1  -4  120.23    3.28
   4   1  -4  125.78    2.67
   4   1  -3  327.32    5.89
  -4   1   2  412.33    7.25
   4   1  -2  420.22    7.84
  -4   1   2  419.98    7.48
  -4   1   1  376.71    6.76
  -4   1   1  377.70    6.55
   4   1  -1  381.25    7.17
  -4   1   1  368.79    6.76
  -4   1   0  326.90    5.99
  -4   1   0  318.85    5.71
   4   1   0  320.75    6.31
  -4   1   0  325.33    6.20
  -4   1  -1   19.83    1.30
   4   1   1   18.72    1.08
  -4   1  -1   20.82    0.99
  -4   1  -1   20.70    1.19
   4   1   1   20.10    1.50
   4   1   2  682.24   12.28
  -4   1  -2  678.04   12.09
  -4   1  -2  671.62   11.84
  -4   1  -2  687.36   12.03
   4   1   2  686.16   11.88
  -4   1  -2  684.77   12.09
  -4   1  -3  734.03   13.24
  -4   1  -3  751.34   13.79
   4   1   3  754.60   13.43
   4   1   3  744.72   12.98
  -4   1  -3  744.78   13.17
  -4   1  -3  747.33   13.17
  -4   1  -4  219.97    4.68
   4   1   4  221.82    4.47
   4   1   4  223.88    4.91
  -4   1  -4  218.01    5.22
   4   1   5  106.54    3.11
  -4   1  -5  110.56    2.95
  -4   1  -5  110.47    3.45
   4   1   6  598.71   11.21
  -4   1  -6  583.69   11.01
  -4   1  -6  601.77   11.68
   4   1   7   53.95    2.32
  -4   1  -7   52.29    2.12
  -4   1  -7   53.39    2.62
   4   1   7   53.30    2.51
  -4   1  -8    5.99    1.31
   4   1   8    6.09    1.40
   4   1   8    8.05    1.51
  -4   1  -9   13.52    1.51
   4   1   9   13.14    1.87
  -4   1  -9   11.21    1.60
   4   1   9   13.17    1.61
  -4   1 -10   27.65    1.96
  -4   1 -10   24.95    1.86
   4   1  10   27.52    2.20
   4   1  10   26.32    1.95
   4   1  10   22.85    2.09
  -4   1 -11   13.95    1.73
   4   1  11   11.42    2.00
   4   1  11   11.83    1.73
  -4   1 -11   10.35    1.67
   4   1  11   11.02    2.00
  -4   1 -12    2.59    1.61
   4   1  12    5.48    1.95
  -4   1 -12    6.23    1.61
  -4   1 -13  101.26    3.77
   4   1  13  104.27    4.28
  -4   1 -13  103.10    3.67
  -4   1 -14  154.63    4.88
   4   1  14  151.26    5.29
  -4   1 -14  151.19    4.67
  -4   1 -15    7.61    2.01
   4   1  15    4.97    2.22
  -4   1 -15    6.66    1.94
  -4   1 -16   66.88    3.44
   4   1  16   66.32    3.86
  -4   1 -16   76.90    3.49
  -4   1 -17   29.40    2.77
   4   1  17   25.67    3.07
  -4   1 -17   29.54    2.70
   4   1  18    5.56    2.58
  -4   1 -18    9.78    2.38
  -4   1 -18    6.18    2.32
   4   1  19   24.68    3.19
  -4   1 -19   23.09    2.76
  -4   1 -19   22.97    2.95
   4   1  20    5.56    2.76
  -4   1 -20    0.15    2.32
  -4   1 -20    2.37    2.49
   4   1  21   24.48    3.36
  -4   1 -21   23.30    3.15
  -4   1 -21   19.96    3.01
   4   2 -23   22.84    3.02
   4   2 -23   21.77    3.29
  -4   2  23   25.34    3.86
   4   2 -22    7.68    2.48
   4   2 -22    8.13    2.69
  -4   2  22    8.28    3.36
   4   2 -21   28.80    2.88
   4   2 -21   24.66    2.95
  -4   2  21   23.48    3.69
   4   2 -20    1.38    2.17
   4   2 -20    4.04    2.37
  -4   2  20    5.95    2.95
  -4   2  19   44.34    3.85
   4   2 -19   47.78    3.21
   4   2 -19   43.73    3.00
   4   2 -18   17.99    2.39
   4   2 -18   18.91    2.52
  -4   2  18   15.78    3.09
   4   2 -17   53.77    3.11
   4   2 -17   53.81    3.00
  -4   2  16   32.12    3.16
   4   2 -16   25.68    2.35
   4   2 -16   30.27    2.52
   4   2 -15   15.79    2.10
   4   2 -15   17.74    2.09
  -4   2  15   15.90    2.63
  -4   2  14  136.67    4.95
   4   2 -14  141.41    4.34
  -4   2  14  137.31    4.04
   4   2 -14  136.07    4.20
  -4   2  13   18.52    2.10
  -4   2  13   15.30    1.21
  -4   2  13   17.50    2.36
   4   2 -13   13.60    1.80
   4   2 -13   15.04    1.92
  -4   2  12   22.33    2.07
  -4   2  12   21.87    1.17
   4   2 -12   22.71    1.97
   4   2 -12   23.19    1.93
  -4   2  12   21.11    2.32
  -4   2  11    4.48    1.76
  -4   2  11    5.23    1.65
  -4   2  11    4.77    0.78
   4   2 -11    5.20    1.49
   4   2 -11    5.12    1.49
  -4   2  10   23.30    2.11
  -4   2  10   19.43    1.87
   4   2 -10   23.24    1.77
   4   2 -10   20.66    1.71
   4   2  -9    0.92    1.20
   4   2  -9    0.55    1.29
  -4   2   9    0.91    1.35
  -4   2   9    1.52    1.61
  -4   2   8    2.62    1.30
   4   2  -8    1.06    1.22
  -4   2   8    0.08    1.54
   4   2  -7  260.74    5.77
  -4   2   7  251.08    5.89
   4   2  -7  253.67    5.48
   4   2  -6  384.27    7.57
  -4   2   6  369.42    7.69
   4   2  -6  375.22    7.89
   4   2  -6  360.91    7.29
   4   2  -5  135.30    3.37
  -4   2   5  138.91    3.67
   4   2  -5  140.32    3.57
  -4   2   4  249.18    5.55
   4   2  -4  267.27    5.54
  -4   2   3  646.30   11.94
   4   2  -3  671.66   11.89
  -4   2   3  643.30   10.90
   4   2  -3  670.18   11.97
  -4   2   2   28.79    1.60
   4   2  -2   28.40    1.63
   4   2  -2   27.78    1.75
  -4   2   2   25.12    1.59
  -4   2   1   28.37    1.56
   4   2  -1   29.75    1.31
   4   2  -1   30.34    1.60
   4   2  -1   28.63    1.78
  -4   2   1   30.46    1.28
   4   2   0   56.89    2.26
   4   2   0   59.51    2.09
  -4   2   0   57.47    2.22
  -4   2   0   55.69    1.57
   4   2   0   53.57    1.76
  -4   2   0   57.49    2.01
  -4   2   0   53.29    2.05
  -4   2  -1  359.07    7.13
   4   2   1  347.96    7.08
  -4   2  -1  351.27    7.00
   4   2   1  352.57    6.83
   4   2   2  225.14    4.76
  -4   2  -2  226.59    5.01
   4   2   2  224.87    5.04
  -4   2  -2  225.74    5.03
  -4   2  -2  226.00    5.02
   4   2   3   58.51    2.09
  -4   2  -3   60.23    2.32
  -4   2  -3   58.94    2.33
   4   2   3   58.36    2.36
  -4   2  -3   54.67    2.18
   4   2   3   56.32    1.34
   4   2   4  297.50    6.06
  -4   2  -4  298.93    6.37
  -4   2  -4  305.27    6.50
   4   2   4  295.91    6.37
   4   2   5  372.11    7.58
   4   2   5  378.37    7.66
  -4   2  -5  364.80    7.74
   4   2   5  370.64    7.26
  -4   2  -5  349.90    7.52
  -4   2  -6  125.07    3.62
  -4   2  -6  129.50    3.86
   4   2   6  130.10    3.73
   4   2   6  125.08    3.62
   4   2   6  121.92    3.29
   4   2   7  268.65    6.18
  -4   2  -7  258.27    6.32
  -4   2  -7  262.19    6.03
   4   2   7  266.67    6.04
   4   2   8  147.99    4.20
   4   2   8  137.23    4.00
  -4   2  -8  142.73    4.35
  -4   2  -8  137.36    4.02
   4   2   9   46.78    2.53
   4   2   9   54.84    2.55
   4   2   9   52.50    2.51
  -4   2  -9   52.68    2.80
  -4   2  -9   50.67    2.52
  -4   2 -10   12.71    1.86
   4   2  10   10.98    1.76
   4   2  10    9.02    1.72
   4   2  10   10.70    1.81
  -4   2 -10   13.05    1.84
  -4   2 -10   10.28    1.90
   4   2  11   98.17    3.79
  -4   2 -11  108.84    3.75
   4   2  11  108.41    3.92
  -4   2 -11  106.41    3.86
  -4   2 -11  107.02    4.22
  -4   2 -12   51.27    2.81
  -4   2 -12   58.43    3.31
   4   2  12   47.93    2.89
  -4   2 -12   53.37    2.98
   4   2  13   17.59    2.25
  -4   2 -13   15.88    2.42
  -4   2 -13   19.97    2.20
  -4   2 -13   21.10    2.34
  -4   2 -14   11.56    2.22
  -4   2 -14   13.11    2.54
   4   2  14    9.51    2.16
  -4   2 -14    9.97    2.15
   4   2  15   21.99    2.53
  -4   2 -15   26.08    2.62
  -4   2 -15   23.71    2.96
  -4   2 -15   26.01    2.69
   4   2  16    7.91    2.42
  -4   2 -16    9.27    2.72
  -4   2 -16    8.13    2.29
  -4   2 -16   10.55    2.32
   4   2  17   14.00    2.59
  -4   2 -17   11.42    2.96
  -4   2 -17   11.11    2.58
  -4   2 -17    8.78    2.31
   4   2  18   51.67    3.65
  -4   2 -18   47.10    3.58
  -4   2 -18   59.04    4.19
  -4   2 -18   63.70    3.72
   4   2  19   83.08    4.54
  -4   2 -19   97.75    4.50
  -4   2 -19   86.81    5.01
  -4   2 -19   86.41    4.49
  -4   2 -20   15.00    3.00
   4   2  20   12.21    2.97
  -4   2 -20   15.04    2.89
  -4   2 -20   13.15    3.21
  -4   2 -21    8.32    2.91
   4   2  21    6.86    2.86
  -4   2 -21   13.54    3.36
  -4   2 -21    4.22    2.78
   4   3 -23    9.77    2.90
   4   3 -22    5.70    2.65
   4   3 -22    4.94    2.81
  -4   3  22    8.14    3.32
   4   3 -21   14.80    2.86
   4   3 -21   15.22    2.98
  -4   3  21   18.15    3.56
   4   3 -20    2.41    2.36
   4   3 -20    4.77    2.62
  -4   3  20    2.90    2.90
   4   3 -19    1.76    2.22
   4   3 -19    0.73    2.32
  -4   3  19   -0.55    2.72
   4   3 -18   19.23    2.63
   4   3 -18   27.84    2.99
  -4   3  18   21.89    3.22
  -4   3  17   22.16    3.10
   4   3 -17   21.23    2.64
   4   3 -17   23.67    2.66
   4   3 -16   41.75    2.99
   4   3 -16   46.56    3.08
  -4   3  15  268.29    7.30
   4   3 -15  250.15    6.66
   4   3 -15  256.04    6.58
  -4   3  14  280.96    7.28
  -4   3  14  271.79    6.05
   4   3 -14  264.60    6.70
   4   3 -14  283.78    6.76
   4   3 -13  103.76    3.77
  -4   3  13  103.12    4.03
   4   3 -13  105.96    3.73
  -4   3  13   95.02    3.04
  -4   3  13   98.18    3.61
  -4   3  12  119.81    4.07
   4   3 -12  122.48    4.17
  -4   3  12  129.17    4.46
  -4   3  12  130.72    3.60
  -4   3  11   39.87    2.35
   4   3 -11   43.28    2.51
  -4   3  11   42.68    2.62
  -4   3  11   38.29    1.92
  -4   3  10   83.94    3.10
   4   3 -10   87.21    3.29
  -4   3  10   81.73    3.35
  -4   3  10   89.21    2.68
  -4   3   9  245.35    5.76
   4   3  -9  241.22    5.81
  -4   3   9  238.32    5.97
  -4   3   9  238.63    5.11
  -4   3   8  317.95    6.78
  -4   3   8  304.09    6.07
   4   3  -8  298.38    6.79
  -4   3   8  310.06    6.92
  -4   3   7   40.35    2.00
  -4   3   7   40.07    2.21
  -4   3   7   44.97    1.58
   4   3  -6   45.15    2.04
  -4   3   6   43.28    1.46
  -4   3   6   41.70    2.09
   4   3  -5   35.61    1.80
  -4   3   5   36.58    1.24
  -4   3   5   34.52    1.91
  -4   3   4  275.67    4.99
  -4   3   4  270.90    5.87
   4   3  -4  284.49    5.82
  -4   3   3  351.52    7.32
  -4   3   3  354.74    6.97
   4   3  -3  345.98    7.76
   4   3  -3  364.79    7.00
  -4   3   3  345.67    7.03
  -4   3   2  127.60    3.22
   4   3  -2  133.35    3.31
  -4   3   2  127.74    3.57
   4   3  -2  126.03    3.96
   4   3  -2  130.32    3.24
   4   3  -1   64.08    2.12
  -4   3   1   57.49    2.01
  -4   3   1   56.42    2.38
   4   3  -1   59.95    2.16
   4   3   0   69.36    2.23
  -4   3   0   63.87    2.46
   4   3   0   66.86    2.32
  -4   3   0   65.82    2.07
  -4   3  -1  328.90    6.61
   4   3   1  336.36    6.80
  -4   3  -1  325.41    6.85
   4   3   1  326.55    6.68
  -4   3  -2    7.04    1.59
   4   3   2    7.06    0.91
  -4   3  -2    4.84    1.20
  -4   3  -2    7.76    1.68
   4   3   2    5.61    1.38
  -4   3  -2    8.05    1.42
  -4   3  -3   27.86    2.00
   4   3   3   26.09    1.23
  -4   3  -3   24.89    1.66
  -4   3  -3   26.62    2.00
   4   3   3   23.69    1.73
  -4   3  -3   27.20    1.91
   4   3   4  111.04    2.61
  -4   3  -4  116.49    3.52
  -4   3  -4  106.01    3.28
  -4   3  -4  107.74    3.57
  -4   3  -4  115.75    3.59
   4   3   4  111.95    3.25
   4   3   5   16.99    1.11
   4   3   5   16.42    1.61
  -4   3  -5   16.70    1.78
  -4   3  -5   16.12    1.67
  -4   3  -6   21.73    1.80
   4   3   6   22.86    1.78
  -4   3  -6   22.86    2.00
   4   3   6   22.59    1.76
  -4   3  -7   76.49    3.14
   4   3   7   75.50    2.86
  -4   3  -7   78.54    3.04
   4   3   7   76.96    2.80
  -4   3  -8   77.98    3.23
   4   3   8   77.99    2.87
  -4   3  -8   79.50    3.19
   4   3   8   76.78    3.02
  -4   3  -9  201.36    5.55
   4   3   9  206.94    5.06
  -4   3  -9  195.50    5.50
   4   3   9  196.40    5.30
   4   3  10  202.06    5.44
  -4   3 -10  196.10    5.58
   4   3  10  206.54    5.10
  -4   3 -10  199.88    5.73
  -4   3 -10  183.41    5.58
  -4   3 -11   58.78    3.13
   4   3  11   55.35    2.89
  -4   3 -11   55.19    3.18
   4   3  11   55.55    2.81
  -4   3 -11   54.42    3.14
  -4   3 -12   41.10    2.88
  -4   3 -12   41.19    2.94
   4   3  12   36.29    2.48
  -4   3 -12   38.10    2.90
  -4   3 -13    3.04    2.10
  -4   3 -13    3.47    2.21
   4   3  13    4.22    1.82
  -4   3 -13    6.71    2.23
  -4   3 -14   77.20    3.76
  -4   3 -14   72.65    3.81
   4   3  14   66.07    3.44
  -4   3 -14   70.07    3.86
  -4   3 -15   66.43    3.68
  -4   3 -15   61.99    3.77
   4   3  15   60.66    3.41
  -4   3 -15   60.89    3.85
   4   3  16   50.61    3.37
  -4   3 -16   49.54    3.72
  -4   3 -16   56.88    3.73
  -4   3 -16   56.85    3.59
   4   3  17   53.40    3.54
  -4   3 -17   56.94    3.95
  -4   3 -17   59.90    3.96
  -4   3 -17   66.61    3.90
   4   3  18   44.93    3.35
  -4   3 -18   52.62    4.04
  -4   3 -18   53.33    3.86
  -4   3 -18   47.47    3.68
   4   3  19   39.11    3.46
  -4   3 -19   46.38    3.74
  -4   3 -19   44.10    3.88
  -4   3 -19   38.86    3.86
   4   3  20    2.05    2.48
  -4   3 -20    3.14    2.77
  -4   3 -20    0.62    2.82
  -4   3 -20   -1.50    2.83
  -4   4  22    4.69    3.31
   4   4 -22    7.44    3.14
  -4   4  21    4.27    3.08
   4   4 -21    4.81    2.89
  -4   4  20   10.79    3.15
   4   4 -20   14.13    3.04
  -4   4  19    2.92    2.91
   4   4 -19    0.16    2.55
  -4   4  18    2.06    2.75
   4   4 -18    2.32    2.51
  -4   4  17   21.89    3.02
   4   4 -17   23.38    2.94
  -4   4  16   -0.60    2.41
   4   4 -16    2.79    2.34
  -4   4  15    1.12    2.34
   4   4 -15    0.53    2.21
   4   4 -14  116.43    4.50
  -4   4  14  108.91    4.50
  -4   4  14  110.61    3.57
   4   4 -13  147.72    5.06
  -4   4  13  157.47    5.12
  -4   4  13  152.37    4.14
  -4   4  13  139.08    4.57
   4   4 -12  396.26    9.35
  -4   4  12  403.48    9.32
  -4   4  12  411.17    8.30
  -4   4  12  406.45    8.94
   4   4 -11  192.14    5.51
  -4   4  11  181.50    5.00
  -4   4  11  188.82    4.53
  -4   4  11  183.62    5.37
  -4   4  10   85.64    3.12
  -4   4  10   78.83    2.62
  -4   4  10   85.01    3.35
  -4   4   9   99.13    3.26
  -4   4   9   99.25    2.83
  -4   4   9  100.98    3.50
  -4   4   8   31.85    2.11
  -4   4   8   32.51    1.90
  -4   4   8   33.05    1.58
  -4   4   7   84.39    2.95
  -4   4   7   82.69    2.75
  -4   4   7   82.58    2.33
  -4   4   6  201.03    4.61
  -4   4   6  193.12    4.09
  -4   4   6  201.56    4.78
  -4   4   6  194.30    4.87
  -4   4   5   14.46    1.61
  -4   4   5   15.84    1.94
   4   4  -5   13.53    1.33
  -4   4   5   16.48    1.48
   4   4  -5   13.90    2.14
  -4   4   5   13.12    1.01
   4   4  -4   83.53    3.42
  -4   4   4   73.95    1.85
  -4   4   4   77.62    2.48
  -4   4   4   75.13    3.22
  -4   4   4   72.99    3.01
   4   4  -4   79.23    2.42
  -4   4   4   77.12    2.70
   4   4  -3  127.08    4.21
  -4   4   3  116.21    2.39
  -4   4   3  120.29    3.13
  -4   4   3  116.49    3.97
   4   4  -3  124.75    3.07
  -4   4   3  117.06    3.40
  -4   4   3  123.20    3.84
   4   4  -2   44.89    2.20
  -4   4   2   50.51    2.50
  -4   4   2   45.12    2.57
   4   4  -2   48.70    2.79
   4   4  -2   43.59    1.77
  -4   4   2   45.73    2.09
   4   4  -1  471.80    8.75
  -4   4   1  467.04    9.05
   4   4  -1  474.10    9.98
   4   4  -1  456.71    9.24
  -4   4   1  466.20    9.57
   4   4   0   89.94    2.49
   4   4   0   80.75    2.91
  -4   4   0   82.99    3.12
  -4   4   0   86.66    2.67
   4   4   0   84.94    3.03
   4   4   1   36.50    1.71
   4   4   1   38.25    2.20
   4   4   1   36.05    1.66
   4   4   1   38.57    2.14
  -4   4  -1   37.17    1.98
  -4   4  -1   35.79    1.65
   4   4   1   32.05    2.00
  -4   4  -1   33.13    2.19
  -4   4  -2  264.17    5.59
   4   4   2  268.17    6.06
   4   4   2  253.18    6.08
   4   4   2  272.41    5.55
  -4   4  -2  263.19    6.04
   4   4   2  267.63    6.09
  -4   4  -3   12.36    1.33
  -4   4  -3   13.91    1.64
   4   4   3   10.53    1.76
   4   4   3   12.85    1.27
   4   4   3   13.79    1.64
   4   4   3   11.75    1.68
  -4   4  -4   13.04    1.82
   4   4   4   12.51    1.21
  -4   4  -4   11.63    1.38
  -4   4  -4   16.22    1.70
   4   4   4   13.77    1.84
   4   4   4   12.63    1.69
  -4   4  -5   60.48    2.45
   4   4   5   57.01    2.07
   4   4   5   55.05    2.58
  -4   4  -5   62.84    2.74
   4   4   5   57.44    2.68
   4   4   6   32.42    1.66
   4   4   6   31.48    2.17
   4   4   6   37.42    2.34
  -4   4  -6   34.55    2.08
   4   4   7   26.09    1.56
  -4   4  -7   24.47    1.99
   4   4   7   28.85    2.22
   4   4   7   25.25    2.06
   4   4   8   48.75    2.68
   4   4   8   51.17    2.48
   4   4   8   48.45    2.57
  -4   4  -8   44.36    2.52
   4   4   9   36.85    2.40
   4   4   9   37.56    2.32
  -4   4  -9   40.79    2.56
   4   4  10  118.46    4.02
  -4   4 -10  124.34    4.35
  -4   4 -11   50.89    3.32
  -4   4 -11   47.93    3.22
  -4   4 -11   45.56    3.02
   4   4  11   47.38    2.76
  -4   4 -12   12.34    2.55
  -4   4 -12   14.32    2.33
  -4   4 -12   18.85    2.69
  -4   4 -13    6.31    2.47
  -4   4 -13    6.87    2.22
  -4   4 -13    5.25    2.49
  -4   4 -14   13.93    2.70
  -4   4 -14   15.96    2.57
  -4   4 -14   13.54    2.84
  -4   4 -15   11.19    2.74
  -4   4 -15    7.49    2.41
  -4   4 -15   12.70    2.75
  -4   4 -16   11.53    2.90
  -4   4 -16   10.60    2.67
  -4   4 -16    4.83    2.64
  -4   4 -17    7.86    2.90
  -4   4 -17    2.98    2.62
  -4   4 -17    4.87    2.90
  -4   4 -18    8.38    3.02
  -4   4 -18    4.45    2.74
  -4   4 -18    4.71    2.97
  -4   4 -19    7.46    3.10
  -4   4 -19    7.58    2.98
  -4   4 -19    3.53    2.98
  -4   4 -20    7.54    3.05
  -4   5  21   13.16    3.40
   4   5 -21   22.35    3.66
  -4   5  20    7.76    3.01
   4   5 -20    1.70    3.05
  -4   5  19   23.79    3.42
   4   5 -19   23.89    3.43
  -4   5  18    6.57    2.78
   4   5 -18    4.86    2.90
  -4   5  17   -0.63    2.58
   4   5 -17    0.83    2.66
  -4   5  16   40.39    3.28
  -4   5  15  112.56    4.72
  -4   5  14   30.91    2.90
  -4   5  13    0.50    1.72
  -4   5  13    4.62    2.16
  -4   5  13    1.26    1.55
  -4   5  12  128.13    4.16
  -4   5  12  128.52    3.79
  -4   5  12  127.62    4.47
  -4   5  11   36.35    2.31
  -4   5  11   37.60    2.56
  -4   5  11   41.08    2.12
  -4   5  10    5.49    1.75
  -4   5  10    4.96    1.38
  -4   5  10    5.45    1.48
  -4   5   9  101.16    3.27
  -4   5   9   97.20    2.93
  -4   5   9   98.74    3.47
  -4   5   8   39.01    2.05
  -4   5   8   37.78    2.46
  -4   5   8   41.77    2.27
  -4   5   8   40.71    1.83
  -4   5   7   15.59    1.47
  -4   5   7   15.39    1.67
  -4   5   7   17.84    1.35
  -4   5   7   16.96    1.95
  -4   5   6   29.77    1.49
  -4   5   6   28.44    2.48
  -4   5   6   30.01    1.63
  -4   5   6   29.00    2.48
  -4   5   6   30.60    2.16
  -4   5   6   31.83    1.85
  -4   5   5   13.31    1.23
  -4   5   5   16.95    2.24
  -4   5   5   11.32    2.02
  -4   5   5   11.48    1.10
  -4   5   5   14.24    1.42
  -4   5   5   11.63    1.77
   4   5  -4   26.54    2.59
  -4   5   4   25.67    2.37
   4   5  -4   23.24    1.45
  -4   5   4   25.42    1.51
  -4   5   4   28.93    2.42
  -4   5   4   30.08    2.02
  -4   5   4   24.56    1.18
  -4   5   3   19.86    1.80
   4   5  -3   16.92    1.28
  -4   5   3   17.88    2.19
  -4   5   3   18.63    2.14
   4   5  -3   18.95    2.33
  -4   5   2  113.79    4.05
   4   5  -2   98.94    2.67
   4   5  -2  114.11    3.59
   4   5  -2  109.43    4.13
  -4   5   2  100.46    3.77
   4   5  -2  102.29    3.55
  -4   5   2  108.98    3.38
   4   5  -1   11.25    1.76
   4   5  -1   10.71    1.10
  -4   5   1    9.73    1.52
   4   5  -1   10.78    1.75
  -4   5   1   12.88    2.01
   4   5  -1   14.23    2.28
  -4   5   1   12.11    2.05
   4   5   0  112.91    2.88
   4   5   0  119.45    3.76
  -4   5   0  113.55    3.93
   4   5   0  117.24    3.82
  -4   5   0  111.04    2.82
  -4   5   0  120.03    3.42
  -4   5   0  120.26    3.47
   4   5   0  121.00    4.30
  -4   5  -1   20.82    1.65
   4   5   1   21.71    1.64
   4   5   1   18.40    1.30
   4   5   1   23.53    2.08
   4   5   1   25.89    2.46
  -4   5  -1   19.92    2.15
  -4   5  -1   18.84    1.26
   4   5   1   21.85    2.04
  -4   5  -2    2.43    0.99
   4   5   2    2.58    1.25
   4   5   2    1.80    1.62
   4   5   2    3.02    1.68
   4   5   2    3.26    1.59
  -4   5  -2    2.47    1.34
   4   5   2    1.17    1.00
   4   5   3   27.84    2.21
   4   5   3   25.97    1.73
  -4   5  -3   27.84    1.58
   4   5   3   29.56    2.18
   4   5   3   27.17    2.18
  -4   5  -3   29.75    1.98
  -4   5  -4   13.96    1.74
   4   5   4   13.99    1.50
   4   5   4   14.40    2.00
  -4   5  -4   14.83    1.40
   4   5   4   15.23    2.04
   4   5   4   11.31    1.82
  -4   5  -5    4.84    1.32
   4   5   5    4.12    1.29
   4   5   5    6.83    1.90
   4   5   5    6.52    1.83
   4   5   6    9.92    1.48
  -4   5  -6    9.30    1.56
   4   5   6   14.41    2.13
   4   5   6   11.45    2.01
  -4   5  -7   22.20    1.92
   4   5   7   21.18    1.71
  -4   5  -8   23.73    2.10
   4   5   8   23.68    1.82
   4   5   9   10.90    1.60
  -4   5  -9   10.35    1.88
  -4   5 -10  165.80    5.05
   4   5  10  155.98    4.30
   4   5  10  164.50    4.76
  -4   5 -11   15.62    2.89
  -4   5 -11   16.67    2.31
  -4   5 -12    7.66    2.78
  -4   5 -12    6.01    2.05
  -4   5 -13   10.03    2.94
  -4   5 -13    7.39    2.28
  -4   5 -14   25.90    3.30
  -4   5 -14   17.84    2.68
  -4   5 -15   34.98    3.73
  -4   5 -15   34.46    3.15
  -4   5 -16    4.43    3.06
  -4   5 -16    2.60    2.44
  -4   5 -17    8.00    3.11
  -4   5 -17    3.78    2.58
  -4   5 -18    2.49    3.16
  -4   5 -18    0.91    2.68
  -4   5 -19    5.91    3.02
  -4   6  19    0.69    2.86
  -4   6  18   13.02    2.89
  -4   6  17    6.42    2.71
  -4   6  16   36.98    3.26
  -4   6  15    3.34    2.22
  -4   6  14    6.16    2.23
  -4   6  13   14.72    1.95
  -4   6  13   11.20    2.17
  -4   6  13    8.19    1.87
  -4   6  12    0.51    1.59
  -4   6  12    1.36    1.85
  -4   6  12    1.61    1.61
  -4   6  11    6.07    1.60
  -4   6  11    7.84    1.64
  -4   6  11    9.06    1.92
  -4   6  10   54.16    2.50
  -4   6  10   54.61    2.41
  -4   6  10   54.43    2.73
  -4   6   9    9.72    1.47
  -4   6   9   11.23    2.64
  -4   6   9    9.91    1.52
  -4   6   9    8.47    1.72
  -4   6   8   22.95    2.74
  -4   6   8   15.99    1.58
  -4   6   8   19.89    2.72
  -4   6   8   21.67    1.83
  -4   6   8   18.92    1.61
  -4   6   7    1.92    2.25
  -4   6   7    1.42    2.13
  -4   6   7    2.35    1.15
  -4   6   7    2.46    1.37
  -4   6   7    1.68    1.22
  -4   6   6   76.73    2.41
  -4   6   6   76.96    2.40
  -4   6   6   82.89    3.90
  -4   6   6   76.43    3.76
  -4   6   6   73.76    2.53
  -4   6   5   79.82    2.31
  -4   6   5   71.98    2.25
  -4   6   5   74.12    3.73
  -4   6   5   77.98    3.29
  -4   6   5   80.70    3.78
  -4   6   5   74.80    2.36
  -4   6   4    6.06    2.21
  -4   6   4    4.37    2.21
  -4   6   4    5.22    1.00
  -4   6   4    6.28    1.85
  -4   6   4    5.80    0.99
  -4   6   3   30.70    1.35
  -4   6   3   32.96    2.78
   4   6  -3   31.71    2.87
  -4   6   3   32.39    2.82
  -4   6   3   36.21    2.29
  -4   6   2   56.71    2.68
  -4   6   2   53.71    1.65
   4   6  -2   52.89    3.36
   4   6  -2   54.06    2.78
  -4   6   2   52.89    2.19
  -4   6   2   57.91    3.30
   4   6  -2   64.39    3.03
  -4   6   2   59.75    3.28
   4   6  -2   45.93    1.64
  -4   6   1   44.84    2.94
  -4   6   1   40.48    2.04
   4   6  -1   44.12    2.59
  -4   6   1   46.14    2.43
   4   6  -1   46.83    2.79
  -4   6   1   42.17    2.91
  -4   6   1   40.10    1.43
   4   6  -1   34.88    1.42
   4   6  -1   45.72    3.27
  -4   6   0  244.89    5.62
   4   6   0  252.87    6.13
  -4   6   0  260.73    6.61
   4   6   0  245.35    6.34
   4   6   0  254.37    6.93
  -4   6   0  244.23    4.73
  -4   6   0  247.02    6.73
   4   6   1   44.97    2.82
  -4   6  -1   51.66    3.05
   4   6   1   52.41    3.32
  -4   6  -1   42.24    2.23
  -4   6  -1   48.59    3.14
   4   6   1   46.28    2.70
  -4   6  -1   47.15    1.61
   4   6   1   41.00    1.62
   4   6   2  151.39    4.54
   4   6   2  134.95    3.32
  -4   6  -2  135.74    3.33
   4   6   2  146.27    4.15
   4   6   2  148.75    4.72
  -4   6  -2  153.89    4.20
   4   6   2  147.75    5.05
  -4   6  -3   37.49    1.72
   4   6   3   37.63    1.75
   4   6   3   39.91    2.79
   4   6   3   43.57    2.27
  -4   6  -3   40.95    2.32
   4   6   3   46.87    3.12
  -4   6  -4   60.86    2.26
   4   6   4   59.08    3.17
   4   6   4   63.89    3.47
   4   6   4   62.86    2.70
   4   6   5   40.82    2.85
   4   6   5   40.52    2.29
  -4   6  -5   39.60    2.00
   4   6   6  107.96    3.50
  -4   6  -6  106.13    3.31
  -4   6  -7   19.61    1.86
   4   6   7   22.21    1.95
  -4   6  -8   43.87    2.47
   4   6   8   44.52    2.44
  -4   6  -9   24.13    2.14
   4   6   9   25.26    2.07
  -4   6 -10    1.13    1.73
   4   6  10    4.44    1.65
  -4   6 -11   51.17    3.01
   4   6  11   49.20    2.66
  -4   6 -12   55.15    3.24
   4   6  12   50.76    2.74
   4   6  13    1.36    1.76
  -4   6 -13    2.86    2.05
   4   6  14    6.81    1.94
  -4   6 -14    5.30    2.36
  -4   6 -15    9.95    2.52
  -4   6 -16    4.73    2.51
  -4   6 -17    5.84    2.67
  -4   6 -17    3.92    3.33
  -4   7  18    6.51    2.66
  -4   7  17   27.08    3.07
  -4   7  16   10.85    2.56
  -4   7  15    5.99    2.37
  -4   7  14   44.14    3.02
  -4   7  13    4.57    1.93
  -4   7  12   11.66    2.84
  -4   7  12    7.11    1.65
  -4   7  12    6.72    1.90
  -4   7  12    8.68    1.78
  -4   7  11    2.39    1.72
  -4   7  11    5.33    2.61
  -4   7  11    3.08    1.47
  -4   7  11    7.31    2.79
  -4   7  11    4.68    1.61
  -4   7  10   16.54    1.89
  -4   7  10   19.08    2.92
  -4   7  10   13.83    1.61
  -4   7  10   19.37    3.07
  -4   7  10   16.17    1.84
  -4   7   9   11.53    1.62
  -4   7   9   12.47    1.47
  -4   7   9   16.91    2.93
  -4   7   9   14.25    2.74
  -4   7   9   10.37    1.62
  -4   7   8   22.80    2.93
  -4   7   8   26.24    1.82
  -4   7   8   24.03    1.58
  -4   7   8   25.38    3.06
  -4   7   8   23.37    1.76
  -4   7   7   16.48    2.72
  -4   7   7   12.59    1.47
  -4   7   7   14.15    1.44
  -4   7   7   15.04    1.30
  -4   7   7   14.65    2.82
  -4   7   6   22.82    1.62
  -4   7   6   26.44    3.06
  -4   7   6   24.20    1.33
  -4   7   6   27.36    2.89
  -4   7   5   49.86    3.52
  -4   7   5   45.01    1.89
  -4   7   5   46.49    1.54
  -4   7   5   50.08    3.45
  -4   7   4  283.65    7.45
  -4   7   4  275.57    7.30
  -4   7   3    7.03    2.46
  -4   7   3    6.60    1.28
  -4   7   3   11.95    2.54
  -4   7   2   11.56    2.56
   4   7  -2   17.56    2.41
  -4   7   2   15.55    1.51
  -4   7   2   16.44    2.64
   4   7  -2   15.15    2.76
  -4   7   1   17.23    2.63
   4   7  -1   22.08    2.56
  -4   7   1   19.97    1.64
  -4   7   1   19.20    2.67
   4   7  -1   21.85    2.98
  -4   7   0   17.78    2.70
   4   7   0   24.47    2.51
   4   7   0   23.89    2.87
  -4   7   0   21.54    1.76
  -4   7   0   23.92    2.78
  -4   7  -1   74.32    3.70
   4   7   1   68.61    3.41
  -4   7  -1   73.36    3.76
   4   7   1   74.53    3.95
   4   7   2   70.51    3.56
  -4   7  -2   72.33    3.79
   4   7   2   68.80    2.99
  -4   7  -2   60.60    1.68
   4   7   2   71.09    3.88
   4   7   3   12.10    1.94
  -4   7  -3   14.82    2.54
   4   7   3   13.77    2.38
   4   7   3   16.05    2.71
   4   7   3   11.29    1.11
  -4   7  -3   13.24    1.09
   4   7   4    9.09    2.39
  -4   7  -4    8.78    1.16
   4   7   4   11.02    2.59
   4   7   4    9.17    1.23
   4   7   4    7.90    1.85
   4   7   5    4.47    2.36
   4   7   5    6.74    2.42
   4   7   5    3.71    1.22
   4   7   5    6.05    1.77
  -4   7  -5    4.06    1.21
   4   7   6   76.91    3.95
   4   7   6   78.58    3.95
   4   7   6   76.83    3.25
  -4   7  -6   76.96    2.70
   4   7   7   14.17    2.67
  -4   7  -7    9.24    1.55
   4   7   7   11.57    2.52
   4   7   7    8.52    1.86
   4   7   8    1.15    2.44
  -4   7  -8    0.70    1.46
   4   7   8    3.60    2.29
   4   7   8    3.27    1.73
  -4   7  -9    3.39    1.63
   4   7   9    3.54    2.57
   4   7   9    5.87    1.87
   4   7  10    9.45    1.97
  -4   7 -10    6.90    1.82
   4   7  11   18.06    2.17
  -4   7 -11   18.77    2.20
   4   7  12    1.20    1.88
  -4   7 -12    0.46    1.90
  -4   7 -13   11.69    2.30
  -4   7 -14    7.66    2.29
  -4   7 -15    3.24    2.30
  -4   7 -16    2.09    2.34
  -4   8  15    0.37    2.84
  -4   8  15   10.61    3.35
  -4   8  14    4.90    2.95
  -4   8  14    0.77    3.13
  -4   8  13    5.91    2.96
  -4   8  13    0.38    1.82
  -4   8  13    5.48    3.31
  -4   8  12    9.36    2.92
  -4   8  12    6.33    1.76
  -4   8  12   10.40    3.29
  -4   8  11    6.65    2.81
  -4   8  11    4.67    1.60
  -4   8  11    6.35    3.04
  -4   8  10    5.53    2.80
  -4   8  10    0.57    1.41
  -4   8  10    2.85    2.93
  -4   8   9    2.56    2.60
  -4   8   9    1.09    1.21
  -4   8   9   -0.17    2.80
  -4   8   8   21.24    3.30
  -4   8   8   25.95    3.26
  -4   8   7    9.89    2.94
  -4   8   7   11.01    2.76
  -4   8   7    8.92    1.48
  -4   8   6   18.40    3.15
  -4   8   6   21.09    3.03
  -4   8   6   15.45    1.53
  -4   8   6   16.45    1.29
  -4   8   5   34.05    3.36
  -4   8   5   26.87    1.54
  -4   8   5   38.18    3.53
  -4   8   4   11.17    2.83
  -4   8   4    7.92    2.56
  -4   8   4    8.56    1.22
  -4   8   3   20.08    3.03
  -4   8   3   18.43    1.47
  -4   8   3   23.26    3.04
   4   8  -2   66.40    3.66
  -4   8   2   53.44    3.79
  -4   8   2   64.15    3.97
  -4   8   1   12.77    2.76
   4   8  -1   15.98    2.61
  -4   8   1   13.27    2.76
   4   8   0    3.68    2.32
  -4   8   0    4.14    2.55
   4   8   0    8.78    2.88
  -4   8   0    8.76    2.67
   4   8   1    4.42    2.45
  -4   8  -1    5.53    2.55
   4   8   1    8.40    2.81
  -4   8  -1    7.65    2.51
   4   8   2    3.51    2.40
   4   8   2    1.95    2.59
  -4   8  -2    4.32    2.42
   4   8   3   12.60    2.71
   4   8   3   19.43    3.08
   4   8   3   19.44    2.29
  -4   8  -3   16.31    2.83
   4   8   4    4.24    2.54
   4   8   4    5.01    1.97
   4   8   4    5.81    2.65
   4   8   5   33.38    3.25
   4   8   5   38.60    2.70
   4   8   5   35.85    3.36
   4   8   6   63.56    3.22
  -4   8  -6   62.04    2.12
   4   8   6   69.70    4.08
   4   8   6   67.62    4.03
   4   8   7   46.54    2.89
  -4   8  -7   44.91    2.04
   4   8   7   54.23    3.85
   4   8   7   53.27    3.68
   4   8   8   78.12    3.46
   4   8   8   75.94    4.11
   4   8   8   81.41    4.49
  -4   8  -8   69.78    2.67
   4   8   9    6.28    2.80
  -4   8  -9    1.11    1.46
   4   8   9    2.36    1.95
   4   8   9    1.75    2.48
   4   8  10   22.99    3.02
   4   8  10   31.27    3.58
   4   8  10   24.38    2.47
  -4   8 -10   24.99    2.13
   4   8  11   10.94    2.69
  -4   8 -11    6.03    1.85
   4   8  11   13.44    3.17
   4   8  12   26.69    3.60
   4   8  12   19.44    2.98
   4   8  13   11.04    3.35
  -4   9  12    9.66    3.29
  -4   9  11    0.38    2.97
  -4   9  10    3.98    2.98
  -4   9   9   29.83    3.61
  -4   9   8   50.42    4.08
  -4   9   7   -0.37    2.69
  -4   9   6   33.65    3.63
  -4   9   5   57.82    4.12
  -4   9   4    7.70    2.81
  -4   9   3   38.89    3.68
  -4   9   2   28.05    3.40
   4   9  -1    4.37    2.55
  -4   9   1    2.13    2.66
  -4   9   0    0.99    2.67
   4   9   0    0.92    2.48
  -4   9   0    2.48    2.71
   4   9   1    1.40    2.55
  -4   9  -1    1.95    2.62
   4   9   2    5.94    2.95
   4   9   2    4.58    2.64
  -4   9  -2    4.95    2.73
   4   9   3    3.54    2.78
   4   9   3    8.83    2.86
   4   9   4   21.61    3.35
   4   9   4   20.95    3.20
   4   9   4   22.98    2.54
   4   9   5    6.28    2.76
   4   9   5   10.01    3.03
   4   9   5    9.80    2.24
   4   9   6   14.50    3.06
   4   9   6   11.45    3.08
   4   9   6    9.67    2.31
   4   9   7   38.24    3.77
   4   9   7   38.38    3.50
   4   9   7   32.92    2.81
   4   9   8   17.13    3.31
   4   9   8   10.12    2.95
   4   9   9   15.90    3.39
   4   9   9   12.14    2.92
   4   9  10   14.57    3.42
  -4  10   8    1.60    3.04
  -4  10   7   34.54    3.84
  -4  10   6   31.77    3.77
  -4  10   5   18.66    3.44
  -4  10   4   13.08    3.35
  -4  10   3   44.87    4.02
  -4  10   2   28.68    3.65
  -4  10   1   15.48    3.33
   4  10   0   18.89    3.21
  -4  10   0   26.65    3.53
   4  10   1    3.44    2.90
  -4  10  -1    9.24    3.15
   4  10   2   12.39    3.06
   4  10   3    1.24    3.03
   4  10   4   25.90    3.57
   4  10   5    8.42    3.15
   4  10   6   20.12    3.40
   4  10   6   16.79    3.38
  -5 -10   7   21.74    3.31
  -5 -10   6    9.09    2.95
  -5 -10   5   26.33    3.33
  -5 -10   4    0.19    3.04
  -5 -10   4    6.17    2.85
  -5 -10   3    2.97    3.19
  -5 -10   3    2.43    2.75
  -5 -10   2    5.51    3.12
  -5 -10   2    5.17    2.80
  -5 -10   1   20.00    3.25
  -5 -10   0    5.73    2.80
  -5 -10  -1    5.25    2.81
  -5 -10  -2   14.48    3.02
  -5 -10  -3   16.76    3.01
  -5 -10  -4   15.67    2.97
  -5  -9  12    5.57    3.08
  -5  -9  11   -2.54    2.99
  -5  -9  11    3.19    2.98
  -5  -9  10   14.38    3.25
  -5  -9  10   16.38    3.30
  -5  -9   9    4.00    2.99
  -5  -9   9   -0.65    2.86
  -5  -9   8   22.59    3.39
  -5  -9   8   21.59    3.24
  -5  -9   7   33.86    3.70
  -5  -9   7   34.77    3.41
  -5  -9   6   14.40    3.08
  -5  -9   6   14.99    3.01
  -5  -9   5   32.85    3.33
  -5  -9   5   37.83    3.77
  -5  -9   4   25.26    3.39
  -5  -9   4   23.88    3.09
  -5  -9   3   61.32    4.23
  -5  -9   3   68.82    3.99
  -5  -9   2    6.66    2.67
  -5  -9   1   22.41    3.02
  -5  -9   0   37.80    3.28
  -5  -9  -1   24.24    3.06
  -5  -9  -2   17.59    2.83
  -5  -9  -3    9.82    2.64
   5  -9   4   11.59    2.55
  -5  -9  -4    8.97    2.55
   5  -9   5   31.79    2.98
  -5  -9  -5   26.81    3.08
  -5  -9  -6   33.02    3.17
   5  -9   6   35.82    3.10
   5  -9   7   12.42    2.60
  -5  -9  -7   10.16    2.57
   5  -9   8   26.54    2.97
  -5  -9  -8   19.57    2.89
   5  -9   9   20.65    2.86
  -5  -9  -9   21.95    2.98
  -5  -8  15   11.33    3.19
  -5  -8  15    2.66    2.33
  -5  -8  15    4.97    3.03
  -5  -8  14   16.26    3.26
  -5  -8  14   10.30    2.32
  -5  -8  14   12.67    3.18
  -5  -8  13   27.68    3.44
  -5  -8  13   19.63    3.28
  -5  -8  13   21.11    2.50
  -5  -8  12    9.06    3.00
  -5  -8  12    5.26    1.85
  -5  -8  12    8.88    2.91
  -5  -8  11   22.68    3.24
  -5  -8  11   25.62    2.42
  -5  -8  11   23.33    3.26
  -5  -8  10    8.54    1.97
  -5  -8  10    8.77    2.92
  -5  -8  10   13.99    2.96
  -5  -8   9    2.62    1.70
  -5  -8   9   -0.15    2.65
  -5  -8   8    7.55    1.77
  -5  -8   8    8.89    2.78
  -5  -8   8    6.66    2.71
  -5  -8   7   -0.14    2.49
  -5  -8   7    2.91    1.54
  -5  -8   7    5.09    2.68
  -5  -8   6    3.63    2.68
  -5  -8   6    3.95    2.56
  -5  -8   5   27.98    3.25
  -5  -8   5   30.61    3.18
  -5  -8   4   18.37    2.86
  -5  -8   3    6.84    2.57
  -5  -8   2   26.63    2.94
   5  -8  -2   19.94    2.24
  -5  -8   1    5.72    2.51
  -5  -8   0    9.63    2.55
  -5  -8  -1   27.23    2.92
  -5  -8  -2   30.49    3.12
  -5  -8  -2   22.40    2.81
   5  -8   3    5.08    2.16
  -5  -8  -3    4.57    2.35
   5  -8   4    5.70    2.21
  -5  -8  -4    2.35    2.27
  -5  -8  -5   11.00    2.52
   5  -8   5    6.88    2.31
  -5  -8  -6   16.55    2.55
   5  -8   6   17.48    2.50
  -5  -8  -7    9.79    2.42
   5  -8   7   11.88    2.33
   5  -8   8   58.06    3.42
  -5  -8  -8   64.29    3.68
  -5  -8  -9    3.11    2.35
   5  -8   9    5.57    2.33
  -5  -8 -10    7.82    2.60
   5  -8  10   13.48    2.56
  -5  -8 -11   10.99    2.70
   5  -8  11    9.53    2.47
  -5  -8 -12    8.56    2.75
   5  -8  12   10.47    2.59
  -5  -8 -13   14.85    2.93
  -5  -7  17   14.04    3.27
  -5  -7  17   11.37    3.00
  -5  -7  16   46.46    3.95
  -5  -7  16   48.54    3.43
  -5  -7  15   22.31    2.68
  -5  -7  15   22.35    3.26
  -5  -7  14   27.33    2.69
  -5  -7  14   25.71    3.24
  -5  -7  13    8.29    2.14
  -5  -7  13   12.52    2.93
  -5  -7  12   28.22    2.46
  -5  -7  12   29.26    3.27
  -5  -7  11   12.74    2.77
  -5  -7  11   12.83    2.04
  -5  -7  11   10.02    2.75
  -5  -7  10   -0.61    2.43
  -5  -7  10    0.87    2.38
  -5  -7  10    2.82    1.65
  -5  -7   9   23.70    2.96
  -5  -7   9   22.87    1.99
  -5  -7   9   24.34    2.97
  -5  -7   8   16.36    2.75
  -5  -7   8   17.40    1.74
  -5  -7   8   20.01    2.89
  -5  -7   7    0.53    2.40
  -5  -7   7    2.91    1.22
  -5  -7   7    3.27    2.46
  -5  -7   6   61.13    3.66
  -5  -7   6   54.02    2.10
  -5  -7   6   58.03    3.63
  -5  -7   5  104.65    4.36
  -5  -7   5   99.24    2.72
  -5  -7   4   18.71    1.27
  -5  -7   4   20.94    2.74
   5  -7  -3   34.61    2.27
  -5  -7   3   34.38    1.48
  -5  -7   3   37.82    3.05
  -5  -7   3   31.07    1.39
  -5  -7   3   32.73    1.41
   5  -7  -3   30.13    1.20
  -5  -7   2   26.10    2.26
   5  -7  -2   25.27    2.16
  -5  -7   2   26.43    2.76
  -5  -7   2   20.97    1.19
  -5  -7   2   20.20    0.91
   5  -7  -2   24.68    1.06
  -5  -7   2   21.50    1.19
  -5  -7   1    4.21    1.79
   5  -7  -1    1.84    0.92
  -5  -7   1    1.23    0.86
   5  -7  -1    0.15    0.81
  -5  -7   1    3.80    2.24
   5  -7  -1    3.09    1.80
  -5  -7   0   44.75    3.05
  -5  -7   0   41.30    1.53
   5  -7   0   47.23    1.55
   5  -7   0   47.66    2.85
   5  -7   1   38.04    1.56
  -5  -7  -1   40.62    3.02
   5  -7   1   35.93    2.72
  -5  -7  -1   47.95    3.27
   5  -7   1   29.07    1.48
  -5  -7  -1   38.80    1.52
  -5  -7  -2    2.61    2.21
   5  -7   2    1.20    1.07
  -5  -7  -2    0.73    1.00
   5  -7   2    3.06    1.16
  -5  -7  -2    1.66    2.20
   5  -7   2    2.84    1.83
   5  -7   3   89.10    2.71
   5  -7   3   92.69    3.60
  -5  -7  -3   95.22    3.99
  -5  -7  -3   91.61    2.62
   5  -7   4   49.85    2.88
  -5  -7  -4   46.57    3.11
  -5  -7  -4   43.72    1.97
   5  -7   4   41.23    1.94
   5  -7   4   42.98    2.07
  -5  -7  -5    3.48    1.35
   5  -7   5    3.94    1.95
  -5  -7  -5    2.18    2.11
   5  -7   5    3.03    1.40
   5  -7   6   22.75    2.39
  -5  -7  -6   22.91    2.62
  -5  -7  -6   16.87    1.74
   5  -7   6   24.03    1.94
  -5  -7  -7   10.58    1.65
   5  -7   7   11.96    2.18
  -5  -7  -7   12.08    2.41
   5  -7   7    9.69    1.76
  -5  -7  -8    3.97    1.62
   5  -7   8    9.38    2.15
  -5  -7  -8    9.86    2.31
   5  -7   8    8.27    1.78
  -5  -7  -9    3.15    1.70
   5  -7   9    4.62    2.06
  -5  -7  -9    5.83    2.37
   5  -7   9    3.12    1.83
  -5  -7 -10   14.35    2.53
  -5  -7 -10    9.30    1.96
   5  -7  10   11.13    2.20
  -5  -7 -11    8.17    2.47
  -5  -7 -11    4.60    1.99
   5  -7  11    7.87    2.21
  -5  -7 -12    9.91    2.68
  -5  -7 -12   11.24    2.27
   5  -7  12   14.15    2.38
  -5  -7 -13    0.45    2.42
  -5  -7 -13   -1.01    2.11
   5  -7  13    5.32    2.22
  -5  -6  19   34.93    3.63
  -5  -6  18   16.09    3.24
  -5  -6  18   21.60    3.10
  -5  -6  17   41.97    3.53
  -5  -6  17   50.41    3.96
  -5  -6  16    7.23    2.93
  -5  -6  16    7.45    2.58
  -5  -6  15    0.64    2.60
  -5  -6  15    2.15    2.31
  -5  -6  14   15.32    2.89
  -5  -6  14   12.52    2.44
  -5  -6  13   29.39    3.14
  -5  -6  13   32.03    2.73
  -5  -6  12    3.23    1.70
  -5  -6  12    3.11    1.90
  -5  -6  11    1.32    1.54
  -5  -6  11    5.57    1.94
  -5  -6  11    2.74    2.46
  -5  -6  10    0.90    1.45
  -5  -6  10    2.28    1.75
  -5  -6  10    3.31    2.35
  -5  -6   9    5.47    1.35
  -5  -6   9    7.57    1.74
  -5  -6   9    9.01    2.50
  -5  -6   8    5.74    1.58
  -5  -6   8    5.10    2.29
  -5  -6   8    3.99    1.20
  -5  -6   8    3.43    2.20
  -5  -6   7   66.87    3.56
  -5  -6   7   72.34    2.73
  -5  -6   7   67.31    3.65
  -5  -6   7   68.97    2.47
  -5  -6   6  100.81    4.15
  -5  -6   6   94.94    2.87
  -5  -6   6   99.69    3.68
  -5  -6   6   93.36    3.48
  -5  -6   6   89.31    3.57
  -5  -6   6   97.72    3.04
  -5  -6   5   20.13    2.16
  -5  -6   5   20.68    2.64
  -5  -6   5   19.58    2.04
  -5  -6   5   22.82    2.20
  -5  -6   5   18.80    1.42
  -5  -6   4    6.36    1.76
  -5  -6   4    3.82    1.82
   5  -6  -4    6.62    1.44
  -5  -6   4    3.62    1.77
  -5  -6   4    6.51    2.24
  -5  -6   3   34.26    2.81
   5  -6  -3   29.94    1.62
  -5  -6   3   34.99    2.30
   5  -6  -3   35.99    2.08
   5  -6  -2   23.88    1.99
  -5  -6   2   20.24    2.44
  -5  -6   2   24.41    2.07
   5  -6  -2   20.62    0.85
   5  -6  -2   26.53    2.30
   5  -6  -2   17.09    1.34
   5  -6  -1   18.21    2.12
  -5  -6   1   20.44    1.90
   5  -6  -1   16.74    1.35
   5  -6  -1   17.27    0.85
  -5  -6   1   21.81    2.51
   5  -6  -1   19.17    1.99
  -5  -6   1   21.00    1.38
  -5  -6   0   52.29    2.46
   5  -6   0   51.07    1.50
  -5  -6   0   52.35    3.07
  -5  -6   0   53.33    3.16
   5  -6   0   52.26    2.75
  -5  -6   0   48.43    1.90
   5  -6   0   46.41    1.91
   5  -6   0   52.99    2.83
   5  -6   1   69.67    2.96
  -5  -6  -1   82.59    3.64
   5  -6   1   75.48    2.04
  -5  -6  -1   80.55    3.56
  -5  -6  -1   70.38    2.36
   5  -6   1   68.74    2.34
   5  -6   2   74.02    2.20
  -5  -6  -2   73.30    3.49
  -5  -6  -2   79.48    3.50
   5  -6   2   75.53    3.01
   5  -6   2   72.01    2.45
  -5  -6  -2   75.62    2.44
   5  -6   3   85.51    2.77
  -5  -6  -3   93.49    3.86
   5  -6   3   88.35    3.28
   5  -6   3   88.06    2.56
  -5  -6  -3   88.94    2.79
   5  -6   4   34.69    1.81
  -5  -6  -4   39.49    2.78
   5  -6   4   33.30    2.30
  -5  -6  -4   36.56    1.93
   5  -6   4   32.05    1.92
  -5  -6  -5   24.37    1.81
   5  -6   5   25.88    1.75
   5  -6   5   28.65    2.23
  -5  -6  -5   30.02    2.61
  -5  -6  -6   80.99    3.03
   5  -6   6   83.83    3.29
  -5  -6  -6   83.53    3.71
  -5  -6  -7  158.08    4.56
   5  -6   7  156.19    4.61
  -5  -6  -7  167.52    5.21
  -5  -6  -8   45.06    2.60
  -5  -6  -8   44.94    3.01
   5  -6   8   49.48    2.69
  -5  -6  -9    4.57    2.13
   5  -6   9    4.81    1.89
  -5  -6  -9    5.02    1.80
  -5  -6 -10   22.27    2.64
   5  -6  10   22.32    2.24
  -5  -6 -11   79.45    3.93
   5  -6  11   73.26    3.29
  -5  -6 -11   72.77    3.57
  -5  -6 -12    6.28    2.15
  -5  -6 -12    4.71    2.41
   5  -6  12    6.56    2.06
  -5  -6 -13   57.06    3.65
   5  -6  13   56.69    3.13
  -5  -6 -13   54.82    3.41
  -5  -6 -14   11.45    2.46
   5  -6  14   11.69    2.33
  -5  -6 -15    3.50    2.28
  -5  -6 -16    3.70    2.56
  -5  -6 -17    4.24    2.53
  -5  -5  21    2.38    3.19
  -5  -5  20    2.26    2.93
  -5  -5  19    3.04    2.95
  -5  -5  18    7.25    2.76
  -5  -5  17   13.19    2.78
  -5  -5  16   48.83    3.54
  -5  -5  15   71.95    3.90
  -5  -5  14    9.43    2.31
  -5  -5  13   58.16    3.36
  -5  -5  13   68.98    3.83
  -5  -5  12  102.67    4.39
  -5  -5  12   91.97    3.89
  -5  -5  12  101.40    3.68
  -5  -5  11   13.58    2.47
  -5  -5  11   13.91    2.05
  -5  -5  11   14.36    1.90
  -5  -5  10   10.73    2.33
  -5  -5  10    5.95    1.84
  -5  -5  10    8.68    1.78
  -5  -5  10   10.09    1.70
  -5  -5   9   58.10    2.56
  -5  -5   9   58.32    2.85
  -5  -5   9   55.83    2.76
  -5  -5   9   55.80    2.49
  -5  -5   9   58.60    3.26
  -5  -5   9   54.44    2.72
  -5  -5   8   16.74    2.02
  -5  -5   8   17.38    2.05
  -5  -5   8   13.03    1.81
  -5  -5   8   16.12    1.91
  -5  -5   8   13.06    2.25
  -5  -5   8   17.79    1.73
  -5  -5   8   16.35    1.62
  -5  -5   7  256.06    6.02
  -5  -5   7  261.48    6.43
  -5  -5   7  259.57    6.25
  -5  -5   7  265.18    6.82
  -5  -5   7  255.67    5.83
  -5  -5   7  253.31    6.32
  -5  -5   7  259.85    5.97
  -5  -5   6   22.20    1.76
  -5  -5   6   20.10    2.34
  -5  -5   6   23.33    1.86
  -5  -5   6   22.48    1.97
  -5  -5   6   22.15    1.55
  -5  -5   6   18.87    1.91
  -5  -5   5   46.06    2.86
  -5  -5   5   49.71    2.33
  -5  -5   5   47.15    2.44
   5  -5  -5   41.56    1.98
  -5  -5   5   42.59    2.07
  -5  -5   5   42.69    2.38
  -5  -5   4  114.48    3.54
  -5  -5   4  112.20    3.59
  -5  -5   4  112.70    4.09
  -5  -5   4  112.17    3.56
   5  -5  -4  109.70    3.03
   5  -5  -4  106.17    3.05
   5  -5  -3   61.54    2.37
  -5  -5   3   59.95    3.05
  -5  -5   3   67.35    2.70
   5  -5  -3   59.66    2.20
  -5  -5   3   66.94    2.64
   5  -5  -2   23.69    1.53
  -5  -5   2   30.30    2.39
  -5  -5   2   27.75    2.35
  -5  -5   2   29.95    1.93
   5  -5  -2   23.74    2.00
   5  -5  -1    2.73    1.15
  -5  -5   1    3.39    1.81
  -5  -5   1    1.74    1.79
   5  -5  -1    3.48    1.50
  -5  -5   1    2.89    1.32
   5  -5   0  183.77    4.81
   5  -5   0  181.18    4.91
  -5  -5   0  174.10    4.13
  -5  -5   0  178.14    5.06
   5  -5   0  169.93    4.11
   5  -5   0  171.26    3.29
  -5  -5   0  175.04    5.03
  -5  -5   0  184.33    4.35
   5  -5   1   29.98    2.27
   5  -5   1   25.50    1.13
   5  -5   1   26.17    2.07
  -5  -5  -1   26.91    1.62
   5  -5   1   29.99    1.90
  -5  -5  -1   29.12    2.37
  -5  -5  -1   30.78    2.40
   5  -5   1   24.72    1.60
  -5  -5  -2   27.91    2.29
   5  -5   2   28.29    1.90
   5  -5   2   32.59    1.75
  -5  -5  -2   31.80    2.47
  -5  -5  -2   30.43    1.72
   5  -5   2   25.31    2.25
   5  -5   2   28.38    2.30
   5  -5   2   25.35    1.26
   5  -5   2   24.11    2.01
  -5  -5  -2   25.83    1.04
  -5  -5  -3  173.52    5.00
   5  -5   3  179.87    4.51
[truncated: 573,388 more chars]
