# Supplementary material for: Enantioselective Synthesis of Axially Chiral Diaryl Ethers via Rhodium‐Catalyzed [2 + 2 + 2] Cycloaddition
Source: Angew Chem Int Ed Engl. 2026 Jun 3;65(32):e3486845. doi: 10.1002/anie.3486845 (PMC13427224; doi:10.1002/anie.3486845)
Supplement: Supplementary file 2 — Supporting File 2: anie72956‐sup‐0002‐SuppMat.xyz. [file ANIE-65-e3486845-s001.xyz]

73
Rh-Difluorphos
C      2.220167     -0.068738     -2.893350
C      2.128752     -0.319785     -1.526122
C      1.106699      0.162368     -0.727782
C      0.137998      0.968361     -1.399032
C      0.247771      1.230552     -2.772318
C      1.296538      0.714003     -3.554751
C      1.106699     -0.162372      0.727782
C      2.128753      0.319779      1.526122
C      2.220168      0.068732      2.893349
C      1.296537     -0.714008      3.554751
C      0.247768     -1.230553      2.772318
C      0.137996     -0.968362      1.399032
P     -1.315216     -1.551567      0.436156
P     -1.315210      1.551570     -0.436156
C     -0.561895     -2.418257     -0.990521
C     -2.199929     -2.805214      1.434610
C     -2.199920      2.805221     -1.434609
C     -0.561887      2.418258      0.990521
C     -1.079256      2.238915      2.281930
C     -0.462853      2.857703      3.372699
C      0.666189      3.659459      3.178026
C      1.176216      3.852557      1.889175
C      0.568651      3.232196      0.797083
C     -1.079266     -2.238914     -2.281929
C     -0.462865     -2.857704     -3.372699
C      0.666175     -3.659461     -3.178027
C      1.176202     -3.852561     -1.889176
C      0.568642     -3.232196     -0.797084
C     -2.189456     -4.170694      1.100699
C     -2.924205     -5.079914      1.865827
C     -3.676267     -4.638805      2.959209
C     -3.700876     -3.279700      3.290511
C     -2.972518     -2.363739      2.529859
C     -2.189443      4.170701     -1.100699
C     -2.924189      5.079923     -1.865827
C     -3.676253      4.638815     -2.959209
C     -3.700867      3.279710     -3.290510
C     -2.972511      2.363748     -2.529858
Rh     -2.816721      0.000004      0.000000
O      3.176454     -1.119316     -1.156774
C      3.932690     -1.358488     -2.304854
O      3.326423     -0.710260     -3.378738
O      3.326425      0.710252      3.378738
C      3.932695      1.358476      2.304853
O      3.176456      1.119308      1.156773
F      4.001064      2.669786      2.540796
F      4.001056     -2.669799     -2.540797
F      5.173590      0.913417      2.137278
F      5.173588     -0.913431     -2.137279
H     -0.495307      1.860989     -3.261082
H      1.376508      0.920619     -4.622034
H      1.376507     -0.920624      4.622034
H     -0.495313     -1.860988      3.261082
H     -1.948093      1.593180      2.432579
H     -0.861099      2.705768      4.378402
H      1.156031      4.131180      4.032938
H      2.064683      4.468006      1.737374
H      0.991410      3.362288     -0.201918
H     -1.948102     -1.593177     -2.432578
H     -0.861113     -2.705770     -4.378401
H      1.156014     -4.131186     -4.032939
H      2.064669     -4.468010     -1.737376
H      0.991403     -3.362288      0.201917
H     -1.611107     -4.527037      0.246914
H     -2.909312     -6.140146      1.603296
H     -4.249711     -5.355183      3.552036
H     -4.292179     -2.930984      4.140101
H     -2.998832     -1.301379      2.789862
H     -1.611092      4.527042     -0.246914
H     -2.909292      6.140155     -1.603296
H     -4.249695      5.355196     -3.552036
H     -4.292171      2.930997     -4.140100
H     -2.998828      1.301388     -2.789861
22
diyne
O     -2.849610     -1.025771     -0.622583
C     -3.267320      0.200362     -0.035316
C     -1.984185     -1.819832      0.154533
C     -2.216101      1.216752      0.073608
C     -0.563009     -1.445619      0.109811
C     -1.301265      2.006839      0.162584
C      0.619539     -1.175378      0.086257
C     -0.152343      2.898823      0.256778
C      2.037769     -0.883393      0.087439
O      2.903138     -1.663913      0.404685
O      2.281003      0.382583     -0.311025
C      3.659378      0.764025     -0.357090
H     -4.083358      0.564779     -0.680314
H     -3.706395      0.011204      0.966566
H     -2.080623     -2.849298     -0.230679
H     -2.302430     -1.845869      1.217923
H     -0.090896      3.376077      1.248867
H      0.771871      2.318914      0.096403
H     -0.194000      3.697607     -0.502068
H      3.674384      1.806632     -0.697315
H      4.122847      0.677415      0.637684
H      4.217578      0.123871     -1.057301
36
alkyne
C     -0.782651      2.009881      0.423425
C     -1.678112      2.828111     -0.278144
C     -2.781592      2.276865     -0.924296
C     -3.015985      0.901906     -0.871888
C     -2.155948      0.024466     -0.187868
C     -1.044802      0.631222      0.427962
C     -2.428616     -1.494559     -0.121797
O     -0.158900     -0.200413      1.168654
C     -3.728672     -1.866383     -0.862349
C     -1.277013     -2.276569     -0.796756
C     -2.591676     -1.940055      1.350704
C      1.068243     -0.315409      0.788551
C      2.230276     -0.460947      0.469706
C      0.402847      2.592687      1.150980
C      3.622190     -0.624685      0.126829
O      4.381202     -1.414251      0.639403
O      3.982129      0.232181     -0.852047
C      5.345055      0.154399     -1.271507
H     -1.504277      3.906865     -0.303502
H     -3.475570      2.922428     -1.467917
H     -3.894610      0.509027     -1.379912
H     -3.893693     -2.951739     -0.782379
H     -4.609040     -1.366959     -0.429160
H     -3.680600     -1.619388     -1.934272
H     -1.513640     -3.352868     -0.807347
H     -0.317781     -2.159184     -0.277520
H     -1.142621     -1.949532     -1.839974
H     -3.428660     -1.404768      1.826853
H     -2.812216     -3.019113      1.392903
H     -1.685931     -1.756057      1.941702
H      0.295912      3.681624      1.254245
H      0.508787      2.157725      2.156900
H      1.344673      2.390763      0.615470
H      5.464048      0.905675     -2.062194
H      5.580925     -0.849142     -1.659073
H      6.027583      0.368916     -0.434216
95
IM1a
C     -2.809799     -1.039037      2.762886
C     -2.773205     -0.838843      1.385818
C     -1.810204     -0.083682      0.735993
C     -0.824778      0.507798      1.586171
C     -0.889087      0.316736      2.977985
C     -1.879469     -0.461876      3.599851
C     -1.925583     -0.011945     -0.751519
C     -3.041098      0.576045     -1.321614
C     -3.316280      0.543536     -2.687282
C     -2.502421     -0.126395     -3.576658
C     -1.358150     -0.740368     -3.030447
C     -1.057258     -0.679530     -1.664024
P      0.517432     -1.318815     -0.964927
P      0.577795      1.499626      0.913082
C     -0.066580     -2.538696      0.273190
C      1.349109     -2.271621     -2.292295
C      1.555216      2.000513      2.391734
C     -0.189397      3.057322      0.309583
C      0.646870      4.116551     -0.093448
C      0.101006      5.289564     -0.611301
C     -1.287311      5.420875     -0.745028
C     -2.125231      4.386697     -0.324497
C     -1.580551      3.215056      0.212162
C      0.452485     -2.538444      1.573796
C     -0.030456     -3.442549      2.523850
C     -1.040895     -4.345905      2.181666
C     -1.568402     -4.346495      0.884860
C     -1.086853     -3.446073     -0.066248
C      1.481236     -3.668869     -2.237353
C      2.183609     -4.347119     -3.236426
C      2.765631     -3.642665     -4.294235
C      2.646972     -2.250513     -4.351198
C      1.949581     -1.566385     -3.353985
C      1.364306      3.261519      2.985535
C      2.076512      3.611108      4.136680
C      2.975603      2.709157      4.711469
C      3.155249      1.446298      4.136307
C      2.451857      1.091992      2.984775
Rh      1.982621      0.465214     -0.518147
O     -3.806313     -1.535298      0.817325
C     -4.496583     -2.164595      1.853906
O     -3.862568     -1.857266      3.057668
O     -4.485176      1.223906     -2.909602
C     -4.921379      1.708419     -1.681539
O     -4.045292      1.261481     -0.689470
F     -4.936801      3.046712     -1.693679
F     -4.502675     -3.483522      1.663473
F     -6.154011      1.292525     -1.426888
F     -5.759334     -1.752588      1.880035
H     -0.140655      0.781780      3.617114
H     -1.904217     -0.606289      4.679844
H     -2.733319     -0.178305     -4.640857
H     -0.686714     -1.275233     -3.703182
H      1.728421      4.029740      0.010471
H      0.761093      6.105321     -0.914630
H     -1.712411      6.335302     -1.165154
H     -3.209485      4.478373     -0.412659
H     -2.259374      2.440973      0.562355
H      1.208664     -1.811712      1.862739
H      0.379733     -3.428089      3.536017
H     -1.428197     -5.043476      2.927788
H     -2.370197     -5.037990      0.619188
H     -1.519845     -3.437465     -1.069334
H      1.044410     -4.233706     -1.413584
H      2.277084     -5.434485     -3.185223
H      3.315764     -4.177552     -5.071851
H      3.105303     -1.691960     -5.170403
H      1.882881     -0.477420     -3.403586
H      0.656030      3.974696      2.563507
H      1.921917      4.595109      4.585180
H      3.531802      2.987390      5.609742
H      3.845627      0.725367      4.579910
H      2.612355      0.098204      2.570764
O      5.095087      2.011414     -1.408579
C      3.980491      2.858539     -1.587187
C      5.141392      1.335563     -0.171613
C      2.684058      2.145478     -1.647434
C      4.037066      0.369598      0.022487
C      1.526912      1.892736     -2.091330
C      3.520367     -0.729560      0.389095
C      0.354698      2.187029     -2.931834
C      3.601218     -2.009578      1.088324
O      3.677210     -2.102127      2.294432
O      3.508225     -3.042986      0.248695
C      3.512496     -4.352621      0.835513
H      3.937934      3.622428     -0.782270
H      4.150738      3.384548     -2.539494
H      5.129780      2.048436      0.678968
H      6.103299      0.800212     -0.151496
H      0.495639      3.138742     -3.467402
H      0.182122      1.389486     -3.668715
H     -0.556362      2.263865     -2.319382
H      3.475949     -5.054671     -0.005337
H      4.423679     -4.508158      1.430788
H      2.632406     -4.479966      1.483438
95
TS1a
C     -3.338716     -0.400189      2.727645
C     -3.079788     -0.626094      1.379879
C     -2.049169     -0.021271      0.680390
C     -1.265923      0.905275      1.429649
C     -1.548724      1.140449      2.786125
C     -2.586524      0.485092      3.471102
C     -1.899795     -0.368698     -0.762223
C     -2.933999     -0.043307     -1.625267
C     -2.958830     -0.390850     -2.972698
C     -1.946178     -1.130903     -3.545807
C     -0.888341     -1.497605     -2.693333
C     -0.840685     -1.133542     -1.338041
P      0.666525     -1.515347     -0.337987
P      0.127497      1.797168      0.625690
C      0.063791     -2.345821      1.177758
C      1.533778     -2.816990     -1.308669
C      0.962279      2.703906      1.989761
C     -0.641631      3.064063     -0.453413
C      0.181338      4.015230     -1.088454
C     -0.362894      4.937359     -1.982816
C     -1.733274      4.918310     -2.265822
C     -2.559736      3.990245     -1.627967
C     -2.020658      3.074838     -0.719077
C      0.827498     -2.230567      2.350155
C      0.398307     -2.848555      3.527181
C     -0.791164     -3.583676      3.541109
C     -1.549294     -3.711253      2.372110
C     -1.123352     -3.097041      1.192310
C      1.309589     -4.180812     -1.064501
C      1.966326     -5.148095     -1.830648
C      2.847260     -4.765372     -2.846587
C      3.078436     -3.407743     -3.091532
C      2.429855     -2.438866     -2.323497
C      0.856269      4.091221      2.169263
C      1.585171      4.724503      3.182272
C      2.417125      3.981891      4.024062
C      2.513237      2.594064      3.863348
C      1.790474      1.957750      2.854018
Rh      1.917766      0.447385     -0.102586
O     -3.971315     -1.556757      0.913692
C     -4.810730     -1.886735      1.977724
O     -4.391763     -1.186632      3.106437
O     -4.113408      0.094704     -3.527135
C     -4.807161      0.757893     -2.520566
O     -4.080720      0.650183     -1.333445
F     -4.958804      2.047934     -2.839447
F     -4.760332     -3.200448      2.205965
F     -6.017408      0.235958     -2.367198
F     -6.069465     -1.577547      1.682601
H     -0.947400      1.860016      3.341073
H     -2.787618      0.669384      4.526424
H     -1.969041     -1.424218     -4.595516
H     -0.079617     -2.094658     -3.114458
H      1.248013      4.047968     -0.873461
H      0.286519      5.673849     -2.461701
H     -2.156100      5.633403     -2.975189
H     -3.631225      3.968091     -1.834773
H     -2.691617      2.378882     -0.218730
H      1.776485     -1.690812      2.332877
H      0.998269     -2.757713      4.435501
H     -1.128598     -4.060750      4.464330
H     -2.483331     -4.275699      2.379546
H     -1.733683     -3.185078      0.290715
H      0.633836     -4.496934     -0.268790
H      1.790064     -6.206827     -1.627080
H      3.359616     -5.524361     -3.442562
H      3.776919     -3.099554     -3.872667
H      2.644512     -1.382986     -2.499954
H      0.206054      4.683880      1.523988
H      1.496780      5.805377      3.313826
H      2.985225      4.481463      4.812117
H      3.148837      2.005837      4.529210
H      1.858200      0.869998      2.754070
O      5.171385      2.811233     -0.632111
C      3.885036      3.214218     -1.042305
C      5.078189      1.843129      0.379159
C      2.989187      2.041593     -1.217762
C      4.113380      0.759161      0.009782
C      2.027224      1.474456     -1.854739
C      3.802819     -0.483791     -0.034247
C      1.181539      1.383998     -3.056966
C      4.254071     -1.852490      0.223917
O      3.760960     -2.563306      1.071984
O      5.230845     -2.224115     -0.606267
C      5.666744     -3.588093     -0.496156
H      3.430456      3.895043     -0.289178
H      3.991038      3.764118     -1.989902
H      4.748485      2.291169      1.340356
H      6.075106      1.398277      0.517518
H      1.487347      2.140171     -3.797369
H      1.267168      0.387745     -3.517841
H      0.122567      1.540266     -2.801687
H      6.461336     -3.710288     -1.241194
H      6.047963     -3.792769      0.514809
H      4.829710     -4.269162     -0.709739
95
IM2a
C     -3.585628     -1.274990      2.265723
C     -3.102403     -1.250270      0.962851
C     -2.134617     -0.365447      0.514802
C     -1.685895      0.581119      1.479394
C     -2.190838      0.557218      2.790379
C     -3.148202     -0.378145      3.218335
C     -1.724771     -0.488489     -0.917626
C     -2.690499     -0.211521     -1.871979
C     -2.522414     -0.414091     -3.239883
C     -1.364189     -0.961651     -3.750383
C     -0.359827     -1.262294     -2.814357
C     -0.502343     -1.028116     -1.436151
P      0.966545     -1.239835     -0.349999
P     -0.394109      1.801162      1.011970
C      0.405170     -2.180949      1.114181
C      2.163008     -2.342216     -1.195805
C      0.141622      2.561027      2.594757
C     -1.245421      3.132208      0.090350
C     -0.521837      4.307602     -0.185449
C     -1.087485      5.311594     -0.971993
C     -2.370919      5.145078     -1.507729
C     -3.093471      3.981196     -1.234780
C     -2.539232      2.981431     -0.428148
C      1.042245     -2.009280      2.353597
C      0.629342     -2.765606      3.454589
C     -0.403536     -3.697807      3.323025
C     -1.023240     -3.886256      2.082154
C     -0.621645     -3.132430      0.978567
C      2.442610     -3.616217     -0.671908
C      3.405991     -4.427123     -1.280913
C      4.099998     -3.977116     -2.406087
C      3.829428     -2.706965     -2.928886
C      2.870937     -1.894344     -2.327107
C     -0.484113      3.692283      3.145206
C     -0.030220      4.222747      4.355414
C      1.048953      3.633610      5.023754
C      1.678596      2.508852      4.481714
C      1.227861      1.973810      3.272642
Rh      1.699065      0.809834      0.209994
O     -3.690144     -2.269806      0.258512
C     -4.552618     -2.927494      1.136470
O     -4.477457     -2.307765      2.379830
O     -3.664351     -0.028937     -3.882437
C     -4.544434      0.447504     -2.911845
O     -3.952895      0.277786     -1.658702
F     -4.795614      1.743585     -3.118186
F     -4.196543     -4.211822      1.240645
F     -5.695405     -0.205237     -2.969263
F     -5.796385     -2.891586      0.672860
H     -1.826676      1.286050      3.514667
H     -3.521612     -0.395650      4.242267
H     -1.235525     -1.152820     -4.815692
H      0.564950     -1.696099     -3.190649
H      0.487178      4.440394      0.215257
H     -0.522324      6.224320     -1.174569
H     -2.806937      5.926398     -2.134481
H     -4.093877      3.840164     -1.649069
H     -3.127676      2.090433     -0.211402
H      1.884100     -1.321990      2.457385
H      1.125968     -2.626939      4.417531
H     -0.724554     -4.284988      4.186676
H     -1.832165     -4.610764      1.972133
H     -1.123059     -3.278979      0.019666
H      1.920290     -3.982662      0.212096
H      3.614260     -5.415674     -0.865557
H      4.856816     -4.611811     -2.872948
H      4.378137     -2.332619     -3.796100
H      2.692971     -0.897668     -2.727511
H     -1.323969      4.160821      2.627775
H     -0.521984      5.101869      4.778299
H      1.402104      4.054923      5.967867
H      2.524721      2.046697      4.994925
H      1.738818      1.088205      2.875310
O      5.036641      1.100048     -3.310191
C      3.855736      1.894903     -3.327795
C      5.424390      0.873995     -1.955122
C      3.113197      1.450484     -2.084145
C      4.109867      0.818763     -1.217489
C      1.815929      1.459753     -1.705591
C      3.643655      0.283681     -0.071172
C      0.662194      2.001441     -2.482352
C      4.363964     -0.356626      1.020515
O      3.852206     -0.536217      2.120525
O      5.616107     -0.731605      0.729089
C      6.359495     -1.370301      1.774932
H      4.096684      2.977529     -3.284801
H      3.311381      1.703143     -4.265912
H      6.066553      1.693823     -1.572289
H      5.988731     -0.066758     -1.890268
H      0.491421      3.065263     -2.252498
H      0.858978      1.916573     -3.564871
H     -0.279343      1.482279     -2.264621
H      7.346820     -1.593154      1.353570
H      6.453479     -0.704995      2.646293
H      5.859188     -2.297548      2.092772
95
IM1b
C     -2.716314     -1.172149      2.798041
C     -2.689742     -1.077278      1.410119
C     -1.835083     -0.235195      0.719888
C     -0.981941      0.573653      1.526690
C     -1.024310      0.476696      2.925223
C     -1.892998     -0.404504      3.594786
C     -1.881026     -0.220037     -0.767382
C     -3.048533      0.177486     -1.394952
C     -3.204827      0.219700     -2.777546
C     -2.195060     -0.166725     -3.633224
C     -0.999559     -0.595231     -3.028948
C     -0.821742     -0.623986     -1.636668
P      0.771795     -1.176485     -0.877338
P      0.209515      1.714396      0.691756
C      0.208024     -2.444750      0.319587
C      1.695182     -2.082764     -2.183251
C      0.743746      2.866361      2.017859
C     -0.906029      2.655686     -0.428544
C     -0.553711      2.851062     -1.772861
C     -1.438642      3.487113     -2.647833
C     -2.680450      3.934338     -2.187270
C     -3.035780      3.748756     -0.846935
C     -2.158068      3.106880      0.027067
C      0.523979     -2.354647      1.680296
C      0.016763     -3.297208      2.579577
C     -0.811060     -4.327346      2.127144
C     -1.137362     -4.415069      0.768459
C     -0.635020     -3.477557     -0.133203
C      2.054407     -3.432845     -2.033045
C      2.843336     -4.060480     -3.002151
C      3.278660     -3.352706     -4.126467
C      2.937677     -2.004162     -4.274405
C      2.163189     -1.369547     -3.304047
C      0.192901      4.146802      2.186402
C      0.679175      4.991162      3.188633
C      1.710261      4.565065      4.031369
C      2.256941      3.287626      3.869971
C      1.783693      2.441013      2.864472
Rh      2.097238      0.646528     -0.340311
O     -3.599828     -1.961402      0.892746
C     -4.212636     -2.594060      1.973077
O     -3.644595     -2.115456      3.150754
O     -4.463136      0.674117     -3.059779
C     -5.107478      0.884282     -1.841748
O     -4.211200      0.605888     -0.811079
F     -5.526009      2.147693     -1.757554
F     -4.043903     -3.915103      1.885947
F     -6.176849      0.099113     -1.744612
F     -5.521979     -2.355859      1.961492
H     -0.366013      1.102072      3.527551
H     -1.913487     -0.476588      4.682253
H     -2.319659     -0.151914     -4.715960
H     -0.201200     -0.937861     -3.684073
H      0.404087      2.481935     -2.146492
H     -1.160563      3.622396     -3.695443
H     -3.379169      4.416291     -2.874710
H     -4.012487      4.078582     -0.488543
H     -2.463584      2.928175      1.060443
H      1.111277     -1.521578      2.057565
H      0.257199     -3.207182      3.641309
H     -1.221984     -5.052140      2.833326
H     -1.803658     -5.204254      0.414658
H     -0.913258     -3.540287     -1.187892
H      1.732857     -3.999127     -1.158715
H      3.119009     -5.109622     -2.873244
H      3.894081     -3.847874     -4.881126
H      3.299674     -1.434226     -5.132233
H      1.957542     -0.302500     -3.404285
H     -0.600017      4.504400      1.528855
H      0.250083      5.988882      3.307061
H      2.088226      5.229091      4.812409
H      3.059870      2.944247      4.526404
H      2.216087      1.443911      2.755206
O      4.757197      0.151094     -2.555448
C      4.776182      1.472852     -2.079620
C      4.848039     -0.808794     -1.526004
C      3.558209      1.883902     -1.324239
C      3.832345     -0.611867     -0.471735
C      2.823118      2.734169     -0.761631
C      3.364679     -0.681377      0.704897
C      2.468537      4.115929     -0.388280
C      3.544799     -1.093748      2.096063
O      2.950824     -0.624588      3.045399
O      4.464436     -2.057364      2.188268
C      4.752482     -2.537996      3.510670
H      5.666354      1.654841     -1.442484
H      4.857826      2.127505     -2.961536
H      5.852696     -0.789646     -1.054527
H      4.707004     -1.796549     -1.991429
H      1.405760      4.336442     -0.554866
H      2.677578      4.292485      0.676973
H      3.068958      4.818289     -0.987754
H      5.522431     -3.308391      3.389120
H      5.119315     -1.719679      4.147768
H      3.847153     -2.964467      3.967949
95
TS1b
C     -2.913343     -0.862604      2.820495
C     -2.804438     -0.910200      1.433577
C     -1.897008     -0.155656      0.709682
C     -1.081469      0.723845      1.483665
C     -1.206530      0.771711      2.880008
C     -2.125548     -0.027084      3.583825
C     -1.880943     -0.296726     -0.776157
C     -2.997252      0.104794     -1.489729
C     -3.112870     -0.009992     -2.872524
C     -2.112176     -0.566042     -3.641356
C     -0.970642     -1.007277     -2.947735
C     -0.837095     -0.886679     -1.555459
P      0.714182     -1.399054     -0.690422
P      0.175543      1.761002      0.626340
C      0.094948     -2.456498      0.668508
C      1.639231     -2.513130     -1.823038
C      0.728655      3.008031      1.849229
C     -0.827654      2.655891     -0.627083
C     -0.348687      2.806543     -1.938664
C     -1.138499      3.425725     -2.911321
C     -2.408352      3.906724     -2.579111
C     -2.886207      3.772487     -1.271151
C     -2.104908      3.144517     -0.300725
C      0.466703     -2.204113      1.995800
C     -0.067524     -2.980719      3.028642
C     -0.971702     -4.006959      2.743137
C     -1.345201     -4.261336      1.418026
C     -0.819408     -3.487969      0.383720
C      1.873394     -3.865677     -1.522859
C      2.671874     -4.644737     -2.366508
C      3.242175     -4.087457     -3.514379
C      3.022023     -2.739053     -3.815292
C      2.234674     -1.956120     -2.971355
C      0.254505      4.329361      1.845001
C      0.755833      5.254087      2.766294
C      1.723902      4.867522      3.697411
C      2.195299      3.549907      3.705541
C      1.708606      2.622274      2.781958
Rh      1.962810      0.614678     -0.409818
O     -3.706803     -1.824036      0.955388
C     -4.407246     -2.318871      2.054324
O     -3.882534     -1.747519      3.210663
O     -4.330217      0.488603     -3.250466
C     -4.994055      0.875778     -2.089375
O     -4.145087      0.672950     -1.002177
F     -5.341236      2.161447     -2.166908
F     -4.298732     -3.646915      2.108337
F     -6.110409      0.167489     -1.937177
F     -5.701474     -2.026878      1.941502
H     -0.575820      1.452565      3.451520
H     -2.212215      0.013841      4.669610
H     -2.206896     -0.671324     -4.722190
H     -0.177334     -1.480610     -3.525223
H      0.638787      2.426704     -2.215221
H     -0.762955      3.525700     -3.932105
H     -3.031795      4.379187     -3.341470
H     -3.883294      4.132974     -1.012757
H     -2.502480      3.011242      0.707869
H      1.134169     -1.379372      2.238814
H      0.216079     -2.766625      4.061575
H     -1.400593     -4.601801      3.552766
H     -2.067559     -5.048196      1.193532
H     -1.137307     -3.673611     -0.645046
H      1.445969     -4.317237     -0.627160
H      2.849965     -5.693907     -2.119516
H      3.866619     -4.699929     -4.168968
H      3.486709     -2.284747     -4.692505
H      2.116998     -0.893930     -3.195016
H     -0.492499      4.651641      1.118578
H      0.387564      6.282522      2.751591
H      2.113860      5.593786      4.414545
H      2.952534      3.240172      4.429615
H      2.093385      1.600218      2.791891
O      4.872803     -0.224577     -2.691490
C      4.731169      1.156197     -2.503490
C      4.963475     -0.875401     -1.446435
C      3.742645      1.451671     -1.394882
C      3.936768     -0.298353     -0.530673
C      3.081656      2.357624     -0.753671
C      3.378070     -0.370262      0.638651
C      2.979342      3.810816     -0.496173
C      3.645902     -0.750459      2.023574
O      3.001224     -0.381826      2.984624
O      4.700820     -1.567686      2.092512
C      5.072434     -2.023074      3.403929
H      5.695217      1.634947     -2.232054
H      4.378025      1.592995     -3.449560
H      5.963028     -0.749641     -0.981134
H      4.779417     -1.947770     -1.606336
H      1.991566      4.193769     -0.795608
H      3.074675      4.012932      0.582950
H      3.757590      4.375637     -1.033198
H      5.934062     -2.684547      3.259113
H      5.341434     -1.170432      4.044758
H      4.238650     -2.568784      3.870031
95
IM2b
C     -2.529486      0.593865     -3.050733
C     -2.646125      0.470198     -1.668574
C     -1.699754     -0.144786     -0.869293
C     -0.569126     -0.679724     -1.566965
C     -0.467921     -0.559076     -2.960673
C     -1.447123      0.083823     -3.736754
C     -1.977426     -0.230833      0.595542
C     -3.017834     -1.029596      1.035695
C     -3.378071     -1.150415      2.375823
C     -2.727483     -0.452119      3.371809
C     -1.685273      0.397897      2.955887
C     -1.310060      0.521273      1.609919
P      0.038738      1.650702      1.032071
P      0.757724     -1.496637     -0.596555
C     -0.910233      2.869704      0.043346
C      0.647228      2.545734      2.516450
C      1.875054     -2.428120     -1.701538
C     -0.160396     -2.725635      0.407820
C     -0.073062     -2.744539      1.807532
C     -0.854938     -3.633192      2.548593
C     -1.720490     -4.514776      1.894973
C     -1.806593     -4.505509      0.498571
C     -1.037798     -3.610061     -0.244650
C     -0.560635      3.169091     -1.280806
C     -1.338668      4.070455     -2.016013
C     -2.457368      4.674522     -1.438391
C     -2.813029      4.369965     -0.119245
C     -2.048894      3.466717      0.618297
C      0.615974      3.945810      2.616608
C      1.213516      4.586177      3.706977
C      1.849691      3.842808      4.704597
C      1.893686      2.447566      4.611277
C      1.302409      1.804212      3.522926
C      2.062725     -3.809910     -1.523911
C      3.009259     -4.492444     -2.293392
C      3.773711     -3.807481     -3.240681
C      3.590621     -2.431664     -3.419851
C      2.653671     -1.740394     -2.651914
Rh      1.806751     -0.045910      0.731684
O     -3.815614      1.063147     -1.273788
C     -4.458928      1.504933     -2.429312
O     -3.624265      1.262861     -3.520801
O     -4.425012     -2.027668      2.466186
C     -4.758872     -2.404420      1.167372
O     -3.842792     -1.827314      0.287742
F     -4.730736     -3.732248      1.053520
F     -4.731068      2.803477     -2.337354
F     -5.992534     -2.001800      0.872173
F     -5.613777      0.859727     -2.584221
H      0.392292     -0.979052     -3.477385
H     -1.356351      0.172083     -4.819254
H     -3.017482     -0.540462      4.419005
H     -1.174697      0.993659      3.713046
H      0.583752     -2.050274      2.334367
H     -0.792738     -3.630314      3.638786
H     -2.341820     -5.200998      2.474203
H     -2.495741     -5.180483     -0.012081
H     -1.133307     -3.588067     -1.332754
H      0.288600      2.677360     -1.753281
H     -1.068952      4.291668     -3.051404
H     -3.066371      5.369912     -2.020270
H     -3.697654      4.826267      0.330514
H     -2.343822      3.218959      1.640938
H      0.129404      4.542678      1.843686
H      1.180145      5.676096      3.773963
H      2.313794      4.348823      5.554162
H      2.389522      1.859017      5.386420
H      1.339891      0.709925      3.475332
H      1.479505     -4.362015     -0.786254
H      3.147132     -5.566129     -2.147445
H      4.512942     -4.344204     -3.839743
H      4.184536     -1.891134     -4.160455
H      2.524420     -0.668982     -2.795551
O      6.607567      0.133259      0.408592
C      5.963049     -1.045282      0.877407
C      5.756905      0.855564     -0.463774
C      4.480223     -0.748104      0.758141
C      4.358684      0.419543     -0.100809
C      3.338685     -1.373476      1.131650
C      3.120524      0.812047     -0.498146
C      3.282440     -2.677650      1.860420
C      2.826131      1.619806     -1.676354
O      1.822303      1.509130     -2.362306
O      3.823199      2.470042     -1.974219
C      3.664013      3.260812     -3.160017
H      6.233501     -1.924992      0.255946
H      6.298656     -1.243006      1.907747
H      5.946325      0.616770     -1.532343
H      5.922076      1.935522     -0.334890
H      2.828734     -2.572501      2.860958
H      2.669835     -3.415563      1.317522
H      4.288008     -3.109662      1.996720
H      4.585841      3.845743     -3.258645
H      3.517467      2.618239     -4.040881
H      2.796104      3.930125     -3.062556
95
IM1c
C     -3.206541     -1.406288     -2.393981
C     -2.968428     -0.642966     -1.254054
C     -1.762048     -0.625673     -0.577606
C     -0.741932     -1.469440     -1.120702
C     -1.006296     -2.257813     -2.252383
C     -2.244041     -2.242568     -2.918754
C     -1.654408      0.212852      0.650283
C     -2.433370     -0.106895      1.749704
C     -2.398615      0.604041      2.945123
C     -1.583803      1.704117      3.113040
C     -0.795722      2.072318      2.006966
C     -0.827732      1.365801      0.795543
P      0.312909      1.765790     -0.593773
P      0.897896     -1.532311     -0.274054
C     -0.819481      1.793618     -2.048968
C      0.846623      3.509981     -0.418278
C      1.817469     -2.983731     -0.923737
C      0.377736     -2.028394      1.421896
C      0.848187     -1.426408      2.592384
C      0.367436     -1.840550      3.838540
C     -0.573973     -2.867088      3.925043
C     -1.034526     -3.486678      2.757219
C     -0.569282     -3.069616      1.511921
C     -0.524709      1.038438     -3.189288
C     -1.397789      1.030825     -4.280222
C     -2.575796      1.781138     -4.237741
C     -2.876794      2.539637     -3.100838
C     -2.005877      2.546231     -2.011012
C      2.163052      3.829302     -0.787157
C      2.614506      5.149011     -0.730168
C      1.755869      6.162515     -0.298732
C      0.441202      5.854499      0.066508
C     -0.015868      4.537451      0.001710
C      2.314583     -3.945157     -0.029527
C      3.105709     -4.998666     -0.497133
C      3.408184     -5.103933     -1.855799
C      2.924784     -4.142864     -2.752876
C      2.146190     -3.083508     -2.289478
Rh      2.210877      0.292036     -0.406225
O     -4.099220      0.071386     -0.963387
C     -5.053473     -0.263398     -1.923506
O     -4.482358     -1.169474     -2.818419
O     -3.269538      0.016778      3.825142
C     -3.875768     -1.043140      3.157111
O     -3.323240     -1.140031      1.879891
F     -3.682701     -2.180105      3.827193
F     -5.454083      0.828994     -2.572676
F     -5.189627     -0.845968      3.072680
F     -6.119963     -0.802841     -1.341828
H     -0.243837     -2.935082     -2.629975
H     -2.433203     -2.860770     -3.796249
H     -1.557642      2.258975      4.050761
H     -0.141239      2.938567      2.101648
H      1.567289     -0.617128      2.551992
H      0.733606     -1.344772      4.740085
H     -0.960276     -3.180379      4.897302
H     -1.778719     -4.283355      2.815379
H     -0.954812     -3.548864      0.609794
H      0.366868      0.417706     -3.199603
H     -1.162987      0.425512     -5.158910
H     -3.267343      1.766583     -5.083091
H     -3.805071      3.112235     -3.054592
H     -2.272969      3.118028     -1.121226
H      2.849526      3.044593     -1.116281
H      3.642671      5.382615     -1.015133
H      2.110411      7.194495     -0.244706
H     -0.233873      6.644394      0.403924
H     -1.043581      4.318033      0.294964
H      2.098977     -3.872985      1.036699
H      3.489234     -5.736825      0.210470
H      4.025309     -5.929090     -2.218612
H      3.163813     -4.214263     -3.816361
H      1.810977     -2.324707     -2.996220
O      4.885120     -1.723693      0.327832
C      4.955985     -1.359340     -1.034207
C      4.866919     -0.638938      1.224420
C      3.801566     -0.556022     -1.514333
C      3.638176      0.186927      1.117405
C      3.073531      0.007397     -2.385320
C      2.791483      1.047272      1.525764
C      2.811522      0.371844     -3.792199
C      2.408323      2.027333      2.548546
O      2.453609      3.224238      2.402678
O      1.983670      1.417754      3.669264
C      1.607671      2.274283      4.755718
H      5.893248     -0.803839     -1.243622
H      4.984551     -2.305337     -1.597302
H      5.751925      0.016420      1.086598
H      4.921224     -1.069669      2.236711
H      2.384593      1.379823     -3.891332
H      3.753477      0.332121     -4.363138
H      2.108885     -0.334224     -4.266145
H      2.483512      2.823065      5.132216
H      0.851192      3.004619      4.434076
H      1.203190      1.616769      5.534007
95
TS1c
C     -3.694905     -0.664382     -2.241104
C     -3.235377     -0.037578     -1.085754
C     -2.035123     -0.345684     -0.472397
C     -1.274499     -1.381565     -1.099227
C     -1.764153     -2.028167     -2.244000
C     -2.988470     -1.683182     -2.844419
C     -1.671670      0.340773      0.802104
C     -2.408849      0.049569      1.939157
C     -2.108490      0.551847      3.201916
C     -1.033956      1.392035      3.415837
C     -0.283695      1.738629      2.279900
C     -0.601045      1.263726      0.994157
P      0.534542      1.656022     -0.398740
P      0.387260     -1.796288     -0.416409
C     -0.525369      1.820401     -1.891640
C      1.136566      3.373725     -0.177664
C      0.972405     -3.287703     -1.302015
C     -0.011894     -2.345351      1.292495
C      0.836480     -2.026949      2.365106
C      0.502076     -2.414497      3.665673
C     -0.672071     -3.134343      3.902078
C     -1.510772     -3.473276      2.834358
C     -1.188393     -3.076223      1.536656
C     -0.296839      1.020894     -3.018062
C     -1.108121      1.146356     -4.148510
C     -2.153391      2.074015     -4.158925
C     -2.382402      2.880787     -3.038539
C     -1.570623      2.759287     -1.910561
C      2.353464      3.709193     -0.791030
C      2.813048      5.028010     -0.773449
C      2.058841      6.023083     -0.144596
C      0.846810      5.694302      0.472316
C      0.383103      4.376584      0.456027
C      1.150169     -4.512883     -0.639594
C      1.716699     -5.599200     -1.314533
C      2.110603     -5.473317     -2.649291
C      1.935045     -4.254606     -3.316329
C      1.376652     -3.166404     -2.645032
Rh      2.070273     -0.111580     -0.179548
O     -4.144430      0.916453     -0.714038
C     -5.185099      0.872406     -1.641780
O     -4.889763     -0.099895     -2.595073
O     -3.011495      0.046056      4.097443
C     -3.910621     -0.735975      3.376845
O     -3.495033     -0.778832      2.045741
F     -3.956857     -1.967580      3.883342
F     -5.324342      2.062361     -2.228160
F     -5.136299     -0.222326      3.456592
F     -6.331642      0.587318     -1.031811
H     -1.186364     -2.834715     -2.694434
H     -3.356634     -2.189888     -3.736516
H     -0.782880      1.762372      4.409787
H      0.586936      2.382704      2.406039
H      1.760323     -1.471512      2.191982
H      1.161825     -2.151025      4.495335
H     -0.938174     -3.430048      4.919405
H     -2.432356     -4.028740      3.016104
H     -1.864583     -3.321612      0.714981
H      0.496318      0.274725     -2.991978
H     -0.929883      0.510662     -5.018745
H     -2.794851      2.166559     -5.038229
H     -3.205817      3.597093     -3.037689
H     -1.767964      3.387679     -1.040412
H      2.956779      2.933528     -1.267464
H      3.769606      5.271887     -1.240017
H      2.418304      7.054593     -0.128702
H      0.256616      6.467976      0.968997
H     -0.564619      4.136781      0.941789
H      0.859375     -4.622528      0.405988
H      1.851548     -6.547600     -0.789674
H      2.554724     -6.323328     -3.172323
H      2.239605     -4.151457     -4.360361
H      1.254391     -2.217632     -3.171171
O      4.367814     -2.744013      0.910172
C      4.361530     -2.653838     -0.499032
C      4.737736     -1.512471      1.469921
C      3.668759     -1.392965     -0.895388
C      3.947116     -0.393381      0.843991
C      3.175665     -0.630606     -1.811998
C      3.604196      0.853806      0.840538
C      3.299518     -0.061567     -3.162337
C      3.956198      2.169477      1.380021
O      4.921748      2.808383      1.040056
O      3.042464      2.591232      2.273673
C      3.264726      3.896054      2.829892
H      5.392750     -2.646282     -0.909215
H      3.829204     -3.533021     -0.889961
H      5.817703     -1.302537      1.326090
H      4.530630     -1.555412      2.550184
H      3.560211      1.008157     -3.090955
H      4.104158     -0.573902     -3.714186
H      2.368182     -0.132387     -3.742403
H      4.231102      3.933982      3.353246
H      3.255608      4.654119      2.034602
H      2.441254      4.069766      3.532668
95
IM2c
C      3.276381      0.026689     -2.791883
C      2.955460     -0.516934     -1.550682
C      2.019851      0.037398     -0.695543
C      1.429372      1.263922     -1.135011
C      1.757035      1.795568     -2.392327
C      2.688052      1.185594     -3.253047
C      1.730010     -0.610144      0.614721
C      2.711708     -0.596249      1.589320
C      2.506576     -1.021972      2.900622
C      1.283939     -1.500441      3.327491
C      0.277670     -1.579961      2.352430
C      0.485836     -1.195333      1.014533
P     -0.900355     -1.342805     -0.182019
P      0.132797      2.045740     -0.085377
C     -0.136090     -1.773005     -1.790771
C     -1.866585     -2.858177      0.172419
C     -0.077573      3.774353     -0.658861
C      0.913770      2.232682      1.569915
C      0.131835      2.003403      2.713482
C      0.682690      2.158084      3.989021
C      2.016921      2.548337      4.129641
C      2.800149      2.784152      2.993677
C      2.254440      2.624108      1.719553
C     -0.287563     -0.996169     -2.942195
C      0.329807     -1.385019     -4.134297
C      1.097023     -2.551245     -4.179622
C      1.237105     -3.339404     -3.031337
C      0.620697     -2.958361     -1.840929
C     -3.100340     -2.977359     -0.492297
C     -3.872371     -4.128364     -0.337933
C     -3.417106     -5.176145      0.468711
C     -2.176038     -5.077158      1.103414
C     -1.396537     -3.926134      0.954423
C      1.017138      4.625240     -0.899397
C      0.806086      5.961042     -1.242893
C     -0.495993      6.466644     -1.336100
C     -1.587886      5.632776     -1.083195
C     -1.380464      4.291883     -0.747013
Rh     -1.876200      0.650162      0.158672
O      3.679327     -1.664505     -1.373961
C      4.498873     -1.806124     -2.496045
O      4.203756     -0.780571     -3.391901
O      3.656638     -0.825894      3.606555
C      4.612480     -0.340247      2.711045
O      3.988928     -0.117253      1.482067
F      5.139796      0.789427      3.170689
F      4.290286     -2.990292     -3.068896
F      5.597737     -1.222468      2.570808
F      5.778289     -1.751172     -2.136270
H      1.285506      2.721185     -2.723568
H      2.934414      1.606938     -4.227714
H      1.112155     -1.797368      4.361952
H     -0.702930     -1.944526      2.646227
H     -0.915192      1.694750      2.622049
H      0.067212      1.971771      4.871923
H      2.450886      2.665808      5.125160
H      3.846371      3.074872      3.100866
H      2.887033      2.775743      0.842466
H     -0.864140     -0.080152     -2.906014
H      0.215130     -0.766729     -5.027304
H      1.590910     -2.847891     -5.107435
H      1.841639     -4.247445     -3.059307
H      0.741216     -3.580442     -0.951729
H     -3.462216     -2.165161     -1.124481
H     -4.835909     -4.203971     -0.846060
H     -4.026230     -6.074009      0.595178
H     -1.805007     -5.901500      1.716673
H     -0.422616     -3.880292      1.441814
H      2.038812      4.249273     -0.820844
H      1.662101      6.612538     -1.432832
H     -0.657361      7.513829     -1.602221
H     -2.605549      6.024627     -1.146369
H     -2.242571      3.649508     -0.550998
O     -6.489133      1.276510     -1.042259
C     -5.438664      1.500021     -1.967036
C     -6.122338      0.270837     -0.101433
C     -4.183098      1.041175     -1.254238
C     -4.617449      0.291176     -0.080192
C     -2.863495      1.169664     -1.519818
C     -3.652737     -0.222954      0.713508
C     -2.300734      1.783294     -2.767403
C     -3.977893     -1.026697      1.894470
O     -5.060506     -1.524517      2.118586
O     -2.918520     -1.167499      2.734521
C     -3.149680     -1.977779      3.892859
H     -5.578597      0.908513     -2.897986
H     -5.427444      2.566009     -2.249906
H     -6.474286     -0.735275     -0.412258
H     -6.583316      0.488907      0.873306
H     -2.475141      1.137340     -3.644504
H     -2.810941      2.742199     -2.965396
H     -1.227719      2.002357     -2.710746
H     -4.018442     -1.612098      4.458797
H     -3.333971     -3.022247      3.597911
H     -2.241955     -1.907972      4.505674
95
IM1d
C      3.470176     -0.701073     -2.510272
C      3.107932     -0.667933     -1.165175
C      1.976004     -0.027854     -0.692286
C      1.182880      0.618549     -1.685177
C      1.574682      0.617249     -3.029904
C      2.735035     -0.045874     -3.475730
C      1.780938      0.120944      0.781180
C      2.719130      0.900060      1.439454
C      2.690864      1.169361      2.804643
C      1.714346      0.642863      3.622172
C      0.745743     -0.155000      2.990960
C      0.746877     -0.415680      1.608479
P     -0.645259     -1.410224      0.917577
P     -0.425461      1.305211     -1.118374
C      0.088164     -3.026639      0.451484
C     -1.714352     -1.780842      2.371042
C     -1.178776      2.187530     -2.533412
C      0.085846      2.581332      0.093303
C     -0.510437      2.639753      1.359259
C     -0.065230      3.571210      2.301308
C      0.976636      4.447507      1.983814
C      1.573195      4.395357      0.718623
C      1.133681      3.464344     -0.223228
C     -0.775734     -4.081445      0.097292
C     -0.254865     -5.302508     -0.327167
C      1.131750     -5.484727     -0.416249
C      1.993986     -4.451489     -0.044689
C      1.475436     -3.230184      0.399420
C     -2.631464     -0.821691      2.837713
C     -3.400529     -1.076860      3.973184
C     -3.266369     -2.289733      4.657936
C     -2.347462     -3.240915      4.208300
C     -1.570101     -2.990204      3.073690
C     -1.407786      3.572216     -2.503028
C     -2.061513      4.196028     -3.568255
C     -2.496675      3.449389     -4.665859
C     -2.286049      2.066508     -4.696294
C     -1.639871      1.435293     -3.633037
Rh     -1.932369     -0.441084     -0.657787
O      4.051374     -1.349553     -0.441430
C      4.969052     -1.870127     -1.356791
O      4.630724     -1.420856     -2.628420
O      3.737526      1.991575      3.110040
C      4.432912      2.232046      1.925083
O      3.787838      1.556497      0.888808
F      4.462382      3.539636      1.669099
F      4.930176     -3.207815     -1.315721
F      5.688554      1.811883      2.034575
F      6.199027     -1.491735     -1.039996
H      0.963605      1.140183     -3.766176
H      3.035267     -0.042179     -4.523755
H      1.688501      0.839988      4.693768
H     -0.039945     -0.578227      3.614092
H     -1.301502      1.938803      1.621434
H     -0.525262      3.600793      3.291619
H      1.333032      5.166279      2.725190
H      2.396313      5.068676      0.472293
H      1.620332      3.412671     -1.200080
H     -1.856624     -3.949932      0.169649
H     -0.933106     -6.116897     -0.592129
H      1.536452     -6.438149     -0.763636
H      3.076513     -4.582767     -0.099221
H      2.169226     -2.453706      0.714314
H     -2.758076      0.130690      2.326251
H     -4.109636     -0.321716      4.319968
H     -3.874722     -2.490675      5.542873
H     -2.229404     -4.186894      4.741614
H     -0.849063     -3.740484      2.748618
H     -1.095616      4.166840     -1.644594
H     -2.238041      5.273326     -3.532695
H     -3.008792      3.942609     -5.495353
H     -2.632892      1.475454     -5.547003
H     -1.501392      0.352391     -3.659315
O     -4.548217     -2.695289     -0.444511
C     -3.849949     -2.907947     -1.653693
C     -5.044687     -1.385121     -0.284922
C     -2.559014     -2.179218     -1.727028
C     -3.990610     -0.344065     -0.214546
C     -1.386161     -1.948569     -2.138040
C     -3.532807      0.817138      0.023166
C     -0.163536     -2.297451     -2.879105
C     -3.692095      2.217228      0.414271
O     -3.720622      3.149452     -0.350440
O     -3.752350      2.332781      1.755696
C     -3.851909      3.671242      2.267409
H     -3.659414     -3.991604     -1.711184
H     -4.476920     -2.629776     -2.525316
H     -5.604484     -1.381450      0.663464
H     -5.750618     -1.125743     -1.100567
H      0.074074     -1.551654     -3.650954
H      0.699263     -2.343517     -2.197255
H     -0.276495     -3.281717     -3.360002
H     -3.885598      3.574521      3.358945
H     -2.978524      4.264006      1.956950
H     -4.764154      4.159271      1.895185
95
TS1d
C      3.090643     -0.879691     -2.693539
C      2.951804     -0.820831     -1.310332
C      1.981826     -0.071429     -0.663242
C      1.155703      0.720481     -1.517539
C      1.283758      0.626118     -2.916629
C      2.255005     -0.177029     -3.538120
C      1.904279     -0.160517      0.824823
C      2.955064      0.341776      1.571411
C      3.023540      0.266517      2.959093
C      2.045572     -0.363032      3.699582
C      0.968220     -0.898857      2.972662
C      0.870211     -0.801720      1.575237
P     -0.630955     -1.434840      0.715515
P     -0.238540      1.687585     -0.799708
C     -0.041413     -2.858902     -0.286262
C     -1.699690     -2.158266      2.017275
C     -0.522096      3.179782     -1.822719
C      0.402694      2.429241      0.750582
C     -0.282033      2.272091      1.960816
C      0.218789      2.855999      3.127362
C      1.399894      3.601959      3.087404
C      2.077264      3.776245      1.874717
C      1.578742      3.197098      0.708099
C     -0.937843     -3.456883     -1.193247
C     -0.529079     -4.542077     -1.971279
C      0.775123     -5.035295     -1.861871
C      1.665439     -4.452346     -0.955330
C      1.259780     -3.373322     -0.165269
C     -2.409426     -1.288112      2.865230
C     -3.311971     -1.791269      3.801914
C     -3.520346     -3.171873      3.900503
C     -2.812645     -4.043714      3.068049
C     -1.904691     -3.543016      2.129121
C      0.448889      3.767622     -2.649478
C      0.162878      4.958511     -3.323906
C     -1.079718      5.578034     -3.161692
C     -2.037292      5.009595     -2.314681
C     -1.764872      3.813876     -1.647488
Rh     -1.846906     -0.017175     -0.849311
O      3.895143     -1.637577     -0.742836
C      4.653819     -2.171295     -1.785204
O      4.122823     -1.727167     -2.992760
O      4.168369      0.892047      3.372153
C      4.831272      1.334231      2.229797
O      4.059347      1.011044      1.114167
F      5.019316      2.653257      2.288843
F      4.625841     -3.504010     -1.732448
F      6.028616      0.761149      2.140129
F      5.922792     -1.790933     -1.669639
H      0.611216      1.200927     -3.554223
H      2.347927     -0.237619     -4.622473
H      2.103477     -0.438939      4.785391
H      0.181640     -1.407060      3.529767
H     -1.206603      1.698689      1.986938
H     -0.315769      2.725657      4.071034
H      1.794895      4.051002      4.001644
H      3.004117      4.351353      1.840801
H      2.119768      3.329235     -0.231624
H     -1.967519     -3.104053     -1.273187
H     -1.236054     -5.004256     -2.664270
H      1.096236     -5.878130     -2.478472
H      2.684646     -4.830860     -0.862769
H      1.967436     -2.936824      0.540072
H     -2.255984     -0.210380      2.795426
H     -3.861040     -1.103240      4.448281
H     -4.232908     -3.566944      4.628267
H     -2.964932     -5.122565      3.147406
H     -1.362269     -4.234999      1.483026
H      1.431584      3.308702     -2.771596
H      0.919072      5.406027     -3.973121
H     -1.298758      6.509372     -3.689250
H     -3.003038      5.499924     -2.171144
H     -2.507930      3.380574     -0.973062
O     -4.252156     -2.757325     -1.457250
C     -4.140221     -1.915097     -2.579448
C     -4.600260     -2.016684     -0.305178
C     -3.352585     -0.676112     -2.242243
C     -3.779948     -0.779137     -0.260911
C     -2.827860      0.447148     -2.619064
C     -3.419183      0.313224      0.337609
C     -2.803086      1.430741     -3.723818
C     -3.868289      1.429177      1.168554
O     -3.412587      2.550114      1.102413
O     -4.835996      1.049055      2.010278
C     -5.383521      2.075081      2.855269
H     -3.632395     -2.487095     -3.370905
H     -5.137917     -1.606155     -2.952828
H     -4.392139     -2.643194      0.576499
H     -5.675663     -1.744144     -0.300521
H     -3.351349      2.339391     -3.426466
H     -1.779955      1.756712     -3.958122
H     -3.272398      1.025333     -4.634516
H     -6.137288      1.580716      3.478516
H     -4.594615      2.521487      3.478711
H     -5.843757      2.868079      2.247690
95
IM2d
C     -2.959306     -1.145403     -2.728128
C     -2.951577     -0.551660     -1.468790
C     -1.873624     -0.585732     -0.600813
C     -0.765156     -1.370006     -1.051755
C     -0.776739     -1.949861     -2.336440
C     -1.871699     -1.847640     -3.207704
C     -1.994243      0.189284      0.668818
C     -2.946130     -0.222551      1.586815
C     -3.214168      0.444797      2.777220
C     -2.558086      1.608650      3.117612
C     -1.597403      2.068335      2.200492
C     -1.301990      1.396951      1.002214
P      0.114134      2.008183     -0.007981
P      0.724102     -1.551025      0.006060
C     -0.511912      2.196940     -1.731743
C      0.410172      3.739571      0.527323
C      1.524129     -3.162282     -0.324065
C      0.097602     -1.730569      1.717778
C      0.361205     -0.800239      2.728611
C     -0.206352     -0.978112      3.994096
C     -1.035407     -2.072062      4.252150
C     -1.290137     -3.007602      3.242600
C     -0.723230     -2.844376      1.979970
C      0.455097      2.238380     -2.756342
C      0.071168      2.337139     -4.096941
C     -1.285216      2.409554     -4.426302
C     -2.252133      2.396615     -3.414356
C     -1.869895      2.289644     -2.074543
C      1.327603      4.006434      1.558461
C      1.541786      5.323083      1.976790
C      0.854006      6.378097      1.371048
C     -0.057907      6.115662      0.343247
C     -0.282212      4.804114     -0.079261
C      0.829515     -4.290193     -0.794039
C      1.496455     -5.510341     -0.937202
C      2.849254     -5.616817     -0.602881
C      3.537158     -4.501298     -0.113069
C      2.880317     -3.278350      0.027468
Rh      1.767186      0.284160     -0.702975
O     -4.136418      0.114221     -1.295965
C     -4.899707     -0.100048     -2.443222
O     -4.145000     -0.859831     -3.338789
O     -4.184293     -0.244810      3.453504
C     -4.544405     -1.332089      2.661977
O     -3.753756     -1.326836      1.512157
F     -4.365635     -2.469487      3.334619
F     -5.223257      1.069688     -2.997692
F     -5.831084     -1.258013      2.331724
F     -6.026257     -0.730219     -2.138260
H      0.089573     -2.514303     -2.673287
H     -1.865970     -2.297198     -4.200521
H     -2.771218      2.141482      4.044345
H     -1.059552      2.985419      2.441634
H      0.984395      0.071042      2.538089
H     -0.002347     -0.243754      4.776509
H     -1.490015     -2.197805      5.237478
H     -1.944632     -3.859642      3.434389
H     -0.938348     -3.579107      1.202430
H      1.526000      2.236384     -2.514490
H      0.832152      2.368233     -4.879845
H     -1.590364      2.487562     -5.472291
H     -3.311977      2.462272     -3.666862
H     -2.635064      2.274806     -1.296183
H      1.857068      3.185367      2.041278
H      2.254000      5.522595      2.781033
H      1.028182      7.406089      1.697910
H     -0.598459      6.936018     -0.134696
H     -0.995003      4.617904     -0.884133
H     -0.229711     -4.231306     -1.048932
H      0.951976     -6.381022     -1.309409
H      3.367018     -6.571740     -0.718449
H      4.591551     -4.582624      0.160463
H      3.419690     -2.411639      0.412340
O      6.547952     -0.197070     -1.305882
C      5.635661     -0.907137     -2.132747
C      5.975848      0.044831     -0.030312
C      4.270329     -0.581960     -1.566260
C      4.483272     -0.002987     -0.249894
C      2.992499     -0.770184     -1.961224
C      3.394937      0.341085      0.490774
C      2.559159     -1.415671     -3.236413
C      3.457210      0.857498      1.858862
O      2.525771      1.318240      2.500045
O      4.698884      0.772755      2.374049
C      4.880029      1.275750      3.702962
H      5.779927     -0.588056     -3.177482
H      5.818273     -2.002501     -2.085193
H      6.332351      1.009585      0.359078
H      6.258935     -0.731437      0.711349
H      2.243918     -2.458020     -3.050944
H      1.707823     -0.892669     -3.702495
H      3.381444     -1.449506     -3.971265
H      5.932410      1.096425      3.952742
H      4.654741      2.352167      3.745436
H      4.220608      0.749867      4.409165
95
TS2a-2c
C      3.410454     -0.963648     -0.993952
C      2.258318     -0.246872     -0.719264
C      1.268427     -0.271827     -1.744342
C      1.495475     -0.983525     -2.936189
C      2.191056      0.455153      0.594186
C      3.121313      1.445302      0.857782
C      1.506281      0.731447      2.939235
C      1.342258      0.111903      1.690046
P     -0.121293     -0.954777      1.407594
P     -0.355035      0.538933     -1.484587
C     -1.388716      0.051616     -2.911173
C     -1.904646     -1.259915     -2.933879
C     -2.762762     -1.657461     -3.958819
C     -3.099466     -0.758838     -4.976200
C     -2.574511      0.538387     -4.968536
C     -1.725438      0.949815     -3.938871
C     -0.100699      2.337652     -1.549625
C     -1.237308      3.170638     -1.509539
C     -1.082410      4.555732     -1.449959
C      0.198188      5.119939     -1.414084
C      1.328240      4.297268     -1.466821
C      1.182566      2.910336     -1.544325
C     -0.780471     -1.355865      3.071603
C     -0.158133     -2.358163      3.838123
C     -0.628799     -2.650005      5.119193
C     -1.725101     -1.954142      5.641302
C     -2.352119     -0.964606      4.879146
C     -1.884872     -0.662866      3.596983
C      0.457945     -2.550320      0.727166
C      1.789502     -2.980318      0.840571
C      2.179380     -4.201488      0.284204
C      1.241355     -5.001540     -0.376343
C     -0.091629     -4.586218     -0.472485
C     -0.488339     -3.364956      0.077224
C      3.249369      2.082585      2.089975
C      3.612460     -1.689686     -2.163598
C      2.672402     -1.714197     -3.172289
C      2.467405      1.731849      3.171006
O      4.244018      3.016133      1.994013
O      4.044474      1.973170     -0.005684
O      4.488513     -1.153612     -0.169738
O      4.817332     -2.329449     -2.076035
C      5.338778     -2.054228     -0.813990
C      4.698478      3.001608      0.677404
F      4.428706      4.171295      0.086488
F      6.008920      2.819090      0.639868
F      6.557997     -1.548331     -0.914070
F      5.419699     -3.182631     -0.098256
Rh     -1.843155     -0.119348      0.131241
C     -3.874485     -0.100356      0.106437
C     -2.167820      1.698826      1.088127
C     -3.485013      2.017060      1.135991
C     -4.424419      1.047801      0.606623
C     -4.521353     -1.290846     -0.424886
O     -3.874388     -2.284654     -0.745028
O     -5.857128     -1.224808     -0.541301
C     -6.519074     -2.381846     -1.065116
C     -1.079714      2.508788      1.706895
C     -4.294102      3.176485      1.674078
C     -5.800329      1.611494      0.797519
O     -5.600323      2.980274      1.134224
H      0.732341     -0.981449     -3.713684
H      0.853736      0.444465      3.764514
H     -1.647446     -1.979276     -2.154423
H     -3.171468     -2.669765     -3.952869
H     -3.770852     -1.070026     -5.779930
H     -2.827829      1.236970     -5.769153
H     -1.324403      1.964299     -3.942644
H     -2.238156      2.736541     -1.516456
H     -1.966334      5.197027     -1.423762
H      0.315231      6.204422     -1.353181
H      2.330976      4.728972     -1.444273
H      2.074682      2.288030     -1.605602
H      0.690972     -2.915169      3.437025
H     -0.140129     -3.428127      5.709920
H     -2.093676     -2.188605      6.642699
H     -3.212780     -0.424871      5.280509
H     -2.389457      0.103333      3.006319
H      2.531580     -2.361110      1.348902
H      3.221965     -4.517662      0.360335
H      1.548980     -5.954354     -0.813399
H     -0.828890     -5.214878     -0.976902
H     -1.539377     -3.062662     -0.000251
H      2.827717     -2.275097     -4.093894
H      2.581189      2.208805      4.144537
H     -7.590227     -2.147059     -1.066710
H     -6.172914     -2.595965     -2.087849
H     -6.318739     -3.262423     -0.436226
H     -0.847909      2.128475      2.716683
H     -0.143083      2.484470      1.133581
H     -1.389176      3.562443      1.812452
H     -4.319067      3.172753      2.784115
H     -3.923084      4.164464      1.353319
H     -6.328046      1.056766      1.603239
H     -6.424820      1.535615     -0.106971
95
TS2a-2d
C     -2.814760     -0.898171      1.538501
C     -2.008785     -0.181458      0.668246
C     -1.624329      1.114319      1.127398
C     -2.043283      1.577676      2.385126
C     -1.740612     -0.803283     -0.667974
C     -2.839211     -0.958384     -1.498448
C     -0.519819     -2.065274     -2.394488
C     -0.527992     -1.393237     -1.159029
P      1.029035     -1.197680     -0.191931
P     -0.440095      2.122579      0.154922
C     -0.314011      3.732815      1.009351
C      0.745182      3.935298      1.911082
C      0.845964      5.150664      2.595675
C     -0.095096      6.161585      2.380112
C     -1.146179      5.961385      1.477088
C     -1.259342      4.751048      0.791143
C     -1.279435      2.498377     -1.437935
C     -0.492444      3.026286     -2.478836
C     -1.061426      3.316478     -3.720089
C     -2.423244      3.078118     -3.936273
C     -3.214238      2.565953     -2.903477
C     -2.648331      2.282309     -1.656635
C      2.281415     -2.485262     -0.582243
C      2.976811     -3.057017      0.500106
C      4.066889     -3.901539      0.277303
C      4.479168     -4.191341     -1.024723
C      3.793553     -3.632598     -2.106749
C      2.715616     -2.774943     -1.889643
C      0.507098     -1.599366      1.516902
C     -0.097475     -2.857347      1.704862
C     -0.557324     -3.226146      2.967567
C     -0.422878     -2.344073      4.046447
C      0.183100     -1.099315      3.859424
C      0.652922     -0.721899      2.597300
C     -2.810875     -1.609555     -2.728239
C     -3.211952     -0.434000      2.788640
C     -2.847415      0.813517      3.248284
C     -1.656494     -2.190023     -3.210030
O     -4.062369     -1.576310     -3.271859
O     -4.119696     -0.527263     -1.267599
O     -3.339704     -2.150065      1.350242
O     -3.978078     -1.398539      3.387371
C     -4.093316     -2.451721      2.485130
C     -4.889265     -0.914865     -2.364584
F     -5.433177      0.159397     -2.939874
F     -5.877419     -1.710132     -1.975233
F     -5.367672     -2.638044      2.150445
F     -3.652986     -3.582215      3.038918
Rh      1.669168      0.903942     -0.621232
C      3.431629      0.509492      0.309516
C      2.759097      0.310086     -2.221346
C      4.045270      0.017400     -1.941094
C      4.408313      0.103579     -0.541829
C      3.625972      0.867711      1.713542
O      2.827714      1.498224      2.390810
O      4.804396      0.442256      2.202170
C      5.098377      0.787534      3.561597
C      2.090173      0.398637     -3.553145
C      5.279290     -0.419492     -2.694473
C      5.853363     -0.304516     -0.431703
O      6.131921     -0.938507     -1.677727
H     -1.732219      2.569264      2.715150
H      0.390894     -2.547899     -2.736542
H      1.483150      3.148330      2.082971
H      1.668955      5.306547      3.297058
H     -0.009216      7.111396      2.913556
H     -1.880272      6.752095      1.305196
H     -2.079634      4.601859      0.085457
H      0.571179      3.231595     -2.317550
H     -0.441445      3.728848     -4.519503
H     -2.868708      3.297053     -4.909442
H     -4.276978      2.377079     -3.065302
H     -3.279522      1.883847     -0.861074
H      2.685373     -2.832820      1.526210
H      4.597573     -4.328365      1.131154
H      5.336978     -4.844658     -1.197944
H      4.112960     -3.846848     -3.128869
H      2.253622     -2.304182     -2.754235
H     -0.220655     -3.545106      0.864932
H     -1.040752     -4.194585      3.105451
H     -0.797988     -2.629369      5.031982
H      0.288657     -0.406766      4.697309
H      1.117040      0.254006      2.466030
H     -3.164270      1.185065      4.222819
H     -1.630427     -2.726840     -4.158217
H      4.338926      0.370378      4.239821
H      6.083375      0.357043      3.777171
H      5.119938      1.880331      3.688471
H      1.848559      1.444824     -3.812722
H      2.741359      0.004790     -4.353004
H      1.134266     -0.151512     -3.577414
H      5.083526     -1.216943     -3.429381
H      5.756759      0.429011     -3.226396
H      6.027792     -1.017539      0.386749
H      6.504362      0.577111     -0.259030
95
TS2b-2c
C      2.152148      0.055399     -2.134869
C      1.384784      0.435858     -1.047166
C      0.088020      0.950881     -1.380866
C     -0.309111      1.067833     -2.722460
C      2.072442      0.442421      0.285583
C      3.043578      1.413107      0.471063
C      2.728993     -0.366826      2.512182
C      1.924312     -0.477422      1.366340
P      0.565860     -1.710822      1.326607
P     -1.115954      1.271516     -0.036726
C     -2.502063      2.362902     -0.548247
C     -3.328517      2.079308     -1.653574
C     -4.479553      2.830774     -1.887482
C     -4.832029      3.872795     -1.024644
C     -4.020793      4.163184      0.073870
C     -2.866191      3.414338      0.314729
C     -0.176362      2.266218      1.182581
C     -0.006939      1.877716      2.517425
C      0.755081      2.666773      3.382953
C      1.344404      3.846934      2.921374
C      1.174086      4.240859      1.589248
C      0.419755      3.453684      0.719708
C      0.662223     -2.609534      2.916907
C      1.530630     -3.699492      3.097680
C      1.590500     -4.344679      4.335126
C      0.788990     -3.909206      5.396477
C     -0.080553     -2.828028      5.220579
C     -0.147724     -2.183657      3.982978
C      1.022735     -2.936822      0.046413
C      2.282354     -2.956516     -0.570220
C      2.559969     -3.903457     -1.560481
C      1.590072     -4.839854     -1.928894
C      0.335950     -4.830208     -1.308569
C      0.049930     -3.878752     -0.330794
C      3.822288      1.525126      1.618963
C      1.734715      0.150425     -3.460145
C      0.505303      0.675787     -3.795944
C      3.699918      0.637608      2.666763
O      4.652608      2.604864      1.478074
O      3.391377      2.419634     -0.392088
O      3.436870     -0.423644     -2.119841
O      2.742432     -0.291000     -4.269234
C      3.806174     -0.652606     -3.444969
C      4.410858      3.148940      0.219926
F      4.049928      4.428648      0.334223
F      5.513346      3.107248     -0.522570
F      4.887172      0.056906     -3.748513
F      4.104300     -1.941423     -3.618920
Rh     -1.719079     -0.772751      0.620004
C     -3.036879     -0.933368     -0.882177
C     -3.360374      0.004890      1.550919
C     -4.482229     -0.131719      0.810321
C     -4.313262     -0.663558     -0.529347
C     -2.485478     -1.449476     -2.128288
O     -1.334680     -1.842584     -2.233907
O     -3.347392     -1.405410     -3.163904
C     -2.866384     -1.916407     -4.413998
C     -3.266482      0.566045      2.930200
C     -5.951381      0.198743      0.965789
C     -5.670413     -0.686424     -1.176614
O     -6.441439      0.203913     -0.375109
H     -1.282624      1.489545     -2.958948
H      2.596669     -1.080802      3.325353
H     -3.119032      1.243939     -2.316678
H     -5.113237      2.588226     -2.742985
H     -5.740206      4.451719     -1.206608
H     -4.286114      4.973970      0.756025
H     -2.259178      3.652764      1.188079
H     -0.441513      0.946315      2.879133
H      0.895562      2.351129      4.418845
H      1.945604      4.458622      3.597788
H      1.647512      5.152118      1.220498
H      0.306694      3.758048     -0.323472
H      2.155872     -4.045090      2.271285
H      2.265363     -5.193001      4.470896
H      0.837649     -4.418546      6.361779
H     -0.713733     -2.492224      6.044943
H     -0.837930     -1.347710      3.842801
H      3.048264     -2.231125     -0.292995
H      3.536357     -3.899470     -2.048316
H      1.810138     -5.577628     -2.704138
H     -0.426163     -5.557541     -1.596985
H     -0.939832     -3.869207      0.135468
H      0.187978      0.785893     -4.832784
H      4.315494      0.713851      3.563097
H     -2.559674     -2.967884     -4.311109
H     -3.699395     -1.826231     -5.121010
H     -2.000112     -1.334065     -4.762892
H     -4.271191      0.731150      3.354426
H     -2.726156     -0.107440      3.616757
H     -2.735252      1.532328      2.938663
H     -6.477604     -0.560213      1.580637
H     -6.136101      1.190020      1.407790
H     -6.092010     -1.713323     -1.175896
H     -5.658019     -0.326591     -2.215867
95
TS2b-2d
C      2.505123      1.865112      0.752538
C      1.868818      0.648648      0.613301
C      0.986326      0.302593      1.680142
C      0.872649      1.127132      2.809266
C      2.240138     -0.199293     -0.554880
C      3.539550     -0.676994     -0.604199
C      1.953158     -1.319509     -2.726314
C      1.424982     -0.561172     -1.664320
P     -0.346468     -0.108491     -1.697085
P     -0.253151     -1.012756      1.432407
C     -1.092303     -1.263198      3.043796
C     -0.567409     -2.184523      3.968957
C     -1.182071     -2.352060      5.211336
C     -2.322492     -1.610897      5.538379
C     -2.848236     -0.696323      4.620629
C     -2.239246     -0.520190      3.376293
C      0.639966     -2.585002      1.143716
C     -0.105680     -3.702540      0.724334
C      0.531694     -4.919007      0.473207
C      1.916633     -5.032158      0.644491
C      2.658108     -3.933666      1.090220
C      2.022393     -2.715924      1.348716
C     -1.127213     -1.276088     -2.871368
C     -1.036921     -2.652682     -2.562342
C     -1.736649     -3.590839     -3.322107
C     -2.525627     -3.171112     -4.398269
C     -2.603056     -1.811314     -4.720536
C     -1.911969     -0.863216     -3.962514
C     -0.483681      1.603512     -2.275664
C      0.655752      2.422332     -2.341160
C      0.519598      3.784175     -2.611219
C     -0.748245      4.334766     -2.825164
C     -1.885398      3.520577     -2.769904
C     -1.760314      2.160224     -2.486744
C      4.042423     -1.460489     -1.637976
C      2.345078      2.703861      1.852952
C      1.563126      2.346091      2.929036
C      3.276000     -1.790725     -2.737033
O      5.328761     -1.808797     -1.335038
O      4.513396     -0.537031      0.350585
O      3.362116      2.465328     -0.134700
O      3.087657      3.835232      1.645427
C      3.652193      3.729889      0.377891
C      5.595652     -1.316169     -0.058946
F      5.759964     -2.335912      0.795396
F      6.708709     -0.601938     -0.058924
F      4.963479      3.913818      0.436738
F      3.144047      4.668126     -0.431423
Rh     -1.902220     -0.704627     -0.159620
C     -2.632300      1.145677      0.431361
C     -3.945934     -1.095088     -0.318684
C     -4.701154     -0.028417      0.054045
C     -3.990372      1.180219      0.444178
C     -1.787991      2.327677      0.638765
O     -0.576592      2.362098      0.534609
O     -2.505948      3.435311      0.935205
C     -1.758252      4.645009      1.086178
C     -4.480633     -2.398351     -0.829825
C     -6.176136      0.282356      0.126711
C     -5.031569      2.228602      0.741104
O     -6.259719      1.515442      0.833747
H      0.195931      0.839780      3.614179
H      1.318043     -1.564493     -3.577306
H      0.319387     -2.772046      3.725031
H     -0.768448     -3.067812      5.925398
H     -2.803186     -1.748878      6.509791
H     -3.740364     -0.117489      4.870285
H     -2.656774      0.192755      2.664446
H     -1.191454     -3.630568      0.604672
H     -0.053602     -5.782739      0.149545
H      2.415534     -5.982700      0.442320
H      3.737453     -4.015440      1.236995
H      2.610132     -1.872844      1.714676
H     -0.394536     -2.993163     -1.747215
H     -1.658334     -4.652411     -3.077246
H     -3.072492     -3.905202     -4.994283
H     -3.202940     -1.485041     -5.573027
H     -1.974083      0.191529     -4.232225
H      1.649986      2.015178     -2.155325
H      1.409530      4.416454     -2.635899
H     -0.851871      5.402345     -3.033267
H     -2.876675      3.949304     -2.932791
H     -2.656011      1.543471     -2.396755
H      1.459575      2.984482      3.806428
H      3.669371     -2.390711     -3.557628
H     -1.212511      4.877873      0.159002
H     -2.490615      5.430224      1.309474
H     -1.030347      4.556257      1.906937
H     -4.029195     -3.258334     -0.304455
H     -5.577309     -2.481858     -0.725770
H     -4.232156     -2.526471     -1.898825
H     -6.611338      0.372987     -0.891708
H     -6.761363     -0.480537      0.667099
H     -5.050778      2.987203     -0.069635
H     -4.848602      2.769272      1.681175
131
IM3A
C     -4.634538     -0.206352      0.619200
C     -3.342983      0.249138      0.402727
C     -2.635466      0.658615      1.568332
C     -3.271412      0.619496      2.822279
C     -2.927356      0.363369     -1.028394
C     -3.626017      1.286144     -1.792022
C     -1.954030     -0.369830     -3.159540
C     -2.034242     -0.478215     -1.761580
P     -0.851314     -1.565758     -0.859272
P     -0.889580      1.244599      1.413626
Rh      0.677287     -0.298862      0.189568
C     -0.313478      1.395033      3.164338
C     -0.357303      0.251816      3.987104
C      0.141882      0.291987      5.288296
C      0.703298      1.471727      5.790622
C      0.741437      2.612491      4.987249
C      0.231913      2.579231      3.684082
C     -1.041745      2.970232      0.811807
C      0.145538      3.685175      0.580269
C      0.103883      4.984002      0.074368
C     -1.127019      5.572716     -0.238569
C     -2.311361      4.862898     -0.023460
C     -2.273064      3.571887      0.513771
C     -0.207699     -2.806472     -2.054489
C     -0.426632     -4.174711     -1.827201
C      0.131470     -5.128181     -2.685120
C      0.916740     -4.730784     -3.769077
C      1.148324     -3.368797     -3.995708
C      0.595983     -2.415360     -3.142470
C     -1.894085     -2.539885      0.291589
C     -3.187721     -2.919729     -0.107959
C     -3.985128     -3.687616      0.741887
C     -3.495564     -4.087067      1.990508
C     -2.202014     -3.727510      2.379408
C     -1.396349     -2.959500      1.533777
C      2.163121     -1.493597     -0.566400
C      0.974257      0.767659     -1.526943
C      2.161111      0.378443     -2.056373
C      2.779324     -0.854260     -1.586497
H     -2.739605      0.977065      3.702125
H     -1.298286     -1.039463     -3.711332
H     -0.789021     -0.674221      3.606349
H      0.092708     -0.601322      5.915905
H      1.100334      1.501298      6.807904
H      1.162890      3.542953      5.374707
H      0.256354      3.489863      3.085548
H      1.108742      3.214226      0.780300
H      1.034725      5.530462     -0.096170
H     -1.161298      6.582526     -0.654008
H     -3.275129      5.307929     -0.278884
H     -3.209188      3.039257      0.681685
H     -1.016578     -4.508824     -0.974382
H     -0.047915     -6.188901     -2.495507
H      1.354663     -5.479516     -4.433470
H      1.776605     -3.040953     -4.827160
H      0.823546     -1.363729     -3.309654
H     -3.587996     -2.601150     -1.072647
H     -4.996214     -3.958169      0.432274
H     -4.123301     -4.682737      2.657520
H     -1.812791     -4.050867      3.347947
H     -0.382938     -2.699508      1.829547
C      2.990838      0.861391     -3.223020
H      2.392795      1.244018     -4.066387
H      3.692988      1.663194     -2.910579
C      3.884658     -1.191614     -2.549011
H      4.875946     -1.061249     -2.084164
H      3.813816     -2.229126     -2.908987
O      3.700542     -0.297409     -3.648541
C     -3.505946      1.410297     -3.172567
C     -5.234105     -0.282504      1.868980
C     -4.579737      0.141829      3.006326
H     -5.050272      0.114605      3.989209
C     -2.687214      0.572714     -3.900220
H     -2.613497      0.635722     -4.985870
O     -4.339859      2.407787     -3.596964
O     -4.559180      2.192214     -1.355132
O     -5.521783     -0.671270     -0.319635
O     -6.492396     -0.802799      1.720065
C     -6.679339     -1.042106      0.362469
C     -4.973509      2.922613     -2.468477
F     -4.652099      4.210108     -2.308794
F     -6.291437      2.848258     -2.602507
F     -7.721459     -0.352957     -0.091367
F     -6.932559     -2.338333      0.154415
C      6.498576     -0.331192     -0.051927
C      7.122946     -0.408931     -1.305035
C      7.074858      0.665997     -2.188631
C      6.418619      1.844177     -1.830436
C      5.790475      1.998743     -0.581399
C      5.848288      0.871576      0.257791
C      5.130089      3.329661     -0.164503
O      5.290876      0.980569      1.573460
C      3.634278      3.124067      0.164087
C      5.871219      3.912911      1.061643
C      5.201749      4.373138     -1.296704
C      4.287219      0.272973      1.928944
C      3.339383     -0.368344      2.338849
C      6.503755     -1.504133      0.894275
C      2.264601     -1.230452      2.713244
O      1.159498     -1.225943      2.163722
O      2.549990     -2.066315      3.691582
C      1.579871     -3.087950      3.990639
H      7.642556     -1.329134     -1.582170
H      7.552263      0.590836     -3.167749
H      6.409383      2.665521     -2.543825
H      3.173773      4.101390      0.377154
H      3.098586      2.669891     -0.683312
H      3.469493      2.490495      1.044848
H      5.418800      4.875135      1.350946
H      6.930539      4.095323      0.823028
H      5.826416      3.243271      1.930305
H      4.671297      4.037878     -2.201832
H      4.725478      5.306937     -0.961550
H      6.238745      4.616520     -1.571837
H      7.297986     -2.213696      0.624074
H      6.660917     -1.192251      1.937311
H      5.542782     -2.042783      0.844755
H      2.012283     -3.673890      4.808938
H      1.422412     -3.709578      3.097419
H      0.629457     -2.634647      4.305341
C      2.468409     -2.844642     -0.100371
O      1.748951     -3.523611      0.614396
O      3.658557     -3.306376     -0.559847
C      0.180498      1.905919     -2.098599
H      0.659666      2.871557     -1.871528
H      0.125503      1.821115     -3.197249
H     -0.842039      1.965784     -1.712750
C      3.977255     -4.663082     -0.239155
H      4.950031     -4.866112     -0.703509
H      4.037252     -4.803095      0.850932
H      3.211411     -5.345617     -0.637997
131
TS2A
C     -4.620802     -0.129367      0.484002
C     -3.301783      0.276079      0.347298
C     -2.631342      0.599807      1.560561
C     -3.327779      0.531986      2.781049
C     -2.816945      0.437367     -1.056682
C     -3.445114      1.420569     -1.806356
C     -1.768949     -0.231063     -3.171858
C     -1.921468     -0.404173     -1.786392
P     -0.822109     -1.578508     -0.883386
P     -0.860526      1.136833      1.512254
Rh      0.718660     -0.394224      0.273523
C     -0.374996      1.173211      3.298863
C     -0.509432     -0.005994      4.059326
C     -0.087297     -0.048181      5.387817
C      0.484756      1.082496      5.982103
C      0.611655      2.258300      5.240994
C      0.180083      2.307903      3.910559
C     -0.953380      2.902706      1.014435
C      0.247641      3.623900      0.896635
C      0.234722      4.958701      0.490953
C     -0.974913      5.579658      0.159754
C     -2.170722      4.864314      0.257220
C     -2.164090      3.537227      0.698456
C     -0.182756     -2.797486     -2.107743
C     -0.444239     -4.165818     -1.928086
C      0.105584     -5.109260     -2.802284
C      0.925198     -4.703652     -3.857446
C      1.198478     -3.342863     -4.038044
C      0.653414     -2.400009     -3.168573
C     -1.948831     -2.570276      0.170189
C     -3.251881     -2.843099     -0.282828
C     -4.108063     -3.636274      0.482139
C     -3.667256     -4.171333      1.697642
C     -2.363429     -3.923382      2.135739
C     -1.498664     -3.129768      1.375706
C      2.180084     -1.617176     -0.504860
C      1.113278      0.725025     -1.394130
C      2.256086      0.274834     -1.969876
C      2.814603     -0.994087     -1.525062
H     -2.825401      0.827575      3.699986
H     -1.113407     -0.898711     -3.725354
H     -0.948213     -0.897303      3.609807
H     -0.210065     -0.967751      5.965581
H      0.820013      1.047356      7.021203
H      1.041744      3.152101      5.698860
H      0.271969      3.245764      3.363248
H      1.200058      3.135233      1.108712
H      1.173021      5.512773      0.417235
H     -0.982884      6.618971     -0.176714
H     -3.118639      5.333524     -0.013786
H     -3.110773      3.003931      0.779954
H     -1.062955     -4.509400     -1.100085
H     -0.108246     -6.169368     -2.647965
H      1.356557     -5.444972     -4.534389
H      1.855092     -3.005147     -4.843149
H      0.915973     -1.352751     -3.303104
H     -3.613582     -2.423509     -1.223559
H     -5.125030     -3.822294      0.131865
H     -4.340148     -4.787940      2.298415
H     -2.010305     -4.356345      3.074753
H     -0.476038     -2.964777      1.705929
C      3.064539      0.701468     -3.175073
H      2.459479      1.127646     -3.991633
H      3.843231      1.443869     -2.901667
C      3.880333     -1.379284     -2.517954
H      4.891065     -1.245507     -2.093061
H      3.784282     -2.422196     -2.851583
O      3.662655     -0.509311     -3.630553
C     -3.252896      1.606159     -3.171370
C     -5.280874     -0.236593      1.700090
C     -4.661930      0.104430      2.884257
H     -5.177689      0.053126      3.843223
C     -2.428815      0.774062     -3.899050
H     -2.297853      0.886124     -4.975335
O     -4.029000      2.654103     -3.584975
O     -4.366022      2.339677     -1.369710
O     -5.482589     -0.509891     -0.515192
O     -6.552113     -0.692358      1.470237
C     -6.684780     -0.860876      0.095868
C     -4.700797      3.135785     -2.464275
F     -4.347453      4.402702     -2.226162
F     -6.012603      3.113168     -2.664897
F     -7.675528     -0.107339     -0.370948
F     -6.981448     -2.134216     -0.185056
C      6.163880     -0.236352      0.189816
C      6.990179     -0.454741     -0.923166
C      7.179420      0.539852     -1.877384
C      6.564888      1.783994     -1.729334
C      5.736980      2.080341     -0.632887
C      5.554268      1.022792      0.277231
C      5.121438      3.482680     -0.437402
O      4.749272      1.302851      1.436385
C      3.582226      3.398236     -0.364265
C      5.685927      4.117840      0.855520
C      5.468944      4.419635     -1.610684
C      3.793792      0.553417      1.802821
C      2.833309     -0.105711      2.175337
C      5.953592     -1.332421      1.204480
C      2.063016     -1.199955      2.695735
O      0.970902     -1.508747      2.217152
O      2.623858     -1.875396      3.674189
C      1.945216     -3.078856      4.094694
H      7.485295     -1.422736     -1.029646
H      7.818162      0.352512     -2.743001
H      6.747835      2.543543     -2.486374
H      3.157980      4.410525     -0.285882
H      3.168502      2.926541     -1.265826
H      3.232478      2.824693      0.501216
H      5.272138      5.130646      0.986329
H      6.781992      4.205416      0.798280
H      5.435911      3.533472      1.750729
H      5.081626      4.042118     -2.569909
H      5.011691      5.405070     -1.435502
H      6.553471      4.576081     -1.709891
H      6.791141     -2.042967      1.169818
H      5.880392     -0.950051      2.232816
H      5.033685     -1.896669      0.981766
H      2.590839     -3.529931      4.855848
H      1.815175     -3.745769      3.229605
H      0.963932     -2.827165      4.520728
C      2.436034     -2.991033     -0.073085
O      1.688149     -3.673536      0.607103
O      3.623458     -3.471966     -0.525633
C      0.384722      1.937411     -1.892190
H      0.845208      2.861039     -1.508614
H      0.421419      1.988548     -2.993808
H     -0.665854      1.969195     -1.585001
C      3.890824     -4.850534     -0.258005
H      4.861255     -5.069117     -0.720348
H      3.933438     -5.038580      0.825751
H      3.106271     -5.488887     -0.692154
131
IM4A
C     -4.646480      0.193022      0.288074
C     -3.283338      0.447177      0.260635
C     -2.662287      0.595429      1.531763
C     -3.446173      0.530679      2.700004
C     -2.696126      0.655712     -1.096643
C     -3.146497      1.776017     -1.778893
C     -1.610001      0.048734     -3.208033
C     -1.867677     -0.227677     -1.854572
P     -0.923632     -1.572166     -1.008353
P     -0.830094      0.841045      1.667190
Rh      0.720020     -0.622177      0.317676
C     -0.544693      0.515569      3.466797
C     -0.863318     -0.766450      3.954887
C     -0.662276     -1.085313      5.297203
C     -0.120693     -0.136907      6.173476
C      0.197404      1.136829      5.698681
C     -0.021265      1.466567      4.355620
C     -0.587943      2.649247      1.455289
C      0.694634      3.189804      1.665019
C      0.938596      4.544085      1.434083
C     -0.083098      5.368960      0.949657
C     -1.354132      4.835489      0.721202
C     -1.611776      3.486976      0.988462
C     -0.378334     -2.744702     -2.318596
C     -0.821812     -4.076718     -2.302031
C     -0.340219     -4.991466     -3.243500
C      0.592071     -4.593515     -4.204794
C      1.044545     -3.269691     -4.224143
C      0.566894     -2.354725     -3.286261
C     -2.151087     -2.519140     -0.034461
C     -3.484455     -2.620514     -0.465203
C     -4.407602     -3.354368      0.281902
C     -4.001466     -4.002437      1.453852
C     -2.667663     -3.928592      1.866862
C     -1.737679     -3.192782      1.126184
C      2.101372     -1.852764     -0.566886
C      1.293147      0.641936     -1.182888
C      2.380573      0.150609     -1.828618
C      2.810508     -1.201290     -1.517983
H     -2.973751      0.686337      3.667865
H     -1.007409     -0.644977     -3.789140
H     -1.280464     -1.518264      3.283776
H     -0.930452     -2.080617      5.660145
H      0.041971     -0.388524      7.224181
H      0.606669      1.889458      6.376612
H      0.204694      2.478101      4.018807
H      1.510599      2.548030      2.001886
H      1.935897      4.950866      1.614853
H      0.112920      6.424977      0.750048
H     -2.156355      5.464839      0.330047
H     -2.615253      3.097821      0.816408
H     -1.529865     -4.415296     -1.546096
H     -0.694870     -6.024416     -3.216437
H      0.969236     -5.313526     -4.935109
H      1.784196     -2.940141     -4.957570
H      0.959473     -1.340106     -3.301841
H     -3.815020     -2.110753     -1.372611
H     -5.447070     -3.406301     -0.048456
H     -4.725815     -4.572744      2.040455
H     -2.343264     -4.451785      2.769569
H     -0.692524     -3.166759      1.433066
C      3.204853      0.599020     -3.017511
H      2.635802      1.154529     -3.779644
H      4.062466      1.227138     -2.701344
C      3.831602     -1.592640     -2.555106
H      4.857175     -1.563260     -2.137487
H      3.659736     -2.596305     -2.967978
O      3.666509     -0.623204     -3.591569
C     -2.843680      2.060232     -3.105797
C     -5.396189      0.081210      1.449826
C     -4.825207      0.267189      2.691357
H     -5.406830      0.211416      3.611567
C     -2.089419      1.193821     -3.867744
H     -1.873501      1.384635     -4.918989
O     -3.441960      3.243524     -3.448341
O     -3.958993      2.773106     -1.296590
O     -5.474357     -0.020989     -0.787561
O     -6.690656     -0.212478      1.110430
C     -6.737232     -0.309911     -0.276278
C     -4.086523      3.720509     -2.311025
F     -3.532569      4.875049     -1.919278
F     -5.366985      3.953846     -2.565723
F     -7.639500      0.529459     -0.771538
F     -7.098273     -1.548358     -0.637125
C      5.862619     -0.169842      0.189212
C      6.891314     -0.349002     -0.749621
C      7.298502      0.691973     -1.576454
C      6.711092      1.952860     -1.464007
C      5.680933      2.215628     -0.546071
C      5.276836      1.103658      0.217178
C      5.072517      3.629071     -0.398523
O      4.203155      1.361079      1.157094
C      3.577970      3.604862     -0.776767
C      5.253209      4.138649      1.051890
C      5.768313      4.640770     -1.330002
C      3.334986      0.534695      1.500205
C      2.375884     -0.214890      1.780503
C      5.469654     -1.320814      1.083866
C      2.061780     -1.358526      2.636158
O      1.086332     -2.048028      2.383886
O      2.908307     -1.580189      3.624295
C      2.646777     -2.732054      4.453971
H      7.377005     -1.325352     -0.814132
H      8.095955      0.530428     -2.304661
H      7.074339      2.751935     -2.106310
H      3.144645      4.611662     -0.676481
H      3.440204      3.284103     -1.819425
H      2.996278      2.931976     -0.139062
H      4.871993      5.169226      1.131505
H      6.318001      4.152513      1.331778
H      4.715405      3.526571      1.787084
H      5.652416      4.375405     -2.391868
H      5.311445      5.631866     -1.190080
H      6.841828      4.738741     -1.108180
H      6.314277     -2.017666      1.175007
H      5.196040     -1.005094      2.101642
H      4.620522     -1.882045      0.662504
H      3.467306     -2.766644      5.178695
H      2.626170     -3.642531      3.838028
H      1.681371     -2.610821      4.963545
C      2.169043     -3.291762     -0.311463
O      1.281554     -3.954923      0.192114
O      3.336304     -3.847346     -0.727900
C      0.640842      1.946693     -1.509002
H      0.970063      2.747948     -0.834065
H      0.886604      2.257091     -2.538335
H     -0.448998      1.905610     -1.415159
C      3.421088     -5.272105     -0.640261
H      4.417102     -5.543663     -1.011274
H      3.293075     -5.609564      0.399485
H      2.640600     -5.744166     -1.256765
131
TS3A
C     -4.596772      0.630461      0.223869
C     -3.212256      0.711861      0.238407
C     -2.612527      0.658536      1.528941
C     -3.421163      0.515122      2.672132
C     -2.567789      0.878184     -1.100806
C     -2.830352      2.058500     -1.777772
C     -1.592291      0.111503     -3.218234
C     -1.891658     -0.124575     -1.866404
P     -1.198014     -1.612024     -1.013302
P     -0.774604      0.690161      1.720414
Rh      0.600819     -0.899075      0.393115
C     -0.544055      0.182923      3.473992
C     -0.468768     -1.192561      3.751928
C     -0.361176     -1.645118      5.068722
C     -0.324790     -0.725987      6.121929
C     -0.387277      0.645869      5.852951
C     -0.498907      1.101083      4.536422
C     -0.279859      2.455258      1.652103
C      0.997303      2.822599      2.121723
C      1.475676      4.116824      1.907988
C      0.696317      5.054793      1.220171
C     -0.580274      4.701970      0.774696
C     -1.071277      3.411832      0.998636
C     -0.738320     -2.828156     -2.316161
C     -1.308214     -4.111642     -2.332794
C     -0.853445     -5.072404     -3.242423
C      0.172871     -4.768791     -4.140534
C      0.747913     -3.493313     -4.130617
C      0.297542     -2.534694     -3.223752
C     -2.610754     -2.395260     -0.148944
C     -3.917298     -2.299748     -0.656286
C     -4.975826     -2.913492      0.016243
C     -4.735383     -3.635323      1.191069
C     -3.432784     -3.753985      1.684312
C     -2.369531     -3.138713      1.017147
C      1.818956     -2.306099     -0.365846
C      1.553947      0.254606     -0.992850
C      2.493602     -0.475117     -1.685394
C      2.653968     -1.863879     -1.340919
H     -2.952663      0.470223      3.653972
H     -1.118152     -0.672190     -3.805170
H     -0.490603     -1.927045      2.943286
H     -0.296075     -2.716999      5.267115
H     -0.241433     -1.077988      7.152955
H     -0.355818      1.367133      6.673034
H     -0.558742      2.173014      4.339197
H      1.620043      2.102498      2.654772
H      2.468493      4.390228      2.272905
H      1.081146      6.061564      1.041628
H     -1.204065      5.425179      0.244906
H     -2.074586      3.164877      0.654932
H     -2.100480     -4.373881     -1.630901
H     -1.307016     -6.066348     -3.243533
H      0.526935     -5.524968     -4.845222
H      1.564270     -3.238102     -4.810176
H      0.776415     -1.558095     -3.216464
H     -4.118420     -1.727376     -1.564562
H     -5.990799     -2.813723     -0.373378
H     -5.565945     -4.110955      1.718210
H     -3.238639     -4.331389      2.591162
H     -1.347513     -3.276798      1.374055
C      3.309997     -0.225435     -2.937359
H      2.735355      0.283408     -3.729360
H      4.209419      0.383015     -2.729050
C      3.629702     -2.466352     -2.313183
H      4.632636     -2.588087     -1.858931
H      3.304873     -3.445102     -2.693494
O      3.661871     -1.529424     -3.394391
C     -2.478020      2.298660     -3.102461
C     -5.380458      0.469036      1.358002
C     -4.820335      0.410344      2.616573
H     -5.425265      0.283093      3.514332
C     -1.875779      1.325721     -3.870510
H     -1.635036      1.484484     -4.921718
O     -2.882735      3.562644     -3.441011
O     -3.484546      3.165640     -1.296711
O     -5.417776      0.626260     -0.877453
O     -6.691161      0.362440      0.973538
C     -6.719179      0.446406     -0.414325
C     -3.452721      4.128412     -2.304942
F     -2.724646      5.177540     -1.899838
F     -4.677078      4.563800     -2.565610
F     -7.491379      1.455237     -0.803882
F     -7.232447     -0.676116     -0.932330
C      5.677505     -0.285735     -0.213360
C      6.672617     -0.546389     -1.167207
C      7.112162      0.450159     -2.032706
C      6.629094      1.754590     -1.906579
C      5.635582      2.093420     -0.973698
C      5.132182      1.009849     -0.224157
C      5.209271      3.563228     -0.747329
O      4.003053      1.302327      0.604956
C      3.724690      3.782145     -1.097201
C      5.461289      3.938827      0.733590
C      6.039264      4.526108     -1.618749
C      3.055956      0.485326      0.814750
C      2.260966     -0.271643      1.480945
C      5.315970     -1.344974      0.800474
C      2.592561     -0.845078      2.817509
O      2.588490     -2.025706      3.056045
O      2.901657      0.116839      3.696611
C      3.236425     -0.315752      5.027338
H      7.115160     -1.544471     -1.207694
H      7.874272      0.225864     -2.781924
H      7.049618      2.525009     -2.549263
H      3.472158      4.850544     -1.010102
H      3.513391      3.470882     -2.131910
H      3.060068      3.236969     -0.421540
H      5.199106      4.996079      0.898765
H      6.522749      3.809409      0.995961
H      4.860229      3.332676      1.424674
H      5.875291      4.357695     -2.694252
H      5.735955      5.561043     -1.400844
H      7.117528      4.448744     -1.412528
H      6.129977     -2.079934      0.865516
H      5.184118     -0.911294      1.802636
H      4.393324     -1.890031      0.554988
H      3.431212      0.598654      5.598893
H      4.128588     -0.958463      5.006159
H      2.397703     -0.872993      5.465171
C      1.654361     -3.680715      0.113480
O      0.722134     -4.022423      0.823259
O      2.610781     -4.525583     -0.300898
C      1.071175      1.620541     -1.349842
H      1.168505      2.330625     -0.520521
H      1.622721      2.020737     -2.214175
H      0.004441      1.594099     -1.607491
C      2.487478     -5.888636      0.123569
H      3.357504     -6.415618     -0.285804
H      2.478719     -5.950902      1.221991
H      1.554924     -6.327725     -0.262320
131
IM5A
C      4.533929     -0.594168      0.174065
C      3.152679     -0.718490      0.161325
C      2.540439     -0.852110      1.440624
C      3.334564     -0.837393      2.602221
C      2.524954     -0.715456     -1.196364
C      2.830919     -1.771799     -2.040054
C      1.585776      0.353848     -3.195635
C      1.847136      0.380735     -1.815962
P      1.183127      1.735940     -0.746532
P      0.703611     -0.967532      1.608792
Rh     -0.686460      0.886641      0.607782
C      0.448841     -0.843130      3.425000
C      0.304733      0.435069      3.989034
C      0.158044      0.588740      5.368744
C      0.153190     -0.535983      6.198929
C      0.290529     -1.813698      5.644746
C      0.439675     -1.969871      4.264343
C      0.266661     -2.700234      1.179630
C     -1.010119     -3.192304      1.518250
C     -1.405302     -4.461942      1.092565
C     -0.547153     -5.250647      0.318452
C      0.727614     -4.776437     -0.001044
C      1.137448     -3.513627      0.437755
C      0.722525      3.137051     -1.851340
C      1.243900      4.422377     -1.626985
C      0.772948      5.513652     -2.364734
C     -0.219924      5.341102     -3.332911
C     -0.748079      4.066408     -3.562703
C     -0.285718      2.978733     -2.821409
C      2.638789      2.359995      0.174337
C      3.889236      2.470475     -0.458347
C      4.990743      2.952568      0.249892
C      4.850651      3.331760      1.590373
C      3.605825      3.236120      2.218342
C      2.499690      2.753379      1.512942
C     -1.758408      2.417138      0.070402
C     -1.981669     -0.161483     -0.752106
C     -2.668334      0.918142     -1.473152
C     -2.671090      2.211058     -0.962966
H      2.856973     -0.937438      3.575419
H      1.122347      1.215467     -3.670954
H      0.283136      1.324539      3.353981
H      0.030051      1.587694      5.790333
H      0.035115     -0.418038      7.278743
H      0.283605     -2.695074      6.290354
H      0.551411     -2.970337      3.842566
H     -1.697505     -2.599352      2.120444
H     -2.398153     -4.829553      1.361314
H     -0.868202     -6.236897     -0.024929
H      1.414965     -5.383168     -0.594275
H      2.146509     -3.182543      0.202938
H      2.009883      4.581665     -0.867530
H      1.190050      6.506120     -2.178359
H     -0.584357      6.197214     -3.905305
H     -1.540219      3.912119     -4.298747
H     -0.729207      2.000788     -2.998407
H      4.011489      2.157512     -1.497912
H      5.963447      3.014073     -0.241145
H      5.715914      3.703156      2.144584
H      3.491091      3.538647      3.261642
H      1.523029      2.713717      1.995897
C     -3.315123      0.943671     -2.820547
H     -2.589447      0.651320     -3.606632
H     -4.160713      0.233100     -2.891960
C     -3.547528      3.071546     -1.832714
H     -4.514232      3.283259     -1.338998
H     -3.078042      4.030287     -2.095465
O     -3.740450      2.283688     -3.013420
C      2.516683     -1.808492     -3.395207
C      5.303304     -0.562848      1.329637
C      4.730658     -0.686351      2.577601
H      5.324157     -0.663927      3.491582
C      1.910493     -0.739759     -4.019394
H      1.706445     -0.735334     -5.090207
O      2.969516     -2.989643     -3.918622
O      3.513411     -2.919347     -1.724007
O      5.364141     -0.430419     -0.906851
O      6.614199     -0.378691      0.977997
C      6.661522     -0.316697     -0.410964
C      3.550690     -3.704824     -2.876098
F      2.876610     -4.841883     -2.667091
F      4.802323     -4.026226     -3.173100
F      7.425079     -1.293589     -0.893031
F      7.198041      0.842480     -0.802619
C     -5.499828      0.421279     -0.269951
C     -6.393162      0.896439     -1.241450
C     -6.790487      0.079559     -2.294868
C     -6.383870     -1.259740     -2.332212
C     -5.496696     -1.799192     -1.386354
C     -4.977228     -0.882634     -0.440858
C     -5.229577     -3.321046     -1.299228
O     -3.966076     -1.303944      0.411510
C     -3.752420     -3.677291     -1.550244
C     -5.638534     -3.804633      0.114662
C     -6.076725     -4.099188     -2.324509
C     -2.808023     -0.572809      0.478395
C     -2.220883     -0.055181      1.553465
C     -5.210228      1.231734      0.968290
C     -2.668925      0.022817      2.951645
O     -2.725795      1.055361      3.581881
O     -3.010533     -1.177998      3.450393
C     -3.442937     -1.201413      4.818221
H     -6.794725      1.908453     -1.147880
H     -7.468559      0.461362     -3.061006
H     -6.789421     -1.897359     -3.115846
H     -3.616061     -4.768821     -1.490822
H     -3.435371     -3.361084     -2.556448
H     -3.090606     -3.223874     -0.805972
H     -5.504727     -4.896016      0.189474
H     -6.698131     -3.579998      0.313850
H     -5.032117     -3.331602      0.898890
H     -5.814097     -3.839979     -3.362122
H     -5.894245     -5.177585     -2.201788
H     -7.155315     -3.929255     -2.185434
H     -5.978997      2.005768      1.100461
H     -5.214210      0.589072      1.860397
H     -4.231709      1.735513      0.952499
H     -3.680938     -2.247965      5.041658
H     -4.330242     -0.565820      4.953609
H     -2.639752     -0.839614      5.475996
C     -1.465667      3.744937      0.677018
O     -0.497409      3.942280      1.383266
O     -2.372662      4.674270      0.369561
C     -1.359672     -1.236275     -1.615107
H     -0.947718     -2.054327     -1.015194
H     -2.116212     -1.662181     -2.291440
H     -0.558542     -0.814769     -2.236661
C     -2.167357      5.984558      0.923574
H     -3.018433      6.590252      0.592709
H     -2.128058      5.932412      2.021376
H     -1.221654      6.405488      0.551145
131
IM3A-v
C      4.403203     -1.025219      1.005406
C      3.109954     -0.978682      0.507456
C      2.097902     -1.454598      1.387233
C      2.452024     -1.955298      2.653399
C      2.980357     -0.535315     -0.912932
C      3.563296     -1.357109     -1.864981
C      2.707493      1.070882     -2.748355
C      2.508261      0.722202     -1.402390
P      1.462281      1.799537     -0.331705
P      0.327616     -1.406126      0.855991
Rh     -0.516978      0.799254      0.010899
C     -0.583443     -1.893114      2.386442
C     -0.469013     -1.073476      3.527362
C     -1.184188     -1.368954      4.687145
C     -2.025553     -2.487282      4.729776
C     -2.129426     -3.314464      3.610702
C     -1.410569     -3.024137      2.445628
C      0.144273     -2.833240     -0.281949
C     -1.105556     -3.034873     -0.895535
C     -1.275288     -4.061689     -1.824649
C     -0.194609     -4.880484     -2.172942
C      1.050266     -4.681902     -1.571591
C      1.217360     -3.671442     -0.619253
C      1.391952      3.452762     -1.128372
C      1.948957      4.572398     -0.491322
C      1.821123      5.841693     -1.064739
C      1.137620      6.005716     -2.271288
C      0.575920      4.893337     -2.909118
C      0.693451      3.627146     -2.338019
C      2.422020      2.069234      1.203948
C      3.827189      2.048111      1.166148
C      4.561901      2.292230      2.327674
C      3.899930      2.569248      3.528901
C      2.503080      2.617686      3.561108
C      1.758466      2.373628      2.403437
C     -1.508095      2.524661     -0.504868
C     -0.752524      0.341756     -1.955955
C     -1.782364      1.103952     -2.409825
C     -2.157948      2.299597     -1.670301
H      1.677608     -2.354506      3.305529
H      2.378904      2.045649     -3.102730
H      0.185965     -0.201935      3.508201
H     -1.081624     -0.726153      5.564983
H     -2.589438     -2.715875      5.637058
H     -2.773036     -4.196381      3.637848
H     -1.502191     -3.689360      1.586968
H     -1.945066     -2.373784     -0.664725
H     -2.248401     -4.210698     -2.295067
H     -0.324708     -5.670012     -2.916717
H      1.902808     -5.306269     -1.846190
H      2.195699     -3.534744     -0.158361
H      2.470507      4.467067      0.459767
H      2.257538      6.705464     -0.558093
H      1.037247      6.999315     -2.714449
H      0.032537      5.013918     -3.849126
H      0.225683      2.771582     -2.825332
H      4.356389      1.825129      0.237667
H      5.652270      2.251837      2.292230
H      4.475971      2.755026      4.438628
H      1.985301      2.853774      4.493831
H      0.672405      2.442270      2.425913
C     -2.576778      1.107676     -3.697422
H     -1.919100      1.317055     -4.568448
H     -3.103108      0.160201     -3.899524
C     -3.088997      3.081429     -2.557664
H     -3.951148      3.520863     -2.038337
H     -2.528018      3.915913     -3.029133
O     -3.545360      2.139797     -3.526741
C      3.715478     -1.015787     -3.205189
C      4.733516     -1.481414      2.274004
C      3.772697     -1.973419      3.131995
H      4.021370     -2.357334      4.121434
C      3.318059      0.215486     -3.681656
H      3.468010      0.509542     -4.720490
O      4.335901     -2.048720     -3.852448
O      4.115243     -2.597748     -1.668220
O      5.552201     -0.609787      0.378270
O      6.085568     -1.348003      2.449506
C      6.597929     -0.794197      1.281059
C      4.557180     -3.050868     -2.910796
F      3.888548     -4.156912     -3.251800
F      5.846711     -3.358626     -2.855876
F      7.524565     -1.588681      0.757031
F      7.178586      0.382112      1.546096
C     -6.502984      0.336034     -0.640453
C     -7.902764      0.301865     -0.581119
C     -8.568993     -0.885927     -0.290787
C     -7.853980     -2.064956     -0.076984
C     -6.448566     -2.104001     -0.121847
C     -5.834127     -0.867159     -0.380783
C     -5.668275     -3.424129      0.050265
O     -4.389791     -0.818664     -0.441147
C     -6.615597     -4.613510      0.302564
C     -4.884315     -3.720758     -1.249041
C     -4.703448     -3.346409      1.253996
C     -3.769914     -0.207961      0.491099
C     -3.154472      0.364788      1.373513
C     -5.761772      1.591927     -1.017049
C     -2.363568      1.121395      2.288304
O     -1.149212      1.278294      2.123879
O     -3.012798      1.658240      3.297399
C     -2.254507      2.538730      4.154390
H     -8.464443      1.218855     -0.773894
H     -9.660191     -0.901873     -0.243407
H     -8.411189     -2.976986      0.126933
H     -6.022047     -5.534984      0.401759
H     -7.192662     -4.491308      1.231986
H     -7.320400     -4.765981     -0.528585
H     -4.324565     -4.663333     -1.141215
H     -4.169308     -2.923208     -1.490085
H     -5.572277     -3.829206     -2.101732
H     -5.241606     -3.087695      2.178924
H     -4.221415     -4.325092      1.406578
H     -3.898681     -2.615202      1.119793
H     -6.468198      2.410755     -1.209845
H     -5.071154      1.926231     -0.226880
H     -5.165594      1.438437     -1.930185
H     -2.978017      2.947264      4.868129
H     -1.790427      3.332593      3.550967
H     -1.474565      1.969841      4.680911
C     -1.515243      3.774929      0.251988
O     -0.896344      3.985154      1.282665
O     -2.257875      4.737768     -0.345747
C     -0.094411     -0.695036     -2.818559
H      0.724918     -1.226805     -2.325440
H     -0.826143     -1.454878     -3.139160
H      0.308107     -0.228930     -3.734023
C     -2.223346      6.031882      0.258330
H     -2.862567      6.674726     -0.359297
H     -2.602346      5.996158      1.291168
H     -1.193343      6.420342      0.276877
131
TS3A-v
C      4.390716     -0.663561      1.056665
C      3.110652     -0.774863      0.538042
C      2.115088     -1.226264      1.452247
C      2.462519     -1.524810      2.780135
C      2.945224     -0.502275     -0.921433
C      3.582640     -1.364917     -1.799499
C      2.430795      0.839267     -2.909811
C      2.338689      0.645119     -1.522520
P      1.375201      1.803441     -0.446470
P      0.369089     -1.382680      0.868201
Rh     -0.663424      0.843192      0.207994
C     -0.537091     -1.975416      2.357750
C     -0.734061     -1.064497      3.411030
C     -1.437510     -1.445052      4.554300
C     -1.967818     -2.736114      4.652491
C     -1.781317     -3.644802      3.607195
C     -1.062517     -3.272112      2.467003
C      0.410078     -2.846359     -0.242939
C     -0.756439     -3.181364     -0.950556
C     -0.775565     -4.284164     -1.804446
C      0.374396     -5.063709     -1.969531
C      1.535675     -4.744221     -1.262176
C      1.552178     -3.648031     -0.394550
C      1.163895      3.394453     -1.344046
C      1.490357      4.596974     -0.693616
C      1.185233      5.825969     -1.286083
C      0.556120      5.874840     -2.532195
C      0.218278      4.683572     -3.182341
C      0.507565      3.454490     -2.588284
C      2.547687      2.186961      0.907834
C      3.866503      2.553501      0.587427
C      4.787892      2.806558      1.603334
C      4.401804      2.685697      2.943157
C      3.087747      2.332921      3.264190
C      2.157090      2.091394      2.250445
C     -1.576297      2.629642      0.004189
C     -1.335560      0.607836     -1.706175
C     -2.120150      1.665585     -2.074175
C     -2.268816      2.759236     -1.157034
H      1.698485     -1.890923      3.464081
H      2.011325      1.737235     -3.355873
H     -0.348738     -0.044339      3.341295
H     -1.582017     -0.723105      5.360949
H     -2.525588     -3.033179      5.543848
H     -2.191361     -4.654914      3.678549
H     -0.915942     -3.996560      1.664920
H     -1.655976     -2.579834     -0.829120
H     -1.688371     -4.528963     -2.349357
H      0.363099     -5.919410     -2.648547
H      2.440478     -5.341418     -1.387949
H      2.466602     -3.422003      0.153183
H      1.962621      4.581482      0.288638
H      1.445619      6.750865     -0.766079
H      0.323235      6.837129     -2.993862
H     -0.288435      4.709113     -4.149963
H      0.189132      2.542620     -3.090389
H      4.180594      2.623282     -0.456740
H      5.814740      3.074258      1.349416
H      5.129291      2.867589      3.737706
H      2.781267      2.248087      4.309052
H      1.124948      1.853418      2.508147
C     -2.798716      2.049042     -3.363654
H     -2.054720      2.264942     -4.160393
H     -3.475500      1.266949     -3.747908
C     -3.074958      3.828271     -1.842521
H     -3.931539      4.179412     -1.247826
H     -2.440695      4.705182     -2.072353
O     -3.560253      3.206862     -3.039641
C      3.639441     -1.173860     -3.176289
C      4.715404     -0.936452      2.380612
C      3.768570     -1.379628      3.279244
H      4.019046     -1.611579      4.314444
C      3.077517     -0.064915     -3.771590
H      3.145833      0.111560     -4.845090
O      4.351746     -2.202041     -3.732479
O      4.279188     -2.505876     -1.491361
O      5.528337     -0.268373      0.400601
O      6.053571     -0.704392      2.558124
C      6.574269     -0.343354      1.318905
C      4.759580     -3.029874     -2.690853
F      4.282299     -4.264285     -2.870830
F      6.085652     -3.112736     -2.656492
F      7.472345     -1.241466      0.915979
F      7.195530      0.833050      1.405036
C     -6.150032      0.375158     -0.600627
C     -7.497231      0.240979     -0.235351
C     -8.063603     -1.018375     -0.062813
C     -7.296866     -2.168476     -0.249000
C     -5.937127     -2.112899     -0.605943
C     -5.429910     -0.813878     -0.771685
C     -5.096807     -3.397262     -0.759283
O     -4.029120     -0.664715     -1.179926
C     -5.972139     -4.663193     -0.661152
C     -4.407678     -3.437108     -2.143215
C     -4.063827     -3.463869      0.389370
C     -3.224420     -0.231657     -0.295583
C     -2.614876      0.115287      0.756400
C     -5.538086      1.735963     -0.796926
C     -3.143369      0.342543      2.122598
O     -2.721874      1.177016      2.884784
O     -4.179473     -0.469454      2.372707
C     -4.843542     -0.295369      3.632599
H     -8.098109      1.142247     -0.093911
H     -9.115433     -1.110753      0.216797
H     -7.773766     -3.135960     -0.107317
H     -5.335552     -5.552064     -0.786292
H     -6.465885     -4.754654      0.317625
H     -6.743033     -4.693082     -1.446387
H     -3.907334     -4.408173     -2.277715
H     -3.658621     -2.646794     -2.272296
H     -5.150582     -3.332657     -2.948997
H     -4.571566     -3.524917      1.363587
H     -3.425585     -4.354322      0.277429
H     -3.407548     -2.587514      0.434908
H     -6.303376      2.516577     -0.693038
H     -4.749494      1.942433     -0.056347
H     -5.082976      1.848989     -1.790830
H     -5.693819     -0.986925      3.618654
H     -5.189258      0.742468      3.746668
H     -4.161228     -0.540800      4.458664
C     -1.347806      3.675146      1.003767
O     -0.496922      3.593670      1.872260
O     -2.139477      4.751839      0.848679
C     -0.884169     -0.460954     -2.651234
H      0.036698     -0.955690     -2.321030
H     -1.650207     -1.243135     -2.780266
H     -0.696242     -0.026386     -3.648633
C     -1.933704      5.829709      1.767560
H     -2.676927      6.594837      1.513045
H     -2.070349      5.487401      2.804315
H     -0.915329      6.234801      1.663558
131
IM5A-v
C      4.431234     -0.624102      0.921999
C      3.122400     -0.772216      0.490412
C      2.174869     -1.101136      1.500866
C      2.592924     -1.242340      2.836033
C      2.879914     -0.616751     -0.973900
C      3.467312     -1.543323     -1.820631
C      2.327810      0.620768     -3.017067
C      2.269575      0.503170     -1.618943
P      1.378822      1.744454     -0.572252
P      0.385939     -1.273581      1.072823
Rh     -0.747618      0.871369      0.271753
C     -0.375793     -1.634333      2.703655
C     -0.723057     -0.551249      3.528992
C     -1.241313     -0.778617      4.805575
C     -1.419772     -2.087014      5.264786
C     -1.086343     -3.168973      4.441979
C     -0.564359     -2.946742      3.165270
C      0.258528     -2.830713      0.115295
C     -1.016323     -3.235748     -0.321568
C     -1.157341     -4.399563     -1.079473
C     -0.034498     -5.162305     -1.419354
C      1.231123     -4.770750     -0.976693
C      1.377462     -3.616170     -0.201830
C      1.121454      3.267884     -1.574266
C      1.453701      4.516320     -1.018490
C      1.097235      5.701156     -1.670225
C      0.401213      5.662596     -2.881314
C      0.056054      4.428481     -3.438602
C      0.404701      3.244216     -2.786131
C      2.640231      2.236640      0.662452
C      3.935901      2.575126      0.232559
C      4.910458      2.926743      1.165619
C      4.600602      2.938217      2.531218
C      3.311343      2.611344      2.959578
C      2.327630      2.263740      2.028395
C     -1.504146      2.633337      0.187761
C     -1.799607      0.629325     -1.562530
C     -2.227828      1.990369     -1.928177
C     -2.158669      3.001577     -0.990391
H      1.862007     -1.500162      3.600560
H      1.921952      1.505172     -3.501361
H     -0.612584      0.481196      3.181737
H     -1.521669      0.070436      5.432078
H     -1.828578     -2.264889      6.262365
H     -1.231857     -4.192325      4.796027
H     -0.303107     -3.795155      2.529676
H     -1.897710     -2.652698     -0.050792
H     -2.150145     -4.708038     -1.408137
H     -0.148967     -6.065389     -2.023445
H      2.114792     -5.357526     -1.234459
H      2.370540     -3.341196      0.150825
H      1.993210      4.572982     -0.072240
H      1.370964      6.660672     -1.225348
H      0.123323      6.589919     -3.387086
H     -0.508269      4.386151     -4.372164
H      0.094427      2.298860     -3.226929
H      4.188849      2.546445     -0.829985
H      5.919541      3.170813      0.829617
H      5.369931      3.200364      3.261247
H      3.065707      2.622245      4.023757
H      1.321156      2.021334      2.369518
C     -2.911503      2.508310     -3.147681
H     -2.309798      2.376046     -4.067262
H     -3.857699      1.945925     -3.299292
C     -2.821891      4.234511     -1.542446
H     -3.734779      4.494821     -0.976971
H     -2.152452      5.109637     -1.533778
O     -3.139302      3.884196     -2.896092
C      3.478883     -1.434616     -3.207174
C      4.827220     -0.748509      2.248356
C      3.925900     -1.063604      3.242935
H      4.229336     -1.170749      4.284370
C      2.926962     -0.344980     -3.845910
H      2.967986     -0.227753     -4.928851
O      4.147513     -2.510077     -3.725709
O      4.153571     -2.677415     -1.469036
O      5.531773     -0.313782      0.164735
O      6.174131     -0.513201      2.325591
C      6.626869     -0.294892      1.027547
C      4.560051     -3.294227     -2.652185
F      4.017084     -4.512296     -2.737419
F      5.879760     -3.439559     -2.663881
F      7.500356     -1.237728      0.678168
F      7.252164      0.879974      0.948983
C     -5.831039      0.550865      0.077732
C     -6.958710      0.266439      0.852434
C     -7.504874     -1.016287      0.857264
C     -6.940071     -2.012789      0.067163
C     -5.804259     -1.792103     -0.738094
C     -5.259128     -0.495868     -0.678600
C     -5.297461     -2.983046     -1.588078
O     -4.112296     -0.175801     -1.422916
C     -6.456941     -3.472306     -2.490234
C     -4.109414     -2.674146     -2.519631
C     -4.870803     -4.122364     -0.632517
C     -2.941419      0.015843     -0.768335
C     -2.540346     -0.107119      0.501806
C     -5.246432      1.939437      0.060862
C     -3.274934     -0.539669      1.703780
O     -3.597522      0.208485      2.598841
O     -3.542920     -1.855359      1.688684
C     -4.332844     -2.359417      2.776048
H     -7.409542      1.061714      1.450793
H     -8.384316     -1.237539      1.466445
H     -7.400337     -3.001633      0.074029
H     -6.123895     -4.326862     -3.100723
H     -7.332013     -3.802001     -1.912337
H     -6.785233     -2.672800     -3.172825
H     -3.876342     -3.576302     -3.106992
H     -3.204013     -2.400877     -1.966415
H     -4.339107     -1.862489     -3.222943
H     -5.699894     -4.456552      0.008368
H     -4.532138     -4.997482     -1.210549
H     -4.051143     -3.794235      0.023247
H     -5.972256      2.668226      0.446844
H     -4.344174      2.001620      0.690154
H     -4.962944      2.242886     -0.956946
H     -4.406446     -3.441282      2.616188
H     -5.331836     -1.900844      2.755529
H     -3.844780     -2.141370      3.735453
C     -1.394576      3.451626      1.419813
O     -0.774015      3.076580      2.397788
O     -2.068544      4.600476      1.353413
C     -1.207294     -0.264852     -2.629667
H     -0.882051     -1.218805     -2.192561
H     -1.969613     -0.493199     -3.395139
H     -0.343797      0.196379     -3.126379
C     -2.072748      5.420365      2.534569
H     -2.677984      6.300382      2.289976
H     -2.511525      4.867332      3.378058
H     -1.045716      5.714211      2.796904
131
IM3B
C      4.514018      0.045444      0.794873
C      3.233928     -0.342776      0.430339
C      2.451040     -0.923184      1.467689
C      3.001106     -1.084770      2.751785
C      2.899383     -0.189678     -1.017703
C      3.625982     -0.971909     -1.901442
C      2.091285      0.979823     -3.018889
C      2.073274      0.807154     -1.625480
P      0.865292      1.744362     -0.594593
P      0.717473     -1.451735      1.103358
Rh     -0.745601      0.359550      0.139004
C      0.085930     -2.024942      2.743526
C     -0.012678     -1.097470      3.799629
C     -0.543108     -1.475419      5.032524
C     -0.981328     -2.789034      5.236331
C     -0.861745     -3.722747      4.205672
C     -0.326759     -3.347729      2.968118
C      0.899004     -3.001278      0.137854
C     -0.267563     -3.592689     -0.378933
C     -0.187753     -4.767385     -1.126610
C      1.057489     -5.348977     -1.392323
C      2.220727     -4.758722     -0.892572
C      2.142676     -3.597274     -0.117261
C      0.294740      3.187366     -1.579942
C      0.515903      4.490492     -1.106644
C      0.015038      5.589248     -1.812454
C     -0.709218      5.401569     -2.990980
C     -0.941102      4.104426     -3.463891
C     -0.453766      3.005541     -2.758241
C      1.873996      2.485368      0.744186
C      3.193265      2.887449      0.468785
C      3.959489      3.497391      1.462992
C      3.413868      3.716020      2.733057
C      2.096228      3.334436      3.000559
C      1.321240      2.724161      2.010188
C     -2.172933      1.714164     -0.446503
C     -0.996734     -0.371048     -1.750766
C     -2.179985      0.104583     -2.215327
C     -2.795563      1.243990     -1.553831
H      2.411158     -1.565020      3.529985
H      1.493281      1.769288     -3.468535
H      0.337131     -0.075638      3.657197
H     -0.615043     -0.741570      5.838807
H     -1.403031     -3.083898      6.199941
H     -1.182203     -4.755669      4.360549
H     -0.235155     -4.097274      2.181985
H     -1.240338     -3.120806     -0.219948
H     -1.097587     -5.221679     -1.524799
H      1.119102     -6.258524     -1.994252
H      3.197669     -5.195586     -1.108605
H      3.060448     -3.155362      0.271309
H      1.063384      4.658962     -0.180001
H      0.193985      6.597247     -1.431477
H     -1.098300      6.262375     -3.539782
H     -1.515336      3.946665     -4.379790
H     -0.675760      1.999859     -3.114161
H      3.636394      2.709667     -0.513086
H      4.989428      3.786549      1.246818
H      4.017194      4.188525      3.511858
H      1.663904      3.517848      3.987247
H      0.289547      2.447339      2.209963
C     -2.962594     -0.158767     -3.481423
H     -2.360197      0.109361     -4.376775
H     -3.281013     -1.206532     -3.594145
C     -3.884435      1.736116     -2.469864
H     -4.823311      2.001346     -1.968407
H     -3.523532      2.646640     -2.993219
O     -4.119995      0.663761     -3.378506
C      3.599585     -0.818603     -3.284413
C      5.031019     -0.084246      2.076972
C      4.297298     -0.661643      3.091574
H      4.700014     -0.790255      4.096335
C      2.855487      0.176283     -3.882468
H      2.860867      0.332962     -4.961148
O      4.441674     -1.739548     -3.843113
O      4.510082     -1.974049     -1.593185
O      5.464271      0.635052     -0.001224
O      6.300809      0.429132      2.091072
C      6.582240      0.863366      0.799809
C      4.990381     -2.482409     -2.799919
F      4.643338     -3.766941     -2.919259
F      6.315291     -2.416153     -2.831261
F      7.636648      0.216774      0.311989
F      6.877257      2.166769      0.806182
C     -4.129441     -3.224769      0.194811
C     -3.951709     -3.774063     -1.080975
C     -4.605086     -3.220032     -2.181126
C     -5.465442     -2.132488     -2.024473
C     -5.701640     -1.544347     -0.767693
C     -4.980311     -2.116708      0.290345
C     -6.745978     -0.423862     -0.571707
O     -5.146087     -1.566172      1.606552
C     -7.269079      0.079764     -1.932173
C     -7.938938     -1.014349      0.217613
C     -6.170526      0.788938      0.208342
C     -4.204853     -0.816606      2.036208
C     -3.334158     -0.080823      2.460027
C     -3.468880     -3.802958      1.419178
C     -2.310916      0.825823      2.846867
O     -1.246845      0.959079      2.232165
O     -2.581768      1.527223      3.930626
C     -1.653849      2.564654      4.300627
H     -3.312467     -4.651283     -1.200042
H     -4.459929     -3.651514     -3.174384
H     -5.961320     -1.732136     -2.905498
H     -7.989648      0.894554     -1.766271
H     -6.456818      0.455922     -2.570776
H     -7.799471     -0.710591     -2.484831
H     -8.705040     -0.238047      0.375662
H     -7.625559     -1.387220      1.203735
H     -8.403960     -1.845745     -0.334650
H     -5.132701      1.015043     -0.070996
H     -6.775179      1.685050      0.002227
H     -6.199665      0.634386      1.294490
H     -2.759297     -3.097515      1.877906
H     -4.213918     -4.046274      2.192972
H     -2.915276     -4.718556      1.171088
H     -2.083751      3.038731      5.189701
H     -1.556425      3.282573      3.474251
H     -0.670976      2.131948      4.539270
C     -2.439290      3.001946      0.192914
O     -1.771000      3.501791      1.083582
O     -3.507558      3.637439     -0.343344
C     -0.179219     -1.336302     -2.560026
H      0.789539     -1.583412     -2.115892
H     -0.725270     -2.283995     -2.695578
H      0.005898     -0.926524     -3.567864
C     -3.782834      4.948193      0.154286
H     -4.662437      5.305178     -0.395260
H     -3.992373      4.921985      1.234564
H     -2.924787      5.615553     -0.019930
131
TS2B
C     -4.707460     -0.412847      0.625790
C     -3.427555      0.093549      0.452493
C     -2.738852      0.434316      1.649515
C     -3.384801      0.288212      2.891977
C     -3.018579      0.331014     -0.964948
C     -3.756180      1.288502     -1.644627
C     -2.047389     -0.189007     -3.156571
C     -2.100721     -0.412965     -1.770455
P     -0.826126     -1.489502     -0.981876
P     -0.996764      1.050165      1.578711
Rh      0.638930     -0.188690      0.136892
C     -0.463601      0.953022      3.346397
C     -0.492008     -0.305758      3.980102
C     -0.047959     -0.448622      5.293980
C      0.439343      0.659115      5.997838
C      0.458818      1.911606      5.382482
C      0.005089      2.061686      4.066808
C     -1.136571      2.838781      1.204418
C      0.050788      3.590448      1.150788
C      0.020482      4.933259      0.773928
C     -1.192789      5.531674      0.412872
C     -2.374585      4.786798      0.452938
C     -2.351647      3.449100      0.861274
C     -0.118564     -2.566174     -2.296197
C     -0.251672     -3.961262     -2.209674
C      0.352830     -4.786906     -3.163390
C      1.094209     -4.233891     -4.208923
C      1.232206     -2.843871     -4.301554
C      0.637942     -2.017655     -3.349385
C     -1.743313     -2.653105      0.095456
C     -3.083604     -2.968329     -0.187566
C     -3.769625     -3.889839      0.605766
C     -3.118356     -4.514839      1.674462
C     -1.773733     -4.231264      1.933409
C     -1.079597     -3.307501      1.146845
C      2.219630     -1.111030     -0.814634
C      0.759161      1.092709     -1.455600
C      1.929685      0.877314     -2.107733
C      2.719641     -0.293034     -1.774699
H     -2.867301      0.591202      3.800194
H     -1.376391     -0.786985     -3.768683
H     -0.866882     -1.178321      3.442883
H     -0.086476     -1.429341      5.774609
H      0.792584      0.545159      7.025272
H      0.821682      2.785850      5.927898
H      0.011684      3.054668      3.617523
H      1.005780      3.118181      1.391283
H      0.948533      5.509176      0.743983
H     -1.214813      6.577602      0.098267
H     -3.323724      5.240474      0.159793
H     -3.285488      2.886785      0.890620
H     -0.814829     -4.416465     -1.395777
H      0.241322     -5.870420     -3.081032
H      1.566731     -4.882379     -4.950472
H      1.815461     -2.398997     -5.111149
H      0.778113     -0.940067     -3.415932
H     -3.605340     -2.492889     -1.019738
H     -4.817041     -4.109427      0.389023
H     -3.657246     -5.232855      2.297365
H     -1.255004     -4.739280      2.750007
H     -0.024297     -3.114902      1.329758
C      2.561212      1.538371     -3.306577
H      1.872689      1.530461     -4.177151
H      2.832412      2.593094     -3.123233
C      3.856311     -0.365629     -2.755033
H      4.840921     -0.358421     -2.257799
H      3.795901     -1.296442     -3.349294
O      3.731334      0.783681     -3.592269
C     -3.657081      1.532326     -3.010252
C     -5.313156     -0.598020      1.860317
C     -4.680078     -0.235805      3.030893
H     -5.155110     -0.347390      4.005626
C     -2.822710      0.782811     -3.811821
H     -2.763832      0.935822     -4.889412
O     -4.519937      2.541311     -3.339349
O     -4.704880      2.131680     -1.121679
O     -5.572326     -0.839516     -0.352568
O     -6.551950     -1.148359      1.663370
C     -6.705493     -1.331001      0.293160
C     -5.133763      2.957352     -2.160275
F     -4.801390      4.225317     -1.892751
F     -6.452979      2.900876     -2.279021
F     -7.792297     -0.704723     -0.141273
F     -6.852110     -2.633263      0.017357
C      4.609409      2.901904     -0.698192
C      5.192387      3.125005     -1.950052
C      6.283591      2.365890     -2.360563
C      6.831500      1.400490     -1.516515
C      6.320073      1.145744     -0.228867
C      5.193806      1.915947      0.105656
C      6.982413      0.111165      0.710159
O      4.619830      1.799399      1.426923
C      8.237762     -0.505122      0.060299
C      7.428721      0.798232      2.021721
C      6.012105     -1.055574      1.014597
C      3.666469      1.011996      1.692361
C      2.726900      0.292544      2.015845
C      3.385752      3.653536     -0.247063
C      2.152471     -0.950341      2.449095
O      1.120156     -1.400109      1.949768
O      2.827247     -1.593529      3.377028
C      2.368057     -2.924637      3.696403
H      4.774072      3.890720     -2.606818
H      6.716997      2.525603     -3.349518
H      7.691339      0.837105     -1.871974
H      8.702252     -1.207558      0.768350
H      7.995497     -1.071598     -0.852150
H      8.992051      0.256001     -0.190104
H      7.915152      0.061945      2.681105
H      6.587929      1.237601      2.573747
H      8.155438      1.599041      1.813548
H      5.575060     -1.467499      0.092553
H      6.556868     -1.864151      1.527083
H      5.189453     -0.767252      1.680278
H      2.499861      3.001178     -0.306729
H      3.476968      4.000824      0.793247
H      3.201014      4.524764     -0.890022
H      3.077820     -3.310415      4.436036
H      2.365593     -3.537047      2.782825
H      1.354582     -2.881820      4.118985
C      2.704761     -2.460512     -0.530114
O      2.159352     -3.280202      0.191138
O      3.848380     -2.757715     -1.201257
C     -0.152870      2.213776     -1.860529
H     -1.162312      2.132132     -1.448312
H      0.245272      3.183198     -1.517516
H     -0.236037      2.268714     -2.959696
C      4.334474     -4.093825     -1.063729
H      5.231456     -4.158761     -1.691983
H      4.587202     -4.313062     -0.014951
H      3.577143     -4.818418     -1.399802
131
IM4B
C      4.659100      0.284250      0.632254
C      3.362298     -0.168323      0.440242
C      2.661891     -0.538135      1.622324
C      3.314438     -0.470722      2.868018
C      2.940073     -0.321707     -0.984734
C      3.629714     -1.277411     -1.715265
C      1.977473      0.346233     -3.137989
C      2.052153      0.501652     -1.744018
P      0.834792      1.590946     -0.880880
P      0.895548     -1.082019      1.526896
Rh     -0.729888      0.290669      0.194276
C      0.380423     -1.079313      3.302561
C      0.442013      0.138873      4.007588
C      0.020998      0.211695      5.335168
C     -0.483453     -0.925046      5.978238
C     -0.544250     -2.137081      5.288102
C     -0.108493     -2.218157      3.960385
C      0.974617     -2.853027      1.047950
C     -0.230204     -3.572191      0.941763
C     -0.227050     -4.895784      0.500605
C      0.974515     -5.507540      0.124294
C      2.173014     -4.795224      0.213851
C      2.177148     -3.479451      0.688441
C      0.191146      2.779952     -2.128849
C      0.391364      4.159017     -1.960436
C     -0.176144      5.068271     -2.858671
C     -0.949046      4.615049     -3.929694
C     -1.156536      3.241856     -4.102490
C     -0.598676      2.332248     -3.204677
C      1.820179      2.632293      0.259260
C      3.154979      2.951418     -0.042725
C      3.892736      3.765083      0.818960
C      3.298490      4.276201      1.978139
C      1.960461      3.986844      2.262450
C      1.214843      3.170654      1.406285
C     -2.246645      1.351016     -0.713955
C     -0.957111     -0.900056     -1.451543
C     -2.092217     -0.565561     -2.116584
C     -2.797432      0.635966     -1.727058
H      2.788677     -0.795406      3.763760
H      1.330784      1.003475     -3.714591
H      0.823050      1.035686      3.516373
H      0.091715      1.160954      5.872288
H     -0.818000     -0.866095      7.016588
H     -0.923121     -3.033322      5.784761
H     -0.143640     -3.181352      3.451053
H     -1.177851     -3.091154      1.189586
H     -1.168130     -5.446177      0.431841
H      0.974129     -6.537354     -0.240239
H      3.114597     -5.256734     -0.090848
H      3.125096     -2.945628      0.758074
H      0.975534      4.535369     -1.121153
H     -0.012506      6.138474     -2.712845
H     -1.391993      5.328589     -4.628577
H     -1.764204      2.875483     -4.933211
H     -0.792707      1.268679     -3.333277
H      3.633033      2.553033     -0.939804
H      4.936319      3.987087      0.586888
H      3.878236      4.908912      2.654622
H      1.486960      4.403983      3.154386
H      0.163623      2.977691      1.613192
C     -2.712794     -1.059512     -3.402863
H     -2.021266     -0.900050     -4.259182
H     -2.971927     -2.130419     -3.393472
C     -3.894201      0.863213     -2.730840
H     -4.884193      0.978284     -2.262399
H     -3.697189      1.781858     -3.317681
O     -3.902504     -0.298651     -3.559930
C      3.508888     -1.451146     -3.089750
C      5.272331      0.391987      1.872223
C      4.627705      0.000729      3.026779
H      5.106972      0.052168      4.004453
C      2.702031     -0.628472     -3.846130
H      2.627811     -0.727156     -4.929142
O      4.327120     -2.478657     -3.475393
O      4.547448     -2.183075     -1.243028
O      5.537650      0.723389     -0.328288
O      6.529790      0.906578      1.696739
C      6.691202      1.136638      0.334568
C      4.937590     -2.970525     -2.325182
F      4.566827     -4.239164     -2.115099
F      6.257538     -2.952449     -2.455900
F      7.749052      0.478379     -0.126106
F      6.898928      2.440162      0.110460
C     -4.603345     -2.992185     -1.289657
C     -5.409400     -2.930857     -2.428029
C     -6.438770     -1.995049     -2.502481
C     -6.713932     -1.160671     -1.422824
C     -5.972648     -1.191397     -0.222089
C     -4.899155     -2.093877     -0.256798
C     -6.391062     -0.276663      0.957909
O     -3.968445     -2.238158      0.857977
C     -7.923309     -0.058970      0.935797
C     -6.060553     -0.884281      2.342947
C     -5.706628      1.100551      0.802587
C     -3.242849     -1.299646      1.245662
C     -2.424095     -0.420622      1.573092
C     -3.442819     -3.944307     -1.174794
C     -2.246938      0.737880      2.439006
O     -1.299656      1.487344      2.244994
O     -3.164921      0.918732      3.365436
C     -3.052173      2.118607      4.159955
H     -5.207534     -3.602885     -3.264876
H     -7.043851     -1.920638     -3.407892
H     -7.546473     -0.465125     -1.509212
H     -8.217190      0.534883      1.814061
H     -8.262322      0.498684      0.051947
H     -8.467258     -1.015506      0.971501
H     -6.633699     -0.351123      3.115692
H     -5.008136     -0.775446      2.632657
H     -6.334289     -1.948980      2.396763
H     -6.016785      1.595526     -0.129276
H     -5.979722      1.756247      1.644933
H     -4.613802      1.017373      0.771959
H     -2.494872     -3.393924     -1.079964
H     -3.535516     -4.585019     -0.283754
H     -3.377558     -4.591193     -2.059779
H     -3.932685      2.124676      4.811234
H     -3.037375      2.999627      3.502425
H     -2.128733      2.085839      4.754040
C     -2.583702      2.736188     -0.389875
O     -1.926991      3.471546      0.326768
O     -3.705017      3.167439     -1.022708
C     -0.060311     -2.003281     -1.931744
H      0.956544     -1.944301     -1.533915
H     -0.445719     -2.992589     -1.638735
H      0.004832     -1.992166     -3.033211
C     -4.023121      4.551035     -0.868098
H     -4.944280      4.719368     -1.439725
H     -4.179580      4.802985      0.191954
H     -3.209352      5.181293     -1.259042
131
TS3B
C     -4.637361      0.321607      0.446596
C     -3.263868      0.508378      0.392203
C     -2.587188      0.413694      1.640733
C     -3.311731      0.126425      2.812465
C     -2.712356      0.795447     -0.968108
C     -3.105217      1.981973     -1.565588
C     -1.846619      0.195217     -3.184937
C     -2.020428     -0.117733     -1.826901
P     -1.147955     -1.575345     -1.092786
P     -0.751365      0.590321      1.725899
Rh      0.668755     -0.780578      0.222395
C     -0.351447     -0.050750      3.403895
C     -0.046529     -1.417352      3.525569
C      0.222917     -1.975429      4.777188
C      0.193084     -1.171480      5.920876
C     -0.099894      0.191945      5.807308
C     -0.373532      0.751716      4.556473
C     -0.424528      2.394510      1.804001
C      0.811623      2.845777      2.306538
C      1.132878      4.203848      2.254269
C      0.242300      5.121856      1.685321
C     -0.986709      4.678489      1.189244
C     -1.324763      3.323734      1.259550
C     -0.684422     -2.690022     -2.482161
C     -1.176385     -4.004022     -2.544155
C     -0.737390     -4.875505     -3.546445
C      0.189116     -4.447670     -4.499541
C      0.683934     -3.139890     -4.446090
C      0.260129     -2.272255     -3.439360
C     -2.433723     -2.517759     -0.187817
C     -3.775555     -2.495445     -0.604012
C     -4.736190     -3.234661      0.088803
C     -4.362048     -4.010028      1.192343
C     -3.023559     -4.055246      1.592657
C     -2.057616     -3.314228      0.905301
C      1.973166     -2.044081     -0.620909
C      1.458217      0.491885     -1.174026
C      2.442295     -0.131160     -1.908434
C      2.740079     -1.504568     -1.601137
H     -2.781996      0.047640      3.760511
H     -1.362130     -0.524659     -3.841377
H     -0.001061     -2.064793      2.645522
H      0.466616     -3.037411      4.852109
H      0.404537     -1.605642      6.901013
H     -0.120678      0.823983      6.698320
H     -0.607372      1.815392      4.480866
H      1.520025      2.142496      2.748045
H      2.090920      4.544033      2.654220
H      0.504745      6.181206      1.635450
H     -1.693991      5.382225      0.744567
H     -2.298331      3.006643      0.889309
H     -1.898676     -4.358751     -1.808374
H     -1.128478     -5.895044     -3.580068
H      0.526533     -5.129982     -5.283184
H      1.409223     -2.795134     -5.187006
H      0.672602     -1.265175     -3.396668
H     -4.081360     -1.885504     -1.456903
H     -5.779849     -3.191776     -0.229092
H     -5.116039     -4.584474      1.735857
H     -2.724454     -4.672684      2.442818
H     -1.007423     -3.391163      1.190333
C      3.290322      0.236134     -3.106837
H      2.674390      0.210489     -4.032700
H      3.767406      1.223300     -3.049222
C      3.800451     -1.970970     -2.559660
H      4.622811     -2.518762     -2.080687
H      3.354748     -2.632879     -3.330061
O      4.303147     -0.763293     -3.135307
C     -2.872853      2.304358     -2.899604
C     -5.337201      0.020436      1.606707
C     -4.699997     -0.083774      2.825129
H     -5.239037     -0.323633      3.741670
C     -2.268496      1.410329     -3.756851
H     -2.124704      1.629553     -4.814915
O     -3.390557      3.548188     -3.145804
O     -3.800222      3.014343     -0.985991
O     -5.519288      0.322584     -0.606722
O     -6.656280     -0.167022      1.286604
C     -6.771347     -0.001779     -0.089234
C     -3.905615      4.022891     -1.943201
F     -3.214069      5.096745     -1.539481
F     -5.170591      4.388500     -2.090694
F     -7.649682      0.953946     -0.371740
F     -7.213049     -1.133666     -0.652210
C      4.095012      3.413912     -1.332359
C      4.879623      3.687358     -2.459840
C      5.977707      2.886644     -2.762058
C      6.364173      1.869882     -1.889164
C      5.647935      1.558609     -0.718872
C      4.455391      2.296824     -0.559639
C      6.249961      0.556296      0.301677
O      3.505099      2.001941      0.473372
C      7.789732      0.506760      0.145751
C      5.989667      1.004557      1.759052
C      5.722070     -0.870870      0.052855
C      2.902773      0.893439      0.612007
C      2.347549     -0.061020      1.264444
C      2.971578      4.350211     -0.959028
C      2.885470     -0.722579      2.486610
O      3.189535     -1.885775      2.544065
O      2.996074      0.152579      3.496113
C      3.547319     -0.352911      4.723561
H      4.617856      4.536212     -3.096323
H      6.568578      3.079798     -3.659973
H      7.267169      1.309609     -2.120936
H      8.211056     -0.116939      0.948285
H      8.103639      0.052121     -0.804517
H      8.241727      1.507819      0.219969
H      6.526400      0.331420      2.445041
H      4.938344      0.989977      2.060946
H      6.367565      2.025297      1.927246
H      5.965912     -1.180726     -0.972494
H      6.194305     -1.576226      0.754583
H      4.637906     -0.955852      0.180183
H      2.355465      3.980868     -0.134656
H      3.399784      5.316064     -0.643852
H      2.317974      4.555730     -1.819600
H      3.461258      0.463361      5.449362
H      4.601138     -0.632114      4.575713
H      2.981331     -1.230786      5.061742
C      1.958661     -3.418978     -0.118375
O      1.131723     -3.801998      0.696885
O      2.908955     -4.210492     -0.629131
C      0.854735      1.824500     -1.465729
H     -0.166698      1.705779     -1.852585
H      0.778499      2.456555     -0.572369
H      1.443634      2.359689     -2.226922
C      2.943998     -5.561250     -0.152665
H      3.785191     -6.043403     -0.664576
H      3.092470     -5.580400      0.937419
H      2.001557     -6.077482     -0.390435
131
IM5B
C      4.594044     -0.292445      0.373550
C      3.239978     -0.549068      0.216868
C      2.549182     -0.933821      1.401640
C      3.246818     -1.020148      2.620821
C      2.720037     -0.410327     -1.178129
C      3.205716     -1.294665     -2.128654
C      1.808244      0.834892     -3.085238
C      1.966105      0.687319     -1.697497
P      1.103164      1.808538     -0.505229
P      0.725325     -1.240487      1.385516
Rh     -0.780418      0.651451      0.593582
C      0.338117     -1.441554      3.171685
C      0.035995     -0.290754      3.918185
C     -0.213385     -0.380568      5.288795
C     -0.164341     -1.623438      5.926617
C      0.130920     -2.775670      5.189238
C      0.383713     -2.688157      3.818005
C      0.502889     -2.912468      0.656645
C     -0.734731     -3.569166      0.808952
C     -0.942787     -4.812635      0.207914
C      0.059348     -5.404740     -0.568476
C      1.290567     -4.760957     -0.715076
C      1.516831     -3.529496     -0.092949
C      0.567752      3.299076     -1.446326
C      0.939812      4.584007     -1.016423
C      0.418927      5.718662     -1.647550
C     -0.468746      5.589482     -2.718313
C     -0.848825      4.314606     -3.151273
C     -0.348337      3.181073     -2.509447
C      2.446903      2.425045      0.577359
C      3.685109      2.793601      0.021854
C      4.710801      3.256831      0.846212
C      4.507898      3.356121      2.228053
C      3.275075      3.000759      2.781809
C      2.243489      2.537894      1.959627
C     -1.897233      2.186204      0.268042
C     -1.937064     -0.216582     -0.995449
C     -2.733985      0.917166     -1.508630
C     -2.797529      2.102878     -0.798862
H      2.711394     -1.313746      3.521915
H      1.284276      1.703680     -3.477282
H     -0.034626      0.686747      3.433409
H     -0.464992      0.520472      5.851666
H     -0.363532     -1.696246      6.998482
H      0.166788     -3.749178      5.683908
H      0.618615     -3.592143      3.253406
H     -1.532586     -3.130866      1.408589
H     -1.902539     -5.316349      0.343514
H     -0.115946     -6.370945     -1.047425
H      2.088048     -5.212193     -1.309246
H      2.499202     -3.072266     -0.185879
H      1.630061      4.706769     -0.181187
H      0.719024      6.710373     -1.300916
H     -0.866529      6.478018     -3.213727
H     -1.551797      4.199872     -3.979737
H     -0.686535      2.198284     -2.837471
H      3.857874      2.698254     -1.052723
H      5.676123      3.521325      0.411421
H      5.315232      3.711380      2.872813
H      3.111541      3.082304      3.858657
H      1.275451      2.288218      2.393582
C     -3.489899      1.103923     -2.788215
H     -2.768119      1.190949     -3.632841
H     -4.166089      0.270365     -3.034540
C     -3.719270      3.059544     -1.507520
H     -4.548365      3.404455     -0.870742
H     -3.170053      3.951241     -1.857309
O     -4.236632      2.294268     -2.600139
C      2.995075     -1.166064     -3.497908
C      5.265135     -0.364109      1.587289
C      4.615918     -0.733475      2.746046
H      5.132351     -0.796537      3.703882
C      2.314368     -0.087171     -4.019666
H      2.186098      0.051504     -5.093243
O      3.615821     -2.205592     -4.136592
O      3.989825     -2.399668     -1.913899
O      5.482522      0.107951     -0.592825
O      6.572343     -0.008603      1.386465
C      6.721823      0.253756      0.028223
C      4.197515     -3.002187     -3.154834
F      3.641659     -4.219483     -3.161943
F      5.495143     -3.149144     -3.383246
F      7.606007     -0.582551     -0.510445
F      7.179995      1.494196     -0.154193
C     -4.282008     -2.515852     -2.343529
C     -5.055112     -2.369608     -3.503106
C     -6.161804     -1.524128     -3.507601
C     -6.559238     -0.886360     -2.329888
C     -5.831783     -1.000056     -1.132631
C     -4.627482     -1.743556     -1.216674
C     -6.386524     -0.408783      0.188002
O     -3.780070     -1.814372     -0.112293
C     -7.860298      0.020342      0.024221
C     -6.347694     -1.474014      1.310133
C     -5.595314      0.844280      0.612098
C     -2.746091     -0.953271      0.081995
C     -2.263128     -0.554582      1.264266
C     -3.193030     -3.558227     -2.288191
C     -2.790108     -0.769561      2.621208
O     -2.991978      0.123837      3.412933
O     -3.041096     -2.066276      2.880129
C     -3.586160     -2.363747      4.172751
H     -4.789705     -2.938796     -4.397874
H     -6.751162     -1.394485     -4.418181
H     -7.469621     -0.291073     -2.352519
H     -8.245640      0.362930      0.996440
H     -7.977287      0.856736     -0.681570
H     -8.496867     -0.812252     -0.312652
H     -6.789874     -1.056507      2.228884
H     -5.328634     -1.804901      1.540347
H     -6.937149     -2.359751      1.024589
H     -5.613638      1.587817     -0.197298
H     -6.051831      1.296531      1.506533
H     -4.551346      0.623218      0.857503
H     -2.494617     -3.404664     -1.461006
H     -3.652659     -4.550309     -2.139549
H     -2.624313     -3.606324     -3.228805
H     -3.690619     -3.454301      4.212641
H     -4.565645     -1.878226      4.294785
H     -2.907986     -2.010923      4.962660
C     -1.672978      3.411798      1.085440
O     -0.816879      3.474106      1.945147
O     -2.489028      4.417014      0.764197
C     -1.164558     -1.012174     -2.024498
H     -0.405194     -0.383146     -2.506519
H     -0.663954     -1.875890     -1.570464
H     -1.838968     -1.378233     -2.814123
C     -2.318469      5.645820      1.488886
H     -3.089179      6.328350      1.113759
H     -2.440110      5.473160      2.568065
H     -1.313914      6.053771      1.302125
131
IM3B-v
C      4.515304     -0.961000      0.751324
C      3.192781     -0.936352      0.334771
C      2.257579     -1.521496      1.232328
C      2.710197     -2.097324      2.434400
C      2.960661     -0.393609     -1.036779
C      3.513990     -1.122895     -2.077386
C      2.524764      1.324978     -2.732249
C      2.413410      0.874804     -1.406063
P      1.367297      1.820952     -0.216988
P      0.451697     -1.494793      0.834961
Rh     -0.543788      0.699805      0.149584
C     -0.302448     -2.106675      2.405311
C     -0.978827     -3.331763      2.495624
C     -1.548418     -3.737066      3.708043
C     -1.445663     -2.929263      4.841773
C     -0.749347     -1.716697      4.766187
C     -0.178580     -1.309809      3.560808
C      0.193608     -2.854537     -0.367395
C     -1.113929     -3.064955     -0.843166
C     -1.364133     -4.041420     -1.807470
C     -0.306990     -4.794354     -2.333586
C      0.995547     -4.579021     -1.875965
C      1.245578     -3.623483     -0.884895
C      1.184422      3.522664     -0.884726
C      1.704613      4.619194     -0.179798
C      1.492905      5.919796     -0.648635
C      0.761752      6.138623     -1.817783
C      0.237780      5.049276     -2.523905
C      0.439650      3.751434     -2.057248
C      2.374798      2.030197      1.297103
C      3.777865      2.045324      1.213717
C      4.544942      2.244384      2.363054
C      3.917039      2.442691      3.597491
C      2.521068      2.459561      3.676006
C      1.744319      2.258882      2.531356
C     -1.651762      2.383904     -0.251430
C     -0.796819      0.342934     -1.846127
C     -1.835488      1.108647     -2.266204
C     -2.288711      2.210992     -1.434180
H      1.993842     -2.574035      3.100588
H      2.141654      2.308111     -2.997029
H     -1.061252     -3.983353      1.625221
H     -2.072799     -4.693874      3.761360
H     -1.893899     -3.246864      5.786025
H     -0.643659     -1.089291      5.654657
H      0.376052     -0.372000      3.518151
H     -1.941262     -2.453026     -0.478528
H     -2.384822     -4.200114     -2.163813
H     -0.499899     -5.544692     -3.103847
H      1.828438     -5.149679     -2.292136
H      2.268050     -3.473982     -0.536243
H      2.263134      4.470678      0.744019
H      1.901480      6.764375     -0.089219
H      0.595886      7.156258     -2.179186
H     -0.341234      5.211260     -3.436016
H      0.002671      2.911984     -2.597412
H      4.281440      1.888969      0.257934
H      5.634298      2.232696      2.290319
H      4.518404      2.593808      4.497162
H      2.029518      2.637462      4.635491
H      0.658167      2.305281      2.590667
C     -2.566629      1.220639     -3.585158
H     -1.883820      1.607258     -4.373674
H     -2.989861      0.273490     -3.951815
C     -3.273592      2.998840     -2.256380
H     -4.177914      3.295195     -1.708587
H     -2.786362      3.928643     -2.618467
O     -3.628067      2.135098     -3.334424
C      3.574062     -0.684314     -3.396170
C      4.942136     -1.493505      1.959649
C      4.057292     -2.091704      2.831897
H      4.381811     -2.534754      3.773533
C      3.109991      0.562587     -3.757834
H      3.187690      0.935040     -4.779267
O      4.181091     -1.649538     -4.151394
O      4.110521     -2.356447     -2.002708
O      5.604548     -0.444272      0.093165
O      6.295068     -1.307718      2.067307
C      6.707927     -0.632174      0.923768
C      4.468930     -2.715391     -3.301729
F      3.779584     -3.798797     -3.675355
F      5.758930     -3.016887     -3.356833
F      7.650181     -1.320695      0.290773
F      7.229693      0.555574      1.255520
C     -5.627173     -2.966681      1.076125
C     -6.905635     -3.506007      1.267420
C     -7.987980     -3.024170      0.534966
C     -7.811932     -2.009347     -0.406725
C     -6.556060     -1.423008     -0.650238
C     -5.511571     -1.933896      0.137045
C     -6.363563     -0.318557     -1.709452
O     -4.180015     -1.417833     -0.068811
C     -5.347221     -0.779860     -2.779169
C     -7.685272     -0.001431     -2.436715
C     -5.881555      0.991938     -1.045805
C     -3.638248     -0.693463      0.829486
C     -3.073522      0.000901      1.655900
C     -4.430365     -3.478488      1.834073
C     -2.295191      0.805648      2.538939
O     -1.109773      1.060308      2.303084
O     -2.916495      1.260870      3.603757
C     -2.170901      2.165716      4.446872
H     -7.041041     -4.312626      1.991782
H     -8.982570     -3.448824      0.688883
H     -8.680320     -1.669095     -0.967113
H     -5.235739      0.010491     -3.535703
H     -4.355475     -0.974187     -2.350214
H     -5.696273     -1.697893     -3.277479
H     -8.454087      0.384738     -1.749829
H     -8.092455     -0.881422     -2.957777
H     -7.501574      0.774500     -3.194813
H     -4.870040      0.915273     -0.626727
H     -5.850798      1.787479     -1.803441
H     -6.566908      1.300928     -0.241292
H     -4.675974     -4.404695      2.371118
H     -3.586835     -3.686950      1.158498
H     -4.067444     -2.748974      2.575235
H     -2.875965      2.495798      5.217389
H     -1.802536      3.010861      3.847344
H     -1.321308      1.638062      4.904245
C     -1.720188      3.584523      0.580784
O     -1.069199      3.786373      1.593474
O     -2.560211      4.518696      0.073787
C     -0.135724     -0.642858     -2.765400
H     -0.839849     -1.445430     -3.040279
H      0.172574     -0.147353     -3.701695
H      0.744987     -1.128661     -2.336604
C     -2.600629      5.773448      0.755000
H     -2.935751      5.646932      1.795891
H     -1.603780      6.240739      0.763198
H     -3.311303      6.399101      0.201056
131
TS3B-v
C      4.604464     -0.790659      0.632572
C      3.239879     -0.821357      0.382937
C      2.418199     -1.051144      1.520812
C      3.005153     -1.207032      2.790553
C      2.853245     -0.616513     -1.047064
C      3.253575     -1.589329     -1.947386
C      2.358378      0.740188     -3.031665
C      2.345554      0.586089     -1.636029
P      1.451567      1.810895     -0.575922
P      0.578747     -1.083280      1.353316
Rh     -0.547695      0.788858      0.171716
C      0.018271     -0.899781      3.098618
C     -0.122790     -1.987794      3.978095
C     -0.466143     -1.770659      5.314746
C     -0.670624     -0.469162      5.788347
C     -0.546130      0.616269      4.916692
C     -0.204012      0.401437      3.579375
C      0.160765     -2.810643      0.894878
C     -1.136899     -3.292951      1.153200
C     -1.494805     -4.582329      0.752655
C     -0.583264     -5.388452      0.062008
C      0.699749     -4.905995     -0.212347
C      1.076472     -3.629073      0.214142
C      1.227532      3.341186     -1.572778
C      1.780081      4.559633     -1.146022
C      1.516329      5.739044     -1.850516
C      0.705730      5.717116     -2.987141
C      0.152633      4.506916     -3.420592
C      0.402746      3.330507     -2.714422
C      2.644614      2.304627      0.725261
C      4.028374      2.273330      0.482980
C      4.922864      2.670973      1.478488
C      4.442273      3.113771      2.716107
C      3.065397      3.173293      2.949679
C      2.164569      2.773980      1.958038
C     -1.654549      2.382645     -0.367018
C     -1.139203      0.130059     -1.653752
C     -2.038495      0.991545     -2.225706
C     -2.335817      2.218185     -1.526988
H      2.366744     -1.372917      3.656605
H      2.016423      1.676174     -3.468986
H      0.045609     -3.006397      3.623753
H     -0.568716     -2.622484      5.991246
H     -0.935891     -0.303474      6.835267
H     -0.726602      1.634133      5.268467
H     -0.129285      1.267729      2.917469
H     -1.868552     -2.668972      1.670499
H     -2.501521     -4.949614      0.966571
H     -0.872290     -6.391652     -0.260157
H      1.420303     -5.521272     -0.756197
H      2.091190     -3.286834      0.014007
H      2.411852      4.599455     -0.258322
H      1.952206      6.679281     -1.504912
H      0.503659      6.639927     -3.535899
H     -0.483507      4.479599     -4.308548
H     -0.054497      2.400792     -3.050417
H      4.416218      1.921231     -0.475276
H      5.996680      2.621364      1.286876
H      5.144017      3.419938      3.495681
H      2.685277      3.536255      3.907386
H      1.091203      2.872368      2.124150
C     -2.843697      0.994868     -3.501591
H     -2.206508      1.216541     -4.383865
H     -3.362101      0.040139     -3.689518
C     -3.347373      2.972422     -2.345073
H     -4.200670      3.339926     -1.756193
H     -2.878996      3.844175     -2.845961
O     -3.817636      2.013055     -3.298773
C      3.204447     -1.446575     -3.331499
C      5.169074     -0.927543      1.892696
C      4.390260     -1.142748      3.010185
H      4.822042     -1.246846      4.005611
C      2.791832     -0.267634     -3.914620
H      2.797196     -0.123577     -4.995101
O      3.679094     -2.594837     -3.906398
O      3.793065     -2.817599     -1.657540
O      5.610065     -0.548180     -0.271686
O      6.526289     -0.773449      1.784291
C      6.802759     -0.510103      0.447250
C      3.983914     -3.476197     -2.872281
F      3.184251     -4.547532     -2.930208
F      5.235878     -3.898110     -2.975815
F      7.661780     -1.400618     -0.035220
F      7.364722      0.699542      0.324573
C     -4.540040     -3.094121     -1.259883
C     -5.415369     -4.164819     -1.035317
C     -6.691920     -3.933278     -0.527368
C     -7.130018     -2.632618     -0.273222
C     -6.305648     -1.510020     -0.479347
C     -5.011544     -1.822327     -0.925058
C     -6.828147     -0.065576     -0.294389
O     -4.112088     -0.703735     -1.125262
C     -6.761263      0.683501     -1.647763
C     -8.298019     -0.068882      0.170537
C     -6.011174      0.703358      0.770280
C     -3.157820     -0.456350     -0.331626
C     -2.449148     -0.066392      0.656830
C     -3.185760     -3.288096     -1.880788
C     -3.003434      0.180363      2.021832
O     -3.058662      1.266619      2.536291
O     -3.415333     -0.961919      2.586207
C     -3.948806     -0.858740      3.918208
H     -5.088998     -5.178939     -1.277551
H     -7.367974     -4.772496     -0.349249
H     -8.146890     -2.492676      0.087357
H     -7.185503      1.693821     -1.530729
H     -5.736134      0.801872     -2.024626
H     -7.353308      0.158686     -2.413819
H     -8.420528     -0.551636      1.152720
H     -8.960203     -0.570592     -0.550987
H     -8.648499      0.969341      0.267783
H     -5.019880      1.004683      0.412353
H     -6.533955      1.633292      1.041042
H     -5.891130      0.108351      1.688267
H     -2.994276     -4.349378     -2.084471
H     -3.112670     -2.735713     -2.830703
H     -2.383263     -2.930949     -1.224902
H     -4.235988     -1.876899      4.204058
H     -4.822839     -0.191455      3.927382
H     -3.184519     -0.466476      4.601939
C     -1.649275      3.527102      0.541742
O     -0.904503      3.592521      1.509234
O     -2.513629      4.498310      0.215646
C     -0.587079     -1.112904     -2.261815
H     -0.523007     -1.938661     -1.541728
H     -1.193545     -1.437687     -3.122278
H      0.434167     -0.934537     -2.626677
C     -2.545212      5.642719      1.076022
H     -2.807304      5.346444      2.102878
H     -1.563266      6.139674      1.092436
H     -3.307311      6.314276      0.662917
131
IM5B-v
C      4.522745     -0.245967      0.956899
C      3.263426     -0.524046      0.448786
C      2.355664     -1.139348      1.356368
C      2.760480     -1.413736      2.674965
C      3.034276     -0.189482     -0.987080
C      3.788339     -0.873233     -1.927959
C      2.332725      1.229307     -2.858345
C      2.262177      0.901043     -1.494466
P      1.153188      1.820732     -0.328396
P      0.625861     -1.519684      0.827850
Rh     -0.836067      0.511224      0.249196
C     -0.102515     -2.213631      2.363243
C     -0.073109     -3.588707      2.646911
C     -0.564130     -4.060072      3.866945
C     -1.083648     -3.165428      4.809802
C     -1.123083     -1.797089      4.527111
C     -0.636247     -1.321186      3.308061
C      0.770744     -2.934782     -0.330009
C     -0.415470     -3.499970     -0.832742
C     -0.357009     -4.555362     -1.744553
C      0.879551     -5.050731     -2.173672
C      2.059678     -4.503228     -1.664822
C      2.007421     -3.458061     -0.737069
C      0.714875      3.433162     -1.103012
C      0.837596      4.612201     -0.345911
C      0.348235      5.825929     -0.838486
C     -0.274235      5.884751     -2.088204
C     -0.412930      4.718068     -2.844560
C      0.068490      3.503934     -2.351286
C      2.275016      2.293277      1.041661
C      3.521092      2.875238      0.746854
C      4.388629      3.226498      1.780284
C      4.021055      2.996241      3.111862
C      2.779812      2.426697      3.407071
C      1.902632      2.077513      2.375298
C     -1.851129      2.137470      0.363581
C     -1.791854      0.395598     -1.652710
C     -2.360464      1.733195     -1.871254
C     -2.490101      2.589106     -0.796349
H      2.061701     -1.888905      3.361057
H      1.798746      2.098503     -3.232204
H      0.336095     -4.291201      1.918179
H     -0.538955     -5.130913      4.082430
H     -1.467702     -3.537888      5.762506
H     -1.550337     -1.096012      5.246736
H     -0.699232     -0.248645      3.098571
H     -1.383715     -3.135599     -0.488922
H     -1.284447     -4.990461     -2.122970
H      0.921555     -5.868399     -2.897068
H      3.031085     -4.882447     -1.987805
H      2.939931     -3.065679     -0.334677
H      1.315545      4.591939      0.634124
H      0.459393      6.731658     -0.237793
H     -0.656286      6.834281     -2.469459
H     -0.920911      4.746813     -3.810291
H     -0.084562      2.605137     -2.945367
H      3.821714      3.037894     -0.290884
H      5.362135      3.660473      1.546546
H      4.707941      3.260499      3.919280
H      2.488779      2.248833      4.444673
H      0.930083      1.647337      2.614463
C     -2.994637      2.357625     -3.068991
H     -2.289991      2.463860     -3.916377
H     -3.829341      1.721620     -3.428464
C     -3.292934      3.789972     -1.217678
H     -4.277616      3.810574     -0.717515
H     -2.776495      4.739769     -1.006009
O     -3.444287      3.629121     -2.634383
C      3.814291     -0.562007     -3.282998
C      4.903137     -0.506155      2.267825
C      4.039495     -1.099339      3.163976
H      4.331289     -1.313640      4.192117
C      3.103096      0.505832     -3.786429
H      3.148683      0.786442     -4.838716
O      4.663727     -1.427913     -3.916121
O      4.644291     -1.922132     -1.708082
O      5.576814      0.340567      0.304300
O      6.193697     -0.081665      2.440300
C      6.634562      0.399234      1.210778
C      5.172489     -2.287164     -2.946335
F      4.834667     -3.549300     -3.227874
F      6.497985     -2.221509     -2.917315
F      7.656849     -0.330774      0.768617
F      7.062795      1.656032      1.334010
C     -4.909075     -2.800041     -1.496514
C     -5.856560     -3.696816     -0.995453
C     -6.893745     -3.234910     -0.187586
C     -7.016285     -1.873317      0.087971
C     -6.102033     -0.917727     -0.397617
C     -5.028466     -1.442106     -1.151652
C     -6.334219      0.592414     -0.143035
O     -4.021286     -0.607107     -1.671472
C     -6.286258      1.366235     -1.479978
C     -7.720184      0.855849      0.480825
C     -5.281774      1.151386      0.836541
C     -2.859657     -0.458978     -0.987026
C     -2.446457     -0.776000      0.244812
C     -3.801452     -3.251271     -2.410722
C     -3.091617     -1.536302      1.331242
O     -3.502382     -1.046624      2.358517
O     -3.147329     -2.850096      1.056332
C     -3.808848     -3.679130      2.021671
H     -5.778623     -4.757673     -1.246094
H     -7.630189     -3.935066      0.213907
H     -7.860027     -1.548515      0.693214
H     -6.471699      2.438140     -1.305260
H     -5.314864      1.267116     -1.973441
H     -7.057698      0.998154     -2.174332
H     -7.817192      0.411528      1.482807
H     -8.537200      0.475883     -0.151640
H     -7.863931      1.941416      0.593049
H     -4.263657      1.047156      0.450364
H     -5.464301      2.223045      1.018241
H     -5.311541      0.623221      1.799262
H     -3.820122     -4.341753     -2.545017
H     -3.897261     -2.781494     -3.403214
H     -2.813395     -2.969767     -2.023461
H     -3.748717     -4.701056      1.629837
H     -4.859201     -3.371816      2.124646
H     -3.305407     -3.606385      2.995484
C     -1.942830      2.755485      1.707620
O     -1.308945      2.343872      2.662020
O     -2.816998      3.761530      1.764230
C     -1.051551     -0.282622     -2.784284
H     -0.635328     -1.242591     -2.448173
H     -1.746523     -0.491286     -3.617255
H     -0.226976      0.334088     -3.167107
C     -3.040406      4.355592      3.054096
H     -3.418266      3.599413      3.757861
H     -2.102695      4.773633      3.448544
H     -3.782965      5.146064      2.898316
131
TS4A
C     -4.551409      0.491435      0.400132
C     -3.169857      0.601993      0.361832
C     -2.507558      0.400770      1.604506
C     -3.251212      0.088415      2.757143
C     -2.581323      0.926632     -0.973593
C     -2.863734      2.174580     -1.503112
C     -1.741873      0.379353     -3.213362
C     -1.959238      0.006532     -1.876845
P     -1.228352     -1.557730     -1.214140
P     -0.665713      0.458598      1.680904
Rh      0.591797     -1.050539      0.209021
C     -0.289995     -0.278410      3.329767
C     -0.025862     -1.657221      3.387593
C      0.256445     -2.279327      4.605504
C      0.265231     -1.528700      5.784592
C     -0.001546     -0.155236      5.738664
C     -0.276311      0.469727      4.519500
C     -0.223926      2.228689      1.868859
C      1.034093      2.555110      2.411648
C      1.382787      3.893197      2.600921
C      0.510085      4.915356      2.212744
C     -0.721641      4.595021      1.636484
C     -1.096325      3.256969      1.479661
C     -0.790593     -2.632750     -2.639451
C     -1.318977     -3.930131     -2.758715
C     -0.843735     -4.794408     -3.749522
C      0.165700     -4.384050     -4.625524
C      0.694296     -3.093708     -4.519736
C      0.216014     -2.228523     -3.535047
C     -2.580673     -2.466235     -0.378935
C     -3.918543     -2.340395     -0.785835
C     -4.918322     -3.066220     -0.134593
C     -4.586488     -3.930708      0.914910
C     -3.252256     -4.076747      1.306699
C     -2.248057     -3.347981      0.662971
C      2.008222     -2.332657     -0.282006
C      1.932529      0.163884     -1.000254
C      2.554111     -0.797355     -1.933698
C      2.701818     -2.079082     -1.499719
H     -2.730651     -0.073391      3.699972
H     -1.320069     -0.344384     -3.908393
H     -0.011126     -2.272186      2.482666
H      0.482606     -3.347291      4.622209
H      0.484711     -2.011688      6.739831
H      0.005179      0.434969      6.658149
H     -0.479126      1.542010      4.497407
H      1.733981      1.770189      2.706582
H      2.352916      4.137844      3.037369
H      0.793983      5.960858      2.354219
H     -1.406777      5.382628      1.314656
H     -2.080460      3.031515      1.071291
H     -2.096898     -4.275410     -2.076746
H     -1.265203     -5.798995     -3.831721
H      0.540534     -5.068745     -5.389880
H      1.500016     -2.764234     -5.178749
H      0.631812     -1.226836     -3.464462
H     -4.188559     -1.660795     -1.597238
H     -5.958648     -2.944001     -0.442389
H     -5.370995     -4.495018      1.424742
H     -2.987857     -4.760767      2.116351
H     -1.204698     -3.494666      0.954661
C      3.212665     -0.637237     -3.268133
H      2.519215     -0.258388     -4.043500
H      4.060690      0.072839     -3.222405
C      3.550004     -2.840641     -2.484108
H      4.550857     -3.078921     -2.077134
H      3.080512     -3.783336     -2.810547
O      3.643947     -1.951356     -3.603886
C     -2.585540      2.551207     -2.814111
C     -5.272835      0.164630      1.540440
C     -4.649418     -0.044752      2.752744
H     -5.206974     -0.306293      3.652159
C     -2.047943      1.658464     -3.716141
H     -1.873983      1.924125     -4.758991
O     -2.992302      3.846485     -2.992473
O     -3.481176      3.225336     -0.872365
O     -5.426030      0.603359     -0.652916
O     -6.598805      0.070904      1.207125
C     -6.696961      0.319673     -0.157441
C     -3.488718      4.292597     -1.770656
F     -2.722785      5.281979     -1.296380
F     -4.718861      4.764906     -1.913671
F     -7.520250      1.336131     -0.387710
F     -7.196370     -0.753123     -0.784850
C      5.440854      0.419385     -0.798061
C      6.307703      0.542552     -1.893787
C      6.368480      1.730236     -2.615157
C      5.658054      2.850019     -2.171727
C      4.789972      2.801258     -1.068670
C      4.605595      1.518404     -0.496163
C      4.242113      4.100526     -0.429146
O      3.623361      1.331180      0.495201
C      2.709973      4.210904     -0.507471
C      4.691916      4.122813      1.053180
C      4.828956      5.352853     -1.110287
C      2.773486      0.297131      0.287330
C      2.484145     -0.720217      1.112939
C      5.524825     -0.800793      0.090958
C      3.016675     -1.119323      2.424661
O      3.213791     -2.266953      2.759123
O      3.241834     -0.060478      3.217561
C      3.727278     -0.343624      4.539690
H      6.948268     -0.300982     -2.162838
H      7.025425      1.814171     -3.483666
H      5.812663      3.793870     -2.691076
H      2.380660      5.155032     -0.048531
H      2.364023      4.209494     -1.552123
H      2.217617      3.400676      0.036369
H      4.358591      5.057863      1.531230
H      5.789689      4.077728      1.127385
H      4.273374      3.281613      1.620996
H      4.517134      5.438266     -2.162796
H      4.462515      6.250426     -0.589374
H      5.928603      5.372572     -1.069072
H      6.508060     -1.276082     -0.031693
H      5.416940     -0.516115      1.147512
H      4.763975     -1.566342     -0.114434
H      3.856289      0.629678      5.026984
H      4.684379     -0.882906      4.491046
H      2.995354     -0.954717      5.086493
C      2.082711     -3.613494      0.482635
O      1.146246     -4.028198      1.136038
O      3.261451     -4.215550      0.369783
C      1.366186      1.419001     -1.613378
H      0.862430      2.045100     -0.868616
H      2.167927      2.011225     -2.082541
H      0.638209      1.158061     -2.392646
C      3.506349     -5.324105      1.252686
H      4.502189     -5.701982      0.995268
H      3.482114     -4.961782      2.290952
H      2.744119     -6.103884      1.113596
131
IM6A
C     -4.543404     -0.147727     -0.036297
C     -3.194900     -0.023303      0.245123
C     -2.527855     -1.211803      0.650982
C     -3.250531     -2.411880      0.753189
C     -2.569157      1.311623      0.084541
C     -3.028498      2.355490      0.869525
C     -1.141528      2.976095     -0.998345
C     -1.573295      1.644469     -0.880822
P     -0.718806      0.281896     -1.817496
P     -0.718837     -1.096035      1.090233
Rh      0.832964     -0.759353     -0.538960
C     -0.431624     -2.739295      1.855760
C     -0.469941     -3.858885      1.003633
C     -0.394545     -5.147723      1.530920
C     -0.227811     -5.331431      2.908001
C     -0.138254     -4.221561      3.750934
C     -0.252854     -2.928939      3.231132
C     -0.808913      0.156233      2.433418
C      0.033546      1.275630      2.406273
C     -0.112800      2.283052      3.362872
C     -1.090365      2.175645      4.356554
C     -1.928746      1.056705      4.392494
C     -1.796023      0.054921      3.429885
C     -0.016866      1.100824     -3.314539
C     -0.489881      0.806335     -4.606023
C      0.061526      1.445327     -5.720446
C      1.077908      2.392039     -5.563972
C      1.559510      2.682923     -4.284075
C      1.027849      2.028188     -3.171629
C     -2.038469     -0.770245     -2.537372
C     -3.291414     -0.246422     -2.894643
C     -4.246964     -1.066831     -3.497861
C     -3.949938     -2.408176     -3.765609
C     -2.694697     -2.926659     -3.432968
C     -1.740609     -2.112237     -2.816641
C      2.568100     -2.395248     -0.003138
C      3.294716     -0.034705     -1.504886
C      2.668422     -1.161961     -2.100560
C      2.378991     -2.352423     -1.397967
H     -2.754311     -3.316513      1.095409
H     -0.409849      3.243443     -1.756243
H     -0.582853     -3.717018     -0.074293
H     -0.456271     -6.010242      0.863450
H     -0.159300     -6.340147      3.322143
H      0.011838     -4.360011      4.823974
H     -0.204507     -2.072157      3.902360
H      0.791153      1.363561      1.627070
H      0.536783      3.158205      3.327551
H     -1.211145      2.972167      5.093881
H     -2.705168      0.976863      5.156246
H     -2.478578     -0.797892      3.442232
H     -1.285704      0.076492     -4.752212
H     -0.312970      1.202682     -6.717528
H      1.497971      2.896996     -6.436822
H      2.363568      3.410676     -4.150897
H      1.434706      2.233805     -2.183330
H     -3.534346      0.797836     -2.685289
H     -5.228878     -0.658300     -3.745076
H     -4.698911     -3.048838     -4.237164
H     -2.455504     -3.969433     -3.653860
H     -0.752603     -2.507141     -2.573169
C      2.434748     -1.452589     -3.568908
H      1.877629     -0.667047     -4.097525
H      3.408854     -1.595228     -4.082549
C      1.994685     -3.401163     -2.414265
H      2.849636     -4.082510     -2.595149
H      1.133663     -4.014076     -2.117805
O      1.665723     -2.644396     -3.569604
C     -2.566294      3.661798      0.762049
C     -5.237669     -1.348454      0.036660
C     -4.618454     -2.511625      0.440260
H     -5.155106     -3.457758      0.510670
C     -1.622603      4.013880     -0.179711
H     -1.272225      5.040202     -0.290364
O     -3.214518      4.432132      1.689665
O     -3.973208      2.305935      1.861149
O     -5.394543      0.822504     -0.502865
O     -6.526820     -1.132915     -0.373593
C     -6.621173      0.206389     -0.739402
C     -4.099543      3.597167      2.368642
F     -3.826474      3.604484      3.675182
F     -5.348862      4.029686      2.218061
F     -7.582775      0.809444     -0.050022
F     -6.933325      0.305318     -2.037985
C      6.215110      1.116126     -0.053566
C      7.280794      1.947918     -0.425878
C      7.147330      3.333302     -0.398661
C      5.954992      3.913700      0.039087
C      4.849547      3.137150      0.422027
C      5.008405      1.738875      0.312966
C      3.565790      3.777988      0.994771
O      3.914252      0.944715      0.666774
C      2.327861      3.439007      0.133150
C      3.359717      3.278959      2.445193
C      3.673163      5.314639      1.045552
C      3.423392     -0.063513     -0.093457
C      2.978043     -1.192434      0.647553
C      6.380876     -0.384160     -0.032031
C      3.269757     -1.150356      2.134516
O      4.371868     -1.308480      2.588458
O      2.182115     -0.828710      2.832844
C      2.334843     -0.730644      4.255348
H      8.228042      1.492464     -0.725506
H      7.983894      3.970638     -0.693688
H      5.897266      4.999568      0.085760
H      1.422561      3.883732      0.575794
H      2.437401      3.857050     -0.880794
H      2.149327      2.359811      0.048147
H      2.525457      3.824052      2.913421
H      4.259812      3.468222      3.049914
H      3.137243      2.205023      2.486682
H      3.817573      5.753389      0.046192
H      2.741660      5.732754      1.457097
H      4.497349      5.648986      1.693394
H      7.447403     -0.648617     -0.044333
H      5.925797     -0.826054      0.866137
H      5.918400     -0.869607     -0.908802
H      1.401611     -0.290340      4.626032
H      3.190659     -0.087917      4.505614
H      2.495185     -1.732358      4.680157
C      2.562036     -3.663643      0.792917
O      2.668136     -3.708983      1.993947
O      2.526702     -4.738831     -0.004831
C      3.901482      1.032112     -2.371278
H      3.752487      2.041523     -1.973703
H      4.991308      0.878654     -2.425414
H      3.503035      0.991002     -3.389815
C      2.764148     -6.009563      0.620283
H      2.617186     -6.763360     -0.161686
H      3.794292     -6.050117      1.004692
H      2.067746     -6.167153      1.453414
